# Supplementary material for: Development of Inhibitors, Probes, and PROTAC Provides a Complete Toolbox to Study PARK7 in the Living Cell
Source: J Med Chem. 2024 May 7;67(10):7935–53. doi: 10.1021/acs.jmedchem.3c02410 (PMC11129182; doi:10.1021/acs.jmedchem.3c02410)
Supplement: Supplementary file 2 — jm3c02410_si_002.xlsx [file jm3c02410_si_002.xlsx]

## Sheet: SMILES+%Inh HTS
Compound #	CA	CA SMILES	CA MW	Well		Compound SMILES	MW	Formula	% Inhibition
6	CA090	OC(=O)C=1N=C(N=CC1Cl)N2CCCC2	227.65	A01		O=C(N(C1)CCC2=C1SC(NC([C@@H]3CCN(C#N)C3)=O)=N2)C4=C(Cl)C=NC(N5CCCC5)=N4	486.979	C21H23ClN8O2S	71.728
7	CA091	OC(=O)C(CC1=CNC=N1)NS(=O)(=O)C=2C=CC(Cl)=CC2	329.76	A02		O=C(N(C1)CCC2=C1SC(NC([C@@H]3CCN(C#N)C3)=O)=N2)C(NS(=O)(C4=CC=C(Cl)C=C4)=O)CC5=CNC=N5	589.086	C24H25ClN8O4S2	67.2707
8	CA092	OC(=O)CC1=CSC(=N1)C=2C=NC=CN2	221.24	A03		O=C(N(C1)CCC2=C1SC(NC([C@@H]3CCN(C#N)C3)=O)=N2)CC4=CSC(C5=NC=CN=C5)=N4	480.565	C21H20N8O2S2	71.4096
9	CA093	OC(=O)CCN(CC=1C=CC=CC1)S(=O)(=O)C=2C(Cl)=CC=CC2Cl	388.27	A04		O=C(N(C1)CCC2=C1SC(NC([C@@H]3CCN(C#N)C3)=O)=N2)CCN(S(=O)(C4=C(Cl)C=CC=C4Cl)=O)CC5=CC=CC=C5	647.59	C28H28Cl2N6O4S2	69.6585
10	CA094	OC(=O)C=1N=COC1C2=CC=CS2	195.2	A05		O=C(N(C1)CCC2=C1SC(NC([C@@H]3CCN(C#N)C3)=O)=N2)C4=C(C5=CC=CS5)OC=N4	454.523	C20H18N6O3S2	77.2996
11	CA095	OC(=O)C=1C=CC=C(C1)S(=O)(=O)NCC2=CC=CS2	297.35	A06		O=C(N(C1)CCC2=C1SC(NC([C@@H]3CCN(C#N)C3)=O)=N2)C4=CC(S(=O)(NCC5=CC=CS5)=O)=CC=C4	556.674	C24H24N6O4S3	90
12	CA096	CC1=CC=C(C)N1C=2C=CC(C)=CC2C(=O)O	229.28	A07		CC(N1C2=C(C(N(C3)CCC4=C3SC(NC([C@@H]5CCN(C#N)C5)=O)=N4)=O)C=C(C)C=C2)=CC=C1C	488.61	C26H28N6O2S	66.6339
13	CA097	OC(=O)CC1=CSC(COC=2C=CC(Cl)=CC2)=N1	283.74	A08		O=C(N(C1)CCC2=C1SC(NC([C@@H]3CCN(C#N)C3)=O)=N2)CC4=CSC(COC5=CC=C(Cl)C=C5)=N4	543.057	C24H23ClN6O3S2	75.3894
14	CA098	OC(=O)CC=1C=C(ON1)C=2C=CC=CC2	203.2	A09		O=C(N(C1)CCC2=C1SC(NC([C@@H]3CCN(C#N)C3)=O)=N2)CC4=NOC(C5=CC=CC=C5)=C4	462.528	C23H22N6O3S	73.0015
15	CA099	OC(=O)CC1=CC=C(S1)S(=O)(=O)N2CCCC2	275.35	A10		O=C(N(C1)CCC2=C1SC(NC([C@@H]3CCN(C#N)C3)=O)=N2)CC4=CC=C(S(=O)(N5CCCC5)=O)S4	534.668	C22H26N6O4S3	69.4993
16	CA100	CN(C(=O)C1=CC=CS1)C=2C=CC=CC2C(=O)O	261.3	A11		CN(C1=C(C(N(C2)CCC3=C2SC(NC([C@@H]4CCN(C#N)C4)=O)=N3)=O)C=CC=C1)C(C5=CC=CS5)=O	520.626	C25H24N6O3S2	62.9726
17	CA101	CN1CCN(CC1)C=2C=CC=CC2C(=O)O	220.27	A12		CN1CCN(C2=C(C(N(C3)CCC4=C3SC(NC([C@@H]5CCN(C#N)C5)=O)=N4)=O)C=CC=C2)CC1	479.603	C24H29N7O2S	51.1926
18	CA102	CN1C=C(C=N1)C=2OC=NC2C(=O)O	193.16	A13		CN1C=C(C2=C(C(N(C3)CCC4=C3SC(NC([C@@H]5CCN(C#N)C5)=O)=N4)=O)N=CO2)C=N1	452.493	C20H20N8O3S	60.9031
19	CA103	NS(=O)(=O)C=1C=CC(C=2C=CC=C(C2)C(F)(F)F)=C(C1)C(=O)O	345.3	A14		NS(=O)(C1=CC(C(N(C2)CCC3=C2SC(NC([C@@H]4CCN(C#N)C4)=O)=N3)=O)=C(C5=CC(C(F)(F)F)=CC=C5)C=C1)=O	604.623	C26H23F3N6O4S2	69.0218
20	CA104	OC(=O)C=1C=NOC1C2=CC=CS2	195.2	A15		O=C(N(C1)CCC2=C1SC(NC([C@@H]3CCN(C#N)C3)=O)=N2)C4=C(C5=CC=CS5)ON=C4	454.523	C20H18N6O3S2	73.0015
21	CA105	OC(=O)C=1C=CC(OCC=2C=CN=CC2)=CC1	229.24	A16		O=C(N(C1)CCC2=C1SC(NC([C@@H]3CCN(C#N)C3)=O)=N2)C4=CC=C(OCC5=CC=NC=C5)C=C4	488.566	C25H24N6O3S	59.4704
22	CA106	OC(=O)C=1C=C(C=CN1)N2C=CN=C2	189.18	A17		O=C(N(C1)CCC2=C1SC(NC([C@@H]3CCN(C#N)C3)=O)=N2)C4=NC=CC(N5C=CN=C5)=C4	448.505	C21H20N8O2S	90.6715
23	CA107	OC(=O)C1CCN(CC2=CC=C(Cl)S2)CC1	259.76	A18		O=C(N(C1)CCC2=C1SC(NC([C@@H]3CCN(C#N)C3)=O)=N2)C4CCN(CC4)CC(S5)=CC=C5Cl	519.079	C23H27ClN6O2S2	68.385
24	CA108	OC(=O)C1CN(C(=O)C1)C=2C=NC=CN2	207.19	A19		O=C(N(C1)CCC2=C1SC(NC([C@@H]3CCN(C#N)C3)=O)=N2)C(C4)CN(C5=NC=CN=C5)C4=O	466.52	C21H22N8O3S	71.4096
25	CA109	[Na+].CCC(C(=O)[O-])N1N=NC(=N1)C=2C=CSC2	260.25	A20		CCC(N1N=NC(C2=CSC=C2)=N1)C(N(C3)CCC4=C3SC(NC([C@@H]5CCN(C#N)C5)=O)=N4)=O	497.596	C21H23N9O2S2	65.2012
26	CA110	CC=1C=NN(C1)C2=C(C(=O)O)C(C)=NN2C	220.23	A21		CC1=CN(C2=C(C(C)=NN2C)C(N(C3)CCC4=C3SC(NC([C@@H]5CCN(C#N)C5)=O)=N4)=O)N=C1	479.563	C22H25N9O2S	61.3807
27	CA111	OC(=O)C1=CSC(=N1)C=2N=CC=CN2	207.21	A22		O=C(N(C1)CCC2=C1SC(NC([C@@H]3CCN(C#N)C3)=O)=N2)C4=CSC(C5=NC=CC=N5)=N4	466.538	C20H18N8O2S2	80.8018
28	CA112	OC(=O)C=1N=COC1C2CC2	153.14	A23		O=C(N(C1)CCC2=C1SC(NC([C@@H]3CCN(C#N)C3)=O)=N2)C4=C(C5CC5)OC=N4	412.468	C19H20N6O3S	85.7366
29	CA113	OC(=O)CC(O)(C1=NC=CN1CC=2C=CC=CC2)C(F)(F)F	314.27	A24		O=C(N(C1)CCC2=C1SC(NC([C@@H]3CCN(C#N)C3)=O)=N2)CC(C4=NC=CN4CC5=CC=CC=C5)(C(F)(F)F)O	573.595	C26H26F3N7O3S	78.4139
30	CA114	OC(=O)C1=CN(N=N1)C2CCC2	167.17	B01		O=C(N(C1)CCC2=C1SC(NC([C@@H]3CCN(C#N)C3)=O)=N2)C4=CN(C5CCC5)N=N4	426.499	C19H22N8O2S	89.2388
31	CA115	CC=1C=CC(NS(=O)(=O)C=2C=CC=C(C2)C(=O)O)=CC1	291.33	B02		CC1=CC=C(NS(=O)(C2=CC(C(N(C3)CCC4=C3SC(NC([C@@H]5CCN(C#N)C5)=O)=N4)=O)=CC=C2)=O)C=C1	550.652	C26H26N6O4S2	83.8264
32	CA116	OC(=O)[1C@@H]1C[1C@H]1C2=CC=CO2	152.15	B03		O=C(N(C1)CCC2=C1SC(NC([C@@H]3CCN(C#N)C3)=O)=N2)[C@@H]4C[C@H]4C5=CC=CO5	411.48	C20H21N5O3S	87.0102
33	CA117	CN1N=CC(C(=O)O)=C1N2C=CC=C2	191.19	B04		CN1N=CC(C(N(C2)CCC3=C2SC(NC([C@@H]4CCN(C#N)C4)=O)=N3)=O)=C1N5C=CC=C5	450.521	C21H22N8O2S	87.0102
34	CA118	OC(=O)C1(CC1)N2C=NN=N2	154.13	B05		O=C(N(C1)CCC2=C1SC(NC([C@@H]3CCN(C#N)C3)=O)=N2)C4(N5C=NN=N5)CC4	413.46	C17H19N9O2S	65.6788
35	CA119	OC(=O)C1CC(C1)OCC=2C=CC=CC2	206.24	B06		O=C(N(C1)CCC2=C1SC(NC([C@@H]3CCN(C#N)C3)=O)=N2)C4CC(OCC5=CC=CC=C5)C4	465.572	C24H27N5O3S	78.8915
36	CA120	OC(=O)C1(CCOCC1)N2C=NN=N2	198.18	B07		O=C(N(C1)CCC2=C1SC(NC([C@@H]3CCN(C#N)C3)=O)=N2)C4(N5C=NN=N5)CCOCC4	457.513	C19H23N9O3S	65.2012
37	CA121	OC(=O)C1=NOC(CC=2C=CC=CC2F)=N1	222.18	B08		O=C(N(C1)CCC2=C1SC(NC([C@@H]3CCN(C#N)C3)=O)=N2)C4=NOC(CC5=C(F)C=CC=C5)=N4	481.506	C22H20FN7O3S	73.7975
38	CA122	CCN1C=C(C=N1)S(=O)(=O)N2CCC(CC2)C(=O)O	287.34	B09		CCN1C=C(S(=O)(N2CCC(C(N(C3)CCC4=C3SC(NC([C@@H]5CCN(C#N)C5)=O)=N4)=O)CC2)=O)C=N1	546.665	C23H30N8O4S2	69.0218
39	CA123	OC(=O)[1C@@H]1CCO[1C@H]1C=2C=CC=CC2	192.22	B10		O=C(N(C1)CCC2=C1SC(NC([C@@H]3CCN(C#N)C3)=O)=N2)[C@@H]4CCO[C@H]4C5=CC=CC=C5	451.545	C23H25N5O3S	63.291
40	CA124	OC(=O)C1=CN=NN1C=2C=CC=CC2Cl	223.62	B11		O=C(N(C1)CCC2=C1SC(NC([C@@H]3CCN(C#N)C3)=O)=N2)C4=CN=NN4C5=C(Cl)C=CC=C5	482.947	C21H19ClN8O2S	68.8626
41	CA125	OC(=O)C=1C=NN(C1)C=2C=CN=CC2	189.18	B12		O=C(N(C1)CCC2=C1SC(NC([C@@H]3CCN(C#N)C3)=O)=N2)C4=CN(C5=CC=NC=C5)N=C4	448.505	C21H20N8O2S	66.3156
42	CA126	OC(=O)C=1SN=NC1C=2C=CC(Br)=CC2	285.12	B13		O=C(N(C1)CCC2=C1SC(NC([C@@H]3CCN(C#N)C3)=O)=N2)C4=C(C5=CC=C(Br)C=C5)N=NS4	544.446	C21H18BrN7O2S2	69.6585
43	CA127	CC1=NC(CN2CCCC2C(=O)O)=NO1	211.22	B14		CC1=NC(CN2CCCC2C(N(C3)CCC4=C3SC(NC([C@@H]5CCN(C#N)C5)=O)=N4)=O)=NO1	470.552	C21H26N8O3S	71.0912
44	CA128	CC=1OC(=NC1CC(=O)O)C2=CC=CO2	207.19	B15		CC1=C(CC(N(C2)CCC3=C2SC(NC([C@@H]4CCN(C#N)C4)=O)=N3)=O)N=C(C5=CC=CO5)O1	466.516	C22H22N6O4S	71.5688
45	CA129	OC(=O)C=1C=CC=CC1OCC=2C=CN=CC2	229.24	B16		O=C(N(C1)CCC2=C1SC(NC([C@@H]3CCN(C#N)C3)=O)=N2)C4=C(OCC5=CC=NC=C5)C=CC=C4	488.566	C25H24N6O3S	68.7034
46	CA130	COC=1C=CC(=CC1)N2CCN(CC2)C(C)C(=O)O	264.33	B17		COC1=CC=C(N2CCN(C(C(N(C3)CCC4=C3SC(NC([C@@H]5CCN(C#N)C5)=O)=N4)=O)C)CC2)C=C1	523.656	C26H33N7O3S	71.2504
47	CA131	CC=1C=C(C)C(C(=O)O)=C(OCC2CCCCC2)N1	263.34	B18		CC1=NC(OCC2CCCCC2)=C(C(N(C3)CCC4=C3SC(NC([C@@H]5CCN(C#N)C5)=O)=N4)=O)C(C)=C1	522.668	C27H34N6O3S	75.3894
48	CA132	OC(=O)C=1C=CC(=CC1)S(=O)(=O)NC2CC2	241.27	B19		O=C(N(C1)CCC2=C1SC(NC([C@@H]3CCN(C#N)C3)=O)=N2)C4=CC=C(S(=O)(NC5CC5)=O)C=C4	500.592	C22H24N6O4S2	79.8466
49	CA133	OC(=O)C=1C=C(OC1C(F)(F)F)C=2C=CC(Cl)=CC2	290.63	B20		O=C(N(C1)CCC2=C1SC(NC([C@@H]3CCN(C#N)C3)=O)=N2)C4=C(C(F)(F)F)OC(C5=CC=C(Cl)C=C5)=C4	549.953	C24H19ClF3N5O3S	70.7729
50	CA134	OC(=O)C=1C=CC=C(C1)S(=O)(=O)NC=2C=CC(Cl)=CC2	311.75	B21		O=C(N(C1)CCC2=C1SC(NC([C@@H]3CCN(C#N)C3)=O)=N2)C4=CC(S(=O)(NC5=CC=C(Cl)C=C5)=O)=CC=C4	571.067	C25H23ClN6O4S2	86.6918
51	CA135	OC(=O)C=1C=CN(N1)C=2N=CC(=CC2Cl)C(F)(F)F	291.62	B22		O=C(N(C1)CCC2=C1SC(NC([C@@H]3CCN(C#N)C3)=O)=N2)C4=NN(C5=C(Cl)C=C(C(F)(F)F)C=N5)C=C4	550.945	C22H18ClF3N8O2S	85.7366
52	CA136	OC(=O)CC1=COC(=N1)C=2C=CC=CC2	203.2	B23		O=C(N(C1)CCC2=C1SC(NC([C@@H]3CCN(C#N)C3)=O)=N2)CC4=COC(C5=CC=CC=C5)=N4	462.528	C23H22N6O3S	78.2548
53	CA137	CN1C=C(NS(=O)(=O)C=2C=CSC2C(=O)O)C=N1	287.32	B24		CN1C=C(C=N1)NS(=O)(C2=C(C(N(C3)CCC4=C3SC(NC([C@@H]5CCN(C#N)C5)=O)=N4)=O)SC=C2)=O	546.639	C21H22N8O4S3	64.8829
54	CA138	OC(=O)CC(NS(=O)(=O)C=1C=CC=CC1)C=2C=CC(Cl)=CC2	339.8	C01		O=C(N(C1)CCC2=C1SC(NC([C@@H]3CCN(C#N)C3)=O)=N2)CC(C4=CC=C(Cl)C=C4)NS(=O)(C5=CC=CC=C5)=O	599.121	C27H27ClN6O4S2	80.8018
55	CA139	OC(=O)C=1C=CC=C(C1)S(=O)(=O)NCC2CCCO2	285.32	C02		O=C(N(C1)CCC2=C1SC(NC([C@@H]3CCN(C#N)C3)=O)=N2)C4=CC(S(=O)(NCC5CCCO5)=O)=CC=C4	544.645	C24H28N6O5S2	91.1491
56	CA140	OC(=O)C1=CNN=C1C=2C=CC=NC2	189.18	C03		O=C(N(C1)CCC2=C1SC(NC([C@@H]3CCN(C#N)C3)=O)=N2)C4=CNN=C4C5=CN=CC=C5	448.505	C21H20N8O2S	67.5891
57	CA141	OC(=O)CC=1C=CC(NS(=O)(=O)C=2C(Cl)=CC=CC2Cl)=CC1	360.22	C04		O=C(N(C1)CCC2=C1SC(NC([C@@H]3CCN(C#N)C3)=O)=N2)CC4=CC=C(NS(=O)(C5=C(Cl)C=CC=C5Cl)=O)C=C4	619.536	C26H24Cl2N6O4S2	84.9407
58	CA142	OC(=O)C1=CSC(=N1)C=2C=NC=CN2	207.21	C05		O=C(N(C1)CCC2=C1SC(NC([C@@H]3CCN(C#N)C3)=O)=N2)C4=CSC(C5=NC=CN=C5)=N4	466.538	C20H18N8O2S2	74.4342
59	CA143	OC(=O)C=1C=CC=C(C1)S(=O)(=O)NC2CC2	241.27	C06		O=C(N(C1)CCC2=C1SC(NC([C@@H]3CCN(C#N)C3)=O)=N2)C4=CC(S(=O)(NC5CC5)=O)=CC=C4	500.592	C22H24N6O4S2	89.7164
60	CA144	OC(=O)C=1C=CC(OC=2C=CC=C(Cl)C2Cl)=NN1	285.09	C07		O=C(N(C1)CCC2=C1SC(NC([C@@H]3CCN(C#N)C3)=O)=N2)C4=NN=C(OC5=C(Cl)C(Cl)=CC=C5)C=C4	544.411	C23H19Cl2N7O3S	69.8177
61	CA145	CC1CC1C(=O)N2CCCCC2C(=O)O	211.26	C08		CC1CC1C(N2CCCCC2C(N(C3)CCC4=C3SC(NC([C@@H]5CCN(C#N)C5)=O)=N4)=O)=O	470.592	C23H30N6O3S	70.4545
62	CA146	OC(=O)C=1N=COC1C2=CC=CO2	179.13	C09		O=C(N(C1)CCC2=C1SC(NC([C@@H]3CCN(C#N)C3)=O)=N2)C4=C(C5=CC=CO5)OC=N4	438.462	C20H18N6O4S	78.8915
63	CA147	COC=1C=C(C=CC1OCC=2C(C)=NOC2C)C(=O)O	277.28	C10		COC1=C(OCC2=C(C)ON=C2C)C=CC(C(N(C3)CCC4=C3SC(NC([C@@H]5CCN(C#N)C5)=O)=N4)=O)=C1	536.607	C26H28N6O5S	72.6831
64	CA148	OC(=O)C=1C=C(NN1)C2=CC=C(Cl)S2	228.66	C11		O=C(N(C1)CCC2=C1SC(NC([C@@H]3CCN(C#N)C3)=O)=N2)C4=NNC(C(S5)=CC=C5Cl)=C4	487.981	C20H18ClN7O2S2	90.0348
65	CA149	[Na+].[O-]C(=O)CC1=CC=C(S1)S(=O)(=O)N2CCOCC2	313.33	C12		O=C(N(C1)CCC2=C1SC(NC([C@@H]3CCN(C#N)C3)=O)=N2)CC4=CC=C(S(=O)(N5CCOCC5)=O)S4	550.667	C22H26N6O5S3	87.0102
66	CA150	OC(=O)C=1C=C(OCC=2C=CC=CC2)C=CN1	229.24	C13		O=C(N(C1)CCC2=C1SC(NC([C@@H]3CCN(C#N)C3)=O)=N2)C4=NC=CC(OCC5=CC=CC=C5)=C4	488.566	C25H24N6O3S	70.6137
67	CA151	CN(CC1=CC=CO1)C=2C=CC=CC2C(=O)O	231.25	C14		CN(C1=C(C(N(C2)CCC3=C2SC(NC([C@@H]4CCN(C#N)C4)=O)=N3)=O)C=CC=C1)CC5=CC=CO5	490.582	C25H26N6O3S	72.6831
68	CA152	CC=1C=CC=C(N1)C(=O)N2CCCCC2C(=O)O	248.28	C15		CC1=NC(C(N2CCCCC2C(N(C3)CCC4=C3SC(NC([C@@H]5CCN(C#N)C5)=O)=N4)=O)=O)=CC=C1	507.613	C25H29N7O3S	66.4748
69	CA153	CC=1N=C(SC1C(=O)O)C2=C(C)C(C)=NN(C)C2=O	279.32	C16		CC1=C(C(N(C2)CCC3=C2SC(NC([C@@H]4CCN(C#N)C4)=O)=N3)=O)SC(C(C5=O)=C(C(C)=NN5C)C)=N1	538.645	C24H26N8O3S2	70.4545
70	CA154	OC(=O)C1=CN=C(COC=2C=CC=CC2)S1	235.26	C17		O=C(N(C1)CCC2=C1SC(NC([C@@H]3CCN(C#N)C3)=O)=N2)C(S4)=CN=C4COC5=CC=CC=C5	494.588	C23H22N6O3S2	85.8958
71	CA155	CC1=NN(CC1)C=2C=CC(=CC2)C(=O)O	204.23	C18		CC1=NN(C2=CC=C(C(N(C3)CCC4=C3SC(NC([C@@H]5CCN(C#N)C5)=O)=N4)=O)C=C2)CC1	463.56	C23H25N7O2S	69.4993
72	CA156	CC=1OC(CN2C=C(Br)C=N2)=CC1C(=O)O	285.1	C19		CC1=C(C(N(C2)CCC3=C2SC(NC([C@@H]4CCN(C#N)C4)=O)=N3)=O)C=C(CN5C=C(C=N5)Br)O1	544.428	C22H22BrN7O3S	87.0102
73	CA157	CN1C=C(C=C1C(=O)O)S(=O)(=O)NCC2=CC=CO2	284.29	C20		CN1C=C(S(=O)(NCC2=CC=CO2)=O)C=C1C(N(C3)CCC4=C3SC(NC([C@@H]5CCN(C#N)C5)=O)=N4)=O	543.617	C23H25N7O5S2	82.3937
74	CA158	OC(=O)CC=1C=CC=C(OCC=2C=CC=CN2)C1	243.26	C21		O=C(N(C1)CCC2=C1SC(NC([C@@H]3CCN(C#N)C3)=O)=N2)CC4=CC(OCC5=NC=CC=C5)=CC=C4	502.593	C26H26N6O3S	82.0753
75	CA159	CC=1N=C(SC1C(=O)O)C=2N=CC=CN2	221.24	C22		CC1=C(C(N(C2)CCC3=C2SC(NC([C@@H]4CCN(C#N)C4)=O)=N3)=O)SC(C5=NC=CC=N5)=N1	480.565	C21H20N8O2S2	72.0464
76	CA160	OC(=O)C1=CN(CCC=2C=CC=CC2)N=N1	217.23	C23		O=C(N(C1)CCC2=C1SC(NC([C@@H]3CCN(C#N)C3)=O)=N2)C4=CN(N=N4)CCC5=CC=CC=C5	476.559	C23H24N8O2S	91.3083
77	CA161	OC(=O)C1=CN(CC(=O)N2CCCC2)N=N1	224.22	C24		O=C(N(C1)CCC2=C1SC(NC([C@@H]3CCN(C#N)C3)=O)=N2)C4=CN(N=N4)CC(N5CCCC5)=O	483.551	C21H25N9O3S	84.1448
78	CA162	COC=1C=CC=CC1C2=NN=C(CC(=O)O)O2	234.21	D01		COC1=C(C(O2)=NN=C2CC(N(C3)CCC4=C3SC(NC([C@@H]5CCN(C#N)C5)=O)=N4)=O)C=CC=C1	493.542	C23H23N7O4S	74.275
79	CA163	CC=1C=CC(=CC1)N(CCC(=O)O)S(=O)(=O)C=2C=CC=CC2	319.38	D02		CC1=CC=C(N(S(=O)(C2=CC=CC=C2)=O)CCC(N(C3)CCC4=C3SC(NC([C@@H]5CCN(C#N)C5)=O)=N4)=O)C=C1	578.706	C28H30N6O4S2	87.6469
80	CA164	CN1N=CC=C1[1C@@H]2OCCC[1C@H]2C(=O)O	210.23	D03		CN1N=CC=C1[C@@H]2OCCC[C@H]2C(N(C3)CCC4=C3SC(NC([C@@H]5CCN(C#N)C5)=O)=N4)=O	469.564	C22H27N7O3S	68.5442
81	CA165	OC(=O)C1=CC(=NS1)C=2C=CC(Br)=CC2	284.13	D04		O=C(N(C1)CCC2=C1SC(NC([C@@H]3CCN(C#N)C3)=O)=N2)C4=CC(C5=CC=C(Br)C=C5)=NS4	543.458	C22H19BrN6O2S2	80.165
82	CA166	CN1N=CC(C2CC2)=C1C(=O)O	166.18	D05		CN1N=CC(C2CC2)=C1C(N(C3)CCC4=C3SC(NC([C@@H]5CCN(C#N)C5)=O)=N4)=O	425.511	C20H23N7O2S	71.4096
83	CA167	CCC1(CN2C=C(N=N2)C(=O)O)COC1	211.22	D06		CCC1(COC1)CN2C=C(C(N(C3)CCC4=C3SC(NC([C@@H]5CCN(C#N)C5)=O)=N4)=O)N=N2	470.552	C21H26N8O3S	92.2634
84	CA168	OC(=O)C=1C=C(C=CC1F)N2C=CN=N2	207.17	D07		O=C(N(C1)CCC2=C1SC(NC([C@@H]3CCN(C#N)C3)=O)=N2)C4=C(F)C=CC(N5C=CN=N5)=C4	466.495	C21H19FN8O2S	91.4675
85	CA169	OC(=O)C1=NOC(=N1)C=2C=CC=C(Cl)C2	224.6	D08		O=C(N(C1)CCC2=C1SC(NC([C@@H]3CCN(C#N)C3)=O)=N2)C4=NOC(C5=CC(Cl)=CC=C5)=N4	483.931	C21H18ClN7O3S	62.9726
86	CA170	CC1=C(C=NN1C)S(=O)(=O)N2CCC(CC2)C(=O)O	287.34	D09		CC1=C(S(=O)(N2CCC(C(N(C3)CCC4=C3SC(NC([C@@H]5CCN(C#N)C5)=O)=N4)=O)CC2)=O)C=NN1C	546.665	C23H30N8O4S2	70.4545
87	CA171	CC1=NN=NN1C=2C=C(C=C(C2)C(F)(F)F)C(=O)O	272.19	D10		CC1=NN=NN1C2=CC(C(F)(F)F)=CC(C(N(C3)CCC4=C3SC(NC([C@@H]5CCN(C#N)C5)=O)=N4)=O)=C2	531.518	C22H20F3N9O2S	86.5326
88	CA172	CC1CCN(CC1)C2=NC=C(S2)C(=O)O	226.3	D11		CC1CCN(C2=NC=C(C(N(C3)CCC4=C3SC(NC([C@@H]5CCN(C#N)C5)=O)=N4)=O)S2)CC1	485.625	C22H27N7O2S2	77.2996
89	CA173	OC(=O)C1CCN(CC1)C=2C=CC(=O)NN2	223.23	D12		O=C(N(C1)CCC2=C1SC(NC([C@@H]3CCN(C#N)C3)=O)=N2)C4CCN(C(C=C5)=NNC5=O)CC4	482.563	C22H26N8O3S	68.2258
90	CA174	OC(=O)C=1C=NN(CC2CCCCO2)C1	210.23	D13		O=C(N(C1)CCC2=C1SC(NC([C@@H]3CCN(C#N)C3)=O)=N2)C4=CN(CC5CCCCO5)N=C4	469.564	C22H27N7O3S	81.2794
91	CA175	CC1=CC(C(=O)O)=C(S1)C2CC2	182.24	D14		CC1=CC(C(N(C2)CCC3=C2SC(NC([C@@H]4CCN(C#N)C4)=O)=N3)=O)=C(C5CC5)S1	441.568	C21H23N5O2S2	82.5529
92	CA176	OC(=O)C=1C=CC(=NN1)N2C=CN=C2	190.16	D15		O=C(N(C1)CCC2=C1SC(NC([C@@H]3CCN(C#N)C3)=O)=N2)C4=NN=C(N5C=CN=C5)C=C4	449.493	C20H19N9O2S	64.4053
93	CA177	OC(=O)C=1C(=NOC1C(F)F)C=2C=CC=CC2	239.18	D16		O=C(N(C1)CCC2=C1SC(NC([C@@H]3CCN(C#N)C3)=O)=N2)C4=C(C(F)F)ON=C4C5=CC=CC=C5	498.509	C23H20F2N6O3S	60.9031
94	CA178	OC(=O)C1(CCOCC1)C=2C=CC=CC2Cl	240.69	D17		O=C(N(C1)CCC2=C1SC(NC([C@@H]3CCN(C#N)C3)=O)=N2)C4(C5=C(Cl)C=CC=C5)CCOCC4	500.014	C24H26ClN5O3S	65.6788
95	CA179	CC1=NOC(C)=C1CC2=CC=C(O2)C(=O)O	221.21	D18		CC1=NOC(C)=C1CC2=CC=C(C(N(C3)CCC4=C3SC(NC([C@@H]5CCN(C#N)C5)=O)=N4)=O)O2	480.543	C23H24N6O4S	81.2794
96	CA180	CC1=CC(NS(=O)(=O)C=2C=CC=C(C2)C(=O)O)=NO	282.28	D19		CC1=CC(NS(=O)(C2=CC(C(N(C3)CCC4=C3SC(NC([C@@H]5CCN(C#N)C5)=O)=N4)=O)=CC=C2)=O)=NO1	541.601	C23H23N7O5S2	77.9364
97	CA181	CN1CCN(CC1)C(=O)C2CC=CCC2C(=O)O	252.32	D20		CN1CCN(C(C2CC=CCC2C(N(C3)CCC4=C3SC(NC([C@@H]5CCN(C#N)C5)=O)=N4)=O)=O)CC1	511.645	C25H33N7O3S	72.8423
98	CA182	OC(=O)C=1C=CC(=CC1)S(=O)(=O)N2CCOCC2	271.29	D21		O=C(N(C1)CCC2=C1SC(NC([C@@H]3CCN(C#N)C3)=O)=N2)C4=CC=C(S(=O)(N5CCOCC5)=O)C=C4	530.618	C23H26N6O5S2	78.4139
99	CA183	OC(=O)CC1=CSC(=N1)N2C=CC=C2	208.24	D22		O=C(N(C1)CCC2=C1SC(NC([C@@H]3CCN(C#N)C3)=O)=N2)CC4=CSC(N5C=CC=C5)=N4	467.566	C21H21N7O2S2	86.6918
100	CA184	CC1=CC(=C(C)S1)C=2N=C(C)SC2CC(=O)O	267.37	D23		CC(S1)=CC(C2=C(CC(N(C3)CCC4=C3SC(NC([C@@H]5CCN(C#N)C5)=O)=N4)=O)SC(C)=N2)=C1C	526.692	C24H26N6O2S3	75.3894
101	CA185	OC(=O)C1CN(CCOC=2C=CC=CC2Cl)C(=O)C1	283.71	D24		O=C(N(C1)CCC2=C1SC(NC([C@@H]3CCN(C#N)C3)=O)=N2)C(C4)CN(C4=O)CCOC5=C(Cl)C=CC=C5	543.039	C25H27ClN6O4S	79.0507
102	CA186	OC(=O)C=1C=CC(=CC1)N2N=CC(Cl)=C(Cl)C2=O	285.09	E01		O=C(N(C1)CCC2=C1SC(NC([C@@H]3CCN(C#N)C3)=O)=N2)C4=CC=C(N(C5=O)N=CC(Cl)=C5Cl)C=C4	544.411	C23H19Cl2N7O3S	69.3402
103	CA187	OC(=O)C=1C=CC(CN2CCOCC2)=CC1	221.26	E02		O=C(N(C1)CCC2=C1SC(NC([C@@H]3CCN(C#N)C3)=O)=N2)C4=CC=C(CN5CCOCC5)C=C4	480.587	C24H28N6O3S	86.3734
104	CA188	OC(=O)C1=CN=C(S1)C2=CC=CO2	195.2	E03		O=C(N(C1)CCC2=C1SC(NC([C@@H]3CCN(C#N)C3)=O)=N2)C4=CN=C(C5=CC=CO5)S4	454.523	C20H18N6O3S2	62.8134
105	CA189	[Na+].[O-]C(=O)CC1=CSC(=N1)C2=CC=CS2	247.27	E04		O=C(N(C1)CCC2=C1SC(NC([C@@H]3CCN(C#N)C3)=O)=N2)CC4=CSC(C5=CC=CS5)=N4	484.611	C21H20N6O2S3	85.2591
106	CA190	OC(=O)C1=CSC(=N1)C=2C=CC=CN2	206.22	E05		O=C(N(C1)CCC2=C1SC(NC([C@@H]3CCN(C#N)C3)=O)=N2)C4=CSC(C5=NC=CC=C5)=N4	465.55	C21H19N7O2S2	85.0999
107	CA191	CC1=NOC(C)=C1COC=2C=CC(CC(=O)O)=CC2	261.28	E06		CC1=NOC(C)=C1COC2=CC=C(CC(N(C3)CCC4=C3SC(NC([C@@H]5CCN(C#N)C5)=O)=N4)=O)C=C2	520.608	C26H28N6O4S	82.7121
108	CA192	OC(=O)C1=CN=C(S1)C2=CC=CS2	211.26	E07		O=C(N(C1)CCC2=C1SC(NC([C@@H]3CCN(C#N)C3)=O)=N2)C4=CN=C(C5=CC=CS5)S4	470.584	C20H18N6O2S3	90.8307
109	CA193	OC(=O)CC1=NN(C(=O)C1)C=2N=CC(=CC2Cl)C(F)(F)F	321.64	E08		O=C(N(C1)CCC2=C1SC(NC([C@@H]3CCN(C#N)C3)=O)=N2)CC(C4)=NN(C5=C(Cl)C=C(C(F)(F)F)C=N5)C4=O	580.971	C23H20ClF3N8O3S	68.0666
110	CA194	OC(=O)C=1C=CC=C(COC=2C=CC=C(F)C2)C1	246.24	E09		O=C(N(C1)CCC2=C1SC(NC([C@@H]3CCN(C#N)C3)=O)=N2)C4=CC(COC5=CC(F)=CC=C5)=CC=C4	505.568	C26H24FN5O3S	94.0145
111	CA195	OC(=O)C=1OC=CC1COC=2C=CC=CC2	218.21	E10		O=C(N(C1)CCC2=C1SC(NC([C@@H]3CCN(C#N)C3)=O)=N2)C4=C(COC5=CC=CC=C5)C=CO4	477.539	C24H23N5O4S	82.8712
112	CA196	CC=1N=C(SC1C(=O)O)C=2C=NN(C)C2	223.25	E11		CC1=C(C(N(C2)CCC3=C2SC(NC([C@@H]4CCN(C#N)C4)=O)=N3)=O)SC(C5=CN(C)N=C5)=N1	482.581	C21H22N8O2S2	91.1491
113	CA197	OC(=O)C1CCN(CC1)C(=O)CCOC=2C=CC=CC2	277.32	E12		O=C(N(C1)CCC2=C1SC(NC([C@@H]3CCN(C#N)C3)=O)=N2)C4CCN(C(CCOC5=CC=CC=C5)=O)CC4	536.651	C27H32N6O4S	68.7034
114	CA198	CN1C=C(C=N1)S(=O)(=O)N2CCCC(C2)C(=O)O	273.31	E13		CN1C=C(S(=O)(N2CCCC(C(N(C3)CCC4=C3SC(NC([C@@H]5CCN(C#N)C5)=O)=N4)=O)C2)=O)C=N1	532.638	C22H28N8O4S2	68.2258
115	CA199	OC(=O)C1=CC(=CN1)S(=O)(=O)N2CCOCC2	260.27	E14		O=C(N(C1)CCC2=C1SC(NC([C@@H]3CCN(C#N)C3)=O)=N2)C4=CC(S(=O)(N5CCOCC5)=O)=CN4	519.595	C21H25N7O5S2	80.961
116	CA200	COC=1C=CC(OCC=2C=C(C)ON2)=C(C1)C(=O)O	263.25	E15		COC1=CC(C(N(C2)CCC3=C2SC(NC([C@@H]4CCN(C#N)C4)=O)=N3)=O)=C(OCC5=NOC(C)=C5)C=C1	522.58	C25H26N6O5S	81.9161
117	CA201	OC(=O)C1CN(CCN2CCOCC2)C(=O)C1	242.28	E16		O=C(N(C1)CCC2=C1SC(NC([C@@H]3CCN(C#N)C3)=O)=N2)C(C4)CN(C4=O)CCN5CCOCC5	501.606	C23H31N7O4S	71.4096
118	CA202	OC(=O)CC=1C=CC=C(OCC=2C=CC=NC2)C1	243.26	E17		O=C(N(C1)CCC2=C1SC(NC([C@@H]3CCN(C#N)C3)=O)=N2)CC4=CC(OCC5=CN=CC=C5)=CC=C4	502.593	C26H26N6O3S	83.6672
119	CA203	CN(CC=1C=CC=NC1)S(=O)(=O)C=2C=C(C(=O)O)N(C)C2	309.35	E18		CN(S(=O)(C1=CN(C)C(C(N(C2)CCC3=C2SC(NC([C@@H]4CCN(C#N)C4)=O)=N3)=O)=C1)=O)CC5=CN=CC=C5	568.671	C25H28N8O4S2	71.8872
120	CA204	CC1=NNC(C)=C1S(=O)(=O)N2CCC(CC2)C(=O)O	287.34	E19		CC1=NNC(C)=C1S(=O)(N2CCC(C(N(C3)CCC4=C3SC(NC([C@@H]5CCN(C#N)C5)=O)=N4)=O)CC2)=O	546.665	C23H30N8O4S2	46.4169
121	CA205	CC1=CC=C(O1)C=2C=C(NN2)C(=O)O	192.18	E20		CC1=CC=C(C2=NNC(C(N(C3)CCC4=C3SC(NC([C@@H]5CCN(C#N)C5)=O)=N4)=O)=C2)O1	451.505	C21H21N7O3S	90.5123
122	CA206	OC(=O)C=1OC=CC1CN2CCOCC2	211.22	E21		O=C(N(C1)CCC2=C1SC(NC([C@@H]3CCN(C#N)C3)=O)=N2)C4=C(CN5CCOCC5)C=CO4	470.548	C22H26N6O4S	70.9321
123	CA207	OC(=O)C=1C=CC(COC=2C=CC=CC2Br)=CC1	307.15	E22		O=C(N(C1)CCC2=C1SC(NC([C@@H]3CCN(C#N)C3)=O)=N2)C4=CC=C(COC5=C(Br)C=CC=C5)C=C4	566.474	C26H24BrN5O3S	67.5891
124	CA208	OC(=O)C=1C=CC=C(C1)C2=CN=CO2	189.17	E23		O=C(N(C1)CCC2=C1SC(NC([C@@H]3CCN(C#N)C3)=O)=N2)C4=CC(C5=CN=CO5)=CC=C4	448.501	C22H20N6O3S	85.5775
125	CA209	OC(=O)C=1C=CC(=CC1)N2NC(=O)CCC2=O	234.21	E24		O=C(N(C1)CCC2=C1SC(NC([C@@H]3CCN(C#N)C3)=O)=N2)C4=CC=C(N5NC(CCC5=O)=O)C=C4	493.542	C23H23N7O4S	85.7366
126	CA210	OC(=O)C1=COC(=N1)C=2C=CC=NC2	190.16	F01		O=C(N(C1)CCC2=C1SC(NC([C@@H]3CCN(C#N)C3)=O)=N2)C4=COC(C)=N4	386.43	C17H18N6O3S	70.6137
127	CA211	OC(=O)C=1C=CC(=O)N(CC=2C=CC=CC2)N1	230.23	F02		O=C(N(C1)CCC2=C1SC(NC([C@@H]3CCN(C#N)C3)=O)=N2)C(C=C4)=NN(CC5=CC=CC=C5)C4=O	489.554	C24H23N7O3S	83.8264
128	CA212	CC=1N=C(SC1C(=O)O)C=2C=CC=NC2	220.25	F03		CC1=C(C(N(C2)CCC3=C2SC(NC([C@@H]4CCN(C#N)C4)=O)=N3)=O)SC(C5=CN=CC=C5)=N1	479.577	C22H21N7O2S2	76.5037
129	CA213	CN1CCN(CC1)C(=O)C=2C=CC=CC2C(=O)O	248.28	F04		CN1CCN(C(C2=C(C(N(C3)CCC4=C3SC(NC([C@@H]5CCN(C#N)C5)=O)=N4)=O)C=CC=C2)=O)CC1	507.613	C25H29N7O3S	71.2504
130	CA214	CC1=CC(C(=O)O)=C(C)N1C=2C=CON2	206.2	F05		CC(N1C2=NOC=C2)=CC(C(N(C3)CCC4=C3SC(NC([C@@H]5CCN(C#N)C5)=O)=N4)=O)=C1C	465.532	C22H23N7O3S	76.1853
131	CA215	OC(=O)C=1C=CC=C(C1)C2=NC=NN2	189.18	F06		O=C(N(C1)CCC2=C1SC(NC([C@@H]3CCN(C#N)C3)=O)=N2)C4=CC(C5=NC=NN5)=CC=C4	448.505	C21H20N8O2S	90.9899
132	CA216	OC(=O)C1=CC=NN1C2CCOCC2	196.21	F07		O=C(N(C1)CCC2=C1SC(NC([C@@H]3CCN(C#N)C3)=O)=N2)C4=CC=NN4C5CCOCC5	455.537	C21H25N7O3S	73.1607
133	CA217	COC=1C=CC(=CC1S(=O)(=O)N2CCCCCC2)C(=O)O	313.38	F08		COC1=C(S(=O)(N2CCCCCC2)=O)C=C(C(N(C3)CCC4=C3SC(NC([C@@H]5CCN(C#N)C5)=O)=N4)=O)C=C1	572.699	C26H32N6O5S2	90.8307
134	CA218	CN1N=C(C=C1C(=O)O)C(=O)N2CCOCC2	239.23	F09		CN1N=C(C(N2CCOCC2)=O)C=C1C(N(C3)CCC4=C3SC(NC([C@@H]5CCN(C#N)C5)=O)=N4)=O	498.562	C22H26N8O4S	87.6469
135	CA219	CC1=NN(C2CCOCC2)C(C)=C1C(=O)O	224.26	F10		CC1=NN(C(C)=C1C(N(C2)CCC3=C2SC(NC([C@@H]4CCN(C#N)C4)=O)=N3)=O)C5CCOCC5	483.591	C23H29N7O3S	62.9726
136	CA220	OC(=O)C1CCOC2(CCC2)C1	170.21	F11		O=C(N(C1)CCC2=C1SC(NC([C@@H]3CCN(C#N)C3)=O)=N2)C(C4)CCOC54CCC5	429.539	C21H27N5O3S	80.8018
137	CA221	OC(=O)C=1C=NN(CCN2CCCC2)C1	209.25	F12		O=C(N(C1)CCC2=C1SC(NC([C@@H]3CCN(C#N)C3)=O)=N2)C4=CN(CCN5CCCC5)N=C4	468.58	C22H28N8O2S	70.1361
138	CA222	OC(=O)C1(CC1)C2=CC=CS2	168.22	F13		O=C(N(C1)CCC2=C1SC(NC([C@@H]3CCN(C#N)C3)=O)=N2)C4(C5=CC=CS5)CC4	427.541	C20H21N5O2S2	81.9161
139	CA223	OC(=O)C=1C=C(ON1)C2=CC=CO2	179.13	F14		O=C(N(C1)CCC2=C1SC(NC([C@@H]3CCN(C#N)C3)=O)=N2)C4=NOC(C5=CC=CO5)=C4	438.462	C20H18N6O4S	91.4675
140	CA224	OC(=O)C1=CC=C(CN2C=C(Br)C=N2)O1	271.07	F15		O=C(N(C1)CCC2=C1SC(NC([C@@H]3CCN(C#N)C3)=O)=N2)C(O4)=CC=C4CN5C=C(C=N5)Br	530.401	C21H20BrN7O3S	90.6715
141	CA225	OC(=O)C(C=1C=CC=CC1)N2C=NN=N2	204.19	F16		O=C(N(C1)CCC2=C1SC(NC([C@@H]3CCN(C#N)C3)=O)=N2)C(N4C=NN=N4)C5=CC=CC=C5	463.52	C21H21N9O2S	59.4704
142	CA226	CC1=CSC(=N1)N2CCCC(C2)C(=O)O	226.3	F17		CC1=CSC(N2CCCC(C(N(C3)CCC4=C3SC(NC([C@@H]5CCN(C#N)C5)=O)=N4)=O)C2)=N1	485.625	C22H27N7O2S2	85.8958
143	CA227	CC(C(=O)O)N1N=C(C=C1C2CC2)C(F)(F)F	248.21	F18		CC(N1N=C(C(F)(F)F)C=C1C2CC2)C(N(C3)CCC4=C3SC(NC([C@@H]5CCN(C#N)C5)=O)=N4)=O	507.536	C22H24F3N7O2S	64.0869
144	CA228	OC(=O)C1CCCN1C(=O)CC=2C=CC=CC2	233.27	F19		O=C(N(C1)CCC2=C1SC(NC([C@@H]3CCN(C#N)C3)=O)=N2)C4CCCN4C(CC5=CC=CC=C5)=O	492.598	C25H28N6O3S	78.4139
145	CA229	OC(=O)CC1(CCCCC1)N2C=CC=C2	207.27	F20		O=C(N(C1)CCC2=C1SC(NC([C@@H]3CCN(C#N)C3)=O)=N2)CC4(N5C=CC=C5)CCCCC4	466.604	C24H30N6O2S	83.6672
146	CA230	OC(=O)C=1C=C(C=CC1Cl)S(=O)(=O)NCCCN2CCCC2=O	360.82	F21		O=C(N(C1)CCC2=C1SC(NC([C@@H]3CCN(C#N)C3)=O)=N2)C4=C(Cl)C=CC(S(=O)(NCCCN5CCCC5=O)=O)=C4	620.14	C26H30ClN7O5S2	89.7164
147	CA231	OC(=O)C=1C=CC(OCN2C=C(Cl)C=N2)=CC1	252.66	F22		O=C(N(C1)CCC2=C1SC(NC([C@@H]3CCN(C#N)C3)=O)=N2)C4=CC=C(OCN5C=C(C=N5)Cl)C=C4	511.985	C23H22ClN7O3S	82.3937
148	CA232	OC(=O)CC=1C=NN(C1)C=2C=CC=CC2	202.21	F23		O=C(N(C1)CCC2=C1SC(NC([C@@H]3CCN(C#N)C3)=O)=N2)CC4=CN(C5=CC=CC=C5)N=C4	461.544	C23H23N7O2S	80.165
149	CA233	CC(C)C1=NC(CN2C=C(C=CC2=O)C(=O)O)=CS1	278.33	F24		CC(C1=NC(CN2C=C(C(N(C3)CCC4=C3SC(NC([C@@H]5CCN(C#N)C5)=O)=N4)=O)C=CC2=O)=CS1)C	537.657	C25H27N7O3S2	93.2185
150	CA234	CCS(=O)(=O)N1CCC(CC1)(C(=O)O)C=2C=CC=CC2	297.38	G01		CCS(=O)(N1CCC(C(N(C2)CCC3=C2SC(NC([C@@H]4CCN(C#N)C4)=O)=N3)=O)(C5=CC=CC=C5)CC1)=O	556.7	C26H32N6O4S2	62.495
151	CA235	OC(=O)C=1C=CC(CNS(=O)(=O)C=2C=CC(F)=C(F)C2F)=CC1	345.3	G02		O=C(N(C1)CCC2=C1SC(NC([C@@H]3CCN(C#N)C3)=O)=N2)C4=CC=C(CNS(=O)(C5=C(F)C(F)=C(F)C=C5)=O)C=C4	604.623	C26H23F3N6O4S2	81.1202
152	CA236	OC(=O)C1=CSC(=N1)C2CC2	169.2	G03		O=C(N(C1)CCC2=C1SC(NC([C@@H]3CCN(C#N)C3)=O)=N2)C4=CSC(C5CC5)=N4	428.529	C19H20N6O2S2	92.4226
153	CA237	CC1CCCC(C1C)N2CC(CC2=O)C(=O)O	239.32	G04		CC1CCCC(N2CC(C(N(C3)CCC4=C3SC(NC([C@@H]5CCN(C#N)C5)=O)=N4)=O)CC2=O)C1C	498.646	C25H34N6O3S	64.4053
154	CA238	OC(=O)C1=CSC(=N1)C2=CN=CN2	195.2	G05		O=C(N(C1)CCC2=C1SC(NC([C@@H]3CCN(C#N)C3)=O)=N2)C4=CSC(C5=CN=CN5)=N4	454.527	C19H18N8O2S2	77.2996
155	CA239	CC1=CC(C(=O)O)=C(C)N1C2CC2	179.22	G06		CC(N1C2CC2)=CC(C(N(C3)CCC4=C3SC(NC([C@@H]5CCN(C#N)C5)=O)=N4)=O)=C1C	438.55	C22H26N6O2S	47.6904
156	CA240	OC(=O)C=1C=NN(C1)C=2C=CC=C(Br)C2	267.08	G07		O=C(N(C1)CCC2=C1SC(NC([C@@H]3CCN(C#N)C3)=O)=N2)C4=CN(C5=CC(Br)=CC=C5)N=C4	526.413	C22H20BrN7O2S	92.5818
157	CA241	CN(CC(=O)N1CCCC(C1)C(=O)O)C=2C=CC(Cl)=CN2	311.77	G08		CN(C1=NC=C(Cl)C=C1)CC(N2CCCC(C(N(C3)CCC4=C3SC(NC([C@@H]5CCN(C#N)C5)=O)=N4)=O)C2)=O	571.097	C26H31ClN8O3S	83.508
158	CA242	OC(=O)C1CCN(CC1)C(=O)C=2C=CC=CN2	234.26	G09		O=C(N(C1)CCC2=C1SC(NC([C@@H]3CCN(C#N)C3)=O)=N2)C4CCN(C(C5=NC=CC=C5)=O)CC4	493.586	C24H27N7O3S	69.181
159	CA243	OC(=O)C=1C=CC(CN2C=NC=N2)=CC1	203.2	G10		O=C(N(C1)CCC2=C1SC(NC([C@@H]3CCN(C#N)C3)=O)=N2)C4=CC=C(CN5C=NC=N5)C=C4	462.532	C22H22N8O2S	80.165
160	CA244	OC(=O)C=1C=C(Cl)N=C(C1)N2CCCC2	226.66	G11		O=C(N(C1)CCC2=C1SC(NC([C@@H]3CCN(C#N)C3)=O)=N2)C4=CC(N5CCCC5)=NC(Cl)=C4	485.991	C22H24ClN7O2S	74.9118
161	CA245	CC1=NC(=CS1)C2=CNC(=C2)C(=O)O	208.24	G12		CC1=NC(C2=CNC(C(N(C3)CCC4=C3SC(NC([C@@H]5CCN(C#N)C5)=O)=N4)=O)=C2)=CS1	467.566	C21H21N7O2S2	86.3734
162	CA246	OC(=O)CC=1C=CN(N1)C=2C=CC=CC2	202.21	G13		O=C(N(C1)CCC2=C1SC(NC([C@@H]3CCN(C#N)C3)=O)=N2)CC4=NN(C5=CC=CC=C5)C=C4	461.544	C23H23N7O2S	82.8712
163	CA247	OC(=O)C1CN(C2CCCCCC2)C(=O)C1	225.29	G14		O=C(N(C1)CCC2=C1SC(NC([C@@H]3CCN(C#N)C3)=O)=N2)C(C4)CN(C4=O)C5CCCCCC5	484.619	C24H32N6O3S	89.5572
164	CA248	OC(=O)C=1C=C(NN1)C2CCCCC2	194.24	G15		O=C(N(C1)CCC2=C1SC(NC([C@@H]3CCN(C#N)C3)=O)=N2)C4=NNC(C5CCCCC5)=C4	453.565	C22H27N7O2S	95.1288
165	CA249	CC1=CC=C(S1)C2=CC(=NN2)C(=O)O	208.24	G16		CC1=CC=C(C2=CC(C(N(C3)CCC4=C3SC(NC([C@@H]5CCN(C#N)C5)=O)=N4)=O)=NN2)S1	467.566	C21H21N7O2S2	95.1288
166	CA250	OC(=O)C1=CC=C(O1)C=2C=CC=CC2	188.18	G17		O=C(N(C1)CCC2=C1SC(NC([C@@H]3CCN(C#N)C3)=O)=N2)C4=CC=C(C5=CC=CC=C5)O4	447.513	C23H21N5O3S	87.3285
167	CA251	OC(=O)C=1C=CC=NC1N2CCCCC2	206.25	G18		O=C(N(C1)CCC2=C1SC(NC([C@@H]3CCN(C#N)C3)=O)=N2)C4=C(N5CCCCC5)N=CC=C4	465.576	C23H27N7O2S	69.4993
168	CA252	OC(=O)C1=NNC(=O)C1C=2C=CC=CC2	204.19	G19		O=C(N(C1)CCC2=C1SC(NC([C@@H]3CCN(C#N)C3)=O)=N2)C(C4C5=CC=CC=C5)=NNC4=O	463.516	C22H21N7O3S	80.3242
169	CA253	CC1=NN(C(C)=C1CC(=O)O)C=2C=CC(=CN2)C(F)(F)F	299.25	G20		CC1=NN(C2=NC=C(C(F)(F)F)C=C2)C(C)=C1CC(N(C3)CCC4=C3SC(NC([C@@H]5CCN(C#N)C5)=O)=N4)=O	558.584	C25H25F3N8O2S	77.7772
170	CA254	Cl.CC=1C=CC(=NC1)N2CCCC(C2)C(=O)O	256.73	G21		CC1=CN=C(N2CCCC(C(N(C3)CCC4=C3SC(NC([C@@H]5CCN(C#N)C5)=O)=N4)=O)C2)C=C1	479.603	C24H29N7O2S	62.6542
171	CA255	OC(=O)C=1C=CC(=CC1)C2=CN=CO2	189.17	G22		O=C(N(C1)CCC2=C1SC(NC([C@@H]3CCN(C#N)C3)=O)=N2)C4=CC=C(C5=CN=CO5)C=C4	448.501	C22H20N6O3S	77.4588
172	CA256	CN1N=C(C=C1C=2C=CC=NC2)C(=O)O	203.2	G23		CN1N=C(C(N(C2)CCC3=C2SC(NC([C@@H]4CCN(C#N)C4)=O)=N3)=O)C=C1C5=CN=CC=C5	462.532	C22H22N8O2S	86.6918
173	CA257	CC1=CC(COC=2C=CC(=CC2Br)C(=O)O)=NO1	312.12	G24		CC1=CC(COC2=C(Br)C=C(C(N(C3)CCC4=C3SC(NC([C@@H]5CCN(C#N)C5)=O)=N4)=O)C=C2)=NO1	571.45	C24H23BrN6O4S	72.5239
174	CA258	OC(=O)C1CN(C1)S(=O)(=O)C2CC2	205.23	H01		O=C(N(C1)CCC2=C1SC(NC([C@@H]3CCN(C#N)C3)=O)=N2)C4CN(S(=O)(C5CC5)=O)C4	464.559	C19H24N6O4S2	91.7858
175	CA259	COC=1C=CC(=CC1S(=O)(=O)NCCC=2C=CC=CN2)C(=O)O	336.37	H02		COC1=C(S(=O)(NCCC2=NC=CC=C2)=O)C=C(C(N(C3)CCC4=C3SC(NC([C@@H]5CCN(C#N)C5)=O)=N4)=O)C=C1	595.693	C27H29N7O5S2	78.5731
176	CA260	CC=1ON=C(C1C(=O)O)C=2C=CC=CN2	204.19	H03		CC1=C(C(N(C2)CCC3=C2SC(NC([C@@H]4CCN(C#N)C4)=O)=N3)=O)C(C5=NC=CC=C5)=NO1	463.516	C22H21N7O3S	68.5442
177	CA261	OC(=O)C(=O)N1CCN(CC1)C=2C=CC=CC2	234.26	H04		O=C(N(C1)CCC2=C1SC(NC([C@@H]3CCN(C#N)C3)=O)=N2)C(N4CCN(C5=CC=CC=C5)CC4)=O	493.586	C24H27N7O3S	78.5731
178	CA262	OC(=O)C(F)(F)N1C=C(N=N1)C=2C=CC=CC2	239.18	H05		O=C(N(C1)CCC2=C1SC(NC([C@@H]3CCN(C#N)C3)=O)=N2)C(F)(N4C=C(C5=CC=CC=C5)N=N4)F	498.513	C22H20F2N8O2S	45.621
179	CA263	OC(=O)C1CC=2C=CC=CC12	148.16	H06		O=C(N(C1)CCC2=C1SC(NC([C@@H]3CCN(C#N)C3)=O)=N2)C4CC5=C4C=CC=C5	407.492	C21H21N5O2S	80.961
180	CA264	OC(=O)C=1C=CN=C(N1)N2CCOCC2	209.21	H07		O=C(N(C1)CCC2=C1SC(NC([C@@H]3CCN(C#N)C3)=O)=N2)C4=NC(N5CCOCC5)=NC=C4	468.536	C21H24N8O3S	87.3285
181	CA265	OC(=O)C1COCCN1C(=O)OCC=2C=CC=CC2	265.27	H08		O=C(N(C1)CCC2=C1SC(NC([C@@H]3CCN(C#N)C3)=O)=N2)C4COCCN4C(OCC5=CC=CC=C5)=O	524.596	C25H28N6O5S	72.6831
182	CA266	OC(=O)C=1C=NC=C(N1)N2CCCC2	193.21	H09		O=C(N(C1)CCC2=C1SC(NC([C@@H]3CCN(C#N)C3)=O)=N2)C4=NC(N5CCCC5)=CN=C4	452.537	C21H24N8O2S	81.9161
183	CA267	CN(CC=1C=CC=CC1)S(=O)(=O)C=2C=CC(=CC2)C(=O)O	305.36	H10		CN(S(=O)(C1=CC=C(C(N(C2)CCC3=C2SC(NC([C@@H]4CCN(C#N)C4)=O)=N3)=O)C=C1)=O)CC5=CC=CC=C5	564.679	C27H28N6O4S2	65.5196
184	CA268	CN1N=C(C=C1C(=O)O)C=2C=CC=NC2	203.2	H11		CN1N=C(C2=CN=CC=C2)C=C1C(N(C3)CCC4=C3SC(NC([C@@H]5CCN(C#N)C5)=O)=N4)=O	462.532	C22H22N8O2S	86.851
185	CA269	OC(=O)C=1C=NOC1C=2C=CC=CC2C(F)(F)F	257.17	H12		O=C(N(C1)CCC2=C1SC(NC([C@@H]3CCN(C#N)C3)=O)=N2)C4=C(C5=C(C(F)(F)F)C=CC=C5)ON=C4	516.499	C23H19F3N6O3S	77.4588
186	CA270	OC(=O)C1=CN(CC2CCCO2)N=N1	197.2	H13		O=C(N(C1)CCC2=C1SC(NC([C@@H]3CCN(C#N)C3)=O)=N2)C4=CN(N=N4)CC5CCCO5	456.525	C20H24N8O3S	83.8264
187	CA271	CN1C=C(C=2C=CNN2)C(=N1)C(=O)O	192.18	H14		CN1C=C(C(C(N(C2)CCC3=C2SC(NC([C@@H]4CCN(C#N)C4)=O)=N3)=O)=N1)C5=NNC=C5	451.509	C20H21N9O2S	59.1521
188	CA272	CC1=CC=C(S1)[1C@@H]2C[1C@H]2C(=O)O	182.24	H15		CC1=CC=C([C@@H]2C[C@H]2C(N(C3)CCC4=C3SC(NC([C@@H]5CCN(C#N)C5)=O)=N4)=O)S1	441.568	C21H23N5O2S2	94.1737
189	CA273	CN1CCN(CC1)C(=O)[1C@@H]2[1C@@H](C(=O)O)C2(C)C	240.3	H16		CN1CCN(C([C@@H](C2(C)C)[C@H]2C(N(C3)CCC4=C3SC(NC([C@@H]5CCN(C#N)C5)=O)=N4)=O)=O)CC1	499.634	C24H33N7O3S	66.7931
190	CA274	CC1=CSC(=N1)N2CCC(CC2)C(=O)O	226.3	H17		CC1=CSC(N2CCC(C(N(C3)CCC4=C3SC(NC([C@@H]5CCN(C#N)C5)=O)=N4)=O)CC2)=N1	485.625	C22H27N7O2S2	51.8293
191	CA275	OC(=O)C1=CC(CN2C=C(Cl)C=N2)=CS1	242.69	H18		O=C(N(C1)CCC2=C1SC(NC([C@@H]3CCN(C#N)C3)=O)=N2)C4=CC(CN5C=C(C=N5)Cl)=CS4	502.008	C21H20ClN7O2S2	86.6918
192	CA276	CC1=NC(COC=2C=CC(=CC2)C(=O)O)=NO1	234.21	H19		CC1=NC(COC2=CC=C(C(N(C3)CCC4=C3SC(NC([C@@H]5CCN(C#N)C5)=O)=N4)=O)C=C2)=NO1	493.542	C23H23N7O4S	84.7815
193	CA277	CN(CC1=CC=NN1C)C(=O)C2CCCCC2C(=O)O	279.34	H20		CN(C(C1CCCCC1C(N(C2)CCC3=C2SC(NC([C@@H]4CCN(C#N)C4)=O)=N3)=O)=O)CC5=CC=NN5C	538.671	C26H34N8O3S	73.0015
194	CA278	COC=1C=CC(=CC1S(=O)(=O)NCC=2C=CC=CN2)C(=O)O	322.34	H21		COC1=C(S(=O)(NCC2=NC=CC=C2)=O)C=C(C(N(C3)CCC4=C3SC(NC([C@@H]5CCN(C#N)C5)=O)=N4)=O)C=C1	581.666	C26H27N7O5S2	80.165
195	CA279	OC(=O)C1=CC=C(CN2CCCCCC2)S1	239.34	H22		O=C(N(C1)CCC2=C1SC(NC([C@@H]3CCN(C#N)C3)=O)=N2)C(S4)=CC=C4CN5CCCCCC5	498.664	C24H30N6O2S2	72.3648
196	CA280	CC1=CC(=C(C)N1CCC(=O)O)C2=CSC(C)=N2	264.35	H23		CC(N1CCC(N(C2)CCC3=C2SC(NC([C@@H]4CCN(C#N)C4)=O)=N3)=O)=CC(C5=CSC(C)=N5)=C1C	523.674	C25H29N7O2S2	61.6991
197	CA281	OC(=O)C=1C=CC(Cl)=C(C1)N2CCCS2(=O)=O	275.71	H24		O=C(N(C1)CCC2=C1SC(NC([C@@H]3CCN(C#N)C3)=O)=N2)C4=CC(N5CCCS5(=O)=O)=C(Cl)C=C4	535.034	C22H23ClN6O4S2	95.6064
198	CA282	CC1=NOC(C)=C1S(=O)(=O)N2CCC(CC2)C(=O)O	288.32	I01		CC1=NOC(C)=C1S(=O)(N2CCC(C(N(C3)CCC4=C3SC(NC([C@@H]5CCN(C#N)C5)=O)=N4)=O)CC2)=O	547.649	C23H29N7O5S2	65.2012
199	CA283	NS(=O)(=O)C=1C=CC(CCNS(=O)(=O)C=2C=CC=C(C2)C(=O)O)=CC1	384.43	I02		NS(=O)(C1=CC=C(CCNS(=O)(C2=CC(C(N(C3)CCC4=C3SC(NC([C@@H]5CCN(C#N)C5)=O)=N4)=O)=CC=C2)=O)C=C1)=O	643.752	C27H29N7O6S3	95.288
200	CA284	OC(=O)C1=CC=C(NC1=O)C2=CC=CS2	221.24	I03		O=C(N(C1)CCC2=C1SC(NC([C@@H]3CCN(C#N)C3)=O)=N2)C4=CC=C(C5=CC=CS5)NC4=O	480.561	C22H20N6O3S2	72.3648
201	CA285	OC(=O)C=1C=C(C=CN1)N2CCOCC2	208.22	I04		O=C(N(C1)CCC2=C1SC(NC([C@@H]3CCN(C#N)C3)=O)=N2)C4=NC=CC(N5CCOCC5)=C4	467.548	C22H25N7O3S	72.2056
202	CA286	OC(=O)CC1=CSC(=N1)C2=NN=CN2	210.22	I05		O=C(N(C1)CCC2=C1SC(NC([C@@H]3CCN(C#N)C3)=O)=N2)CC4=CSC(C5=NN=CN5)=N4	469.542	C19H19N9O2S2	80.961
203	CA287	OC(=O)C=1C=CC(=CC1)N2C=CC=N2	188.19	I06		O=C(N(C1)CCC2=C1SC(NC([C@@H]3CCN(C#N)C3)=O)=N2)C4=CC=C(N5C=CC=N5)C=C4	447.517	C22H21N7O2S	70.1361
204	CA288	CC=1C=CC=CC1COC=2C=CC=C(CC(=O)O)C2	256.3	I07		CC1=C(COC2=CC(CC(N(C3)CCC4=C3SC(NC([C@@H]5CCN(C#N)C5)=O)=N4)=O)=CC=C2)C=CC=C1	515.632	C28H29N5O3S	73.6383
205	CA289	OC(=O)C1=CC=C(O1)S(=O)(=O)NC=2C=CC=C(Cl)C2F	319.7	I08		O=C(N(C1)CCC2=C1SC(NC([C@@H]3CCN(C#N)C3)=O)=N2)C4=CC=C(S(=O)(NC5=C(F)C(Cl)=CC=C5)=O)O4	579.018	C23H20ClFN6O5S2	72.5239
206	CA290	OC(=O)C1CCCN1C(=O)C=2C=CN=CC2	220.23	I09		O=C(N(C1)CCC2=C1SC(NC([C@@H]3CCN(C#N)C3)=O)=N2)C4CCCN4C(C5=CC=NC=C5)=O	479.559	C23H25N7O3S	50.5558
207	CA291	CC=1C=CC(=CC1)S(=O)(=O)N[C@@H](CC=2C=CC=CC2)C(=O)O	319.38	I10		CC1=CC=C(S(=O)(N[C@H](C(N(C2)CCC3=C2SC(NC([C@@H]4CCN(C#N)C4)=O)=N3)=O)CC5=CC=CC=C5)=O)C=C1	578.706	C28H30N6O4S2	69.9769
208	CA292	OC(=O)C1=CSC(=N1)C2=CC=C(Br)S2	290.16	I11		O=C(N(C1)CCC2=C1SC(NC([C@@H]3CCN(C#N)C3)=O)=N2)C4=CSC(C(S5)=CC=C5Br)=N4	549.48	C20H17BrN6O2S3	86.3734
209	CA293	OC(=O)C1=CC(=NN1)C2CC2	152.15	I12		O=C(N(C1)CCC2=C1SC(NC([C@@H]3CCN(C#N)C3)=O)=N2)C4=CC(C5CC5)=NN4	411.484	C19H21N7O2S	86.6918
210	CA294	OC(=O)C=1C=C(ON1)C=2C=CN=CC2	190.16	I13		O=C(N(C1)CCC2=C1SC(NC([C@@H]3CCN(C#N)C3)=O)=N2)C4=NOC(C5=CC=NC=C5)=C4	449.489	C21H19N7O3S	63.9277
211	CA295	OC(=O)C=1C=CC(N2CCCC2)=C(F)C1	209.22	I14		O=C(N(C1)CCC2=C1SC(NC([C@@H]3CCN(C#N)C3)=O)=N2)C4=CC(F)=C(N5CCCC5)C=C4	468.551	C23H25FN6O2S	86.3734
212	CA296	OC(=O)CC=1C=CC(OCCOC=2C=CC=CC2)=CC1	272.3	I15		O=C(N(C1)CCC2=C1SC(NC([C@@H]3CCN(C#N)C3)=O)=N2)CC4=CC=C(OCCOC5=CC=CC=C5)C=C4	531.631	C28H29N5O4S	85.0999
213	CA297	CC1=CC(C(=O)O)=C(C)N1C=2C=CC=NC2	216.24	I16		CC(N1C2=CN=CC=C2)=CC(C(N(C3)CCC4=C3SC(NC([C@@H]5CCN(C#N)C5)=O)=N4)=O)=C1C	475.571	C24H25N7O2S	67.7483
214	CA298	OC(=O)C1=CSC(=N1)C=2C=CN=CC2	206.22	I17		O=C(N(C1)CCC2=C1SC(NC([C@@H]3CCN(C#N)C3)=O)=N2)C4=CSC(C5=CC=NC=C5)=N4	465.55	C21H19N7O2S2	59.4704
215	CA299	OC(=O)C=1C=CC=C(CN2C=CN=C2)C1	202.21	I18		O=C(N(C1)CCC2=C1SC(NC([C@@H]3CCN(C#N)C3)=O)=N2)C4=CC(CN5C=CN=C5)=CC=C4	461.544	C23H23N7O2S	91.4675
216	CA300	OC(=O)C1CN(CCO1)C(=O)OCC=2C=CC=CC2	265.27	I19		O=C(N(C1)CCC2=C1SC(NC([C@@H]3CCN(C#N)C3)=O)=N2)C4CN(C(OCC5=CC=CC=C5)=O)CCO4	524.596	C25H28N6O5S	76.6629
217	CA301	OC(=O)CC=1C=NN(N1)C=2C=CC=CC2	203.2	I20		O=C(N(C1)CCC2=C1SC(NC([C@@H]3CCN(C#N)C3)=O)=N2)CC4=NN(C5=CC=CC=C5)N=C4	462.532	C22H22N8O2S	78.8915
218	CA302	OC(=O)C1=CC=CN1C=2C(Cl)=CC=CC2Cl	256.09	I21		O=C(N(C1)CCC2=C1SC(NC([C@@H]3CCN(C#N)C3)=O)=N2)C4=CC=CN4C5=C(Cl)C=CC=C5Cl	515.413	C23H20Cl2N6O2S	69.181
219	CA303	OC(=O)C=1C=NN(C1)C=2C=CC(Br)=CC2	267.08	I22		O=C(N(C1)CCC2=C1SC(NC([C@@H]3CCN(C#N)C3)=O)=N2)C4=CN(C5=CC=C(Br)C=C5)N=C4	526.413	C22H20BrN7O2S	96.4023
220	CA304	CN1C=C(C=N1)C2=CC=C(O2)C(=O)O	192.18	I23		CN1C=C(C2=CC=C(C(N(C3)CCC4=C3SC(NC([C@@H]5CCN(C#N)C5)=O)=N4)=O)O2)C=N1	451.505	C21H21N7O3S	27.6326
221	CA305	OC(=O)C=1C=CC(F)=C(C1)S(=O)(=O)N2CCC2	259.26	I24		O=C(N(C1)CCC2=C1SC(NC([C@@H]3CCN(C#N)C3)=O)=N2)C4=CC(S(=O)(N5CCC5)=O)=C(F)C=C4	518.582	C22H23FN6O4S2	94.8104
222	CA306	CN1[C@H]([C@@H](CC1=O)C(=O)O)C=2C=CC=NC2	220.23	J01		N#CN(C1)CC[C@H]1C(NC2=NC3=C(S2)CN(C([C@H](CC4=O)[C@H](C5=CN=CC=C5)N4C)=O)CC3)=O	479.559	C23H25N7O3S	63.7685
223	CA307	CC1=NC(COC=2C=CC=CC2C(=O)O)=NO1	234.21	J02		CC1=NC(COC2=C(C(N(C3)CCC4=C3SC(NC([C@@H]5CCN(C#N)C5)=O)=N4)=O)C=CC=C2)=NO1	493.542	C23H23N7O4S	73.9566
224	CA308	CC=1ON=C(C1C(=O)O)C=2C=CN=CC2	204.19	J03		CC1=C(C(N(C2)CCC3=C2SC(NC([C@@H]4CCN(C#N)C4)=O)=N3)=O)C(C5=CC=NC=C5)=NO1	463.516	C22H21N7O3S	73.4791
225	CA309	OC(=O)C=1C=CC=C(OCCOC=2C=CC=CC2Cl)N1	293.71	J04		O=C(N(C1)CCC2=C1SC(NC([C@@H]3CCN(C#N)C3)=O)=N2)C4=NC(OCCOC5=C(Cl)C=CC=C5)=CC=C4	553.034	C26H25ClN6O4S	86.851
226	CA310	OC(=O)CC1(CCOCC1)N2C=NN=N2	212.21	J05		O=C(N(C1)CCC2=C1SC(NC([C@@H]3CCN(C#N)C3)=O)=N2)CC4(N5C=NN=N5)CCOCC4	471.54	C20H25N9O3S	68.7034
227	CA311	OC(=O)C=1SC(=NC1Cl)N2CCCC2	232.69	J06		O=C(N(C1)CCC2=C1SC(NC([C@@H]3CCN(C#N)C3)=O)=N2)C4=C(Cl)N=C(N5CCCC5)S4	492.013	C20H22ClN7O2S2	73.9566
228	CA312	COC=1C=CC(CN2CCC2C(=O)O)=CC1	221.26	J07		COC1=CC=C(CN2CCC2C(N(C3)CCC4=C3SC(NC([C@@H]5CCN(C#N)C5)=O)=N4)=O)C=C1	480.587	C24H28N6O3S	62.1766
229	CA313	COCC1CCN(C1)C=2C=CC(=CC2)C(=O)O	235.29	J08		COCC1CCN(C2=CC=C(C(N(C3)CCC4=C3SC(NC([C@@H]5CCN(C#N)C5)=O)=N4)=O)C=C2)C1	494.614	C25H30N6O3S	72.8423
230	CA314	CC1=NN(N=C1C(=O)O)C=2C=CC=NC2	204.19	J09		CC1=NN(C2=CN=CC=C2)N=C1C(N(C3)CCC4=C3SC(NC([C@@H]5CCN(C#N)C5)=O)=N4)=O	463.52	C21H21N9O2S	62.8134
231	CA315	CC1=NN(C(C)=C1CC(=O)O)C=2C=CC=CN2	231.26	J10		CC1=NN(C2=NC=CC=C2)C(C)=C1CC(N(C3)CCC4=C3SC(NC([C@@H]5CCN(C#N)C5)=O)=N4)=O	490.586	C24H26N8O2S	67.1115
232	CA316	OC(=O)C1=CC=NN1C2CCC2	166.18	J11		O=C(N(C1)CCC2=C1SC(NC([C@@H]3CCN(C#N)C3)=O)=N2)C4=CC=NN4C5CCC5	425.511	C20H23N7O2S	76.0261
233	CA317	OC(=O)CC1(CN2C=NN=N2)CCCCC1	224.26	J12		O=C(N(C1)CCC2=C1SC(NC([C@@H]3CCN(C#N)C3)=O)=N2)CC4(CCCCC4)CN5C=NN=N5	483.595	C22H29N9O2S	77.4588
234	CA318	OC(=O)C1=CN(CC2CCOC2)N=N1	197.2	J13		O=C(N(C1)CCC2=C1SC(NC([C@@H]3CCN(C#N)C3)=O)=N2)C4=CN(N=N4)CC5CCOC5	456.525	C20H24N8O3S	82.7121
235	CA319	OC(=O)C=1C=CN(N1)C=2C=CC(=CN2)C(F)(F)F	257.17	J14		O=C(N(C1)CCC2=C1SC(NC([C@@H]3CCN(C#N)C3)=O)=N2)C4=NN(C5=NC=C(C(F)(F)F)C=C5)C=C4	516.503	C22H19F3N8O2S	67.4299
236	CA320	OC(=O)C=1SC=CC1S(=O)(=O)NCC2=CC=CO2	287.31	J15		O=C(N(C1)CCC2=C1SC(NC([C@@H]3CCN(C#N)C3)=O)=N2)C4=C(S(=O)(NCC5=CC=CO5)=O)C=CS4	546.635	C22H22N6O5S3	58.6745
237	CA321	OC(=O)C=1C=NN(CN2C=C(Cl)C=N2)C1	226.62	J16		O=C(N(C1)CCC2=C1SC(NC([C@@H]3CCN(C#N)C3)=O)=N2)C4=CN(CN5C=C(C=N5)Cl)N=C4	485.951	C20H20ClN9O2S	80.0058
238	CA322	OC(=O)C=1N=C(OCC2CC2)C=CC1Cl	227.65	J17		O=C(N(C1)CCC2=C1SC(NC([C@@H]3CCN(C#N)C3)=O)=N2)C4=C(Cl)C=CC(OCC5CC5)=N4	486.975	C22H23ClN6O3S	53.7396
239	CA323	CC(C(=O)O)N1C=CC(=N1)C2CC2	180.21	J18		CC(N1C=CC(C2CC2)=N1)C(N(C3)CCC4=C3SC(NC([C@@H]5CCN(C#N)C5)=O)=N4)=O	439.538	C21H25N7O2S	67.1115
240	CA324	CN1C=C(C=C1C(=O)O)S(=O)(=O)N2CCOCC2	274.3	J19		CN1C=C(S(=O)(N2CCOCC2)=O)C=C1C(N(C3)CCC4=C3SC(NC([C@@H]5CCN(C#N)C5)=O)=N4)=O	533.622	C22H27N7O5S2	75.071
241	CA325	CN1N=C(CC(=O)O)C=C1C2CC2	180.21	J20		CN1N=C(C=C1C2CC2)CC(N(C3)CCC4=C3SC(NC([C@@H]5CCN(C#N)C5)=O)=N4)=O	439.538	C21H25N7O2S	86.055
242	CA326	COC=1C=CC(=CC1S(=O)(=O)NCCCN2CCOCC2)C(=O)O	358.42	J21		COC1=C(S(=O)(NCCCN2CCOCC2)=O)C=C(C(N(C3)CCC4=C3SC(NC([C@@H]5CCN(C#N)C5)=O)=N4)=O)C=C1	617.74	C27H35N7O6S2	89.2388
243	CA327	CC=1SC(=C(C(=O)O)C1C)N2C=NN=N2	224.24	J22		CC1=C(C)C(C(N(C2)CCC3=C2SC(NC([C@@H]4CCN(C#N)C4)=O)=N3)=O)=C(N5C=NN=N5)S1	483.569	C20H21N9O2S2	61.8583
244	CA328	CC1=NOC(=N1)C=2C=CC(=CC2)C(=O)O	204.19	J23		CC1=NOC(C2=CC=C(C(N(C3)CCC4=C3SC(NC([C@@H]5CCN(C#N)C5)=O)=N4)=O)C=C2)=N1	463.516	C22H21N7O3S	58.5153
245	CA066	O=C(O)C1=CC(C2=CC(Cl)=CC=C2)=NO1	233.61	J24		ClC1=CC(C2=NOC(C(N(C3)CCC4=C3SC(NC([C@@H]5CCN(C#N)C5)=O)=N4)=O)=C2)=CC=C1	482.943	C22H19ClN6O3S	10.9177
246	CA329	CCOC=1OC(=NC1C(=O)O)C2=CC=CO2	223.19	K01		CCOC1=C(C(N(C2)CCC3=C2SC(NC([C@@H]4CCN(C#N)C4)=O)=N3)=O)N=C(C5=CC=CO5)O1	482.515	C22H22N6O5S	82.7121
247	CA330	CC=1C=CC(=CC1C(=O)O)S(=O)(=O)NCCC=2C=CC(F)=CC2	337.37	K02		CC1=C(C(N(C2)CCC3=C2SC(NC([C@@H]4CCN(C#N)C4)=O)=N3)=O)C=C(S(=O)(NCCC5=CC=C(F)C=C5)=O)C=C1	596.696	C28H29FN6O4S2	86.851
248	CA331	CC=1N=C(C=CC1C(=O)O)C2=CC=CO2	203.2	K03		CC1=C(C(N(C2)CCC3=C2SC(NC([C@@H]4CCN(C#N)C4)=O)=N3)=O)C=CC(C5=CC=CO5)=N1	462.528	C23H22N6O3S	84.7815
249	CA332	OC(=O)C1(CC(=O)N2CCOCC2)CCCC1	241.29	K04		O=C(N(C1)CCC2=C1SC(NC([C@@H]3CCN(C#N)C3)=O)=N2)C4(CCCC4)CC(N5CCOCC5)=O	500.618	C24H32N6O4S	73.7975
250	CA333	CN(CC=1C=CC=CC1)C(=O)N2CCC(CC2)C(=O)O	276.34	K05		CN(C(N1CCC(C(N(C2)CCC3=C2SC(NC([C@@H]4CCN(C#N)C4)=O)=N3)=O)CC1)=O)CC5=CC=CC=C5	535.667	C27H33N7O3S	67.7483
251	CA334	OC(=O)C1(CCCC1)NS(=O)(=O)C=CC=2C=CC=CC2	295.36	K06		O=C(N(C1)CCC2=C1SC(NC([C@@H]3CCN(C#N)C3)=O)=N2)C4(NS(=O)(C=CC5=CC=CC=C5)=O)CCCC4	554.684	C26H30N6O4S2	66.6339
252	CA335	OC(=O)C(CC=1C=CC=CC1)N2CCCOC2=O	249.27	K07		O=C(N(C1)CCC2=C1SC(NC([C@@H]3CCN(C#N)C3)=O)=N2)C(N4CCCOC4=O)CC5=CC=CC=C5	508.597	C25H28N6O4S	74.5934
253	CA336	OC(=O)C=1C=CC(=CC1)N2CCCS2(=O)=O	241.27	K08		O=C(N(C1)CCC2=C1SC(NC([C@@H]3CCN(C#N)C3)=O)=N2)C4=CC=C(N5CCCS5(=O)=O)C=C4	500.592	C22H24N6O4S2	85.8958
254	CA337	CC=1C=CC(CN2C(CCC2=O)C(=O)O)=CC1	233.27	K09		CC1=CC=C(CN2C(C(N(C3)CCC4=C3SC(NC([C@@H]5CCN(C#N)C5)=O)=N4)=O)CCC2=O)C=C1	492.598	C25H28N6O3S	53.8988
255	CA338	OC(=O)C=1N=C(N=CC1Br)C2CC2	243.06	K10		O=C(N(C1)CCC2=C1SC(NC([C@@H]3CCN(C#N)C3)=O)=N2)C4=C(Br)C=NC(C5CC5)=N4	502.391	C20H20BrN7O2S	73.9566
256	CA339	CN1C(C(CCC1=O)C(=O)O)C2=CC=CS2	239.3	K11		CN1C(C2=CC=CS2)C(C(N(C3)CCC4=C3SC(NC([C@@H]5CCN(C#N)C5)=O)=N4)=O)CCC1=O	498.62	C23H26N6O3S2	61.3807
257	CA340	COC=1C=CC(CC(=O)O)=CC1S(=O)(=O)N2CCOCC2	315.35	K12		COC1=C(S(=O)(N2CCOCC2)=O)C=C(CC(N(C3)CCC4=C3SC(NC([C@@H]5CCN(C#N)C5)=O)=N4)=O)C=C1	574.671	C25H30N6O6S2	75.5485
258	CA341	OC(=O)C1=CC=C(S1)C=2C=CC=CN2	205.24	K13		O=C(N(C1)CCC2=C1SC(NC([C@@H]3CCN(C#N)C3)=O)=N2)C4=CC=C(C5=NC=CC=C5)S4	464.562	C22H20N6O2S2	89.2388
259	CA342	CC1=NOC(C)=C1S(=O)(=O)N2CCCC2C(=O)O	274.3	K14		CC1=NOC(C)=C1S(=O)(N2CCCC2C(N(C3)CCC4=C3SC(NC([C@@H]5CCN(C#N)C5)=O)=N4)=O)=O	533.622	C22H27N7O5S2	69.8177
260	CA343	CN(C(=O)C1=CC(C)=C(C)S1)C=2C=CC=CC2C(=O)O	289.36	K15		CN(C1=C(C(N(C2)CCC3=C2SC(NC([C@@H]4CCN(C#N)C4)=O)=N3)=O)C=CC=C1)C(C(S5)=CC(C)=C5C)=O	548.68	C27H28N6O3S2	61.6991
261	CA344	OC(=O)C=1C=CC(=NC1)N2CCCCCC2	220.27	K16		O=C(N(C1)CCC2=C1SC(NC([C@@H]3CCN(C#N)C3)=O)=N2)C4=CN=C(N5CCCCCC5)C=C4	479.603	C24H29N7O2S	84.4631
262	CA345	OC(=O)CC1=NN(C(=O)C1)C=2C=CC=C(Cl)C2	252.66	K17		O=C(N(C1)CCC2=C1SC(NC([C@@H]3CCN(C#N)C3)=O)=N2)CC(C4)=NN(C5=CC(Cl)=CC=C5)C4=O	511.985	C23H22ClN7O3S	71.8872
263	CA346	CC=1OC(=NC1C(=O)O)C2=CC=CS2	209.23	K18		CC1=C(C(N(C2)CCC3=C2SC(NC([C@@H]4CCN(C#N)C4)=O)=N3)=O)N=C(C5=CC=CS5)O1	468.55	C21H20N6O3S2	78.2548
264	CA347	OC(=O)C=1C=CN=C(N1)C2CC2	164.17	K19		O=C(N(C1)CCC2=C1SC(NC([C@@H]3CCN(C#N)C3)=O)=N2)C4=NC(C5CC5)=NC=C4	423.495	C20H21N7O2S	67.7483
265	CA348	CN1C=CN=C1CN2CCC(CC2)C(=O)O	223.28	K20		CN1C=CN=C1CN2CCC(C(N(C3)CCC4=C3SC(NC([C@@H]5CCN(C#N)C5)=O)=N4)=O)CC2	482.607	C23H30N8O2S	70.6137
266	CA349	OC(=O)C1=CC(=NO1)C2CC2	153.14	K21		O=C(N(C1)CCC2=C1SC(NC([C@@H]3CCN(C#N)C3)=O)=N2)C4=CC(C5CC5)=NO4	412.468	C19H20N6O3S	73.1607
267	CA350	OC(=O)C1CCN(CC1)C(=O)C2=CC=C(Cl)S2	273.74	K22		O=C(N(C1)CCC2=C1SC(NC([C@@H]3CCN(C#N)C3)=O)=N2)C4CCN(C(C(S5)=CC=C5Cl)=O)CC4	533.062	C23H25ClN6O3S2	75.5485
268	CA351	OC(=O)C=1C=CC(OC=2C=CC=C(Cl)C2)=CN1	249.66	K23		O=C(N(C1)CCC2=C1SC(NC([C@@H]3CCN(C#N)C3)=O)=N2)C4=NC=C(OC5=CC(Cl)=CC=C5)C=C4	508.981	C24H21ClN6O3S	89.7164
269	CA352	CC1CN(CC(C)O1)C=2C=CC(=CN2)C(=O)O	236.27	K24		CC(O1)CN(C2=NC=C(C(N(C3)CCC4=C3SC(NC([C@@H]5CCN(C#N)C5)=O)=N4)=O)C=C2)CC1C	495.602	C24H29N7O3S	85.8958
270	CA353	OC(=O)C1=CSC(=N1)C2CCCCC2	211.28	L01		O=C(N(C1)CCC2=C1SC(NC([C@@H]3CCN(C#N)C3)=O)=N2)C4=CSC(C5CCCCC5)=N4	470.61	C22H26N6O2S2	87.1694
271	CA354	OC(=O)C=1OC=CC1C=2C=CC=CC2	188.18	L02		O=C(N(C1)CCC2=C1SC(NC([C@@H]3CCN(C#N)C3)=O)=N2)C4=C(C5=CC=CC=C5)C=CO4	447.513	C23H21N5O3S	81.2794
272	CA355	OC(=O)C1=CC=C(CN2C=CC=N2)S1	208.24	L03		O=C(N(C1)CCC2=C1SC(NC([C@@H]3CCN(C#N)C3)=O)=N2)C(S4)=CC=C4CN5C=CC=N5	467.566	C21H21N7O2S2	83.3488
273	CA356	OC(=O)C1CC2CCC1O2	142.16	L04		O=C(N(C1)CCC2=C1SC(NC([C@@H]3CCN(C#N)C3)=O)=N2)C4CC5CCC4O5	401.485	C19H23N5O3S	67.4299
274	CA357	OC(=O)C=1C=CC(=NC1)C=2C=CC=CN2	200.2	L05		O=C(N(C1)CCC2=C1SC(NC([C@@H]3CCN(C#N)C3)=O)=N2)C4=CN=C(C5=NC=CC=C5)C=C4	459.528	C23H21N7O2S	92.9002
275	CA358	OC(=O)C1CC2OC1C=C2	140.14	L06		O=C(N(C1)CCC2=C1SC(NC([C@@H]3CCN(C#N)C3)=O)=N2)C4CC5OC4C=C5	399.469	C19H21N5O3S	72.0464
276	CA359	OC(=O)C1CC=CCC1C(=O)N2CCOCC2	239.27	L07		O=C(N(C1)CCC2=C1SC(NC([C@@H]3CCN(C#N)C3)=O)=N2)C4CC=CCC4C(N5CCOCC5)=O	498.602	C24H30N6O4S	74.275
277	CA360	OC(=O)C=1C=CC=C(N1)N2CCOCC2	208.22	L08		O=C(N(C1)CCC2=C1SC(NC([C@@H]3CCN(C#N)C3)=O)=N2)C4=NC(N5CCOCC5)=CC=C4	467.548	C22H25N7O3S	64.5645
278	CA361	OC(=O)C=1C=CC=C(CN2C=NC=N2)C1	203.2	L09		O=C(N(C1)CCC2=C1SC(NC([C@@H]3CCN(C#N)C3)=O)=N2)C4=CC(CN5C=NC=N5)=CC=C4	462.532	C22H22N8O2S	80.6426
279	CA362	OC(=O)C=1C=C(C=CN1)N2C=CC=C2	188.19	L10		O=C(N(C1)CCC2=C1SC(NC([C@@H]3CCN(C#N)C3)=O)=N2)C4=NC=CC(N5C=CC=C5)=C4	447.517	C22H21N7O2S	94.1737
280	CA363	OC(=O)C1=CC=C(CN2C=CN=N2)O1	193.16	L11		O=C(N(C1)CCC2=C1SC(NC([C@@H]3CCN(C#N)C3)=O)=N2)C(O4)=CC=C4CN5C=CN=N5	452.493	C20H20N8O3S	81.9161
281	CA364	CC=1ON=C(C(=O)O)C1CN2CCOCC2	226.23	L12		CC1=C(CN2CCOCC2)C(C(N(C3)CCC4=C3SC(NC([C@@H]5CCN(C#N)C5)=O)=N4)=O)=NO1	485.563	C22H27N7O4S	62.3358
282	CA365	OC(=O)C1CCN(CC1)S(=O)(=O)N2CCCCC2	276.36	L13		O=C(N(C1)CCC2=C1SC(NC([C@@H]3CCN(C#N)C3)=O)=N2)C4CCN(S(=O)(N5CCCCC5)=O)CC4	535.682	C23H33N7O4S2	72.8423
283	CA366	CC1(CCCCN1C(=O)OCC=2C=CC=CC2)C(=O)O	277.32	L14		CC1(C(N(C2)CCC3=C2SC(NC([C@@H]4CCN(C#N)C4)=O)=N3)=O)CCCCN1C(OCC5=CC=CC=C5)=O	536.651	C27H32N6O4S	65.2012
284	CA367	OC(=O)C=1SC=CC1S(=O)(=O)NC2CCCCCC2	303.4	L15		O=C(N(C1)CCC2=C1SC(NC([C@@H]3CCN(C#N)C3)=O)=N2)C4=C(S(=O)(NC5CCCCCC5)=O)C=CS4	562.722	C24H30N6O4S3	75.8669
285	CA368	CCN1N=CC=C1C2=CC(=NO2)C(=O)O	207.19	L16		CCN1N=CC=C1C2=CC(C(N(C3)CCC4=C3SC(NC([C@@H]5CCN(C#N)C5)=O)=N4)=O)=NO2	466.52	C21H22N8O3S	81.2794
286	CA369	OC(=O)C=1C=CC=C(N1)C(=O)N2CCCC2	220.23	L17		O=C(N(C1)CCC2=C1SC(NC([C@@H]3CCN(C#N)C3)=O)=N2)C4=NC(C(N5CCCC5)=O)=CC=C4	479.559	C23H25N7O3S	81.9161
287	CA370	OC(=O)[1C@@H]1CCCO[1C@H]1C=2C=CC=CC2	206.24	L18		O=C(N(C1)CCC2=C1SC(NC([C@@H]3CCN(C#N)C3)=O)=N2)[C@@H]4CCCO[C@H]4C5=CC=CC=C5	465.572	C24H27N5O3S	64.0869
288	CA371	OC(=O)C1CCCN(C1)S(=O)(=O)C2=CC=CS2	275.35	L19		O=C(N(C1)CCC2=C1SC(NC([C@@H]3CCN(C#N)C3)=O)=N2)C4CCCN(S(=O)(C5=CC=CS5)=O)C4	534.668	C22H26N6O4S3	78.5731
289	CA372	OC(=O)C1=CC=C(CN2C=C(Cl)C(=N2)C(F)(F)F)O1	294.62	L20		O=C(N(C1)CCC2=C1SC(NC([C@@H]3CCN(C#N)C3)=O)=N2)C(O4)=CC=C4CN5C=C(C(C(F)(F)F)=N5)Cl	553.945	C22H19ClF3N7O3S	81.4385
290	CA373	COC=1C=CC(=CC1S(=O)(=O)N(C)CCC=2C=CC=NC2)C(=O)O	350.4	L21		COC1=C(S(=O)(N(CCC2=CN=CC=C2)C)=O)C=C(C(N(C3)CCC4=C3SC(NC([C@@H]5CCN(C#N)C5)=O)=N4)=O)C=C1	609.72	C28H31N7O5S2	67.7483
291	CA374	OC(=O)CC1CCN(CC1)C=2C=CC(=CN2)C(F)(F)F	288.27	L22		O=C(N(C1)CCC2=C1SC(NC([C@@H]3CCN(C#N)C3)=O)=N2)CC4CCN(C5=NC=C(C(F)(F)F)C=C5)CC4	547.601	C25H28F3N7O2S	79.8466
292	CA375	OC(=O)C=1C=CC=NC1N2C=NC=N2	190.16	L23		O=C(N(C1)CCC2=C1SC(NC([C@@H]3CCN(C#N)C3)=O)=N2)C4=C(N5C=NC=N5)N=CC=C4	449.493	C20H19N9O2S	73.7975
293	CA065	O=C(O)C1=NNC(C2=CC=CC=C2OC)=C1	218.21	L24		O=C(N(C1)CCC2=C1SC(NC([C@@H]3CCN(C#N)C3)=O)=N2)C4=NNC(C5=CC=CC=C5OC)=C4	477.543	C23H23N7O3S	97.5166
294	CA376	CCC1=CC=C(O1)C(=O)N2CCC(CC2)C(=O)O	251.28	M01		CCC1=CC=C(C(N2CCC(C(N(C3)CCC4=C3SC(NC([C@@H]5CCN(C#N)C5)=O)=N4)=O)CC2)=O)O1	510.613	C25H30N6O4S	78.0956
295	CA377	OC(=O)C=1C=NN(N1)C=2C=CC=CC2	189.18	M02		O=C(N(C1)CCC2=C1SC(NC([C@@H]3CCN(C#N)C3)=O)=N2)C4=NN(C5=CC=CC=C5)N=C4	448.505	C21H20N8O2S	89.5572
296	CA378	CC=1N=C(C=CC1C(=O)O)C=2C=CSC2	219.26	M03		CC1=C(C(N(C2)CCC3=C2SC(NC([C@@H]4CCN(C#N)C4)=O)=N3)=O)C=CC(C5=CSC=C5)=N1	478.589	C23H22N6O2S2	73.1607
297	CA379	CN(C)S(=O)(=O)C=1C=CC(N2CCCCC2)=C(C1)C(=O)O	312.39	M04		CN(S(=O)(C1=CC(C(N(C2)CCC3=C2SC(NC([C@@H]4CCN(C#N)C4)=O)=N3)=O)=C(N5CCCCC5)C=C1)=O)C	571.715	C26H33N7O4S2	56.1275
298	CA380	OC(=O)C1=CN=C(CC=2C=CC(F)=CC2)S1	237.25	M05		O=C(N(C1)CCC2=C1SC(NC([C@@H]3CCN(C#N)C3)=O)=N2)C(S4)=CN=C4CC5=CC=C(F)C=C5	496.579	C23H21FN6O2S2	79.5283
299	CA381	CC=1C=C(C)C=C(C1)N(CCC(=O)O)S(=O)(=O)C=2C=CC(Cl)=CC2	367.85	M06		CC1=CC(N(S(=O)(C2=CC=C(Cl)C=C2)=O)CCC(N(C3)CCC4=C3SC(NC([C@@H]5CCN(C#N)C5)=O)=N4)=O)=CC(C)=C1	627.175	C29H31ClN6O4S2	87.8061
300	CA382	OC(=O)C1=CSC(CCC=2C=CC=CC2)=N1	233.29	M07		O=C(N(C1)CCC2=C1SC(NC([C@@H]3CCN(C#N)C3)=O)=N2)C4=CSC(CCC5=CC=CC=C5)=N4	492.616	C24H24N6O2S2	86.055
301	CA383	OC(=O)C=1C=CC(=CC1)C2=NN=CO2	190.16	M08		O=C(N(C1)CCC2=C1SC(NC([C@@H]3CCN(C#N)C3)=O)=N2)C4=CC=C(C5=NN=CO5)C=C4	449.489	C21H19N7O3S	85.8958
302	CA384	OC(=O)C=1C=CC=CC1CN2C=NC=N2	203.2	M09		O=C(N(C1)CCC2=C1SC(NC([C@@H]3CCN(C#N)C3)=O)=N2)C4=C(CN5C=NC=N5)C=CC=C4	462.532	C22H22N8O2S	66.3156
303	CA385	OC(=O)CC=1C=NN(CC=2C=CC=CC2)C1	216.24	M10		O=C(N(C1)CCC2=C1SC(NC([C@@H]3CCN(C#N)C3)=O)=N2)CC4=CN(CC5=CC=CC=C5)N=C4	475.571	C24H25N7O2S	80.8018
304	CA386	CN(CC1CC1)C=2C=CC(=CC2C(=O)O)C(F)(F)F	273.26	M11		CN(C1=C(C(N(C2)CCC3=C2SC(NC([C@@H]4CCN(C#N)C4)=O)=N3)=O)C=C(C(F)(F)F)C=C1)CC5CC5	532.586	C25H27F3N6O2S	93.6961
305	CA387	CNS(=O)(=O)C=1C=CC(C=2C=CC(Cl)=C(Cl)C2)=C(C1)C(=O)O	360.22	M12		CNS(=O)(C1=CC(C(N(C2)CCC3=C2SC(NC([C@@H]4CCN(C#N)C4)=O)=N3)=O)=C(C5=CC(Cl)=C(Cl)C=C5)C=C1)=O	619.536	C26H24Cl2N6O4S2	74.7526
306	CA388	OC(=O)CC1=CSC(=N1)N2CCCC2=O	226.26	M13		O=C(N(C1)CCC2=C1SC(NC([C@@H]3CCN(C#N)C3)=O)=N2)CC4=CSC(N5CCCC5=O)=N4	485.581	C21H23N7O3S2	76.0261
307	CA389	CC1CN(CC(C)O1)S(=O)(=O)C=2C=CC(=CC2)C(=O)O	299.35	M14		CC(O1)CN(S(=O)(C2=CC=C(C(N(C3)CCC4=C3SC(NC([C@@H]5CCN(C#N)C5)=O)=N4)=O)C=C2)=O)CC1C	558.672	C25H30N6O5S2	84.7815
308	CA390	CN(C(=O)C=1SC=NC1C)C=2C=CC=CC2C(=O)O	276.32	M15		CN(C1=C(C(N(C2)CCC3=C2SC(NC([C@@H]4CCN(C#N)C4)=O)=N3)=O)C=CC=C1)C(C5=C(C)N=CS5)=O	535.641	C25H25N7O3S2	64.5645
309	CA391	OC(=O)CC=1C=CC(=CC1)N2C=CC=C2	201.23	M16		O=C(N(C1)CCC2=C1SC(NC([C@@H]3CCN(C#N)C3)=O)=N2)CC4=CC=C(N5C=CC=C5)C=C4	460.556	C24H24N6O2S	80.165
310	CA392	OC(=O)C=1SC=CC1N2C=CC=C2	193.23	M17		O=C(N(C1)CCC2=C1SC(NC([C@@H]3CCN(C#N)C3)=O)=N2)C4=C(N5C=CC=C5)C=CS4	452.551	C21H20N6O2S2	85.2591
311	CA393	OC(=O)C1=COC(C#CC=2C=CC=CC2)=C1	212.21	M18		O=C(N(C1)CCC2=C1SC(NC([C@@H]3CCN(C#N)C3)=O)=N2)C4=COC(C#CC5=CC=CC=C5)=C4	471.535	C25H21N5O3S	90.8307
312	CA394	OC(=O)C=1C=CC=C(OC=2C=CC(Cl)=CC2)N1	249.66	M19		O=C(N(C1)CCC2=C1SC(NC([C@@H]3CCN(C#N)C3)=O)=N2)C4=NC(OC5=CC=C(Cl)C=C5)=CC=C4	508.981	C24H21ClN6O3S	92.1042
313	CA395	OC(=O)C=1C=CC=NC1OC=2C=CC=CC2Br	294.11	M20		O=C(N(C1)CCC2=C1SC(NC([C@@H]3CCN(C#N)C3)=O)=N2)C4=C(OC5=C(Br)C=CC=C5)N=CC=C4	553.435	C24H21BrN6O3S	94.4921
314	CA396	OC(=O)C=1C=NN(C1)C=2C=CC(=CC2)C(F)(F)F	256.19	M21		O=C(N(C1)CCC2=C1SC(NC([C@@H]3CCN(C#N)C3)=O)=N2)C4=CN(C5=CC=C(C(F)(F)F)C=C5)N=C4	515.515	C23H20F3N7O2S	98.1534
315	CA397	CC1=CNC(=O)N1C=2C=CC=C(C2)C(=O)O	218.21	M22		CC(N1C2=CC(C(N(C3)CCC4=C3SC(NC([C@@H]5CCN(C#N)C5)=O)=N4)=O)=CC=C2)=CNC1=O	477.543	C23H23N7O3S	90.0348
316	CA398	CC=1C=CC(OC=2C=CC(=NC2)C(=O)O)=CC1	229.24	M23		CC1=CC=C(OC2=CN=C(C(N(C3)CCC4=C3SC(NC([C@@H]5CCN(C#N)C5)=O)=N4)=O)C=C2)C=C1	488.566	C25H24N6O3S	85.7366
317	CA399	OC(=O)C=1C=CC(OCC=2C=CC=NC2)=CC1	229.24	M24		O=C(N(C1)CCC2=C1SC(NC([C@@H]3CCN(C#N)C3)=O)=N2)C4=CC=C(OCC5=CN=CC=C5)C=C4	488.566	C25H24N6O3S	76.1853
318	CA400	CCN1C=C(C=N1)[1C@@H]2OCCC[1C@H]2C(=O)O	224.26	N01		CCN1C=C([C@@H]2OCCC[C@H]2C(N(C3)CCC4=C3SC(NC([C@@H]5CCN(C#N)C5)=O)=N4)=O)C=N1	483.591	C23H29N7O3S	65.838
319	CA401	OC(=O)C=1C=CC(C#CC=2C=CC=CC2)=CC1	222.25	N02		O=C(N(C1)CCC2=C1SC(NC([C@@H]3CCN(C#N)C3)=O)=N2)C4=CC=C(C#CC5=CC=CC=C5)C=C4	481.574	C27H23N5O2S	75.8669
320	CA402	OC(=O)C1CCN1C2CCCC2	169.23	N03		O=C(N(C1)CCC2=C1SC(NC([C@@H]3CCN(C#N)C3)=O)=N2)C4CCN4C5CCCC5	428.555	C21H28N6O2S	64.2461
321	CA403	OC(=O)C=1C=C(C=CC1F)S(=O)(=O)NC2=NC=CS2	302.3	N04		O=C(N(C1)CCC2=C1SC(NC([C@@H]3CCN(C#N)C3)=O)=N2)C4=C(F)C=CC(S(=O)(NC5=NC=CS5)=O)=C4	561.625	C22H20FN7O4S3	81.4385
322	CA404	OC(=O)C1CCCN1C(=O)C2CC2	183.21	N05		O=C(N(C1)CCC2=C1SC(NC([C@@H]3CCN(C#N)C3)=O)=N2)C4CCCN4C(C5CC5)=O	442.538	C21H26N6O3S	67.1115
323	CA405	OC(=O)C(OC1CCOCC1)C=2C=CC=CC2	236.27	N06		O=C(N(C1)CCC2=C1SC(NC([C@@H]3CCN(C#N)C3)=O)=N2)C(C4=CC=CC=C4)OC5CCOCC5	495.598	C25H29N5O4S	67.7483
324	CA406	OC(=O)CCN1C=CC(=N1)C(=O)N2CCCC2	237.26	N07		O=C(N(C1)CCC2=C1SC(NC([C@@H]3CCN(C#N)C3)=O)=N2)CCN4C=CC(C(N5CCCC5)=O)=N4	496.59	C23H28N8O3S	64.4053
325	CA407	OC(=O)C=1C=CC=CC1OCC2=CC=CS2	234.28	N08		O=C(N(C1)CCC2=C1SC(NC([C@@H]3CCN(C#N)C3)=O)=N2)C4=C(OCC5=CC=CS5)C=CC=C4	493.6	C24H23N5O3S2	86.851
326	CA408	OC(=O)C1=CNN=C1C=2C=CN=CC2	189.18	N09		O=C(N(C1)CCC2=C1SC(NC([C@@H]3CCN(C#N)C3)=O)=N2)C4=CNN=C4C5=CC=NC=C5	448.505	C21H20N8O2S	69.6585
327	CA409	COC=1C=CC=CC1N2CC(CCC2=O)C(=O)O	249.27	N10		COC1=C(N2CC(C(N(C3)CCC4=C3SC(NC([C@@H]5CCN(C#N)C5)=O)=N4)=O)CCC2=O)C=CC=C1	508.597	C25H28N6O4S	69.9769
328	CA410	CN1N=CC=C1[1C@@H]2C[1C@H]2C(=O)O	166.18	N11		CN1N=CC=C1[C@@H]2C[C@H]2C(N(C3)CCC4=C3SC(NC([C@@H]5CCN(C#N)C5)=O)=N4)=O	425.511	C20H23N7O2S	79.6875
329	CA411	OC(=O)C1CCCN(C1)C=2N=CC=CN2	207.23	N12		O=C(N(C1)CCC2=C1SC(NC([C@@H]3CCN(C#N)C3)=O)=N2)C4CCCN(C5=NC=CC=N5)C4	466.564	C22H26N8O2S	71.0912
330	CA412	OC(=O)C1=CC=C(NC1=O)C=2C=CN=CC2	216.2	N13		O=C(N(C1)CCC2=C1SC(NC([C@@H]3CCN(C#N)C3)=O)=N2)C4=CC=C(C5=CC=NC=C5)NC4=O	475.527	C23H21N7O3S	64.2461
331	CA413	CN1CCN(CC2=C(C)ON=C2C(=O)O)CC1	239.28	N14		CN1CCN(CC1)CC2=C(ON=C2C(N(C3)CCC4=C3SC(NC([C@@H]5CCN(C#N)C5)=O)=N4)=O)C	498.606	C23H30N8O3S	57.8785
332	CA414	OC(=O)C1=CC=CN1CC=2C=CC=CN2	202.21	N15		O=C(N(C1)CCC2=C1SC(NC([C@@H]3CCN(C#N)C3)=O)=N2)C4=CC=CN4CC5=NC=CC=C5	461.544	C23H23N7O2S	73.1607
333	CA415	OC(=O)CCN1N=C(C=C1C2CC2)C(F)(F)F	248.21	N16		O=C(N(C1)CCC2=C1SC(NC([C@@H]3CCN(C#N)C3)=O)=N2)CCN4N=C(C(F)(F)F)C=C4C5CC5	507.536	C22H24F3N7O2S	93.5369
334	CA416	CC1=CSC(=N1)C=2C=CC=C(C2)C(=O)O	219.26	N17		CC1=CSC(C2=CC(C(N(C3)CCC4=C3SC(NC([C@@H]5CCN(C#N)C5)=O)=N4)=O)=CC=C2)=N1	478.589	C23H22N6O2S2	89.398
335	CA417	OC(=O)C=1C=C(COC=2C=CC(F)=CC2F)ON1	255.18	N18		O=C(N(C1)CCC2=C1SC(NC([C@@H]3CCN(C#N)C3)=O)=N2)C4=NOC(COC5=C(F)C=C(F)C=C5)=C4	514.508	C23H20F2N6O4S	79.3691
336	CA418	CC(=O)N1CCN(CC1)S(=O)(=O)C=2C=CC=C(C2)C(=O)O	312.35	N19		CC(N1CCN(S(=O)(C2=CC(C(N(C3)CCC4=C3SC(NC([C@@H]5CCN(C#N)C5)=O)=N4)=O)=CC=C2)=O)CC1)=O	571.671	C25H29N7O5S2	91.7858
337	CA419	CN1C=C(C=N1)C2=CC(=NN2)C(=O)O	192.18	N20		CN1C=C(C2=CC(C(N(C3)CCC4=C3SC(NC([C@@H]5CCN(C#N)C5)=O)=N4)=O)=NN2)C=N1	451.509	C20H21N9O2S	89.5572
338	CA420	CC=1C=C(C)N(N1)C=2C=CC(Cl)=C(N2)C(=O)O	251.67	N21		CC1=NN(C2=NC(C(N(C3)CCC4=C3SC(NC([C@@H]5CCN(C#N)C5)=O)=N4)=O)=C(Cl)C=C2)C(C)=C1	511.001	C23H23ClN8O2S	68.385
339	CA421	OC(=O)CC1=CSC(NS(=O)(=O)C=2C=CC=CC2)=N1	298.34	N22		O=C(N(C1)CCC2=C1SC(NC([C@@H]3CCN(C#N)C3)=O)=N2)CC4=CSC(NS(=O)(C5=CC=CC=C5)=O)=N4	557.662	C23H23N7O4S3	82.7121
340	CA422	OC(=O)C=1C=CC=C(C1)S(=O)(=O)N2CCOCC2	271.29	N23		O=C(N(C1)CCC2=C1SC(NC([C@@H]3CCN(C#N)C3)=O)=N2)C4=CC(S(=O)(N5CCOCC5)=O)=CC=C4	530.618	C23H26N6O5S2	96.4023
341	CA423	OC(=O)CC1=COC(=N1)C2=CC=CS2	209.23	O01		O=C(N(C1)CCC2=C1SC(NC([C@@H]3CCN(C#N)C3)=O)=N2)CC4=COC(C5=CC=CS5)=N4	468.55	C21H20N6O3S2	87.0102
342	CA424	COC=1C=CC(=CC1)S(=O)(=O)N(CCC(=O)O)CC=2C=CC=CC2	349.41	O02		COC1=CC=C(S(=O)(N(CC2=CC=CC=C2)CCC(N(C3)CCC4=C3SC(NC([C@@H]5CCN(C#N)C5)=O)=N4)=O)=O)C=C1	608.732	C29H32N6O5S2	85.0999
343	CA425	CC=1OC(=NC1CC(=O)O)C=2C=CSC2	223.25	O03		CC1=C(CC(N(C2)CCC3=C2SC(NC([C@@H]4CCN(C#N)C4)=O)=N3)=O)N=C(C5=CSC=C5)O1	482.577	C22H22N6O3S2	74.275
344	CA426	CC=1C=CC(C=CS(=O)(=O)N2CCC(CC2)C(=O)O)=CC1	309.39	O04		CC1=CC=C(C=CS(=O)(N2CCC(C(N(C3)CCC4=C3SC(NC([C@@H]5CCN(C#N)C5)=O)=N4)=O)CC2)=O)C=C1	568.711	C27H32N6O4S2	72.0464
345	CA427	OC(=O)C=1C=CC=NC1OC=2C=CC(Cl)=CC2Cl	284.1	O05		O=C(N(C1)CCC2=C1SC(NC([C@@H]3CCN(C#N)C3)=O)=N2)C4=C(OC5=C(Cl)C=C(Cl)C=C5)N=CC=C4	543.423	C24H20Cl2N6O3S	92.1042
346	CA428	OC(=O)CC1=CSC(=N1)C=2C=CC=CC2	219.26	O06		O=C(N(C1)CCC2=C1SC(NC([C@@H]3CCN(C#N)C3)=O)=N2)CC4=CSC(C5=CC=CC=C5)=N4	478.589	C23H22N6O2S2	61.8583
347	CA429	CC=1C=CC=CC1N2C=C(C=N2)C(=O)O	202.21	O07		CC1=C(N2C=C(C(N(C3)CCC4=C3SC(NC([C@@H]5CCN(C#N)C5)=O)=N4)=O)C=N2)C=CC=C1	461.544	C23H23N7O2S	87.4877
348	CA430	OC(=O)C=1C=CC=NC1N2C=CC=N2	189.18	O08		O=C(N(C1)CCC2=C1SC(NC([C@@H]3CCN(C#N)C3)=O)=N2)C4=C(N5C=CC=N5)N=CC=C4	448.505	C21H20N8O2S	71.8872
349	CA431	CCN1N=C(C=C1C(=O)N2CCCCC2C(=O)O)C(C)C	293.37	O09		CCN1N=C(C(C)C)C=C1C(N2CCCCC2C(N(C3)CCC4=C3SC(NC([C@@H]5CCN(C#N)C5)=O)=N4)=O)=O	552.698	C27H36N8O3S	59.6296
350	CA432	CN1N=C(C=C1C(=O)O)C2CCC2	180.21	O10		CN1N=C(C2CCC2)C=C1C(N(C3)CCC4=C3SC(NC([C@@H]5CCN(C#N)C5)=O)=N4)=O	439.538	C21H25N7O2S	84.3039
351	CA433	OC(=O)C=1C=CC=C(OC2=NC=CS2)C1	221.24	O11		O=C(N(C1)CCC2=C1SC(NC([C@@H]3CCN(C#N)C3)=O)=N2)C4=CC(OC5=NC=CS5)=CC=C4	480.561	C22H20N6O3S2	88.9204
352	CA434	CNS(=O)(=O)C=1C=CC(=C(C1)C(=O)O)C=2C=CC=CC2OC(F)(F)F	375.33	O12		CNS(=O)(C1=CC(C(N(C2)CCC3=C2SC(NC([C@@H]4CCN(C#N)C4)=O)=N3)=O)=C(C5=C(OC(F)(F)F)C=CC=C5)C=C1)=O	634.649	C27H25F3N6O5S2	72.0464
353	CA435	OC(=O)CC=1C=CC(OCC=2C=CC=CN2)=CC1	243.26	O13		O=C(N(C1)CCC2=C1SC(NC([C@@H]3CCN(C#N)C3)=O)=N2)CC4=CC=C(OCC5=NC=CC=C5)C=C4	502.593	C26H26N6O3S	73.1607
354	CA436	OC(=O)C=1C=C(C=CC1F)S(=O)(=O)NC=2C=CC=C(F)C2	313.28	O14		O=C(N(C1)CCC2=C1SC(NC([C@@H]3CCN(C#N)C3)=O)=N2)C4=C(F)C=CC(S(=O)(NC5=CC(F)=CC=C5)=O)=C4	572.606	C25H22F2N6O4S2	72.5239
355	CA437	OC(=O)C=1N=CN(N1)C=2C=CC=CC2	189.18	O15		O=C(N(C1)CCC2=C1SC(NC([C@@H]3CCN(C#N)C3)=O)=N2)C4=NN(C5=CC=CC=C5)C=N4	448.505	C21H20N8O2S	85.2591
356	CA438	OC(=O)C1CCCN(C1)C=2C=CC(Cl)=NN2	241.68	O16		O=C(N(C1)CCC2=C1SC(NC([C@@H]3CCN(C#N)C3)=O)=N2)C4CCCN(C5=NN=C(Cl)C=C5)C4	501.006	C22H25ClN8O2S	76.1853
357	CA439	OC(=O)C=1C=NNC1C2CC2	152.15	O17		O=C(N(C1)CCC2=C1SC(NC([C@@H]3CCN(C#N)C3)=O)=N2)C4=C(C5CC5)NN=C4	411.484	C19H21N7O2S	69.6585
358	CA440	OC(=O)C1CCCN(C1)C=2N=CC=CC2C(F)(F)F	274.24	O18		O=C(N(C1)CCC2=C1SC(NC([C@@H]3CCN(C#N)C3)=O)=N2)C4CCCN(C5=C(C(F)(F)F)C=CC=N5)C4	533.574	C24H26F3N7O2S	77.618
359	CA441	OC(=O)C1=NN(C=2C=CC=CC2)C(=O)NC1=O	233.18	O19		O=C(N(C1)CCC2=C1SC(NC([C@@H]3CCN(C#N)C3)=O)=N2)C4=NN(C(NC4=O)=O)C5=CC=CC=C5	492.514	C22H20N8O4S	67.9075
360	CA442	CN1C=C(C=N1)C2=NC(=CS2)C(=O)O	209.23	O20		CN1C=C(C2=NC(C(N(C3)CCC4=C3SC(NC([C@@H]5CCN(C#N)C5)=O)=N4)=O)=CS2)C=N1	468.554	C20H20N8O2S2	72.2056
361	CA443	OC(=O)C=1N=CSC1CC=2C=CC=CC2	219.26	O21		O=C(N(C1)CCC2=C1SC(NC([C@@H]3CCN(C#N)C3)=O)=N2)C4=C(CC5=CC=CC=C5)SC=N4	478.589	C23H22N6O2S2	82.8712
362	CA444	OC(=O)C1CCN(CC1)C(=O)N2CCOCC2	242.28	O22		O=C(N(C1)CCC2=C1SC(NC([C@@H]3CCN(C#N)C3)=O)=N2)C4CCN(C(N5CCOCC5)=O)CC4	501.606	C23H31N7O4S	71.728
363	CA445	CC1=NNC(C)=C1CC2=CC=C(O2)C(=O)O	220.23	O23		CC1=NNC(C)=C1CC2=CC=C(C(N(C3)CCC4=C3SC(NC([C@@H]5CCN(C#N)C5)=O)=N4)=O)O2	479.559	C23H25N7O3S	78.8915
364	CA446	CC1=NN(C(=O)C1CC(=O)O)C=2C=CC=C(Br)C2	311.14	O24		CC(C1CC(N(C2)CCC3=C2SC(NC([C@@H]4CCN(C#N)C4)=O)=N3)=O)=NN(C5=CC(Br)=CC=C5)C1=O	570.466	C24H24BrN7O3S	73.0015
365	CA447	CCN1C=CC(=N1)C2=CC(=NO2)C(=O)O	207.19	P01		CCN1C=CC(C2=CC(C(N(C3)CCC4=C3SC(NC([C@@H]5CCN(C#N)C5)=O)=N4)=O)=NO2)=N1	466.52	C21H22N8O3S	78.2548
366	CA448	OC(=O)C1=CC=C(CN2C=CC=CC2=O)O1	219.2	P02		O=C(N(C1)CCC2=C1SC(NC([C@@H]3CCN(C#N)C3)=O)=N2)C(O4)=CC=C4CN5C=CC=CC5=O	478.527	C23H22N6O4S	79.5283
367	CA449	CC(C)N1N=CC=C1[1C@@H]2OCC[1C@H]2C(=O)O	224.26	P03		CC(N1N=CC=C1[C@@H]2OCC[C@H]2C(N(C3)CCC4=C3SC(NC([C@@H]5CCN(C#N)C5)=O)=N4)=O)C	483.591	C23H29N7O3S	65.0421
368	CA450	OC(=O)C1=CN=C(S1)C=2C=CC=NC2	206.22	P04		O=C(N(C1)CCC2=C1SC(NC([C@@H]3CCN(C#N)C3)=O)=N2)C4=CN=C(C5=CN=CC=C5)S4	465.55	C21H19N7O2S2	69.181
369	CA451	OC(=O)C=1C=CC(=O)N(C1)C2CC2	179.18	P05		O=C(N(C1)CCC2=C1SC(NC([C@@H]3CCN(C#N)C3)=O)=N2)C(C=C4)=CN(C5CC5)C4=O	438.506	C21H22N6O3S	89.2388
370	CA452	OC(=O)C1CN(OCC=2C=CC=CC2)C(=O)C1	235.24	P06		O=C(N(C1)CCC2=C1SC(NC([C@@H]3CCN(C#N)C3)=O)=N2)C(C4)CN(C4=O)OCC5=CC=CC=C5	494.57	C24H26N6O4S	72.3648
371	CA453	OC(=O)CC1CCN(CC1)C=2C=CC(Cl)=NN2	255.71	P07		O=C(N(C1)CCC2=C1SC(NC([C@@H]3CCN(C#N)C3)=O)=N2)CC4CCN(C5=NN=C(Cl)C=C5)CC4	515.033	C23H27ClN8O2S	74.7526
372	CA454	OC(=O)C=1C=NN(CC2CCC2)C1	180.21	P08		O=C(N(C1)CCC2=C1SC(NC([C@@H]3CCN(C#N)C3)=O)=N2)C4=CN(CC5CCC5)N=C4	439.538	C21H25N7O2S	81.5977
373	CA455	OC(=O)CC1=CSC(=N1)C2CC2	183.23	P09		O=C(N(C1)CCC2=C1SC(NC([C@@H]3CCN(C#N)C3)=O)=N2)CC4=CSC(C5CC5)=N4	442.556	C20H22N6O2S2	81.4385
374	CA456	OC(=O)C=1C=C(ON1)C2CCC2	167.17	P10		O=C(N(C1)CCC2=C1SC(NC([C@@H]3CCN(C#N)C3)=O)=N2)C4=NOC(C5CCC5)=C4	426.495	C20H22N6O3S	83.9856
375	CA457	OC(=O)C(C=1C=CC=CC1)N2C=CC=C2	201.23	P11		O=C(N(C1)CCC2=C1SC(NC([C@@H]3CCN(C#N)C3)=O)=N2)C(N4C=CC=C4)C5=CC=CC=C5	460.556	C24H24N6O2S	68.5442
376	CA458	OC(=O)C=1N=C(N=CC1Cl)N2CCOCC2	243.65	P12		O=C(N(C1)CCC2=C1SC(NC([C@@H]3CCN(C#N)C3)=O)=N2)C4=C(Cl)C=NC(N5CCOCC5)=N4	502.978	C21H23ClN8O3S	70.7729
377	CA459	OC(=O)C1CCCCN1S(=O)(=O)C2=CC=C(Br)S2	354.24	P13		O=C(N(C1)CCC2=C1SC(NC([C@@H]3CCN(C#N)C3)=O)=N2)C4CCCCN4S(=O)(C(S5)=CC=C5Br)=O	613.564	C22H25BrN6O4S3	76.1853
378	CA460	CC(C)C=1C=C(C(=O)O)N(N1)C=2C=CC=CC2	230.27	P14		CC(C1=NN(C2=CC=CC=C2)C(C(N(C3)CCC4=C3SC(NC([C@@H]5CCN(C#N)C5)=O)=N4)=O)=C1)C	489.598	C25H27N7O2S	87.0102
379	CA461	OC(=O)C=1C=CC(=CC1)C=2N=CON2	190.16	P15		O=C(N(C1)CCC2=C1SC(NC([C@@H]3CCN(C#N)C3)=O)=N2)C4=CC=C(C5=NOC=N5)C=C4	449.489	C21H19N7O3S	75.2302
380	CA462	OC(=O)C(CCC=1C=CC=CC1)C=2C=CC=CC2	240.3	P16		O=C(N(C1)CCC2=C1SC(NC([C@@H]3CCN(C#N)C3)=O)=N2)C(C4=CC=CC=C4)CCC5=CC=CC=C5	499.633	C28H29N5O2S	80.3242
381	CA463	OC(=O)C=1C=CC=C(C1)C=2N=CON2	190.16	P17		O=C(N(C1)CCC2=C1SC(NC([C@@H]3CCN(C#N)C3)=O)=N2)C4=CC(C5=NOC=N5)=CC=C4	449.489	C21H19N7O3S	93.3777
382	CA464	COC1CC(N(C1)C(=O)OCC=2C=CC=CC2)C(=O)O	279.3	P18		COC1CC(C(N(C2)CCC3=C2SC(NC([C@@H]4CCN(C#N)C4)=O)=N3)=O)N(C(OCC5=CC=CC=C5)=O)C1	538.623	C26H30N6O5S	75.8669
383	CA465	CC=1C=CC=C(COC=2C=CC=C(C2)C(=O)O)C1	242.28	P19		CC1=CC(COC2=CC(C(N(C3)CCC4=C3SC(NC([C@@H]5CCN(C#N)C5)=O)=N4)=O)=CC=C2)=CC=C1	501.605	C27H27N5O3S	87.4877
384	CA466	CN1C=C(C=N1)C2=CC(=NO2)C(=O)O	193.16	P20		CN1C=C(C2=CC(C(N(C3)CCC4=C3SC(NC([C@@H]5CCN(C#N)C5)=O)=N4)=O)=NO2)C=N1	452.493	C20H20N8O3S	83.0304
385	CA467	OC(=O)CC=1C=CC(NS(=O)(=O)C=2C=CC=C(C2)C(F)(F)F)=CC1	359.33	P21		O=C(N(C1)CCC2=C1SC(NC([C@@H]3CCN(C#N)C3)=O)=N2)CC4=CC=C(NS(=O)(C5=CC(C(F)(F)F)=CC=C5)=O)C=C4	618.65	C27H25F3N6O4S2	80.961
386	CA468	CC1CCCCN1S(=O)(=O)C=2C=CC=CC2C(=O)O	283.35	P22		CC1CCCCN1S(=O)(C2=C(C(N(C3)CCC4=C3SC(NC([C@@H]5CCN(C#N)C5)=O)=N4)=O)C=CC=C2)=O	542.673	C25H30N6O4S2	94.4921
387	CA469	OC(=O)C=1C=CC(=CC1)S(=O)(=O)N2CCCCCC2	283.35	P23		O=C(N(C1)CCC2=C1SC(NC([C@@H]3CCN(C#N)C3)=O)=N2)C4=CC=C(S(=O)(N5CCCCCC5)=O)C=C4	542.673	C25H30N6O4S2	74.7526
388	CA01	CSCCC(NC(C)=O)C(O)=O	191.245	Q01		O=C(N(C1)CCC2=C1SC(NC([C@@H]3CCN(C#N)C3)=O)=N2)C(NC(C)=O)CCSC	450.576	C19H26N6O3S2	-53.2355
389	CA02	CC(=O)NCC(O)=O	117.104	Q02		O=C(N(C1)CCC2=C1SC(NC([C@@H]3CCN(C#N)C3)=O)=N2)CNC(C)=O	376.435	C16H20N6O3S	71.728
390	CA03	CC(C)CC(O)=O	102.133	Q03		O=C(N(C1)CCC2=C1SC(NC([C@@H]3CCN(C#N)C3)=O)=N2)CC(C)C	361.464	C17H23N5O2S	67.9075
391	CA04	OC(=O)C1=CC=CC=C1I	248.019	Q04		O=C(N(C1)CCC2=C1SC(NC([C@@H]3CCN(C#N)C3)=O)=N2)C4=CC=CC=C4I	507.35	C19H18IN5O2S	73.6383
392	CA05	CC(C)C(O)=O	88.106	Q05		O=C(N(C1)CCC2=C1SC(NC([C@@H]3CCN(C#N)C3)=O)=N2)C(C)C	347.437	C16H21N5O2S	62.9726
393	CA06	CC(C)C1=C(C)C=C(OCC(O)=O)C=C1	208.257	Q06		O=C(N(C1)CCC2=C1SC(NC([C@@H]3CCN(C#N)C3)=O)=N2)COC4=CC(C)=C(C(C)C)C=C4	467.588	C24H29N5O3S	80.3242
394	CA07	CCCC(O)=O	88.106	Q07		CCCC(N(C1)CCC2=C1SC(NC([C@@H]3CCN(C#N)C3)=O)=N2)=O	347.437	C16H21N5O2S	70.4545
395	CA08	COC1=CC=C(C)C=C1C(O)=O	166.176	Q08		O=C(N(C1)CCC2=C1SC(NC([C@@H]3CCN(C#N)C3)=O)=N2)C4=CC(C)=CC=C4OC	425.507	C21H23N5O3S	84.7815
396	CA09	CC(C)(C)OC(=O)NC1=CC=CC=C1C(O)=O	237.255	Q09		O=C(N(C1)CCC2=C1SC(NC([C@@H]3CCN(C#N)C3)=O)=N2)C4=CC=CC=C4NC(OC(C)(C)C)=O	496.586	C24H28N6O4S	65.2012
397	CA10	CC1=CN=CC(=C1)C(O)=O	137.138	Q10		CC1=CN=CC(C(N(C2)CCC3=C2SC(NC([C@@H]4CCN(C#N)C4)=O)=N3)=O)=C1	396.469	C19H20N6O2S	68.5442
398	CA11	OC(=O)CCN1C(=O)C=CC1=O	169.136	Q11		O=C(N(C1)CCC2=C1SC(NC([C@@H]3CCN(C#N)C3)=O)=N2)CCN4C(C=CC4=O)=O	428.467	C19H20N6O4S	65.6788
399	CA12	OC(=O)CC1=CC=C(C=C1)[N+]([O-])=O	181.147	Q12		O=C(N(C1)CCC2=C1SC(NC([C@@H]3CCN(C#N)C3)=O)=N2)CC4=CC=C([N+]([O-])=O)C=C4	440.478	C20H20N6O4S	58.1969
400	CA13	OC(=O)CC1=CC=CC=C1[N+]([O-])=O	181.147	R01		O=C(N(C1)CCC2=C1SC(NC([C@@H]3CCN(C#N)C3)=O)=N2)CC4=CC=CC=C4[N+]([O-])=O	440.478	C20H20N6O4S	80.8018
401	CA14	OC(=O)CCC#C	98.101	R02		C#CCCC(N(C1)CCC2=C1SC(NC([C@@H]3CCN(C#N)C3)=O)=N2)=O	357.432	C17H19N5O2S	82.3937
402	CA15	OC(=O)C1=NC=CN=C1	124.099	R03		O=C(N(C1)CCC2=C1SC(NC([C@@H]3CCN(C#N)C3)=O)=N2)C4=NC=CN=C4	383.43	C17H17N7O2S	85.0999
403	CA16	OC(=O)C1=CC=C(C=C1)\N=N\C1=CC=CC=C1	226.235	R04		O=C(N(C1)CCC2=C1SC(NC([C@@H]3CCN(C#N)C3)=O)=N2)C4=CC=C(/N=N/C5=CC=CC=C5)C=C4	485.566	C25H23N7O2S	84.3039
404	CA17	OC(=O)CC1=CC=NC=C1	173.596	R05		O=C(N(C1)CCC2=C1SC(NC([C@@H]3CCN(C#N)C3)=O)=N2)CC4=CC=NC=C4	396.469	C19H20N6O2S	58.1969
405	CA18	CN1C2=C(N(CC(O)=O)C=N2)C(=O)N(C)C1=O	238.203	R06		CN(C(N1C)=O)C2=C(N(CC(N(C3)CCC4=C3SC(NC([C@@H]5CCN(C#N)C5)=O)=N4)=O)C=N2)C1=O	497.534	C21H23N9O4S	67.9075
406	CA19	OC(=O)CNC(=O)C1=CC=CC=C1	179.175	R07		O=C(C1=CC=CC=C1)NCC(N(C2)CCC3=C2SC(NC([C@@H]4CCN(C#N)C4)=O)=N3)=O	438.506	C21H22N6O3S	82.3937
407	CA20	OB(O)C1=CC=C(C=C1)C(O)=O	165.939	R08		OB(C1=CC=C(C(N(C2)CCC3=C2SC(NC([C@@H]4CCN(C#N)C4)=O)=N3)=O)C=C1)O	425.27	C19H20BN5O4S	58.6745
408	CA21	CC(C)(C)OC(=O)NCC(O)=O	175.184	R09		O=C(N(C1)CCC2=C1SC(NC([C@@H]3CCN(C#N)C3)=O)=N2)CNC(OC(C)(C)C)=O	434.515	C19H26N6O4S	75.3894
409	CA22	CC(C)(C)OC(=O)N[C@@H](CC1=CN(C=N1)C1=CC=C(C=C1[N+]([O-])=O)[N+]([O-])=O)C(O)=O	421.366	R10		O=C(N(C1)CCC2=C1SC(NC([C@@H]3CCN(C#N)C3)=O)=N2)[C@@H](NC(OC(C)(C)C)=O)CC4=CN(C5=CC=C([N+]([O-])=O)C=C5[N+]([O-])=O)C=N4	680.697	C29H32N10O8S	75.3894
410	CA23	OC(=O)CCCCBr	181.029	R11		O=C(N(C1)CCC2=C1SC(NC([C@@H]3CCN(C#N)C3)=O)=N2)CCCCBr	440.36	C17H22BrN5O2S	47.6904
411	CA24	OC(=O)C(Br)C1=CC=CC=C1	215.046	R12		O=C(N(C1)CCC2=C1SC(NC([C@@H]3CCN(C#N)C3)=O)=N2)C(C4=CC=CC=C4)Br	474.377	C20H20BrN5O2S	41.8004
412	CA25	OC(=O)CCCCCBr	195.056	S01		O=C(N(C1)CCC2=C1SC(NC([C@@H]3CCN(C#N)C3)=O)=N2)CCCCCBr	454.387	C18H24BrN5O2S	52.4661
413	CA26	OC(=O)C1=CC=CC=C1CCC1=CC=CC=C1	226.275	S02		O=C(N(C1)CCC2=C1SC(NC([C@@H]3CCN(C#N)C3)=O)=N2)C4=CC=CC=C4CCC5=CC=CC=C5	485.606	C27H27N5O2S	79.6875
414	CA27	OC(=O)C1=CC=C(CBr)C=C1	215.046	S03		O=C(N(C1)CCC2=C1SC(NC([C@@H]3CCN(C#N)C3)=O)=N2)C4=CC=C(CBr)C=C4	474.377	C20H20BrN5O2S	-19.6466
415	CA28	CC1=CC(=CC=C1Br)C(O)=O	215.046	S04		O=C(N(C1)CCC2=C1SC(NC([C@@H]3CCN(C#N)C3)=O)=N2)C4=CC=C(Br)C(C)=C4	474.377	C20H20BrN5O2S	93.0594
416	CA29	OC(=O)CCCC#C	112.128	S05		C#CCCCC(N(C1)CCC2=C1SC(NC([C@@H]3CCN(C#N)C3)=O)=N2)=O	371.459	C18H21N5O2S	75.5485
417	CA30	OC(=O)C1=NC=CC2=C1C=CC=C2	173.171	S06		O=C(N(C1)CCC2=C1SC(NC([C@@H]3CCN(C#N)C3)=O)=N2)C4=NC=CC5=C4C=CC=C5	432.502	C22H20N6O2S	82.2345
418	CA31	CC1=C(Br)C=CC=C1C(O)=O	215.046	S07		O=C(N(C1)CCC2=C1SC(NC([C@@H]3CCN(C#N)C3)=O)=N2)C4=CC=CC(Br)=C4C	474.377	C20H20BrN5O2S	80.961
419	CA32	CC(=O)CCCCC(O)=O	144.17	S08		CC(CCCCC(N(C1)CCC2=C1SC(NC([C@@H]3CCN(C#N)C3)=O)=N2)=O)=O	403.501	C19H25N5O3S	73.9566
420	CA33	CC1=CC=C(Br)C(=C1)C(O)=O	215.046	S09		O=C(N(C1)CCC2=C1SC(NC([C@@H]3CCN(C#N)C3)=O)=N2)C4=CC(C)=CC=C4Br	474.377	C20H20BrN5O2S	83.3488
421	CA34	OC(=O)C1=C(Br)C=CS1	207.041	S10		O=C(N(C1)CCC2=C1SC(NC([C@@H]3CCN(C#N)C3)=O)=N2)C4=C(Br)C=CS4	466.372	C17H16BrN5O2S2	79.6875
422	CA35	OC(=O)C1=CC=C(NNC(=O)OCC2C3=CC=CC=C3C3=CC=CC=C23)C=C1	374.396	S11		O=C(N(C1)CCC2=C1SC(NC([C@@H]3CCN(C#N)C3)=O)=N2)C4=CC=C(NNC(OCC5C6=CC=CC=C6C7=CC=CC=C57)=O)C=C4	633.727	C34H31N7O4S	78.8915
423	CA36	OC(=O)CN1C=C(C=O)C2=C1C=CC=C2	203.197	S12		O=C(N(C1)CCC2=C1SC(NC([C@@H]3CCN(C#N)C3)=O)=N2)CN4C=C(C=O)C5=C4C=CC=C5	462.528	C23H22N6O3S	72.5239
424	CA37	OC(=O)C1=CC=C(C=O)C=C1	150.133	T01		O=C(N(C1)CCC2=C1SC(NC([C@@H]3CCN(C#N)C3)=O)=N2)C4=CC=C(C=O)C=C4	409.464	C20H19N5O3S	76.8221
425	CA38	OC(=O)C1=CC=CC2=C1C1=C(C2)C=CC=C1	210.232	T02		O=C(N(C1)CCC2=C1SC(NC([C@@H]3CCN(C#N)C3)=O)=N2)C4=CC=CC(C5)=C4C6=C5C=CC=C6	469.563	C26H23N5O2S	83.9856
426	CA39	OC(=O)C1=CC([Fe]C2C=CC=C2)C=C1	230.044	T03		C[Fe]C.O=C(N(C1)CCC2=C1SC(NC([C@@H]3CCN(C#N)C3)=O)=N2)c4cccc4.c5cccc5	519.445	C25H29FeN5O2S	44.1883
427	CA40	OC(=O)C1=CC(C=O)=CC=C1O	166.132	T04		O=C(N(C1)CCC2=C1SC(NC([C@@H]3CCN(C#N)C3)=O)=N2)C4=CC(C=O)=CC=C4O	425.463	C20H19N5O4S	63.9277
428	CA41	CCCN(CCC)S(=O)(=O)C1=CC=C(C=C1)C(O)=O	285.358	T05		O=C(N(C1)CCC2=C1SC(NC([C@@H]3CCN(C#N)C3)=O)=N2)C4=CC=C(S(N(CCC)CCC)(=O)=O)C=C4	544.689	C25H32N6O4S2	85.0999
429	CA42	CN1[C@H]([C@@H](CC1=O)C(O)=O)C1=CN=CC=C1	220.228	T06		O=C1C[C@@H](C(N(C2)CCC3=C2SC(NC([C@@H]4CCN(C#N)C4)=O)=N3)=O)[C@H](C5=CN=CC=C5)N1C	479.559	C23H25N7O3S	59.4704
430	CA43	OC(=O)CCC1=CC=CC=C1Br	229.073	T07		O=C(N(C1)CCC2=C1SC(NC([C@@H]3CCN(C#N)C3)=O)=N2)CCC4=CC=CC=C4Br	488.404	C21H22BrN5O2S	87.4877
431	CA44	CC(=O)CCCC(O)=O	76.051	T08		O=C(N(C1)CCC2=C1SC(NC([C@@H]3CCN(C#N)C3)=O)=N2)CCCC(C)=O	389.474	C18H23N5O3S	72.3648
432	CA45	OC(=O)C1=CC=CC=C1C=O	150.133	T09		O=CC1=CC=CC=C1C(N(C2)CCC3=C2SC(NC([C@@H]4CCN(C#N)C4)=O)=N3)=O	409.464	C20H19N5O3S	57.8785
433	CA46	OC(=O)C1=CC(C=O)=CC=C1	150.133	T10		O=CC1=CC=CC(C(N(C2)CCC3=C2SC(NC([C@@H]4CCN(C#N)C4)=O)=N3)=O)=C1	409.464	C20H19N5O3S	81.4385
434	CA47	CCCCNC1=CC=C(C=C1)C(O)=O	193.246	T11		O=C(N(C1)CCC2=C1SC(NC([C@@H]3CCN(C#N)C3)=O)=N2)C4=CC=C(NCCCC)C=C4	452.577	C23H28N6O2S	81.2794
435	CA48	OC(=O)CCC1CCCCC1	156.225	T12		O=C(N(C1)CCC2=C1SC(NC([C@@H]3CCN(C#N)C3)=O)=N2)CCC4CCCCC4	415.556	C21H29N5O2S	78.2548
436	CA49	OC(=O)CN1C(=O)C2=CC=CC=C2C1=O	205.169	U01		O=C(N(C1)CCC2=C1SC(NC([C@@H]3CCN(C#N)C3)=O)=N2)CN4C(C5=CC=CC=C5C4=O)=O	464.5	C22H20N6O4S	72.3648
437	CA50	COC1=C(O)C=CC(CC(O)=O)=C1	182.175	U02		OC1=C(OC)C=C(CC(N(C2)CCC3=C2SC(NC([C@@H]4CCN(C#N)C4)=O)=N3)=O)C=C1	441.506	C21H23N5O4S	73.6383
438	CA51	OC(=O)CCC1=CC=C(O)C=C1	166.176	U03		OC1=CC=C(CCC(N(C2)CCC3=C2SC(NC([C@@H]4CCN(C#N)C4)=O)=N3)=O)C=C1	425.507	C21H23N5O3S	74.4342
439	CA52	CNC1=CC=C(C=C1)C(O)=O	151.165	U04		O=C(N(C1)CCC2=C1SC(NC([C@@H]3CCN(C#N)C3)=O)=N2)C4=CC=C(NC)C=C4	410.496	C20H22N6O2S	73.3199
440	CA53	CC1=CC=C(Br)C(=C1)C(O)=O	215.046	U05		N#CN(C1)CC[C@H]1C(NC2=NC3=C(S2)CN(C(C4=CC(C)=CC=C4Br)=O)CC3)=O	474.377	C20H20BrN5O2S	83.3488
441	CA54	OC(=O)C1=CC(=CC=C1Br)[N+]([O-])=O	246.016	U06		O=C(N(C1)CCC2=C1SC(NC([C@@H]3CCN(C#N)C3)=O)=N2)C4=CC([N+]([O-])=O)=CC=C4Br	505.347	C19H17BrN6O4S	81.4385
442	CA55	OC(=O)C1=C(F)C(F)=C(O)C(F)=C1F	228.099	U07		O=C(N(C1)CCC2=C1SC(NC([C@@H]3CCN(C#N)C3)=O)=N2)C4=C(F)C(F)=C(O)C(F)=C4F	469.415	C19H15F4N5O3S	51.3518
443	CA56	CC(=O)CCC(O)=O	116.116	U08		O=C(C)CCC(N(C1)CCC2=C1SC(NC([C@@H]3CCN(C#N)C3)=O)=N2)=O	375.447	C17H21N5O3S	72.8423
444	CA57	OB(O)C1=CC=CC(=C1)C(O)=O	165.939	U09		OB(C1=CC=CC(C(N(C2)CCC3=C2SC(NC([C@@H]4CCN(C#N)C4)=O)=N3)=O)=C1)O	425.27	C19H20BN5O4S	68.5442
445	CA58	OC(=O)CCC1=CC=CN=C1	151.165	U10		O=C(N(C1)CCC2=C1SC(NC([C@@H]3CCN(C#N)C3)=O)=N2)CCC4=CC=CN=C4	410.496	C20H22N6O2S	62.6542
446	CA59	OC(=O)C1=CC=C(F)C(F)=C1	158.104	U11		O=C(N(C1)CCC2=C1SC(NC([C@@H]3CCN(C#N)C3)=O)=N2)C4=CC=C(F)C(F)=C4	417.435	C19H17F2N5O2S	74.4342
447	CA60	CC(C)(C)OC(=O)NC1(CC1)C(O)=O	201.222	U12		O=C(N(C1)CCC2=C1SC(NC([C@@H]3CCN(C#N)C3)=O)=N2)C4(NC(OC(C)(C)C)=O)CC4	460.553	C21H28N6O4S	68.7034
448	CA61	OC(=O)C1=CC=C(CNC(=O)OCC2C3=CC=CC=C3C3=CC=CC=C23)C=C1	373.408	V01		O=C(N(C1)CCC2=C1SC(NC([C@@H]3CCN(C#N)C3)=O)=N2)C4=CC=C(CNC(OCC5C6=CC=CC=C6C7=CC=CC=C57)=O)C=C4	632.739	C35H32N6O4S	63.9277
449	CA62	CN(C)C1=CC=C(C=C1)C(O)=O	165.192	V02		O=C(N(C1)CCC2=C1SC(NC([C@@H]3CCN(C#N)C3)=O)=N2)C4=CC=C(N(C)C)C=C4	424.523	C21H24N6O2S	82.8712
450	CA63	CC(C)(C)OC(=O)N1C[C@@H](O)C[C@@H]1C(O)=O	231.248	V03		CC(C)(OC(N1C[C@H](C[C@@H]1C(N(C2)CCC3=C2SC(NC([C@@H]4CCN(C#N)C4)=O)=N3)=O)O)=O)C	490.579	C22H30N6O5S	68.0666
451	CA64	OC(=O)C1=CC=C(C=C1F)N1CCCC1	209.22	V04		O=C(N(C1)CCC2=C1SC(NC([C@@H]3CCN(C#N)C3)=O)=N2)C4=CC=C(N5CCCC5)C=C4F	468.551	C23H25FN6O2S	82.5529
452	CA65	COC1=CC=CC=C1C1=CC(=NN1)C(O)=O	218.212	V05		O=C(N(C1)CCC2=C1SC(NC([C@@H]3CCN(C#N)C3)=O)=N2)C4=NNC(C5=CC=CC=C5OC)=C4	477.543	C23H23N7O3S	84.6223
453	CA66	OC(=O)C1=CC(=NO1)C1=CC=CC(Cl)=C1	223.612	V06		ClC1=CC(C2=NOC(C(N(C3)CCC4=C3SC(NC([C@@H]5CCN(C#N)C5)=O)=N4)=O)=C2)=CC=C1	482.943	C22H19ClN6O3S	52.7845
454	CA67	CC(C)(C)OC(=O)N1CC[C@@H](C1)C(O)=O	215.249	V07		O=C(N(C1)CCC2=C1SC(NC([C@@H]3CCN(C#N)C3)=O)=N2)[C@H]4CCN(C(OC(C)(C)C)=O)C4	474.58	C22H30N6O4S	73.7975
455	CA68	OC(=O)C1=CC=C2C=C3C=CC=CC3=CC2=C1	222.243	V08		O=C(N(C1)CCC2=C1SC(NC([C@@H]3CCN(C#N)C3)=O)=N2)C4=CC=C5C=C6C=CC=CC6=CC5=C4	481.574	C27H23N5O2S	79.5283
456	CA69	OC(=O)C1=C2C=C3C=CC=CC3=CC2=CC=C1	222.243	V09		O=C(N(C1)CCC2=C1SC(NC([C@@H]3CCN(C#N)C3)=O)=N2)C4=C5C=C6C=CC=CC6=CC5=CC=C4	481.574	C27H23N5O2S	80.6426
457	CA70	OC(=O)CC#N	85.062	V10		O=C(N(C1)CCC2=C1SC(NC([C@@H]3CCN(C#N)C3)=O)=N2)CC#N	344.393	C15H16N6O2S	49.2823
458	CA71	CC(=O)OC1=CC=CC=C1C(O)=O	180.159	V11		O=C(N(C1)CCC2=C1SC(NC([C@@H]3CCN(C#N)C3)=O)=N2)C4=CC=CC=C4OC(C)=O	439.49	C21H21N5O4S	67.9075
459	CA72	OC(=O)CCC1=CC=CC=C1	150.177	V12		O=C(N(C1)CCC2=C1SC(NC([C@@H]3CCN(C#N)C3)=O)=N2)CCC4=CC=CC=C4	409.508	C21H23N5O2S	72.6831
460	CA73	OC(=O)C(Cl)(Cl)Cl	163.378	W01		O=C(N(C1)CCC2=C1SC(NC([C@@H]3CCN(C#N)C3)=O)=N2)C(Cl)(Cl)Cl	422.709	C14H14Cl3N5O2S	6.938
461	CA74	OC(=O)CN1CCOCC1	145.158	W02		O=C(N(C1)CCC2=C1SC(NC([C@@H]3CCN(C#N)C3)=O)=N2)CN4CCOCC4	404.489	C18H24N6O3S	72.6831
462	CA75	OC(=O)C1CC(=O)NC(=O)N1	158.113	W03		O=C(NC1=O)NC(C1)C(N(C2)CCC3=C2SC(NC([C@@H]4CCN(C#N)C4)=O)=N3)=O	417.444	C17H19N7O4S	60.1072
463	CA76	CN1CCN(CC(O)=O)CC1	158.198	W04		O=C(N(C1)CCC2=C1SC(NC([C@@H]3CCN(C#N)C3)=O)=N2)CN4CCN(C)CC4	417.532	C19H27N7O2S	67.2707
464	CA77	OC(=O)C1CC1	86.089	W05		O=C(N(C1)CCC2=C1SC(NC([C@@H]3CCN(C#N)C3)=O)=N2)C4CC4	345.421	C16H19N5O2S	78.8915
465	CA78	OC(=O)CC1C(=O)NC2=C1C=CC=C2	129.178	W06		O=C(N(C1)CCC2=C1SC(NC([C@@H]3CCN(C#N)C3)=O)=N2)CC4C(NC5=C4C=CC=C5)=O	450.517	C22H22N6O3S	81.7569
466	CA79	CC(=O)C(O)=O	88.062	W07		CC(C(N(C1)CCC2=C1SC(NC([C@@H]3CCN(C#N)C3)=O)=N2)=O)=O	347.393	C15H17N5O3S	58.5153
467	CA80	COCC(O)=O	90.078	W08		O=C(N(C1)CCC2=C1SC(NC([C@@H]3CCN(C#N)C3)=O)=N2)COC	349.409	C15H19N5O3S	67.9075
468	CA81	OC(=O)C1=NC=CN=C1	125.105	W09		N#CN(C1)CC[C@H]1C(NC2=NC3=C(S2)CN(C(C4=NC=CN=C4)=O)CC3)=O	383.43	C17H17N7O2S	76.5037
469	CA82	CC1=NC=C(S1)C(O)=O	97.158	W10		O=C(N(C1)CCC2=C1SC(NC([C@@H]3CCN(C#N)C3)=O)=N2)C4=CN=C(C)S4	402.491	C17H18N6O2S2	76.0261
470	CA83	OC(=O)C1=CC2=C(OCO2)C=C1	166.132	W11		O=C(N(C1)CCC2=C1SC(NC([C@@H]3CCN(C#N)C3)=O)=N2)C4=CC5=C(OCO5)C=C4	425.463	C20H19N5O4S	78.4139
471	CA84	OC(=O)C1=CC=C2N(C=NC2=C1)C1CCCCO1	246.1	W12		O=C(N(C1)CCC2=C1SC(NC([C@@H]3CCN(C#N)C3)=O)=N2)C(C=C4N=C5)=CC=C4N5C6CCCCO6	505.597	C25H27N7O3S	80.0058
472	CA85	CN1CCN(CC1)C1=CC=C(C=C1)C(O)=O	220.272	X01		O=C(N(C1)CCC2=C1SC(NC([C@@H]3CCN(C#N)C3)=O)=N2)C4=CC=C(N5CCN(C)CC5)C=C4	479.603	C24H29N7O2S	70.7729
473	CA86	OC(=O)C1=CC=C(C=C1)N1CCOCC1	207.229	X02		O=C(N(C1)CCC2=C1SC(NC([C@@H]3CCN(C#N)C3)=O)=N2)C4=CC=C(N5CCOCC5)C=C4	466.56	C23H26N6O3S	72.3648
474	CA87	CN1CCC(CC1)C(O)=O	143.09	X03		O=C(N(C1)CCC2=C1SC(NC([C@@H]3CCN(C#N)C3)=O)=N2)C4CCN(C)CC4	402.517	C19H26N6O2S	72.5239
475	CA88	CC(=O)N1CCC(CC1)C(O)=O	171.196	X04		O=C(N(C1)CCC2=C1SC(NC([C@@H]3CCN(C#N)C3)=O)=N2)C4CCN(C(C)=O)CC4	430.527	C20H26N6O3S	68.5442
476	CA89	OC(=O)C1CCN(CC1)C1=NC=CC=N1	207.233	X05		O=C(N(C1)CCC2=C1SC(NC([C@@H]3CCN(C#N)C3)=O)=N2)C4CCN(C5=NC=CC=N5)CC4	466.564	C22H26N8O2S	70.2953
amine	-	n.a.	n.a.	X06-X08		N#CN(C1)CC[C@H]1C(NC2=NC3=C(S2)CNCC3)=O	277.4	C12H15N5OS	39.9

## Sheet: Validation crude compounds
Compound #	Well	Compound SMILES		% Inhibition
			1 µM	0.5 µM	0.25 µM
11	A06	O=C(N(C1)CCC2=C1SC(NC([C@@H]3CCN(C#N)C3)=O)=N2)C4=CC(S(=O)(NCC5=CC=CS5)=O)=CC=C4	93.5621	77.9372	49.2726
22	A17	O=C(N(C1)CCC2=C1SC(NC([C@@H]3CCN(C#N)C3)=O)=N2)C4=NC=CC(N5C=CN=C5)=C4	95.9919	81.0431	52.216
30	B01	O=C(N(C1)CCC2=C1SC(NC([C@@H]3CCN(C#N)C3)=O)=N2)C4=CN(C5CCC5)N=N4	93.582	75.7077	52.3129
55	C02	O=C(N(C1)CCC2=C1SC(NC([C@@H]3CCN(C#N)C3)=O)=N2)C4=CC(S(=O)(NCC5CCCO5)=O)=CC=C4	96.441	83.3242	64.5149
59	C06	O=C(N(C1)CCC2=C1SC(NC([C@@H]3CCN(C#N)C3)=O)=N2)C4=CC(S(=O)(NC5CC5)=O)=CC=C4	97.4707	84.3959	63.1322
64	C11	O=C(N(C1)CCC2=C1SC(NC([C@@H]3CCN(C#N)C3)=O)=N2)C4=NNC(C(S5)=CC=C5Cl)=C4	89.4887	63.2197	33.0975
76	C23	O=C(N(C1)CCC2=C1SC(NC([C@@H]3CCN(C#N)C3)=O)=N2)C4=CN(N=N4)CCC5=CC=CC=C5	92.1345	77.9903	54.444
83	D06	CCC1(COC1)CN2C=C(C(N(C3)CCC4=C3SC(NC([C@@H]5CCN(C#N)C5)=O)=N4)=O)N=N2	92.6764	73.1173	47.5602
84	D07	O=C(N(C1)CCC2=C1SC(NC([C@@H]3CCN(C#N)C3)=O)=N2)C4=C(F)C=CC(N5C=CN=N5)=C4	96.0819	86.4942	69.0786
108	E07	O=C(N(C1)CCC2=C1SC(NC([C@@H]3CCN(C#N)C3)=O)=N2)C4=CN=C(C5=CC=CS5)S4	98.5393	85.6521	64.2009
110	E09	O=C(N(C1)CCC2=C1SC(NC([C@@H]3CCN(C#N)C3)=O)=N2)C4=CC(COC5=CC(F)=CC=C5)=CC=C4	93.5318	78.1965	56.4485
112	E11	CC1=C(C(N(C2)CCC3=C2SC(NC([C@@H]4CCN(C#N)C4)=O)=N3)=O)SC(C5=CN(C)N=C5)=N1	93.1131	78.0356	54.5658
121	E20	CC1=CC=C(C2=NNC(C(N(C3)CCC4=C3SC(NC([C@@H]5CCN(C#N)C5)=O)=N4)=O)=C2)O1	93.8018	77.5747	51.9911
131	F06	O=C(N(C1)CCC2=C1SC(NC([C@@H]3CCN(C#N)C3)=O)=N2)C4=CC(C5=NC=NN5)=CC=C4	96.8729	84.2663	66.0976
133	F08	COC1=C(S(=O)(N2CCCCCC2)=O)C=C(C(N(C3)CCC4=C3SC(NC([C@@H]5CCN(C#N)C5)=O)=N4)=O)C=C1	98.7704	89.083	76.2607
139	F14	O=C(N(C1)CCC2=C1SC(NC([C@@H]3CCN(C#N)C3)=O)=N2)C4=NOC(C5=CC=CO5)=C4	94.2688	80.8572	58.1686
140	F15	O=C(N(C1)CCC2=C1SC(NC([C@@H]3CCN(C#N)C3)=O)=N2)C(O4)=CC=C4CN5C=C(C=N5)Br	85.7241	62.1026	36.8721
146	F21	O=C(N(C1)CCC2=C1SC(NC([C@@H]3CCN(C#N)C3)=O)=N2)C4=C(Cl)C=CC(S(=O)(NCCCN5CCCC5=O)=O)=C4	90.7268	70.4472	44.9573
149	F24	CC(C1=NC(CN2C=C(C(N(C3)CCC4=C3SC(NC([C@@H]5CCN(C#N)C5)=O)=N4)=O)C=CC2=O)=CS1)C	89.5882	69.5504	42.9098
152	G03	O=C(N(C1)CCC2=C1SC(NC([C@@H]3CCN(C#N)C3)=O)=N2)C4=CSC(C5CC5)=N4	89.2898	67.5725	45.4104
156	G07	O=C(N(C1)CCC2=C1SC(NC([C@@H]3CCN(C#N)C3)=O)=N2)C4=CN(C5=CC(Br)=CC=C5)N=C4	94.6885	79.8276	50.5037
163	G14	O=C(N(C1)CCC2=C1SC(NC([C@@H]3CCN(C#N)C3)=O)=N2)C(C4)CN(C4=O)C5CCCCCC5	90.2948	70.93	43.0591
164	G15	O=C(N(C1)CCC2=C1SC(NC([C@@H]3CCN(C#N)C3)=O)=N2)C4=NNC(C5CCCCC5)=C4	94.3967	75.6405	48.193
165	G16	CC1=CC=C(C2=CC(C(N(C3)CCC4=C3SC(NC([C@@H]5CCN(C#N)C5)=O)=N4)=O)=NN2)S1	95.5657	82.2227	56.411
174	H01	O=C(N(C1)CCC2=C1SC(NC([C@@H]3CCN(C#N)C3)=O)=N2)C4CN(S(=O)(C5CC5)=O)C4	87.7494	63.1088	35.0082
188	H15	CC1=CC=C([C@@H]2C[C@H]2C(N(C3)CCC4=C3SC(NC([C@@H]5CCN(C#N)C5)=O)=N4)=O)S1	94.4763	78.9558	53.2863
197	H24	O=C(N(C1)CCC2=C1SC(NC([C@@H]3CCN(C#N)C3)=O)=N2)C4=CC(N5CCCS5(=O)=O)=C(Cl)C=C4	95.0285	85.7536	65.3648
199	I02	NS(=O)(C1=CC=C(CCNS(=O)(C2=CC(C(N(C3)CCC4=C3SC(NC([C@@H]5CCN(C#N)C5)=O)=N4)=O)=CC=C2)=O)C=C1)=O	98.6112	91.5578	81.415
215	I18	O=C(N(C1)CCC2=C1SC(NC([C@@H]3CCN(C#N)C3)=O)=N2)C4=CC(CN5C=CN=C5)=CC=C4	93.2959	78.3512	52.1176
217	I20	O=C(N(C1)CCC2=C1SC(NC([C@@H]3CCN(C#N)C3)=O)=N2)CC4=NN(C5=CC=CC=C5)N=C4	94.2773	85.4333	55.4814
219	I22	O=C(N(C1)CCC2=C1SC(NC([C@@H]3CCN(C#N)C3)=O)=N2)C4=CN(C5=CC=C(Br)C=C5)N=C4	96.7223	87.4144	65.1492
242	J21	COC1=C(S(=O)(NCCCN2CCOCC2)=O)C=C(C(N(C3)CCC4=C3SC(NC([C@@H]5CCN(C#N)C5)=O)=N4)=O)C=C1	91.4193	71.1518	46.7525
258	K13	O=C(N(C1)CCC2=C1SC(NC([C@@H]3CCN(C#N)C3)=O)=N2)C4=CC=C(C5=NC=CC=C5)S4	91.0252	72.8798	44.4371
268	K23	O=C(N(C1)CCC2=C1SC(NC([C@@H]3CCN(C#N)C3)=O)=N2)C4=NC=C(OC5=CC(Cl)=CC=C5)C=C4	82.7713	63.1041	33.8802
274	L05	O=C(N(C1)CCC2=C1SC(NC([C@@H]3CCN(C#N)C3)=O)=N2)C4=CN=C(C5=NC=CC=C5)C=C4	91.7925	71.3862	44.4558
279	L10	O=C(N(C1)CCC2=C1SC(NC([C@@H]3CCN(C#N)C3)=O)=N2)C4=NC=CC(N5C=CC=C5)=C4	96.8426	96.1449	82.4055
293	L24	O=C(N(C1)CCC2=C1SC(NC([C@@H]3CCN(C#N)C3)=O)=N2)C4=NNC(C5=CC=CC=C5OC)=C4	92.9975	75.9795	48.057
295	M02	O=C(N(C1)CCC2=C1SC(NC([C@@H]3CCN(C#N)C3)=O)=N2)C4=NN(C5=CC=CC=C5)N=C4	87.973	65.3617	38.5688
304	M11	CN(C1=C(C(N(C2)CCC3=C2SC(NC([C@@H]4CCN(C#N)C4)=O)=N3)=O)C=C(C(F)(F)F)C=C1)CC5CC5	93.7108	73.9328	50.4881
311	M18	O=C(N(C1)CCC2=C1SC(NC([C@@H]3CCN(C#N)C3)=O)=N2)C4=COC(C#CC5=CC=CC=C5)=C4	83.4444	50.2334	18.755
312	M19	O=C(N(C1)CCC2=C1SC(NC([C@@H]3CCN(C#N)C3)=O)=N2)C4=NC(OC5=CC=C(Cl)C=C5)=CC=C4	89.4811	62.8698	34.127
313	M20	O=C(N(C1)CCC2=C1SC(NC([C@@H]3CCN(C#N)C3)=O)=N2)C4=C(OC5=C(Br)C=CC=C5)N=CC=C4	94.6847	81.5181	63.0166
314	M21	O=C(N(C1)CCC2=C1SC(NC([C@@H]3CCN(C#N)C3)=O)=N2)C4=CN(C5=CC=C(C(F)(F)F)C=C5)N=C4	93.0477	75.089	43.7902
315	M22	CC(N1C2=CC(C(N(C3)CCC4=C3SC(NC([C@@H]5CCN(C#N)C5)=O)=N4)=O)=CC=C2)=CNC1=O	91.1948	66.5351	44.0418
333	N16	O=C(N(C1)CCC2=C1SC(NC([C@@H]3CCN(C#N)C3)=O)=N2)CCN4N=C(C(F)(F)F)C=C4C5CC5	94.4829	79.1917	57.5031
334	N17	CC1=CSC(C2=CC(C(N(C3)CCC4=C3SC(NC([C@@H]5CCN(C#N)C5)=O)=N4)=O)=CC=C2)=N1	97.34	86.9426	68.4974
336	N19	CC(N1CCN(S(=O)(C2=CC(C(N(C3)CCC4=C3SC(NC([C@@H]5CCN(C#N)C5)=O)=N4)=O)=CC=C2)=O)CC1)=O	98.2806	91.4547	76.7748
337	N20	CN1C=C(C2=CC(C(N(C3)CCC4=C3SC(NC([C@@H]5CCN(C#N)C5)=O)=N4)=O)=NN2)C=N1	92.5144	72.7189	51.5395
340	N23	O=C(N(C1)CCC2=C1SC(NC([C@@H]3CCN(C#N)C3)=O)=N2)C4=CC(S(=O)(N5CCOCC5)=O)=CC=C4	98.4606	89.6752	75.5983
345	O05	O=C(N(C1)CCC2=C1SC(NC([C@@H]3CCN(C#N)C3)=O)=N2)C4=C(OC5=C(Cl)C=C(Cl)C=C5)N=CC=C4	94.9916	84.9709	63.1463
369	P05	O=C(N(C1)CCC2=C1SC(NC([C@@H]3CCN(C#N)C3)=O)=N2)C(C=C4)=CN(C5CC5)C4=O	94.121	80.9978	60.4825
381	P17	O=C(N(C1)CCC2=C1SC(NC([C@@H]3CCN(C#N)C3)=O)=N2)C4=CC(C5=NOC=N5)=CC=C4	97.6592	84.8475	64.0556
386	P22	CC1CCCCN1S(=O)(C2=C(C(N(C3)CCC4=C3SC(NC([C@@H]5CCN(C#N)C5)=O)=N4)=O)C=CC=C2)=O	95.8963	79.9088	57.7093
415	S04	O=C(N(C1)CCC2=C1SC(NC([C@@H]3CCN(C#N)C3)=O)=N2)C4=CC=C(Br)C(C)=C4	95.5638	79.8229	57.964

## Sheet: Validation pure compounds
Compound #	Compound ID	Compound SMILES	% Inhibition		IC50 (nM)
			1 µM	0.25 µM	DiFUMAc
	JYQ-88	O=C(CN=[N+]=[N-])N1CC(SC(NC([C@@H]2CCN(C2)C#N)=O)=N3)=C3CC1	83.2333	55.4	120
1		O=C(CN1CCOCC1)N2CCC3=C(SC(NC([C@@H]4CCN(C#N)C4)=O)=N3)C2	87.7333	62.8
2		O=C(CN1CCN(C)CC1)N2CCC3=C(SC(NC([C@@H]4CCN(C#N)C4)=O)=N3)C2	83.7	53.6667
3		O=C(C1=CC=CC(O)=C1)N2CCC3=C(SC(NC([C@@H]4CCN(C#N)C4)=O)=N3)C2	90.1	58.3667
4		O=C(CN1CCNCC1)N2CCC3=C(SC(NC([C@@H]4CCN(C#N)C4)=O)=N3)C2	59.9	40.1667
5		O=C(CC1CCNCC1)N2CCC3=C(SC(NC([C@@H]4CCN(C#N)C4)=O)=N3)C2	71.0333	38.5333
55		O=C(N(C1)CCC2=C1SC(NC([C@@H]3CCN(C#N)C3)=O)=N2)C4=CC(S(=O)(NCC5CCCO5)=O)=CC=C4	93.5	64.7
59		O=C(N(C1)CCC2=C1SC(NC([C@@H]3CCN(C#N)C3)=O)=N2)C4=CC(S(=O)(NC5CC5)=O)=CC=C4	93.5667	74.8333
84	JYQ-173	O=C(N(C1)CCC2=C1SC(NC([C@@H]3CCN(C#N)C3)=O)=N2)C4=C(F)C=CC(N5C=CN=N5)=C4	97.4	89.8667	19
108		O=C(N(C1)CCC2=C1SC(NC([C@@H]3CCN(C#N)C3)=O)=N2)C4=CN=C(C5=CC=CS5)S4	93.1	67.9
133		COC1=C(S(=O)(N2CCCCCC2)=O)C=C(C(N(C3)CCC4=C3SC(NC([C@@H]5CCN(C#N)C5)=O)=N4)=O)C=C1	95.3667	77.9333
199		NS(=O)(C1=CC=C(CCNS(=O)(C2=CC(C(N(C3)CCC4=C3SC(NC([C@@H]5CCN(C#N)C5)=O)=N4)=O)=CC=C2)=O)C=C1)=O	94.6333	80.7333
334		CC1=CSC(C2=CC(C(N(C3)CCC4=C3SC(NC([C@@H]5CCN(C#N)C5)=O)=N4)=O)=CC=C2)=N1	95.55	84.1667
336		CC(N1CCN(S(=O)(C2=CC(C(N(C3)CCC4=C3SC(NC([C@@H]5CCN(C#N)C5)=O)=N4)=O)=CC=C2)=O)CC1)=O	98.5333	87.6
340	JYQ-164	O=C(N(C1)CCC2=C1SC(NC([C@@H]3CCN(C#N)C3)=O)=N2)C4=CC(S(=O)(N5CCOCC5)=O)=CC=C4	95.4667	89.6	21
415		O=C(N(C1)CCC2=C1SC(NC([C@@H]3CCN(C#N)C3)=O)=N2)C4=CC=C(Br)C(C)=C4	92.6333	68.3
