# Supplementary material for: Development of Inhibitors, Probes, and PROTAC Provides a Complete Toolbox to Study PARK7 in the Living Cell
Source: J Med Chem. 2024 May 7;67(10):7935–53. doi: 10.1021/acs.jmedchem.3c02410 (PMC11129182; doi:10.1021/acs.jmedchem.3c02410)
Supplement: Supplementary file 3 — jm3c02410_si_003.xlsx [file jm3c02410_si_003.xlsx]

## Sheet: PeptideGroups
Checked	Confidence	Annotated Sequence	Modifications	Qvality PEP	Qvality q-value	# Protein Groups	# Proteins	# PSMs	Master Protein Accessions	Positions in Master Proteins	# Missed Cleavages	Modifications in Master Proteins	Sequence	Master Protein Descriptions	Theo. MH+ [Da]	Abundance Ratio: (2 JYQ-164 0_5 uM) / (1 DMSO)	Abundance Ratio: (3 JYQ-164 5 uM) / (1 DMSO)	Abundance Ratio: (4 JYQ-173 0_5 uM) / (1 DMSO)	Abundance Ratio: (5 JYQ-173 5 uM) / (1 DMSO)	Abundance Ratio Adj. P-Value: (2 JYQ-164 0_5 uM) / (1 DMSO)	Abundance Ratio Adj. P-Value: (3 JYQ-164 5 uM) / (1 DMSO)	Abundance Ratio Adj. P-Value: (4 JYQ-173 0_5 uM) / (1 DMSO)	Abundance Ratio Adj. P-Value: (5 JYQ-173 5 uM) / (1 DMSO)	Abundance Ratio Variability [%]: (2 JYQ-164 0_5 uM) / (1 DMSO)	Abundance Ratio Variability [%]: (3 JYQ-164 5 uM) / (1 DMSO)	Abundance Ratio Variability [%]: (4 JYQ-173 0_5 uM) / (1 DMSO)	Abundance Ratio Variability [%]: (5 JYQ-173 5 uM) / (1 DMSO)	Abundances (Grouped): 1 DMSO	Abundances (Grouped): 2 JYQ-164 0_5 uM	Abundances (Grouped): 3 JYQ-164 5 uM	Abundances (Grouped): 4 JYQ-173 0_5 uM	Abundances (Grouped): 5 JYQ-173 5 uM	Abundances (Grouped) CV [%]: 1 DMSO	Abundances (Grouped) CV [%]: 2 JYQ-164 0_5 uM	Abundances (Grouped) CV [%]: 3 JYQ-164 5 uM	Abundances (Grouped) CV [%]: 4 JYQ-173 0_5 uM	Abundances (Grouped) CV [%]: 5 JYQ-173 5 uM	Quan Info	Confidence (by Search Engine): Mascot	Percolator q-Value (by Search Engine): Mascot	Percolator PEP (by Search Engine): Mascot	Ions Score (by Search Engine): Mascot
FALSE	High	[A].ICAGPTALLAHE.[I]	1xDBIA [C2]; 1xTMTPro [N-Term]	1.11676e-05	4.51323e-05	1	1	4	Q99497	Q99497 [105-116]	0		ICAGPTALLAHE	Parkinson disease protein 7 OS=Homo sapiens (Human) OX=9606 GN=PARK7 PE=1 SV=2	1796.01	0.343	0.111	0.159	0.102	0.32063	0.333887	0.320084	0.122006	25.96	4.16	2.11	3.84	2343.3	805.9	254.4	366.9	238.3	1.79	32.69	5.58	10.53	6.38		High	5.499e-05	4.506e-06	47
FALSE	High	[L].IAAICAGPTALLAHE.[I]	1xDBIA [C5]; 1xTMTPro [N-Term]	2.83484e-06	4.51323e-05	1	1	6	Q99497	Q99497 [102-116]	0		IAAICAGPTALLAHE	Parkinson disease protein 7 OS=Homo sapiens (Human) OX=9606 GN=PARK7 PE=1 SV=2	2051.16	0.376	0.142	0.169	0.12	0.3188	0.333887	0.228756	0.124985	11.01	6.38	4.64	10.61	583.6	202.4	84.4	96.9	70.9	5.05	26.59	4.03	7.99	6.89		High	5.499e-05	1.049e-06	34
FALSE	High	[R].KGLIAAICAGPTALLAHE.[I]	1xDBIA [C8]; 1xTMTPro [K1]; 1xTMTPro [N-Term]	1.48876e-08	4.51323e-05	1	1	3	Q99497	Q99497 [99-116]	0		KGLIAAICAGPTALLAHE	Parkinson disease protein 7 OS=Homo sapiens (Human) OX=9606 GN=PARK7 PE=1 SV=2	2653.57	0.573	0.116	0.217	0.127	0.232164	0.514971	0.318725	0.124985	1.05	6.85	7.89	1.2	519.3	297.4	65	112.5	70.7	9.31	6.42	17	2.18	4.6		High	5.499e-05	3.855e-09	18
FALSE	High	[K].LADQCTGLQGF.[L]	1xDBIA [C5]; 1xTMTPro [N-Term]	0.000230574	4.51323e-05	2	4	7	Q71U36; Q9BQE3	Q71U36 [125-135]; Q9BQE3 [125-135]	0		LADQCTGLQGF	Tubulin alpha-1A chain OS=Homo sapiens (Human) OX=9606 GN=TUBA1A PE=1 SV=1 Tubulin alpha-1C chain OS=Homo sapiens (Human) OX=9606 GN=TUBA1C PE=1 SV=1	1752.93	0.566	0.365	0.386	0.189	0.398156	0.514971	0.462889	0.166397	36.17	79.28	73.99	44.38	630.8	354.1	230.3	265	129.7	18.54	45.92	58.49	38.37	26.47	Shared	High	5.499e-05	0.0001149	28
FALSE	High	[Y].NCEEPTEK.[L]	1xDBIA [C2]; 1xTMTPro [K8]; 1xTMTPro [N-Term]	0.000295546	4.51323e-05	1	1	5	P30041	P30041 [90-97]	0		NCEEPTEK	Peroxiredoxin-6 OS=Homo sapiens (Human) OX=9606 GN=PRDX6 PE=1 SV=3	1853.99	0.537	0.386	0.541	0.239	0.379126	0.51685	0.435437	0.167592	38.88	72.81	28.19	51.43	1685.9	904.6	650.6	945.3	417.1	9.84	42.08	68.9	21.2	30.85		High	5.499e-05	0.00015	23
FALSE	High	[R].SDPDACPTMPLLAM.[L]	1xDBIA [C6]; 1xTMTPro [N-Term]	0.000717146	0.000257308	1	1	2	P57678	P57678 [205-218]	0		SDPDACPTMPLLAM	Gem-associated protein 4 OS=Homo sapiens (Human) OX=9606 GN=GEMIN4 PE=1 SV=2	2062.03	0.639	0.432	0.543	0.264	0.382124	0.514971	0.42563	0.152423	26.78	20.14	14.26	39.1	94.5	60.4	38.9	48.8	24.9	2.88	42.66	54.26	15.86	26.55		High	0.0001491	0.0003926	19
FALSE	High	[H].GVFYHQGQCCIA.[A]	1xCarbamidomethyl [C9]; 1xDBIA [C10]; 1xTMTPro [N-Term]	2.65195e-05	4.51323e-05	1	1	1	P00352	P00352 [294-305]	0		GVFYHQGQCCIA	Retinal dehydrogenase 1 OS=Homo sapiens (Human) OX=9606 GN=ALDH1A1 PE=1 SV=2	1982.99	0.323	0.23	0.297	0.271	0.242166	0.333887	0.404735	0.124985	0.09	1.44	19.78	4.9	1817.2	598.9	413.1	539.1	491.9	5.18	2.18	2.33	9.24	1.93		High	5.499e-05	1.14e-05	28
FALSE	High	[L].QSPCASVR.[E]	1xDBIA [C4]; 1xTMTPro [N-Term]	0.00174762	0.000418575	1	1	2	Q92616	Q92616 [1092-1099]	0		QSPCASVR	eIF-2-alpha kinase activator GCN1 OS=Homo sapiens (Human) OX=9606 GN=GCN1 PE=1 SV=6	1447.8	0.658	0.482	0.626	0.274	0.381918	0.515359	0.42563	0.165016	17.76	36.75	19.22	44.02	1422.1	935.1	685.9	936.3	409.6	4.84	37.43	52.87	11.27	30.78		High	0.0002594	0.00103	5
FALSE	High	[R].VASMPLISSTCD.[M]	1xDBIA [C11]; 1xTMTPro [N-Term]	1.31266e-06	4.51323e-05	1	1	8	O60664	O60664 [29-40]	0		VASMPLISSTCD	Perilipin-3 OS=Homo sapiens (Human) OX=9606 GN=PLIN3 PE=1 SV=3	1823.96	0.781	0.572	0.765	0.28	0.441136	0.532211	0.529207	0.138905	14.45	72.85	30.09	23.11	835.4	652.4	477.8	685.3	250.8	7.35	37.93	50.54	29.59	14.72		High	5.499e-05	4.61e-07	26
FALSE	High	[F].MTSICDER.[G]	1xDBIA [C5]; 1xTMTPro [N-Term]	0.00338808	0.000443408	1	1	4	P53396	P53396 [841-848]	0		MTSICDER	ATP-citrate synthase OS=Homo sapiens (Human) OX=9606 GN=ACLY PE=1 SV=3	1554.79	0.661	0.448	0.448	0.289	0.393577	0.514971	0.429371	0.166955	14.56	44.93	33.94	40.02	613.2	405.6	274.5	300.4	194.2	6.74	42.75	45.77	26.65	31.5		High	0.0003053	0.002097	24
FALSE	High	[E].TVSDCSPH.[I]	1xDBIA [C5]; 1xTMTPro [N-Term]	0.00208631	0.000443408	1	1	4	P47756	P47756 [202-209]	0		TVSDCSPH	F-actin-capping protein subunit beta OS=Homo sapiens (Human) OX=9606 GN=CAPZB PE=1 SV=4	1445.74	0.735	0.514	0.544	0.295	0.450999	0.515359	0.42563	0.164102	31.85	43.22	19.59	34.41	351.2	258.2	180.4	202.2	109.5	5.38	41.9	47.83	16.88	26.73		High	0.0003053	0.00125	16
FALSE	High	[M].SCDGPFKPDHYR.[Y]	1xDBIA [C2]; 1xTMTPro [K7]; 1xTMTPro [N-Term]	5.49881e-05	4.51323e-05	1	1	3	P23526	P23526 [420-431]	0		SCDGPFKPDHYR	Adenosylhomocysteinase OS=Homo sapiens (Human) OX=9606 GN=AHCY PE=1 SV=4	2326.23	0.652	0.487	0.59	0.3	0.382124	0.514971	0.42563	0.138905	23.8	52.53	1.83	26.47	438.1	280.9	210.1	258.4	131.5	0.97	39.78	50.47	14.71	21.34		High	5.499e-05	2.473e-05	5
FALSE	High	[K].EADTDVQVCPN.[Y]	1xDBIA [C9]; 1xTMTPro [N-Term]	6.68996e-05	4.51323e-05	1	1	4	Q7Z2T5	Q7Z2T5 [231-241]	0		EADTDVQVCPN	TRMT1-like protein OS=Homo sapiens (Human) OX=9606 GN=TRMT1L PE=1 SV=2	1790.89	0.739	0.413	0.525	0.301	0.460338	0.515359	0.441276	0.181313	32.71	40.28	37.51	35.14	220.1	167.8	93.8	115.6	66.1	9.64	42.96	56.79	19.32	31.07		High	5.499e-05	3.064e-05	48
FALSE	High	[H].EIPEEMCD.[-]	1xDBIA [C7]; 1xTMTPro [N-Term]	0.0599445	0.00644146	1	1	1	O14980	O14980 [1064-1071]	0		EIPEEMCD	Exportin-1 OS=Homo sapiens (Human) OX=9606 GN=XPO1 PE=1 SV=1	1565.75	0.737	0.462	0.577	0.303	0.458862	0.514971	0.42563	0.124985	26.24	19.13	10.22	0.41	150.2	110.7	69.3	84.7	45.3	5.6	55.78	51.22	19.22	9.37		High	0.004483	0.04538	22
FALSE	High	[K].YCPSYNK.[S]	1xDBIA [C2]; 1xTMTPro [K7]; 1xTMTPro [N-Term]	0.00693229	0.000798928	1	1	1	Q96FZ2	Q96FZ2 [38-44]	0		YCPSYNK	Abasic site processing protein HMCES OS=Homo sapiens (Human) OX=9606 GN=HMCES PE=1 SV=1	1778.98	0.739	0.507	0.576	0.305	0.411149	0.514971	0.432703	0.163217	10.92	48.92	24.67	39.67	1660.6	1227.6	841.5	977	517.5	3.25	39.96	47.15	18.87	26.93		High	0.0005876	0.004419	12
FALSE	High	[H].CIDPNDSK.[H]	1xDBIA [C1]; 1xTMTPro [K8]; 1xTMTPro [N-Term]	0.00164845	0.000418575	1	1	2	Q15185	Q15185 [58-65]	0		CIDPNDSK	Prostaglandin E synthase 3 OS=Homo sapiens (Human) OX=9606 GN=PTGES3 PE=1 SV=1	1795.99	0.669	0.467	0.612	0.308	0.407416	0.514971	0.427301	0.1418	27.51	46.29	16.05	11.75	1329.9	889.5	621	829.2	390.5	3.42	47.99	56.2	18.97	22.75		High	0.0002594	0.000971	24
FALSE	High	[E].SCDCLQGFQLTH.[S]	2xDBIA [C2; C4]; 1xTMTPro [N-Term]	2.00534e-08	4.51323e-05	2	7	5	A6NNZ2; P07437	A6NNZ2 [126-137]; P07437 [126-137]	0		SCDCLQGFQLTH	Tubulin beta 8B OS=Homo sapiens (Human) OX=9606 GN=TUBB8B PE=1 SV=1 Tubulin beta chain OS=Homo sapiens (Human) OX=9606 GN=TUBB PE=1 SV=2	2248.15	0.721	0.501	0.612	0.314	0.384823	0.514971	0.42563	0.16516	4.2	54.16	13.72	26.06	3213.8	2249.8	1563.5	1974.5	1012.3	1.77	37.19	50.14	12.16	32.37	Shared	High	5.499e-05	5.306e-09	39
FALSE	High	[E].SACTVPTDVDK.[W]	1xDBIA [C3]; 1xTMTPro [K11]; 1xTMTPro [N-Term]	1.39404e-07	4.51323e-05	1	1	4	Q15181	Q15181 [272-282]	0		SACTVPTDVDK	Inorganic pyrophosphatase OS=Homo sapiens (Human) OX=9606 GN=PPA1 PE=1 SV=2	2040.13	0.676	0.509	0.643	0.317	0.382124	0.514971	0.426383	0.138905	15.62	43.45	0.1	18.1	4199.2	2837.6	2136.4	2701.5	1329	2.64	40.62	44.97	20.71	20.73		High	5.499e-05	4.202e-08	38
FALSE	High	[F].YHQGQCCIA.[A]	1xCarbamidomethyl [C6]; 1xDBIA [C7]; 1xTMTPro [N-Term]	0.00363069	0.000443408	1	1	3	P00352	P00352 [297-305]	0		YHQGQCCIA	Retinal dehydrogenase 1 OS=Homo sapiens (Human) OX=9606 GN=ALDH1A1 PE=1 SV=2	1679.83	0.409	0.29	0.373	0.322	0.298329	0.47277	0.404735	0.138905	17.37	3.25	18.89	20.12	1582.7	667.1	462.9	590.7	509.8	5.44	11.15	5.47	8.13	13.08		High	0.0003053	0.002249	18
FALSE	High	[H].QGQCCIAASR.[I]	1xCarbamidomethyl [C4]; 1xDBIA [C5]; 1xTMTPro [N-Term]	1.1813e-05	4.51323e-05	1	1	4	P00352	P00352 [299-308]	0		QGQCCIAASR	Retinal dehydrogenase 1 OS=Homo sapiens (Human) OX=9606 GN=ALDH1A1 PE=1 SV=2	1693.88	0.389	0.253	0.35	0.322	0.202246	0.333887	0.138829	0.129264	0.28	6.48	1.77	2.09	4501.8	1670	1089.1	1565.3	1463.7	2.94	4.22	5.46	2.98	9.21		High	5.499e-05	4.787e-06	19
FALSE	High	[K].TDCDIEDDR.[L]	1xDBIA [C3]; 1xTMTPro [N-Term]	0.00021338	4.51323e-05	1	1	2	Q13085	Q13085 [1295-1303]	0		TDCDIEDDR	Acetyl-CoA carboxylase 1 OS=Homo sapiens (Human) OX=9606 GN=ACACA PE=1 SV=2	1681.8	0.64	0.485	0.627	0.326	0.386666	0.514971	0.426383	0.218454	33.9	33.46	22.69	36.73	880.2	578.8	438.3	551.9	286.6	6.11	36.04	46.88	12.17	44.85		High	5.499e-05	0.0001057	19
FALSE	High	[N].SCGTIGLIHAVANNQDK.[L]	1xDBIA [C2]; 1xTMTPro [K17]; 1xTMTPro [N-Term]	3.15235e-13	4.51323e-05	1	1	2	P09936	P09936 [89-105]	0		SCGTIGLIHAVANNQDK	Ubiquitin carboxyl-terminal hydrolase isozyme L1 OS=Homo sapiens (Human) OX=9606 GN=UCHL1 PE=1 SV=2	2645.47	0.618	0.394	0.549	0.327	0.363335	0.514971	0.42563	0.130329	23.09	11.49	9.83	16.42	4773.3	3001	1910.5	2592.1	1559.6	1.44	38.21	49.12	19.08	16.58		High	5.499e-05	3.973e-14	48
FALSE	High	[F].HCIDPNDSK.[H]	1xDBIA [C2]; 1xTMTPro [K9]; 1xTMTPro [N-Term]	0.000462504	4.51323e-05	1	1	4	Q15185	Q15185 [57-65]	0		HCIDPNDSK	Prostaglandin E synthase 3 OS=Homo sapiens (Human) OX=9606 GN=PTGES3 PE=1 SV=1	1933.05	0.699	0.5	0.639	0.33	0.417444	0.514971	0.441911	0.143188	31.63	36.18	11.47	26.56	945.1	678.9	485.9	603.7	312.2	2.92	40.09	43.16	23.17	18.98		High	5.499e-05	0.0002439	14
FALSE	High	[H].TADSACDPNNKR.[L]	1xDBIA [C6]; 1xTMTPro [K11]; 1xTMTPro [N-Term]	2.78937e-05	4.51323e-05	1	1	2	Q12768	Q12768 [380-391]	0		TADSACDPNNKR	WASH complex subunit 5 OS=Homo sapiens (Human) OX=9606 GN=WASHC5 PE=1 SV=1	2196.17	0.679	0.441	0.616	0.33	0.413233	0.514971	0.484223	0.196295	37.65	37.68	33.07	25.4	1296	1078.6	557.8	731	392.3	15.25	44.03	55.67	35.15	32.78		High	5.499e-05	1.2e-05	4
FALSE	High	[F].VPNDGCLNFIEE.[N]	1xDBIA [C6]; 1xTMTPro [N-Term]	0.000518036	4.51323e-05	1	1	2	P62266	P62266 [85-96]	0		VPNDGCLNFIEE	40S ribosomal protein S23 OS=Homo sapiens (Human) OX=9606 GN=RPS23 PE=1 SV=3	1950	0.722	0.55	0.537	0.332	0.39619	0.514971	0.432703	0.152939	12.32	56.93	35.81	32.84	297.7	210.8	160.7	165.7	102.4	2.81	38.25	44.36	25.24	25.43		High	5.499e-05	0.0002755	16
FALSE	High	[E].SCDCLQGF.[Q]	2xDBIA [C2; C4]; 1xTMTPro [N-Term]	0.0127103	0.00173928	3	8	2	Q9H4B7; A6NNZ2; P07437	Q9H4B7 [126-133]; A6NNZ2 [126-133]; P07437 [126-133]	0		SCDCLQGF	Tubulin beta-1 chain OS=Homo sapiens (Human) OX=9606 GN=TUBB1 PE=1 SV=1 Tubulin beta 8B OS=Homo sapiens (Human) OX=9606 GN=TUBB8B PE=1 SV=1 Tubulin beta chain OS=Homo sapiens (Human) OX=9606 GN=TUBB PE=1 SV=2	1768.9	0.734	0.591	0.617	0.333	0.411059	0.515959	0.449745	0.16047	13.63	62.47	31.42	31.89	854.4	626.7	505.2	588.4	317.1	7.07	36.72	47.3	24.5	26.01	Shared	High	0.001146	0.008305	4
FALSE	High	[Y].HQGQCCIA.[A]	1xCarbamidomethyl [C5]; 1xDBIA [C6]; 1xTMTPro [N-Term]	0.0862329	0.0083841	1	1	1	P00352	P00352 [298-305]	0		HQGQCCIA	Retinal dehydrogenase 1 OS=Homo sapiens (Human) OX=9606 GN=ALDH1A1 PE=1 SV=2	1516.77	0.421	0.324	0.357	0.34	0.242491	0.333887	0.404735	0.138905	7.7	3.86	17.74	15.93	195.4	78.4	59.2	69.8	66.4	6.99	3.16	4.54	8.68	11.22		High	0.006043	0.06984	17
FALSE	High	[M].CGAPSATQPATAE.[T]	1xDBIA [C1]; 1xTMTPro [N-Term]	1.27795e-05	4.51323e-05	1	1	3	P04080	P04080 [3-15]	0		CGAPSATQPATAE	Cystatin-B OS=Homo sapiens (Human) OX=9606 GN=CSTB PE=1 SV=2	1803.92	0.538	0.54	0.633	0.34	0.340217	0.514971	0.441911	0.138905	23.41	36.93	2.67	6.74	1208.1	650.4	652.4	728.5	402.5	5.71	36.99	43.6	27.99	17.24		High	5.499e-05	5.222e-06	38
FALSE	High	[H].VGQAGVQMGNACWE.[L]	1xDBIA [C12]; 1xTMTPro [N-Term]	2.71021e-06	4.51323e-05	1	1	5	P68366	P68366 [9-22]	0		VGQAGVQMGNACWE	Tubulin alpha-4A chain OS=Homo sapiens (Human) OX=9606 GN=TUBA4A PE=1 SV=1	2050.02	0.721	0.536	0.64	0.341	0.388627	0.514971	0.42563	0.159374	13.86	39.22	16.45	28.54	1072.4	762.2	566.8	712	379.2	2.63	34.24	41.85	17.48	25.54		High	5.499e-05	9.958e-07	81
FALSE	High	[L].IVNLICPH.[R]	1xDBIA [C6]; 1xTMTPro [N-Term]	0.00129443	0.000418575	1	1	4	O00410	O00410 [868-875]	0		IVNLICPH	Importin-5 OS=Homo sapiens (Human) OX=9606 GN=IPO5 PE=1 SV=4	1508.89	0.638	0.477	0.483	0.344	0.354175	0.673321	0.550413	0.245771	18.05	38.74	61.49	4.74	132	54	66.3	63.7	47.8	30.89	33.75	51.37	28.63	13.93		High	0.0002594	0.0007473	24
FALSE	High	[Y].SFASDGDSGTCSPLR.[H]	1xDBIA [C11]; 1xTMTPro [N-Term]	7.73049e-11	4.51323e-05	1	1	4	P35611	P35611 [420-434]	0		SFASDGDSGTCSPLR	Alpha-adducin OS=Homo sapiens (Human) OX=9606 GN=ADD1 PE=1 SV=2	2100.04	0.757	0.531	0.657	0.346	0.405587	0.514971	0.439443	0.181975	10.96	30.75	18.64	30.45	2938	2167.2	1518.4	1934.6	1018.8	1.59	37.08	40.02	21.64	36.02		High	5.499e-05	1.409e-11	34
FALSE	High	[F].CTIDPNESR.[V]	1xDBIA [C1]; 1xTMTPro [N-Term]	0.000687452	0.000257308	1	1	7	Q9NTK5	Q9NTK5 [55-63]	0		CTIDPNESR	Obg-like ATPase 1 OS=Homo sapiens (Human) OX=9606 GN=OLA1 PE=1 SV=2	1634.85	0.599	0.436	0.63	0.354	0.363623	0.514971	0.454408	0.152939	27.15	25.35	9.65	0.1	724.2	474.5	345.5	430.8	241.9	7.51	41.71	49.2	26.04	19.58		High	0.0001491	0.0003734	14
FALSE	High	[KQ].QGFGNLPICM.[A]	1xDBIA [C9]; 1xTMTPro [N-Term]	0.00083531	0.000257308	2	2	4	P11586; Q6UB35	P11586 [855-864]; Q6UB35 [898-907]	0		QGFGNLPICM	C-1-tetrahydrofolate synthase, cytoplasmic OS=Homo sapiens (Human) OX=9606 GN=MTHFD1 PE=1 SV=3 Monofunctional C1-tetrahydrofolate synthase, mitochondrial OS=Homo sapiens (Human) OX=9606 GN=MTHFD1L PE=1 SV=1	1679.89	0.773	0.63	0.576	0.363	0.40321	0.514971	0.42563	0.138905	1.33	53.82	4.37	6.37	671.4	484.7	395.2	433.1	273	9.23	32.62	38.6	15.74	17.37	Shared	High	0.0001491	0.000463	32
FALSE	High	[E].EAPVNACPPGFR.[P]	1xDBIA [C7]; 1xTMTPro [N-Term]	1.49379e-06	4.51323e-05	1	1	4	O75369	O75369 [1714-1725]	0		EAPVNACPPGFR	Filamin-B OS=Homo sapiens (Human) OX=9606 GN=FLNB PE=1 SV=2	1858	0.783	0.629	0.614	0.364	0.432995	0.514971	0.42563	0.130329	14.55	46.37	21.46	6.45	2832.1	2061	1655.6	1875.5	1112.8	7.46	36.15	33.77	19.41	15.65		High	5.499e-05	5.283e-07	40
FALSE	High	[H].VGQAGVQIGNACWE.[L]	1xDBIA [C12]; 1xTMTPro [N-Term]	5.49329e-07	4.51323e-05	2	6	8	Q71U36; Q9BQE3	Q71U36 [9-22]; Q9BQE3 [9-22]	0		VGQAGVQIGNACWE	Tubulin alpha-1A chain OS=Homo sapiens (Human) OX=9606 GN=TUBA1A PE=1 SV=1 Tubulin alpha-1C chain OS=Homo sapiens (Human) OX=9606 GN=TUBA1C PE=1 SV=1	2032.06	0.733	0.554	0.642	0.364	0.401935	0.514971	0.453531	0.169297	12.94	46.88	26.74	34.4	2097.5	1538.1	1162.4	1373.7	779.8	3.74	37.11	41.91	22.72	25.86	Shared	High	5.499e-05	1.813e-07	62
FALSE	High	[C].AAGDSCTCAGSCK.[C]	2xCarbamidomethyl [C6; C]; 1xDBIA [C]; 1xTMTPro [K13]; 1xTMTPro [N-Term]	6.49115e-08	4.51323e-05	1	1	2	P02795	P02795 [8-20]	0		AAGDSCTCAGSCK	Metallothionein-2 OS=Homo sapiens (Human) OX=9606 GN=MT2A PE=1 SV=1	2192.08	0.627	0.482	0.586	0.376	0.3663	0.514971	0.42563	0.1296	26.6	21.07	17.74	18.08	2088.4	1314.7	1012.2	1222.9	784.7	1.6	35.66	40.7	19.17	11.5		High	5.499e-05	1.853e-08	30
FALSE	High	[K].NHAGSPGCEE.[S]	1xDBIA [C8]; 1xTMTPro [N-Term]	0.000254687	4.51323e-05	1	1	6	P42575	P42575 [336-345]	0		NHAGSPGCEE	Caspase-2 OS=Homo sapiens (Human) OX=9606 GN=CASP2 PE=1 SV=2	1600.77	0.873	0.709	0.587	0.376	0.835776	0.514971	0.439443	0.165074	28.56	10.73	23.29	6.97	1491.1	1873.4	1102.3	971.2	790	29.21	30.65	3.37	7.03	20.68		High	5.499e-05	0.0001279	9
FALSE	High	[M].QSSCSSTSGGGGGGGGGGGGGK.[S]	1xDBIA [C4]; 1xTMTPro [K22]; 1xTMTPro [N-Term]	3.8896e-15	4.51323e-05	1	1	2	Q16204	Q16204 [24-45]	0		QSSCSSTSGGGGGGGGGGGGGK	Coiled-coil domain-containing protein 6 OS=Homo sapiens (Human) OX=9606 GN=CCDC6 PE=1 SV=2	2560.27	0.616	0.514	0.603	0.376	0.353446	0.514971	0.42563	0.138905	30.14	19.14	14.68	10.27	743.2	458.1	382.5	443.1	276.2	0.7	30.04	34.82	19.07	14.63		High	5.499e-05	3.641e-16	116
FALSE	High	[E].VYIQDHGDGTHTITYIPLCPGAY.[T]	1xDBIA [C19]; 1xTMTPro [N-Term]	4.33829e-07	4.51323e-05	1	1	4	P21333	P21333 [1207-1229]	0		VYIQDHGDGTHTITYIPLCPGAY	Filamin-A OS=Homo sapiens (Human) OX=9606 GN=FLNA PE=1 SV=4	3134.59	0.856	0.565	0.659	0.377	0.487329	0.515799	0.46948	0.234645	13.7	26.93	34.6	51.92	3877.8	3320.7	2192.8	2593.7	1486.4	4.76	38.52	40.13	26.23	46.87		High	5.499e-05	1.409e-07	22
FALSE	High	[Y].STCSLNPIEDE.[A]	1xDBIA [C3]; 1xTMTPro [N-Term]	3.41389e-05	4.51323e-05	1	1	7	Q08J23	Q08J23 [319-329]	0		STCSLNPIEDE	RNA cytosine C(5)-methyltransferase NSUN2 OS=Homo sapiens (Human) OX=9606 GN=NSUN2 PE=1 SV=2	1807.91	0.812	0.545	0.674	0.378	0.4429	0.514971	0.432703	0.141412	10.17	24.98	20.21	17.16	853.5	726.6	487.5	557.7	312.5	3.93	40.98	39.83	15.17	16.52		High	5.499e-05	1.493e-05	20
FALSE	High	[E].FAHHGVFYHQGQCCIA.[A]	2xDBIA [C13; C14]; 1xTMTPro [N-Term]	1.71335e-08	4.51323e-05	1	1	4	P00352	P00352 [290-305]	0		FAHHGVFYHQGQCCIA	Retinal dehydrogenase 1 OS=Homo sapiens (Human) OX=9606 GN=ALDH1A1 PE=1 SV=2	2714.38	0.583	0.432	0.525	0.378	0.194738	0.410648	0.42563	0.129264	2.12	1.52	15.59	7.97	2750.1	1602.3	1226.4	1445	1040.5	3.75	1.66	3.62	10.14	9.38		High	5.499e-05	4.48e-09	36
FALSE	High	[K].DPVQCSR.[D]	1xDBIA [C5]; 1xTMTPro [N-Term]	0.0437187	0.0049605	1	1	1	Q99497	Q99497 [42-48]	0		DPVQCSR	Parkinson disease protein 7 OS=Homo sapiens (Human) OX=9606 GN=PARK7 PE=1 SV=2	1404.76	0.581	0.511	0.49	0.379	0.32063	0.514971	0.357152	0.124985	7.79	9.64	8.89	5.6	1137.9	659	549.4	581.6	448.2	8.01	19.34	15.62	6.28	5.4		High	0.003446	0.03162	10
FALSE	High	[Y].CILGIEK.[G]	1xDBIA [C1]; 1xTMTPro [K7]; 1xTMTPro [N-Term]	0.00400799	0.000443408	1	1	3	Q9UDY4	Q9UDY4 [7-13]	0		CILGIEK	DnaJ homolog subfamily B member 4 OS=Homo sapiens (Human) OX=9606 GN=DNAJB4 PE=1 SV=1	1680.04	0.728	0.495	0.607	0.379	0.413233	0.514971	0.439443	0.180727	26.32	22.92	25.79	31.01	554.1	412.1	280.3	336.5	210.1	6.02	34.45	41.21	14.79	26.29		High	0.0003314	0.002493	20
FALSE	High	[N].VICDGCNGPVVGTR.[Y]	1xCarbamidomethyl [C3]; 1xDBIA [C6]; 1xTMTPro [N-Term]	3.10866e-08	4.51323e-05	1	1	3	Q13501	Q13501 [126-139]	0		VICDGCNGPVVGTR	Sequestosome-1 OS=Homo sapiens (Human) OX=9606 GN=SQSTM1 PE=1 SV=1	2047.07	0.72	0.46	0.641	0.382	0.449979	0.514971	0.333814	0.143357	39.31	9.51	2.75	27.36	1125.1	881.3	563.5	743.4	429.4	5.32	41.72	43.71	5.12	14.7		High	5.499e-05	8.484e-09	35
FALSE	High	[E].GCEEPATHN.[A]	1xDBIA [C2]; 1xTMTPro [N-Term]	0.000628146	0.000159506	2	2	4	Q00610; P53675	Q00610 [869-877]; P53675 [869-877]	0		GCEEPATHN	Clathrin heavy chain 1 OS=Homo sapiens (Human) OX=9606 GN=CLTC PE=1 SV=5 Clathrin heavy chain 2 OS=Homo sapiens (Human) OX=9606 GN=CLTCL1 PE=1 SV=2	1557.77	0.83	0.649	0.604	0.383	0.44158	0.514971	0.42563	0.179516	4.83	49.34	5.37	37.08	1481.3	1203.2	939.7	993.6	630.7	6.93	33.38	32.09	14.61	30.41	Shared	High	0.0001071	0.0003394	19
FALSE	High	[E].NFSLDWCK.[Q]	1xDBIA [C7]; 1xTMTPro [K8]; 1xTMTPro [N-Term]	0.000397244	4.51323e-05	1	1	2	P23919	P23919 [111-118]	0		NFSLDWCK	Thymidylate kinase OS=Homo sapiens (Human) OX=9606 GN=DTYMK PE=1 SV=4	1917.05	0.688	0.785	0.852	0.383	0.321341	0.514971	0.486657	0.140015	5.59	20.31	5.82	20.05	2947.6	2026.8	2314	2509	1146.4	0.87	14.4	18.83	18.98	16.74		High	5.499e-05	0.0002067	22
FALSE	High	[N].CSCAAGDSCTCAGSCK.[C]	4xCarbamidomethyl [C1; C3; C9; C]; 1xDBIA [C]; 1xTMTPro [K16]; 1xTMTPro [N-Term]	9.3376e-09	4.51323e-05	1	1	4	P02795	P02795 [5-20]	0		CSCAAGDSCTCAGSCK	Metallothionein-2 OS=Homo sapiens (Human) OX=9606 GN=MT2A PE=1 SV=1	2599.17	0.519	0.477	0.648	0.384	0.35222	0.514971	0.454408	0.141826	46.76	10.74	7.55	8.26	2962.4	1756.7	1611.9	1807.5	1069.7	10.02	34.95	40.46	23.76	11.87		High	5.499e-05	2.352e-09	49
FALSE	High	[Y].QACPTQDCNK.[K]	2xDBIA [C3; C8]; 1xTMTPro [K10]; 1xTMTPro [N-Term]	0.00230115	0.000443408	1	1	2	P27694	P27694 [479-488]	0		QACPTQDCNK	Replication protein A 70 kDa DNA-binding subunit OS=Homo sapiens (Human) OX=9606 GN=RPA1 PE=1 SV=2	2308.24	0.805	0.612	0.703	0.389	0.460338	0.515359	0.42563	0.180308	21.43	31.28	14.46	31.96	1215	977.6	743.1	883.8	489.8	3.24	36.68	36.17	10.08	28.94		High	0.0003053	0.001387	17
FALSE	High	[R].KGLIAAIC.[A]	1xDBIA [C8]; 1xTMTPro [K1]; 1xTMTPro [N-Term]	0.00680784	0.000798928	1	1	2	Q99497	Q99497 [99-106]	0		KGLIAAIC	Parkinson disease protein 7 OS=Homo sapiens (Human) OX=9606 GN=PARK7 PE=1 SV=2	1693.07	0.626	0.397	0.438	0.39	0.247957	0.333887	0.338933	0.129264	2.21	0.63	0.61	7.09	1320.4	840.7	512.4	597.2	504.2	2.73	3.53	4.76	4.15	9.83		High	0.0005876	0.004335	0
FALSE	High	[N].CSCAAGDSCTCAGSCK.[C]	3xCarbamidomethyl [C3; C9; C15]; 2xDBIA [C1; C11]; 1xTMTPro [K16]; 1xTMTPro [N-Term]	5.23395e-09	4.51323e-05	1	1	1	P02795	P02795 [5-20]	0		CSCAAGDSCTCAGSCK	Metallothionein-2 OS=Homo sapiens (Human) OX=9606 GN=MT2A PE=1 SV=1	2838.33	0.517	0.487	0.66	0.392	0.354175	0.514971	0.462889	0.145496	51	23.29	16.96	11.3	1017.2	596.6	561.8	651.1	386.2	8.47	37.3	41.16	26.89	13.45		High	5.499e-05	1.268e-09	45
FALSE	High	[N].INSNGSICLD.[I]	1xDBIA [C8]; 1xTMTPro [N-Term]	0.00104009	0.000418575	2	4	4	P51668; P61077	P51668 [78-87]; P61077 [78-87]	0		INSNGSICLD	Ubiquitin-conjugating enzyme E2 D1 OS=Homo sapiens (Human) OX=9606 GN=UBE2D1 PE=1 SV=1 Ubiquitin-conjugating enzyme E2 D3 OS=Homo sapiens (Human) OX=9606 GN=UBE2D3 PE=1 SV=1	1635.87	0.664	0.54	0.65	0.392	0.379353	0.514971	0.464235	0.129264	31.2	17.45	28.27	15.95	297	219.1	178.4	193.2	116.4	6.3	33.11	35.09	27.05	7.52	Shared	High	0.0002594	0.0005883	5
FALSE	High	[N].ACFEPANQMVK.[C]	1xDBIA [C2]; 1xTMTPro [K11]; 1xTMTPro [N-Term]	4.76514e-08	4.51323e-05	3	6	6	Q71U36; Q9BQE3; P68366	Q71U36 [294-304]; Q9BQE3 [294-304]; P68366 [294-304]	0		ACFEPANQMVK	Tubulin alpha-1A chain OS=Homo sapiens (Human) OX=9606 GN=TUBA1A PE=1 SV=1 Tubulin alpha-1C chain OS=Homo sapiens (Human) OX=9606 GN=TUBA1C PE=1 SV=1 Tubulin alpha-4A chain OS=Homo sapiens (Human) OX=9606 GN=TUBA4A PE=1 SV=1	2142.17	0.777	0.802	0.794	0.395	0.42812	0.536752	0.241172	0.164489	20.54	29.33	0.14	18.27	4098.9	3150.1	2799.1	3258.6	1808.8	13.48	25.73	33.28	12.74	28.61	Shared	High	5.499e-05	1.336e-08	52
FALSE	High	[C].LSTCIFPDK.[T]	1xDBIA [C4]; 1xTMTPro [K9]; 1xTMTPro [N-Term]	0.000417192	4.51323e-05	1	1	3	Q13630	Q13630 [113-121]	0		LSTCIFPDK	GDP-L-fucose synthase OS=Homo sapiens (Human) OX=9606 GN=TSTA3 PE=1 SV=1	1928.12	0.769	0.576	0.63	0.395	0.407416	0.514971	0.432703	0.140361	12.01	41.6	27.4	17.91	356.9	274.6	205.5	238.6	140.9	4.15	32.15	38	17.49	12.97		High	5.499e-05	0.0002179	4
FALSE	High	[E].APVNACPPGFR.[P]	1xDBIA [C6]; 1xTMTPro [N-Term]	0.000107019	4.51323e-05	1	1	7	O75369	O75369 [1715-1725]	0		APVNACPPGFR	Filamin-B OS=Homo sapiens (Human) OX=9606 GN=FLNB PE=1 SV=2	1728.95	0.817	0.626	0.621	0.397	0.437027	0.514971	0.426383	0.138905	9.45	47.49	25.2	0.23	2880.6	2253.9	1728	1956.7	1248.9	6.87	32.42	31.52	19.42	13.79		High	5.499e-05	5.053e-05	28
FALSE	High	[Y].CVDNNQGGPGEDGAQGEPAEPE.[D]	1xDBIA [C1]; 1xTMTPro [N-Term]	5.25178e-07	4.51323e-05	1	1	2	P40222	P40222 [87-108]	0		CVDNNQGGPGEDGAQGEPAEPE	Alpha-taxilin OS=Homo sapiens (Human) OX=9606 GN=TXLNA PE=1 SV=3	2770.25	0.668	0.524	0.69	0.398	0.388799	0.514971	0.454408	0.190466	39.48	4.9	7.66	33.29	175.6	128	100.3	110.3	60.3	11.64	38.39	35.61	19.27	31.37		High	5.499e-05	1.726e-07	74
FALSE	High	[Q].GQVCCNGTR.[V]	1xCarbamidomethyl [C5]; 1xDBIA [C4]; 1xTMTPro [N-Term]	0.000397244	4.51323e-05	1	1	4	P49189	P49189 [285-293]	0		GQVCCNGTR	4-trimethylaminobutyraldehyde dehydrogenase OS=Homo sapiens (Human) OX=9606 GN=ALDH9A1 PE=1 SV=3	1594.81	0.936	0.474	0.641	0.398	0.566564	0.514971	0.320084	0.124985	5.54	10.32	0.35	0.23	1628.3	1480.7	803.5	1053.7	649.2	3.46	10.41	7.19	1.99	7.71		High	5.499e-05	0.0002069	7
FALSE	High	[K].AALEQPCE.[G]	1xDBIA [C7]; 1xTMTPro [N-Term]	0.040572	0.00460839	1	1	5	Q6PUV4	Q6PUV4 [84-91]	0		AALEQPCE	Complexin-2 OS=Homo sapiens (Human) OX=9606 GN=CPLX2 PE=1 SV=2	1460.77	0.731	0.638	0.646	0.401	0.353446	0.514971	0.42563	0.172936	2.47	13.29	16.12	17.74	837.1	569.8	501.4	553	343.5	5.81	20.88	18.45	17.76	31.63		High	0.003204	0.02889	19
FALSE	High	[Y].WLSGLTCTE.[Q]	1xDBIA [C7]; 1xTMTPro [N-Term]	0.00244455	0.000443408	1	1	5	P10768	P10768 [50-58]	0		WLSGLTCTE	S-formylglutathione hydrolase OS=Homo sapiens (Human) OX=9606 GN=ESD PE=1 SV=2	1609.86	0.6	0.488	0.605	0.401	0.345781	0.514971	0.450852	0.138905	29.48	4.33	32.32	19.87	266.9	171.8	139.5	161.5	107.1	6.16	25.16	31.49	21.19	9.24		High	0.0003053	0.001477	19
FALSE	High	[Y].CVSCAIHSK.[V]	2xDBIA [C1; C4]; 1xTMTPro [K9]; 1xTMTPro [N-Term]	4.01003e-07	4.51323e-05	1	2	4	P62854	P62854 [74-82]	0		CVSCAIHSK	40S ribosomal protein S26 OS=Homo sapiens (Human) OX=9606 GN=RPS26 PE=1 SV=3	2148.23	0.797	0.617	0.64	0.401	0.438565	0.553908	0.486984	0.217164	23.37	24.33	43.69	44.4	919.4	727.5	567.5	606.2	380.4	10.91	24.55	32.29	22.22	31.62		High	5.499e-05	1.297e-07	20
FALSE	High	[L].CQPTGGK.[A]	1xDBIA [C1]; 1xTMTPro [K7]; 1xTMTPro [N-Term]	0.0115373	0.00136531	1	2	2	P42677	P42677 [64-70]	0		CQPTGGK	40S ribosomal protein S27 OS=Homo sapiens (Human) OX=9606 GN=RPS27 PE=1 SV=3	1594.92	0.659	0.666	0.673	0.403	0.337347	0.681538	0.597798	0.248609	12.4	38.12	61.74	64.37	2601.2	1269.6	1761.5	1751.7	1047.3	21.23	20.59	30.17	24.18	32.18		High	0.0009687	0.007502	13
FALSE	High	[E].SCDCLQGFQLTH.[S]	1xCarbamidomethyl [C]; 1xDBIA [C]; 1xTMTPro [N-Term]	3.75455e-06	4.51323e-05	2	7	8	A6NNZ2; P07437	A6NNZ2 [126-137]; P07437 [126-137]	0		SCDCLQGFQLTH	Tubulin beta 8B OS=Homo sapiens (Human) OX=9606 GN=TUBB8B PE=1 SV=1 Tubulin beta chain OS=Homo sapiens (Human) OX=9606 GN=TUBB PE=1 SV=2	2008.99	0.716	0.501	0.676	0.403	0.36193	0.514971	0.377258	0.140015	6.45	22.9	0.24	18.4	2252.4	1599.1	1118.3	1509.5	908.7	1.47	29.95	45.57	4.53	17.61	Shared	High	5.499e-05	1.412e-06	45
FALSE	High	[R].WNDNCPSWN.[T]	1xDBIA [C5]; 1xTMTPro [N-Term]	0.00369432	0.000443408	1	1	4	P17655	P17655 [297-305]	0		WNDNCPSWN	Calpain-2 catalytic subunit OS=Homo sapiens (Human) OX=9606 GN=CAPN2 PE=1 SV=6	1735.82	0.748	0.597	0.648	0.404	0.387135	0.514971	0.441911	0.141826	17.57	53.56	26.08	16.37	398.3	297.8	237.8	269.8	168.1	2.95	27.42	37.33	20.71	15.7		High	0.0003053	0.002297	31
FALSE	High	[R].VCALLSC.[T]	1xCarbamidomethyl [C7]; 1xDBIA [C2]; 1xTMTPro [N-Term]	0.0190376	0.00242067	1	1	5	P15121	P15121 [298-304]	0		VCALLSC	Aldo-keto reductase family 1 member B1 OS=Homo sapiens (Human) OX=9606 GN=AKR1B1 PE=1 SV=3	1365.76	0.74	0.657	0.651	0.404	0.393138	0.514971	0.42563	0.129264	5.29	35.56	13.54	16.67	813.6	571.4	488.7	529.7	328.5	7.68	38.44	32.68	19.27	19.48		High	0.001682	0.01268	24
FALSE	High	[F].MTSICDER.[G]	1xOxidation [M1]; 1xDBIA [C5]; 1xTMTPro [N-Term]	0.00714499	0.000798928	1	1	5	P53396	P53396 [841-848]	0		MTSICDER	ATP-citrate synthase OS=Homo sapiens (Human) OX=9606 GN=ACLY PE=1 SV=3	1570.79	0.689	0.505	0.617	0.404	0.382693	0.514971	0.454408	0.147079	25.42	8.17	36.36	22.59	418.4	306	224.1	258.1	169	4.52	33.02	35.24	25.47	14.88		High	0.0005876	0.004547	32
FALSE	High	[F].SVQDPWFCE.[A]	1xDBIA [C8]; 1xTMTPro [N-Term]	0.00156354	0.000418575	1	1	4	Q1ED39	Q1ED39 [165-173]	0		SVQDPWFCE	Lysine-rich nucleolar protein 1 OS=Homo sapiens (Human) OX=9606 GN=KNOP1 PE=1 SV=1	1710.85	1.019	0.662	0.668	0.404	0.748369	0.515359	0.441276	0.177878	29.84	23.44	17.18	30.49	187.4	188.8	122.6	132.5	80.2	3.73	38.15	30.94	17.47	26.73		High	0.0002594	0.0009152	25
FALSE	High	[R].YRNPVSQCMR.[G]	1xDBIA [C8]; 1xTMTPro [N-Term]	0.000104655	4.51323e-05	1	1	2	Q13148	Q13148 [43-52]	0		YRNPVSQCMR	TAR DNA-binding protein 43 OS=Homo sapiens (Human) OX=9606 GN=TARDBP PE=1 SV=1	1853.98	1.296	0.778	0.868	0.408	0.965047	0.559851	0.69568	0.26496	20.37	42.09	37.31	52.52	227.7	295.1	177.2	216	101.6	5.89	45.35	30.86	30.63	60.06		High	5.499e-05	4.946e-05	20
FALSE	High	[R].CDQDAQNPL.[S]	1xDBIA [C1]; 1xTMTPro [N-Term]	0.00538685	0.000798928	1	1	3	Q13561	Q13561 [240-248]	0		CDQDAQNPL	Dynactin subunit 2 OS=Homo sapiens (Human) OX=9606 GN=DCTN2 PE=1 SV=4	1603.81	0.645	0.558	0.676	0.411	0.363335	0.514971	0.457335	0.143188	31.57	19.01	9.58	17.84	246.7	171.1	148	165	101.4	7.48	34.71	33.26	25.95	10.62		High	0.0005382	0.003403	54
FALSE	High	[E].FAHHGVFYHQGQCCIA.[A]	1xCarbamidomethyl [C13]; 1xDBIA [C14]; 1xTMTPro [N-Term]	7.11393e-07	4.51323e-05	1	1	6	P00352	P00352 [290-305]	0		FAHHGVFYHQGQCCIA	Retinal dehydrogenase 1 OS=Homo sapiens (Human) OX=9606 GN=ALDH1A1 PE=1 SV=2	2475.21	0.411	0.297	0.393	0.412	0.284853	0.391703	0.31179	0.129264	1.62	8.78	5.07	6.11	2116.1	869.1	628.9	831.4	878.3	2.23	10.44	10.36	2.13	8.17		High	5.499e-05	2.392e-07	25
FALSE	High	[Y].NSSSACASSR.[G]	1xDBIA [C6]; 1xTMTPro [N-Term]	1.20814e-05	4.51323e-05	1	1	2	Q86Y37	Q86Y37 [357-366]	0		NSSSACASSR	CDK2-associated and cullin domain-containing protein 1 OS=Homo sapiens (Human) OX=9606 GN=CACUL1 PE=1 SV=1	1569.8	0.749	0.901	0.651	0.413	0.576703	0.698019	0.480767	0.181313	32.03	37.19	41.35	28.55	422.9	325.3	391.6	282.8	167.6	14.88	43.99	25.16	18.54	21.13		High	5.499e-05	4.925e-06	15
FALSE	High	[K].DINAYNCEEPTEK.[L]	1xDBIA [C7]; 1xTMTPro [K13]; 1xTMTPro [N-Term]	4.78384e-09	4.51323e-05	1	1	4	P30041	P30041 [85-97]	0		DINAYNCEEPTEK	Peroxiredoxin-6 OS=Homo sapiens (Human) OX=9606 GN=PRDX6 PE=1 SV=3	2430.25	0.827	0.705	0.703	0.418	0.430238	0.574569	0.464235	0.207691	7.74	58.84	7.26	27.71	3209.1	2653.1	2261.5	2584.1	1611.4	12.73	23.87	33.83	11.62	27.14		High	5.499e-05	1.147e-09	49
FALSE	High	[D].FTFVCPTE.[I]	1xDBIA [C5]; 1xTMTPro [N-Term]	0.0255388	0.00335599	3	4	8	P30048; Q13162; Q06830	P30048 [104-111]; Q13162 [120-127]; Q06830 [48-55]	0		FTFVCPTE	Thioredoxin-dependent peroxide reductase, mitochondrial OS=Homo sapiens (Human) OX=9606 GN=PRDX3 PE=1 SV=3 Peroxiredoxin-4 OS=Homo sapiens (Human) OX=9606 GN=PRDX4 PE=1 SV=1 Peroxiredoxin-1 OS=Homo sapiens (Human) OX=9606 GN=PRDX1 PE=1 SV=1	1543.81	0.784	0.875	0.693	0.42	0.424812	0.858577	0.709604	0.27246	18	70.14	37.27	2.61	1025.6	649.2	897	842.3	627.5	37.69	13.6	23.06	14.42	21.09	Shared	High	0.002378	0.01741	10
FALSE	High	[E].IVHIQAGQCGN.[Q]	1xDBIA [C9]; 1xTMTPro [N-Term]	1.29967e-05	4.51323e-05	3	5	16	Q13509; Q9BUF5; P07437	Q13509 [4-14]; Q9BUF5 [4-14]; P07437 [4-14]	0		IVHIQAGQCGN	Tubulin beta-3 chain OS=Homo sapiens (Human) OX=9606 GN=TUBB3 PE=1 SV=2 Tubulin beta-6 chain OS=Homo sapiens (Human) OX=9606 GN=TUBB6 PE=1 SV=1 Tubulin beta chain OS=Homo sapiens (Human) OX=9606 GN=TUBB PE=1 SV=2	1739.95	0.764	0.592	0.621	0.421	0.392104	0.514971	0.42563	0.138905	9.59	40.29	7.93	12.04	2508.2	1889	1463.7	1725.9	1169.1	6.48	27.68	35.35	11.14	14.34	Shared	High	5.499e-05	5.322e-06	56
FALSE	High	[F].GCPLLLDDVAR.[E]	1xDBIA [C2]; 1xTMTPro [N-Term]	0.000129378	4.51323e-05	1	1	4	O15067	O15067 [65-75]	0		GCPLLLDDVAR	Phosphoribosylformylglycinamidine synthase OS=Homo sapiens (Human) OX=9606 GN=PFAS PE=1 SV=4	1772.01	0.714	0.6	0.743	0.424	0.384823	0.551073	0.42563	0.154134	23.58	20.85	9.1	11.83	1071.1	765	642.5	807	459.9	5.99	27.37	39.11	4.4	12.95		High	5.499e-05	6.175e-05	21
FALSE	High	[E].VCPAGWK.[P]	1xDBIA [C2]; 1xTMTPro [K7]; 1xTMTPro [N-Term]	0.00894171	0.00105417	2	3	3	Q13162; Q06830	Q13162 [244-250]; Q06830 [172-178]	0		VCPAGWK	Peroxiredoxin-4 OS=Homo sapiens (Human) OX=9606 GN=PRDX4 PE=1 SV=1 Peroxiredoxin-1 OS=Homo sapiens (Human) OX=9606 GN=PRDX1 PE=1 SV=1	1664.98	0.644	0.713	0.553	0.425	0.353446	0.514971	0.426383	0.129264	9.63	30.7	6.32	11.22	1523.6	886	980.3	984.3	670.5	13.16	24.22	31.83	22.13	9.23	Shared	High	0.0007638	0.005747	20
FALSE	High	[N].VICDGCNGPVVGTR.[Y]	2xDBIA [C3; C6]; 1xTMTPro [N-Term]	1.65653e-08	4.51323e-05	1	1	5	Q13501	Q13501 [126-139]	0		VICDGCNGPVVGTR	Sequestosome-1 OS=Homo sapiens (Human) OX=9606 GN=SQSTM1 PE=1 SV=1	2286.24	0.879	0.587	0.762	0.425	0.465622	0.514971	0.42563	0.154984	5.45	43.45	6.12	25.59	856.1	743.3	496.3	675.9	377	2.45	33.2	40.49	8.99	20.38		High	5.499e-05	4.336e-09	33
FALSE	High	[N].CADNTGAK.[N]	1xDBIA [C1]; 1xTMTPro [K8]; 1xTMTPro [N-Term]	0.000382366	4.51323e-05	1	1	6	P62829	P62829 [28-35]	0		CADNTGAK	60S ribosomal protein L23 OS=Homo sapiens (Human) OX=9606 GN=RPL23 PE=1 SV=1	1683.93	0.647	0.64	0.698	0.427	0.345687	0.514971	0.439673	0.129264	18.61	41.51	15.55	8.64	3260.5	2109.7	2085.6	2354.4	1440.7	2.7	22.46	31.38	17.92	9		High	5.499e-05	0.0001976	30
FALSE	High	[K].LCPGGQLPF.[L]	1xDBIA [C2]; 1xTMTPro [N-Term]	0.0341458	0.004127	1	1	1	O00299	O00299 [58-66]	0		LCPGGQLPF	Chloride intracellular channel protein 1 OS=Homo sapiens (Human) OX=9606 GN=CLIC1 PE=1 SV=4	1531.86	0.658	0.672	0.662	0.427	0.367401	0.514971	0.42563	0.129264	35.89	21.53	0.8	3.38	68.6	54.8	46.1	44.8	30	11.86	29.65	28.38	25.02	4.02		High	0.002883	0.02384	21
FALSE	High	[IL].QAGQCGNQIGAK.[F]	1xDBIA [C5]; 1xTMTPro [K12]; 1xTMTPro [N-Term]	1.78005e-05	4.51323e-05	2	6	4	Q13509; P07437	Q13509 [8-19]; P07437 [8-19]	0		QAGQCGNQIGAK	Tubulin beta-3 chain OS=Homo sapiens (Human) OX=9606 GN=TUBB3 PE=1 SV=2 Tubulin beta chain OS=Homo sapiens (Human) OX=9606 GN=TUBB PE=1 SV=2	2079.16	0.754	0.564	0.667	0.431	0.402745	0.514971	0.42563	0.138905	21.54	24.07	17.93	11.68	1793.3	1352.6	1010.5	1264.2	817.3	3.64	28.94	36.79	11.91	12.61	Shared	High	5.499e-05	7.426e-06	36
FALSE	High	[G].HAGACAN.[Q]	1xDBIA [C5]; 1xTMTPro [N-Term]	0.0622799	0.00663853	1	1	2	P53396	P53396 [760-766]	0		HAGACAN	ATP-citrate synthase OS=Homo sapiens (Human) OX=9606 GN=ACLY PE=1 SV=3	1243.65	0.748	0.656	0.626	0.433	0.393203	0.551073	0.487827	0.22981	21.41	47.17	32.93	31.6	454.2	315	298.2	312	215.6	16.11	19.43	26.06	19.1	23.29		High	0.004623	0.0474	9
FALSE	High	[F].LINCSGDIFLE.[K]	1xDBIA [C4]; 1xTMTPro [N-Term]	0.000209863	4.51323e-05	1	1	2	Q9Y2T2	Q9Y2T2 [7-17]	0		LINCSGDIFLE	AP-3 complex subunit mu-1 OS=Homo sapiens (Human) OX=9606 GN=AP3M1 PE=1 SV=1	1823.99	0.58	0.602	0.679	0.434	0.446703	0.514971	0.471471	0.216218	66.45	48.64	29.32	39.12	59.5	34.5	35.9	40.5	27.2	13.8	41.33	30.68	22.96	27.93		High	5.499e-05	0.0001037	41
FALSE	High	[R].LECVEPN.[C]	1xDBIA [C3]; 1xTMTPro [N-Term]	0.0439926	0.0049605	1	2	4	Q969Q0	Q969Q0 [70-76]	0		LECVEPN	60S ribosomal protein L36a-like OS=Homo sapiens (Human) OX=9606 GN=RPL36AL PE=1 SV=3	1403.75	0.957	0.808	0.648	0.44	0.61503	0.514971	0.454408	0.169668	18.83	23.73	26.26	33.49	84.7	81.1	64.1	51.2	45.2	13.96	35.59	14.52	18.31	26.35		High	0.003446	0.03181	16
FALSE	High	[R].FINPIQNGQCAD.[S]	1xDBIA [C10]; 1xTMTPro [N-Term]	0.000552545	4.51323e-05	1	1	1	P46100	P46100 [1780-1791]	0		FINPIQNGQCAD	Transcriptional regulator ATRX OS=Homo sapiens (Human) OX=9606 GN=ATRX PE=1 SV=5	1920	0.789	0.61	0.653	0.442	0.379126	0.514971	0.42563	0.129264	0.29	34.74	6.57	7.15	387.8	306.1	236.5	245	165.7	2.36	28.65	35.79	15.42	7.47		High	5.499e-05	0.0002943	1
FALSE	High	[R].DVCDYAIE.[T]	1xDBIA [C3]; 1xTMTPro [N-Term]	0.00791975	0.00100065	1	4	2	A5YM69	A5YM69 [66-73]	0		DVCDYAIE	Rho guanine nucleotide exchange factor 35 OS=Homo sapiens (Human) OX=9606 GN=ARHGEF35 PE=1 SV=1	1527.77	0.855	0.543	0.652	0.442	0.43398	0.514971	0.464235	0.217586	5.61	4.07	19.65	46.39	34.2	28.9	22.3	24.3	18.7	14.29	18.63	20.65	15.02	31.64		High	0.0007172	0.005061	26
FALSE	High	[R].YLAADKDGNVTCER.[E]	1xDBIA [C12]; 1xTMTPro [K6]; 1xTMTPro [N-Term]	1.54244e-07	4.51323e-05	1	1	3	Q16658	Q16658 [69-82]	0		YLAADKDGNVTCER	Fascin OS=Homo sapiens (Human) OX=9606 GN=FSCN1 PE=1 SV=3	2459.32	0.839	0.569	0.6	0.444	0.849834	0.676562	0.785857	0.236085	18	19.6	3.45	1.19	983.9	942.5	717.2	755.7	483.8	34.3	27.98	30.16	25.69	12.91		High	5.499e-05	4.67e-08	11
FALSE	High	[K].DTCYSPK.[P]	1xDBIA [C3]; 1xTMTPro [K7]; 1xTMTPro [N-Term]	0.00736443	0.000798928	1	1	3	Q9Y5K6	Q9Y5K6 [538-544]	0		DTCYSPK	CD2-associated protein OS=Homo sapiens (Human) OX=9606 GN=CD2AP PE=1 SV=1	1717.94	0.737	0.601	0.726	0.445	0.379353	0.514971	0.42563	0.174279	10.68	27.64	6.5	2.67	1848.9	1329.2	1083.4	1341.6	837.3	6.86	34.1	31.2	18.43	30.3		High	0.0006208	0.004702	15
FALSE	High	[F].SATWCGPCK.[M]	1xCarbamidomethyl [C8]; 1xDBIA [C5]; 1xTMTPro [K9]; 1xTMTPro [N-Term]	0.000290708	4.51323e-05	1	1	4	P10599	P10599 [28-36]	0		SATWCGPCK	Thioredoxin OS=Homo sapiens (Human) OX=9606 GN=TXN PE=1 SV=3	1914.02	0.679	0.576	0.68	0.447	0.363623	0.514971	0.436664	0.182577	22.63	19.6	13.3	27.02	2110.4	1487.7	1262.2	1435.1	944.1	3.72	29.09	35.61	15.13	23.65		High	5.499e-05	0.0001472	21
FALSE	High	[N].IGSLICNVG.[A]	1xDBIA [C6]; 1xTMTPro [N-Term]	0.0203372	0.00264177	1	1	4	P05386	P05386 [56-64]	0		IGSLICNVG	60S acidic ribosomal protein P1 OS=Homo sapiens (Human) OX=9606 GN=RPLP1 PE=1 SV=1	1475.86	0.663	0.645	0.632	0.449	0.354732	0.514971	0.42563	0.129264	30.16	30.38	15.79	6.37	221.4	138.1	134.5	142.5	97.1	4.1	25.9	26.6	13.88	8.78		High	0.001795	0.01362	32
FALSE	High	[R].VGLGICYD.[M]	1xDBIA [C6]; 1xTMTPro [N-Term]	0.0289796	0.00372782	1	1	3	Q9NQR4	Q9NQR4 [148-155]	0		VGLGICYD	Omega-amidase NIT2 OS=Homo sapiens (Human) OX=9606 GN=NIT2 PE=1 SV=1	1439.79	0.754	0.484	0.76	0.451	0.296348	0.333887	0.42563	0.129264	1.64	0.65	5.58	0.91	128.7	97	62.3	100.6	57.2	2.41	6.39	4.34	5.24	10.6		High	0.002619	0.01996	8
FALSE	High	[N].SNGFICDYE.[L]	1xDBIA [C6]; 1xTMTPro [N-Term]	0.0289796	0.00372782	1	1	2	P13797	P13797 [28-36]	0		SNGFICDYE	Plastin-3 OS=Homo sapiens (Human) OX=9606 GN=PLS3 PE=1 SV=4	1647.8	0.716	0.62	0.696	0.452	0.370636	0.514971	0.427301	0.129264	17.41	20.93	5.63	8.15	1454.8	1041.1	902.6	985.1	639.9	1.91	30.46	32.39	16.52	7.66		High	0.002619	0.01996	20
FALSE	High	[R].GTRPAPGGCIQPR.[G]	1xDBIA [C9]; 1xTMTPro [N-Term]	0.000694765	0.000257308	1	1	1	Q96RR4	Q96RR4 [215-227]	0		GTRPAPGGCIQPR	Calcium/calmodulin-dependent protein kinase kinase 2 OS=Homo sapiens (Human) OX=9606 GN=CAMKK2 PE=1 SV=2	1910.07	0.923	0.557	0.861	0.454	0.508279	0.514971	0.507759	0.1418	6.6	11.31	8.01	6.51	436.3	421.7	243.1	355	187.5	6.07	33.59	37.77	23.42	17.87		High	0.0001491	0.0003786	4
FALSE	High	[G].VFYHQGQCCIA.[A]	1xCarbamidomethyl [C8]; 1xDBIA [C9]; 1xTMTPro [N-Term]	0.000582945	0.000159506	1	1	4	P00352	P00352 [295-305]	0		VFYHQGQCCIA	Retinal dehydrogenase 1 OS=Homo sapiens (Human) OX=9606 GN=ALDH1A1 PE=1 SV=2	1925.97	0.498	0.417	0.496	0.456	0.242491	0.333887	0.404735	0.138905	6.62	1.92	5.38	16.23	2771.3	1361.2	1120.7	1374.9	1264.7	5.33	6.26	3.09	4.25	6.85		High	0.0001071	0.0003127	23
FALSE	High	[C].STVLCQPTGGK.[A]	1xDBIA [C5]; 1xTMTPro [K11]; 1xTMTPro [N-Term]	0.00027362	4.51323e-05	1	2	2	P42677	P42677 [60-70]	0		STVLCQPTGGK	40S ribosomal protein S27 OS=Homo sapiens (Human) OX=9606 GN=RPS27 PE=1 SV=3	1995.16	0.679	0.599	0.583	0.456	0.353446	0.634831	0.503992	0.212518	5.26	37.03	14.42	45.25	648.2	327.4	388.4	412.2	305.6	20.8	23.19	36.08	14.67	18.41		High	5.499e-05	0.0001381	19
FALSE	High	[F].AIGSDGLCCQSR.[E]	1xCarbamidomethyl [C9]; 1xDBIA [C8]; 1xTMTPro [N-Term]	4.48708e-07	4.51323e-05	1	1	4	Q92499	Q92499 [103-114]	0		AIGSDGLCCQSR	ATP-dependent RNA helicase DDX1 OS=Homo sapiens (Human) OX=9606 GN=DDX1 PE=1 SV=2	1866.95	0.822	0.602	0.682	0.457	0.42656	0.514971	0.404735	0.132847	0.82	39.59	2.05	12.66	1433.1	1078.7	790.5	977	655.6	7.1	38.04	39.31	2.82	17.77		High	5.499e-05	1.462e-07	33
FALSE	High	[K].LADQCTGLQGFLVFH.[S]	1xDBIA [C5]; 1xTMTPro [N-Term]	9.88242e-12	4.51323e-05	2	4	5	Q71U36; Q9BQE3	Q71U36 [125-139]; Q9BQE3 [125-139]	0		LADQCTGLQGFLVFH	Tubulin alpha-1A chain OS=Homo sapiens (Human) OX=9606 GN=TUBA1A PE=1 SV=1 Tubulin alpha-1C chain OS=Homo sapiens (Human) OX=9606 GN=TUBA1C PE=1 SV=1	2249.21	0.759	0.791	0.659	0.458	0.425501	0.607359	0.539654	0.228427	28.11	47.8	12.87	50.35	271.2	188.3	214.5	212.8	160.7	18.6	23.58	25.97	19.81	31.34	Shared	High	5.499e-05	1.565e-12	85
FALSE	High	[Y].GISLCQAILDE.[T]	1xDBIA [C5]; 1xTMTPro [N-Term]	0.000101772	4.51323e-05	1	1	3	P04083	P04083 [320-330]	0		GISLCQAILDE	Annexin A1 OS=Homo sapiens (Human) OX=9606 GN=ANXA1 PE=1 SV=2	1761.97	0.715	0.567	0.751	0.459	0.385366	0.515359	0.42563	0.138905	20.06	16.47	8.28	2.25	250.7	179.1	142.1	190	123.6	6.91	27.51	35.46	12.01	7.17		High	5.499e-05	4.799e-05	43
FALSE	High	[N].CTGAAAVQEE.[L]	1xDBIA [C1]; 1xTMTPro [N-Term]	0.000319179	4.51323e-05	1	1	5	O94992	O94992 [18-27]	0		CTGAAAVQEE	Protein HEXIM1 OS=Homo sapiens (Human) OX=9606 GN=HEXIM1 PE=1 SV=1	1578.81	0.768	0.536	0.686	0.46	0.44338	0.514971	0.439443	0.172428	29.95	7.14	2.23	11.09	394.2	320.8	223.8	237.8	169.6	10.17	40.87	30.31	15.8	17.5		High	5.499e-05	0.0001631	49
FALSE	High	[C].GSHCGVSIGE.[D]	1xDBIA [C4]; 1xTMTPro [N-Term]	0.0202156	0.00258711	1	1	2	P29401	P29401 [414-423]	0		GSHCGVSIGE	Transketolase OS=Homo sapiens (Human) OX=9606 GN=TKT PE=1 SV=3	1545.8	0.89	0.714	0.69	0.461	0.467388	0.515799	0.42563	0.139387	4.28	44.6	12.37	6.44	941.3	816	635.7	671.3	465.2	8.66	26.92	29.57	9.29	12.43		High	0.001766	0.01354	5
FALSE	High	[L].FLAQLKDECPE.[V]	1xDBIA [C9]; 1xTMTPro [K6]; 1xTMTPro [N-Term]	0.00295532	0.000443408	1	1	3	P30153	P30153 [369-379]	0		FLAQLKDECPE	Serine/threonine-protein phosphatase 2A 65 kDa regulatory subunit A alpha isoform OS=Homo sapiens (Human) OX=9606 GN=PPP2R1A PE=1 SV=4	2197.22	0.826	0.593	0.746	0.461	0.423096	0.514971	0.494036	0.17251	12.21	24.09	26.04	25.09	601.4	515.2	369.6	442.6	273.9	2.58	30.13	36.05	26.83	21.32		High	0.0003053	0.001807	11
FALSE	High	[A].TVSNNVPGSDFSIGADTALNTITDTCDR.[I]	1xDBIA [C26]; 1xTMTPro [N-Term]	1.76909e-09	4.51323e-05	1	1	2	Q01813	Q01813 [538-565]	0		TVSNNVPGSDFSIGADTALNTITDTCDR	ATP-dependent 6-phosphofructokinase, platelet type OS=Homo sapiens (Human) OX=9606 GN=PFKP PE=1 SV=2	3484.72	0.894	0.587	0.661	0.462	0.570996	0.514971	0.42563	0.129264	24.89	4.8	9.16	0.23	116.9	111	66.5	74.3	57.3	8.16	34.97	29.01	7.96	12.92		High	5.499e-05	3.97e-10	80
FALSE	High	[R].GCTATLGNF.[A]	1xDBIA [C2]; 1xTMTPro [N-Term]	0.00252698	0.000443408	1	1	2	P15880	P15880 [228-236]	0		GCTATLGNF	40S ribosomal protein S2 OS=Homo sapiens (Human) OX=9606 GN=RPS2 PE=1 SV=2	1483.79	0.839	0.624	0.657	0.462	0.520264	0.521324	0.454408	0.165832	28.25	26.46	9.94	25.24	395.6	331.9	246.9	270.3	190.3	7.08	33.89	31.5	14.29	16.89		High	0.0003053	0.001534	14
FALSE	High	[R].VASMPLISSTCD.[M]	1xOxidation [M4]; 1xDBIA [C11]; 1xTMTPro [N-Term]	2.10667e-05	4.51323e-05	1	1	4	O60664	O60664 [29-40]	0		VASMPLISSTCD	Perilipin-3 OS=Homo sapiens (Human) OX=9606 GN=PLIN3 PE=1 SV=3	1839.95	0.813	0.663	0.808	0.465	0.388799	0.51685	0.511966	0.138905	8.01	39.57	21.74	14.8	872.7	709.2	578.2	733.7	421.8	4.26	21.41	32.04	21.83	9.78		High	5.499e-05	8.892e-06	43
FALSE	High	[K].DCPTPAPGLLSL.[S]	1xDBIA [C2]; 1xTMTPro [N-Term]	0.00836412	0.00100065	1	1	4	Q15477	Q15477 [200-211]	0		DCPTPAPGLLSL	Helicase SKI2W OS=Homo sapiens (Human) OX=9606 GN=SKIV2L PE=1 SV=3	1783.99	0.773	0.59	0.627	0.465	0.427845	0.514971	0.446519	0.138905	23.5	49.54	33	10.42	128.8	99.6	76.1	85.4	59.9	4.63	30.56	32.44	21.13	8.64		High	0.0007436	0.00536	14
FALSE	High	[L].CTADLNR.[G]	1xDBIA [C1]; 1xTMTPro [N-Term]	0.0323214	0.0038985	1	1	2	Q96EK6	Q96EK6 [45-51]	0		CTADLNR	Glucosamine 6-phosphate N-acetyltransferase OS=Homo sapiens (Human) OX=9606 GN=GNPNAT1 PE=1 SV=1	1392.76	0.649	0.611	0.741	0.465	0.355148	0.514971	0.454408	0.138905	34.29	22.6	1.96	8.08	317.7	238.6	194.9	228.5	147.8	9.64	25.49	29.28	14.25	3.84		High	0.002678	0.0224	10
FALSE	High	[N].TSDVIGTCE.[A]	1xDBIA [C8]; 1xTMTPro [N-Term]	0.00120329	0.000418575	1	1	2	Q9H2G2	Q9H2G2 [545-553]	0		TSDVIGTCE	STE20-like serine/threonine-protein kinase OS=Homo sapiens (Human) OX=9606 GN=SLK PE=1 SV=1	1524.79	0.624	0.526	0.743	0.465	0.355931	0.514971	0.50101	0.138905	38.94	13.67	8.26	9.74	106.6	72.6	61.2	75	49.6	7.19	29.11	33.93	34.36	5.73		High	0.0002594	0.0006877	16
FALSE	High	[F].SLPYCPGK.[T]	1xDBIA [C5]; 1xTMTPro [K8]; 1xTMTPro [N-Term]	0.00522862	0.000756868	2	2	2	Q16881; Q86VQ6	Q16881 [335-342]; Q86VQ6 [329-336]	0		SLPYCPGK	Thioredoxin reductase 1, cytoplasmic OS=Homo sapiens (Human) OX=9606 GN=TXNRD1 PE=1 SV=3 Thioredoxin reductase 3 OS=Homo sapiens (Human) OX=9606 GN=TXNRD3 PE=1 SV=4	1769.03	0.772	0.612	0.684	0.466	0.369487	0.515359	0.454408	0.165186	8.12	23.56	27.39	3.35	1556.2	1110.9	953	1087.9	740.5	8.23	20.6	28.95	13.58	10.25	Shared	High	0.000508	0.003301	9
FALSE	High	[N].VGCQQDSEE.[L]	1xDBIA [C3]; 1xTMTPro [N-Term]	0.00680784	0.000798928	1	1	1	A0AVT1	A0AVT1 [345-353]	0		VGCQQDSEE	Ubiquitin-like modifier-activating enzyme 6 OS=Homo sapiens (Human) OX=9606 GN=UBA6 PE=1 SV=1	1594.77	0.617	0.628	0.625	0.466	0.345687	0.514971	0.425267	0.129264	24.66	21.87	6.7	1.67	105.1	64.9	60.3	65.7	49	5.38	21.98	32.74	13.15	3.3		High	0.0005876	0.004325	14
FALSE	High	[F].CHLAWVNTPK.[K]	1xDBIA [C1]; 1xTMTPro [K10]; 1xTMTPro [N-Term]	1.46882e-06	4.51323e-05	1	1	4	Q06830	Q06830 [83-92]	0		CHLAWVNTPK	Peroxiredoxin-1 OS=Homo sapiens (Human) OX=9606 GN=PRDX1 PE=1 SV=1	2073.19	0.633	0.594	0.684	0.468	0.35371	0.514971	0.454408	0.138905	32.52	31.3	10.29	11.05	1334.2	909.3	852.5	912.7	624	5.3	26.36	34.17	23.31	7.75		High	5.499e-05	5.177e-07	57
FALSE	High	[K].SAVDYNTCAGVWSQDK.[W]	1xDBIA [C8]; 1xTMTPro [K16]; 1xTMTPro [N-Term]	1.20924e-08	4.51323e-05	1	1	4	Q9Y5A9	Q9Y5A9 [475-490]	0		SAVDYNTCAGVWSQDK	YTH domain-containing family protein 2 OS=Homo sapiens (Human) OX=9606 GN=YTHDF2 PE=1 SV=2	2648.36	0.762	0.583	0.701	0.468	0.388799	0.514971	0.42563	0.167036	19.72	12.95	12.77	21.73	2076.9	1592.2	1219.3	1455.8	972.6	2.36	25.95	29.88	8.92	19.73		High	5.499e-05	3.088e-09	48
FALSE	High	[R].GPAPDPCLVPL.[A]	1xDBIA [C7]; 1xTMTPro [N-Term]	0.000582945	0.000159506	1	1	2	Q6ZNJ1	Q6ZNJ1 [239-249]	0		GPAPDPCLVPL	Neurobeachin-like protein 2 OS=Homo sapiens (Human) OX=9606 GN=NBEAL2 PE=1 SV=2	1678.95	0.777	0.716	0.631	0.469	0.426598	0.515359	0.442014	0.146311	19.48	39.96	15.08	13.35	210.7	163.7	150.8	158.1	117.5	10.58	27.98	29.49	18.33	14.89		High	0.0001071	0.0003119	19
FALSE	High	[R].CFHQLMK.[D]	1xOxidation [M6]; 1xDBIA [C1]; 1xTMTPro [K7]; 1xTMTPro [N-Term]	0.00811421	0.00100065	1	1	2	P23919	P23919 [163-169]	0		CFHQLMK	Thymidylate kinase OS=Homo sapiens (Human) OX=9606 GN=DTYMK PE=1 SV=4	1827.03	0.692	0.797	0.811	0.47	0.323394	0.514971	0.464235	0.153879	10.16	18.36	12.8	5.17	1309.7	908.3	1046.6	1062.4	613.5	0.28	15.48	18.89	16.58	18.31		High	0.0007436	0.005213	10
FALSE	High	[H].IFQTCPSANYFDCR.[A]	1xCarbamidomethyl [C13]; 1xDBIA [C5]; 1xTMTPro [N-Term]	2.12841e-06	4.51323e-05	1	1	4	P25786	P25786 [144-157]	0		IFQTCPSANYFDCR	Proteasome subunit alpha type-1 OS=Homo sapiens (Human) OX=9606 GN=PSMA1 PE=1 SV=1	2322.13	0.848	0.608	0.709	0.471	0.44158	0.514971	0.441911	0.166419	5.1	30.29	19.37	26.88	5202.4	4413.4	3164.9	3657.5	2431.6	0.73	34.38	36.89	17.94	21		High	5.499e-05	7.697e-07	49
FALSE	High	[N].TVGCGKEE.[K]	1xDBIA [C4]; 1xTMTPro [K6]; 1xTMTPro [N-Term]	0.0222506	0.00301448	1	1	2	Q92615	Q92615 [676-683]	0		TVGCGKEE	La-related protein 4B OS=Homo sapiens (Human) OX=9606 GN=LARP4B PE=1 SV=3	1726.97	0.861	0.62	0.801	0.472	0.463826	0.514971	0.464235	0.195428	15.49	6.9	1.37	19.83	3448	2968	2136.9	2606.8	1519.9	4.74	33.27	28.97	20.78	29.73		High	0.002097	0.01497	19
FALSE	High	[K].DTQSPSTCSE.[G]	1xDBIA [C8]; 1xTMTPro [N-Term]	0.000340888	4.51323e-05	1	1	5	Q9C0C2	Q9C0C2 [709-718]	0		DTQSPSTCSE	182 kDa tankyrase-1-binding protein OS=Homo sapiens (Human) OX=9606 GN=TNKS1BP1 PE=1 SV=4	1654.79	0.833	0.647	0.742	0.472	0.441876	0.514971	0.439336	0.165016	13.45	24.09	7.32	20.91	683.6	569.4	442.3	503.3	320.2	2.74	33.43	34.19	16.88	22.39		High	5.499e-05	0.0001747	31
FALSE	High	[R].PCFYDIDLDPE.[T]	1xDBIA [C2]; 1xTMTPro [N-Term]	0.000555517	4.51323e-05	1	1	3	P11586	P11586 [917-927]	0		PCFYDIDLDPE	C-1-tetrahydrofolate synthase, cytoplasmic OS=Homo sapiens (Human) OX=9606 GN=MTHFD1 PE=1 SV=3	1926.95	0.676	0.679	0.72	0.474	0.340217	0.515959	0.444339	0.148612	12.59	34.26	9.74	14.36	378.1	255.6	256.7	279.3	184.1	2.72	19.39	30.91	19.37	15.39		High	5.499e-05	0.0002972	39
FALSE	High	[L].LADCIIPITD.[I]	1xDBIA [C4]; 1xTMTPro [N-Term]	0.00325494	0.000443408	1	1	1	O43847	O43847 [1124-1133]	0		LADCIIPITD	Nardilysin OS=Homo sapiens (Human) OX=9606 GN=NRDC PE=1 SV=3	1673.95	0.594	0.612	0.581	0.478	0.366385	0.550062	0.435437	0.138905	43.16	32.61	4.97	18.13	69.9	41.5	42.8	42.1	35.8	4.35	29.95	43.29	17.32	11.97		High	0.0003053	0.00201	12
FALSE	High	[F].SVGLQDCDDTE.[V]	1xDBIA [C7]; 1xTMTPro [N-Term]	0.0034869	0.000443408	1	1	1	Q9Y6D6	Q9Y6D6 [961-971]	0		SVGLQDCDDTE	Brefeldin A-inhibited guanine nucleotide-exchange protein 1 OS=Homo sapiens (Human) OX=9606 GN=ARFGEF1 PE=1 SV=2	1781.85	0.611	0.586	0.664	0.478	0.340493	0.514971	0.42563	0.174279	30.65	10.43	9.19	30.22	24.5	15	15.8	16.3	11.7	7.01	17.72	19.35	6.02	15.44		High	0.0003053	0.002161	19
FALSE	High	[H].FCHLAWVNTPK.[K]	1xDBIA [C2]; 1xTMTPro [K11]; 1xTMTPro [N-Term]	1.07223e-06	4.51323e-05	1	1	4	Q06830	Q06830 [82-92]	0		FCHLAWVNTPK	Peroxiredoxin-1 OS=Homo sapiens (Human) OX=9606 GN=PRDX1 PE=1 SV=1	2220.26	0.886	0.704	0.838	0.48	0.460649	0.585797	0.441276	0.174279	6.88	48.52	4.15	18.08	752.5	666.7	529.6	630.6	423.6	10.14	21.4	35.2	0.85	18.54		High	5.499e-05	3.702e-07	32
FALSE	High	[Y].NFDPDTCDE.[S]	1xDBIA [C7]; 1xTMTPro [N-Term]	0.0383736	0.00452004	1	1	2	O95359	O95359 [2368-2376]	0		NFDPDTCDE	Transforming acidic coiled-coil-containing protein 2 OS=Homo sapiens (Human) OX=9606 GN=TACC2 PE=1 SV=3	1655.75	0.804	0.742	0.689	0.482	0.444421	0.514971	0.42563	0.180492	19.86	21.36	14.34	12.7	183.3	137.3	126.6	126.3	88.3	5.77	36.94	24.04	19.63	29.88		High	0.00316	0.02725	16
FALSE	High	[E].ALCVISGVPGLK.[G]	1xDBIA [C3]; 1xTMTPro [K12]; 1xTMTPro [N-Term]	2.11298e-07	4.51323e-05	1	1	6	Q92616	Q92616 [646-657]	0		ALCVISGVPGLK	eIF-2-alpha kinase activator GCN1 OS=Homo sapiens (Human) OX=9606 GN=GCN1 PE=1 SV=6	2061.27	0.847	0.787	0.819	0.482	0.505678	0.557398	0.535156	0.278408	29	16.69	23.62	57.16	339.6	293.3	272.5	278.1	163.8	7.88	17.41	15.19	10.86	49.08		High	5.499e-05	6.56e-08	50
FALSE	High	[K].ITAFVPNDGCLN.[F]	1xDBIA [C10]; 1xTMTPro [N-Term]	0.000579836	0.000159506	1	1	7	P62266	P62266 [81-92]	0		ITAFVPNDGCLN	40S ribosomal protein S23 OS=Homo sapiens (Human) OX=9606 GN=RPS23 PE=1 SV=3	1864	0.717	0.656	0.646	0.485	0.358515	0.514971	0.42563	0.150465	22.32	48.05	16.12	16.09	499.6	358	327.7	349.5	262.3	5.34	19.17	32.25	12.41	13.93		High	0.0001071	0.0003099	12
FALSE	High	[K].ICDQWDALGSLTH.[S]	1xDBIA [C2]; 1xTMTPro [N-Term]	1.54244e-07	4.51323e-05	1	1	1	O43707	O43707 [498-510]	0		ICDQWDALGSLTH	Alpha-actinin-4 OS=Homo sapiens (Human) OX=9606 GN=ACTN4 PE=1 SV=2	2059.06	0.766	0.564	0.71	0.486	0.438358	0.514971	0.404735	0.129264	31.25	1.84	0.71	2.75	148.4	114.5	84.4	106.2	72.1	0.81	32.29	35.23	3.88	5.98		High	5.499e-05	4.694e-08	50
FALSE	High	[A].SSPVICAGGQDR.[C]	1xDBIA [C6]; 1xTMTPro [N-Term]	3.70661e-07	4.51323e-05	1	1	2	Q15365	Q15365 [189-200]	0		SSPVICAGGQDR	Poly(rC)-binding protein 1 OS=Homo sapiens (Human) OX=9606 GN=PCBP1 PE=1 SV=2	1789.95	0.858	0.904	0.762	0.487	0.444421	0.56211	0.225778	0.139892	8.74	13.78	0.02	17.67	1898.5	1498.8	1487	1464.8	1023.8	12.18	22.42	24.21	12.19	20.25		High	5.499e-05	1.191e-07	27
FALSE	High	[N].SSKPSNCQNK.[E]	1xDBIA [C7]; 2xTMTPro [K3; K10]; 1xTMTPro [N-Term]	5.56079e-05	4.51323e-05	1	1	2	O14965	O14965 [387-396]	0		SSKPSNCQNK	Aurora kinase A OS=Homo sapiens (Human) OX=9606 GN=AURKA PE=1 SV=2	2301.32	0.776	0.796	0.706	0.492	0.363623	0.514971	0.42563	0.164102	0.05	5.2	6.13	15.62	1181.3	853.9	876	870.3	624.3	7.08	20.7	16.39	11.81	23.13		High	5.499e-05	2.513e-05	5
FALSE	High	[Y].QVIPGSVCLK.[Y]	1xDBIA [C8]; 1xTMTPro [K10]; 1xTMTPro [N-Term]	0.000292312	4.51323e-05	1	1	3	Q9NTZ6	Q9NTZ6 [880-889]	0		QVIPGSVCLK	RNA-binding protein 12 OS=Homo sapiens (Human) OX=9606 GN=RBM12 PE=1 SV=1	1948.19	0.757	0.56	0.696	0.494	0.380492	0.514971	0.42563	0.164957	19.64	4.41	3.02	5.91	996.5	773.7	556.1	650.9	481	4.59	27.81	32.69	12.59	16.92		High	5.499e-05	0.0001481	25
FALSE	High	[L].SCIAMMCNE.[F]	1xCarbamidomethyl [C]; 1xDBIA [C]; 1xTMTPro [N-Term]	0.0028894	0.000443408	1	1	3	P26447	P26447 [80-88]	0		SCIAMMCNE	Protein S100-A4 OS=Homo sapiens (Human) OX=9606 GN=S100A4 PE=1 SV=1	1658.77	0.76	0.673	0.732	0.497	0.380492	0.514971	0.435012	0.140015	17.1	31.46	11.64	3.5	306.6	225.3	199.7	225.8	152.2	2.1	25.27	23.54	16.37	15.05		High	0.0003053	0.001764	21
FALSE	High	[K].NSDCVGSYTLIPY.[V]	1xDBIA [C4]; 1xTMTPro [N-Term]	0.0154201	0.0019378	1	1	1	O95382	O95382 [167-179]	0		NSDCVGSYTLIPY	Mitogen-activated protein kinase kinase kinase 6 OS=Homo sapiens (Human) OX=9606 GN=MAP3K6 PE=1 SV=3	2032.04	0.973	0.688	0.903	0.499	0.832467	0.514971	0.774197	0.198645	34.83	3.32	37.56	4.12	19.7	20.1	14.9	20.4	12.3	32.83	6.22	25.77	8.05	21.09		High	0.001362	0.01017	0
FALSE	High	[K].VEQNSEPCAGSSSE.[S]	1xDBIA [C8]; 1xTMTPro [N-Term]	3.97224e-05	4.51323e-05	1	1	4	Q8N806	Q8N806 [253-266]	0		VEQNSEPCAGSSSE	Putative E3 ubiquitin-protein ligase UBR7 OS=Homo sapiens (Human) OX=9606 GN=UBR7 PE=1 SV=2	2023.96	0.838	0.738	0.702	0.501	0.430922	0.557785	0.464235	0.235604	7.52	44.24	4.55	26.41	109.5	91.7	80.8	79.1	56.5	3.56	29.1	30.98	15.21	38.67		High	5.499e-05	1.756e-05	25
FALSE	High	[K].NPDVDAICE.[M]	1xDBIA [C8]; 1xTMTPro [N-Term]	0.00841503	0.00100065	1	1	4	Q2NKX8	Q2NKX8 [349-357]	0		NPDVDAICE	DNA excision repair protein ERCC-6-like OS=Homo sapiens (Human) OX=9606 GN=ERCC6L PE=1 SV=1	1575.8	0.803	0.681	0.864	0.504	0.35371	0.615965	0.526478	0.195363	5.6	9.09	8.95	23.26	133.7	97.3	96.9	107.3	67.3	9.96	17.58	27.73	18.39	17.26		High	0.0007436	0.005409	36
FALSE	High	[K].SSPGLSDTIFCR.[W]	1xDBIA [C11]; 1xTMTPro [N-Term]	0.00510556	0.000681031	1	1	3	Q9H8M7	Q9H8M7 [17-28]	0		SSPGLSDTIFCR	Ubiquitin carboxyl-terminal hydrolase MINDY-3 OS=Homo sapiens (Human) OX=9606 GN=MINDY3 PE=1 SV=1	1883	0.821	0.847	0.855	0.506	0.35371	0.514971	0.481667	0.235252	15.18	12.85	3.2	37.24	270.3	221.9	235.8	255.5	153.2	7.99	5.05	5.09	7.26	35.37		High	0.0004741	0.003223	16
FALSE	High	[N].DLIGCIIGR.[Q]	1xDBIA [C5]; 1xTMTPro [N-Term]	0.00228859	0.000443408	1	2	1	Q15366	Q15366 [297-305]	0		DLIGCIIGR	Poly(rC)-binding protein 2 OS=Homo sapiens (Human) OX=9606 GN=PCBP2 PE=1 SV=1	1559.93	0.711	0.586	0.73	0.507	0.394157	0.514971	0.454408	0.138905	34.41	20.15	8	0.7	265.5	223.6	162.3	193.8	134.7	10.02	30.44	27.37	12.77	3.14		High	0.0003053	0.001377	22
FALSE	High	[K].DHGGGCGGPE.[A]	1xDBIA [C6]; 1xTMTPro [N-Term]	0.000428686	4.51323e-05	1	1	2	O94964	O94964 [245-254]	0		DHGGGCGGPE	Protein SOGA1 OS=Homo sapiens (Human) OX=9606 GN=SOGA1 PE=1 SV=2	1485.71	0.817	0.785	0.742	0.508	0.379353	0.514971	0.427049	0.188913	0.2	22.23	15.76	25.57	671.7	509.5	489.3	516.6	353.7	5.54	20.33	17.25	15.47	27.24		High	5.499e-05	0.0002239	36
FALSE	High	[D].LNDLLSDGSGCY.[S]	1xDBIA [C11]; 1xTMTPro [N-Term]	1.57316e-05	4.51323e-05	1	1	5	P51452	P51452 [12-23]	0		LNDLLSDGSGCY	Dual specificity protein phosphatase 3 OS=Homo sapiens (Human) OX=9606 GN=DUSP3 PE=1 SV=1	1856.94	0.823	0.652	0.755	0.509	0.393577	0.514971	0.42563	0.14316	2.45	12.28	10.42	13.12	225.6	173.7	137.6	176.6	107.4	5.16	27.45	23.39	11.06	16.68		High	5.499e-05	6.513e-06	39
FALSE	High	[H].HGVFYHQGQCCIA.[A]	1xCarbamidomethyl [C10]; 1xDBIA [C11]; 1xTMTPro [N-Term]	6.73534e-06	4.51323e-05	1	1	4	P00352	P00352 [293-305]	0		HGVFYHQGQCCIA	Retinal dehydrogenase 1 OS=Homo sapiens (Human) OX=9606 GN=ALDH1A1 PE=1 SV=2	2120.05	0.554	0.481	0.48	0.51	0.298329	0.391703	0.42563	0.152939	12.59	4.04	1.55	1.02	241.5	146.2	124.3	126.1	121.3	6.3	12.56	7.48	13.2	10.99		High	5.499e-05	2.635e-06	18
FALSE	High	[E].VDTSVSGAGCTTYK.[E]	1xDBIA [C10]; 1xTMTPro [K14]; 1xTMTPro [N-Term]	7.22266e-08	4.51323e-05	1	1	4	A6NDU8	A6NDU8 [235-248]	0		VDTSVSGAGCTTYK	UPF0600 protein C5orf51 OS=Homo sapiens (Human) OX=9606 GN=C5orf51 PE=1 SV=1	2293.24	0.748	0.669	0.782	0.51	0.350936	0.514971	0.464235	0.179516	8.73	18.35	17.09	21.59	577.3	432	386.1	451.6	294.5	1.89	18.28	21.2	16.88	20.44		High	5.499e-05	2.089e-08	33
FALSE	High	[F].LSCIAMMCNE.[F]	1xCarbamidomethyl [C8]; 1xDBIA [C3]; 1xTMTPro [N-Term]	0.000875615	0.000257308	1	1	6	P26447	P26447 [79-88]	0		LSCIAMMCNE	Protein S100-A4 OS=Homo sapiens (Human) OX=9606 GN=S100A4 PE=1 SV=1	1771.85	0.731	0.646	0.726	0.51	0.353446	0.514971	0.42563	0.129264	15.53	17.2	8.73	1.62	1394.1	1013.4	894.9	1015.1	710.8	0.46	21.01	22.85	12.63	6.01		High	0.0001491	0.0004862	13
FALSE	High	[R].TTSGDDACNLTSFR.[P]	1xDBIA [C8]; 1xTMTPro [N-Term]	1.92044e-07	4.51323e-05	1	1	1	Q96N67	Q96N67 [450-463]	0		TTSGDDACNLTSFR	Dedicator of cytokinesis protein 7 OS=Homo sapiens (Human) OX=9606 GN=DOCK7 PE=1 SV=4	2088.04	0.793	0.613	0.719	0.511	0.411711	0.514971	0.439443	0.179849	20.52	9.69	21.86	17.98	510.4	413.1	319.3	367	260.6	2.99	26.02	25.86	11.93	19.76		High	5.499e-05	5.929e-08	21
FALSE	High	[H].IFQTCPSANYFD.[C]	1xDBIA [C5]; 1xTMTPro [N-Term]	0.0453902	0.00519136	1	1	3	P25786	P25786 [144-155]	0		IFQTCPSANYFD	Proteasome subunit alpha type-1 OS=Homo sapiens (Human) OX=9606 GN=PSMA1 PE=1 SV=1	2006	0.775	0.673	0.677	0.511	0.384544	0.515359	0.462889	0.181737	22.43	17.69	15.46	4.69	479.9	370.1	323.1	347.8	262.4	11.87	12.44	17.62	11.67	8.73		High	0.003544	0.03285	23
FALSE	High	[K].EPCQVQSCQEE.[M]	2xDBIA [C3; C8]; 1xTMTPro [N-Term]	0.011261	0.00136531	1	1	1	Q15003	Q15003 [395-405]	0		EPCQVQSCQEE	Condensin complex subunit 2 OS=Homo sapiens (Human) OX=9606 GN=NCAPH PE=1 SV=3	2176.07	0.692	0.696	0.77	0.511	0.345687	0.567551	0.432703	0.122006	24.63	29.35	10.41	2.79	48.1	33.5	31.6	34.9	24.6	3.58	21.51	38.8	11.75	5.62		High	0.00094	0.007325	2
FALSE	High	[D].YVNCGHVTAYGPGLTHGVVNKPATFTVN.[T]	1xDBIA [C4]; 1xTMTPro [K21]; 1xTMTPro [N-Term]	2.26927e-08	4.51323e-05	1	1	1	P21333	P21333 [1862-1889]	0		YVNCGHVTAYGPGLTHGVVNKPATFTVN	Filamin-A OS=Homo sapiens (Human) OX=9606 GN=FLNA PE=1 SV=4	3821.05	0.873	0.783	0.844	0.511	0.431719	0.588034	0.530459	0.236489	9.09	20.83	19.21	0.35	1605.5	1306.1	1344.5	1355.3	1000.4	14.33	12.76	15.67	9.63	20.63		High	5.499e-05	6.069e-09	24
FALSE	High	[C].CIVTSTYG.[W]	1xDBIA [C1]; 1xTMTPro [N-Term]	0.0423766	0.00487645	2	3	2	P07900; P08238	P07900 [598-605]; P08238 [590-597]	0		CIVTSTYG	Heat shock protein HSP 90-alpha OS=Homo sapiens (Human) OX=9606 GN=HSP90AA1 PE=1 SV=5 Heat shock protein HSP 90-beta OS=Homo sapiens (Human) OX=9606 GN=HSP90AB1 PE=1 SV=4	1443.78	0.774	0.661	0.649	0.511	0.381284	0.514971	0.457924	0.177878	18.88	2.54	35.98	23.18	176.8	146.9	123.2	114.7	90.3	5.4	22.8	18.49	21.83	16.29	Shared	High	0.003354	0.03036	21
FALSE	High	[N].ASCTTNCLAPLAK.[V]	1xCarbamidomethyl [C7]; 1xDBIA [C3]; 1xTMTPro [K13]; 1xTMTPro [N-Term]	1.19369e-09	4.51323e-05	1	2	7	P04406	P04406 [150-162]	0		ASCTTNCLAPLAK	Glyceraldehyde-3-phosphate dehydrogenase OS=Homo sapiens (Human) OX=9606 GN=GAPDH PE=1 SV=3	2254.25	0.787	0.648	0.74	0.511	0.384823	0.514971	0.426383	0.164102	3.77	21.21	8.91	8.89	3418.2	2686.7	2212.4	2529.8	1747.7	4.39	31	32.41	15.76	21.26		High	5.499e-05	2.611e-10	65
FALSE	High	[K].EDLNCQEE.[E]	1xDBIA [C5]; 1xTMTPro [N-Term]	0.0531321	0.00562628	1	1	2	O75821	O75821 [135-142]	0		EDLNCQEE	Eukaryotic translation initiation factor 3 subunit G OS=Homo sapiens (Human) OX=9606 GN=EIF3G PE=1 SV=2	1579.76	0.987	0.722	0.709	0.511	0.615385	0.531375	0.471471	0.196896	8.77	24.87	31.48	21.96	225.3	222.4	162.7	167.2	120.5	5.13	29.13	24.36	21.13	24.1		High	0.003905	0.03949	18
FALSE	High	[E].GCEEPATH.[N]	1xDBIA [C2]; 1xTMTPro [N-Term]	0.00821325	0.00100065	2	2	3	Q00610; P53675	Q00610 [869-876]; P53675 [869-876]	0		GCEEPATH	Clathrin heavy chain 1 OS=Homo sapiens (Human) OX=9606 GN=CLTC PE=1 SV=5 Clathrin heavy chain 2 OS=Homo sapiens (Human) OX=9606 GN=CLTCL1 PE=1 SV=2	1443.72	0.895	0.838	0.775	0.512	0.539042	0.552922	0.426383	0.188913	19.41	28.84	4.74	30.52	653.5	584.9	497.9	566.5	374	10.39	24.93	24.64	13.66	27.19	Shared	High	0.0007436	0.005269	17
FALSE	High	[R].LPCQPLVPGPE.[L]	1xDBIA [C3]; 1xTMTPro [N-Term]	0.000193115	4.51323e-05	1	1	5	Q9UGP4	Q9UGP4 [429-439]	0		LPCQPLVPGPE	LIM domain-containing protein 1 OS=Homo sapiens (Human) OX=9606 GN=LIMD1 PE=1 SV=1	1749.99	0.69	0.748	0.812	0.512	0.585249	0.514971	0.612776	0.237976	16.83	0.77	37.77	47.15	41.7	30.5	29.2	33.9	21.3	6.21	33.53	7.87	21.58	29.01		High	5.499e-05	9.515e-05	25
FALSE	High	[K].IISNASCTTNC.[L]	1xCarbamidomethyl [C]; 1xDBIA [C]; 1xTMTPro [N-Term]	0.000182687	4.51323e-05	1	1	7	P04406	P04406 [146-156]	0		IISNASCTTNC	Glyceraldehyde-3-phosphate dehydrogenase OS=Homo sapiens (Human) OX=9606 GN=GAPDH PE=1 SV=3	1783.9	0.787	0.675	0.656	0.512	0.42341	0.514971	0.432703	0.166419	17.95	35.41	20.93	17.86	1095.8	862.1	739.8	781.6	610.4	5.04	29.99	27.96	15.96	19.48		High	5.499e-05	8.942e-05	25
FALSE	High	[E].TLCAPQVCPLPL.[N]	1xCarbamidomethyl [C3]; 1xDBIA [C8]; 1xTMTPro [N-Term]	0.0134208	0.00177927	1	1	1	O15027	O15027 [668-679]	0		TLCAPQVCPLPL	Protein transport protein Sec16A OS=Homo sapiens (Human) OX=9606 GN=SEC16A PE=1 SV=4	1912.07	0.675	0.627	0.698	0.514	0.339664	0.514971	0.439443	0.145773	26.3	11.33	13.22	16.96	269.9	199.6	172.1	188.4	138.7	6.6	16.56	19.77	12.1	7.85		High	0.001193	0.008782	7
FALSE	High	[R].LCQEPGEEE.[R]	1xDBIA [C2]; 1xTMTPro [N-Term]	0.0689767	0.00707127	1	1	1	Q8NEM2	Q8NEM2 [352-360]	0		LCQEPGEEE	SHC SH2 domain-binding protein 1 OS=Homo sapiens (Human) OX=9606 GN=SHCBP1 PE=1 SV=3	1633.81	0.66	0.736	0.774	0.516	0.32063	0.514971	0.42563	0.178903	18.46	4.22	7.07	11.1	126.1	93.4	89.6	98.9	67.9	7.99	15.58	13.4	11.34	24.16		High	0.005044	0.05346	1
FALSE	High	[H].TAHIACK.[F]	1xDBIA [C6]; 1xTMTPro [K7]; 1xTMTPro [N-Term]	0.00483968	0.000443408	2	2	8	Q05639; P68104	Q05639 [365-371]; P68104 [365-371]	0		TAHIACK	Elongation factor 1-alpha 2 OS=Homo sapiens (Human) OX=9606 GN=EEF1A2 PE=1 SV=1 Elongation factor 1-alpha 1 OS=Homo sapiens (Human) OX=9606 GN=EEF1A1 PE=1 SV=1	1647.99	0.804	0.784	0.792	0.516	0.353446	0.514971	0.431674	0.164489	7.96	24.57	0.49	18.32	1421.9	1108.1	1022.3	1144.1	733.8	5.42	13.35	19.92	2.52	22.43	Shared	High	0.0003314	0.00304	27
FALSE	High	[R].TDDYLDQPCYE.[T]	1xDBIA [C9]; 1xTMTPro [N-Term]	0.000496173	4.51323e-05	1	1	8	P50395	P50395 [194-204]	0		TDDYLDQPCYE	Rab GDP dissociation inhibitor beta OS=Homo sapiens (Human) OX=9606 GN=GDI2 PE=1 SV=2	1961.91	0.753	0.563	0.567	0.516	0.977652	0.636747	0.74059	0.237207	40.66	1.36	9.81	48.32	644.6	485.2	453.1	460.3	290.8	35.86	31.03	17.61	26.15	27.46		High	5.499e-05	0.0002618	42
FALSE	High	[K].DVTYICPF.[T]	1xDBIA [C6]; 1xTMTPro [N-Term]	0.0213366	0.00280123	1	1	4	Q13614	Q13614 [90-97]	0		DVTYICPF	Myotubularin-related protein 2 OS=Homo sapiens (Human) OX=9606 GN=MTMR2 PE=1 SV=4	1557.83	0.803	0.681	0.798	0.516	0.401393	0.514971	0.487702	0.138905	15.37	31.84	12.12	0.69	223.7	179.6	152.3	183.2	118.6	4.25	22.82	24.21	22.81	6.23		High	0.00199	0.01435	21
FALSE	High	[F].ADDQIAQSLCGE.[D]	1xDBIA [C10]; 1xTMTPro [N-Term]	0.000401596	4.51323e-05	1	1	3	Q13148	Q13148 [235-246]	0		ADDQIAQSLCGE	TAR DNA-binding protein 43 OS=Homo sapiens (Human) OX=9606 GN=TARDBP PE=1 SV=1	1849.93	0.937	0.818	0.901	0.517	0.61503	0.967097	0.533802	0.144547	19.5	21.27	6.76	3.62	20.9	22.2	19.4	21.2	12	7.75	25.15	51.83	10.01	10.56		High	5.499e-05	0.0002088	21
FALSE	High	[R].EEVPMCSDAE.[S]	1xDBIA [C6]; 1xTMTPro [N-Term]	0.0142565	0.00183859	1	1	2	Q96EK7	Q96EK7 [339-348]	0		EEVPMCSDAE	Constitutive coactivator of peroxisome proliferator-activated receptor gamma OS=Homo sapiens (Human) OX=9606 GN=FAM120B PE=1 SV=1	1709.8	0.829	0.647	0.679	0.517	0.544007	0.617184	0.717149	0.29189	36.45	18.14	57.94	61.57	37.5	34.9	28.2	25.5	19.4	15.57	22.67	31.59	41.06	38.02		High	0.001193	0.009376	20
FALSE	High	[K].EPCQVQSCQEE.[M]	1xCarbamidomethyl [C]; 1xDBIA [C]; 1xTMTPro [N-Term]	0.00163974	0.000418575	1	1	8	Q15003	Q15003 [395-405]	0		EPCQVQSCQEE	Condensin complex subunit 2 OS=Homo sapiens (Human) OX=9606 GN=NCAPH PE=1 SV=3	1936.91	0.794	0.681	0.772	0.518	0.412954	0.514971	0.441276	0.177878	21.69	16.8	12.65	22.83	525.3	417.2	357.5	407	273.2	1.45	25.67	21.33	12.59	19.52		High	0.0002594	0.0009618	16
FALSE	High	[R].YDNMHIPGSPLQFYVDYVNCGH.[V]	1xDBIA [C20]; 1xTMTPro [N-Term]	1.67896e-10	4.51323e-05	1	1	4	P21333	P21333 [1846-1867]	0		YDNMHIPGSPLQFYVDYVNCGH	Filamin-A OS=Homo sapiens (Human) OX=9606 GN=FLNA PE=1 SV=4	3169.52	0.819	0.63	0.723	0.518	0.33593	0.515359	0.42563	0.1296	0.81	2.61	0.59	11.91	345.7	284.8	227.1	229.4	173.1	6.48	17.01	32.75	9.76	9.64		High	5.499e-05	3.229e-11	63
FALSE	High	[E].AIYDICR.[R]	1xDBIA [C6]; 1xTMTPro [N-Term]	0.0501937	0.00549076	3	7	4	Q71U36; Q9BQE3; P68366	Q71U36 [208-214]; Q9BQE3 [208-214]; P68366 [208-214]	0		AIYDICR	Tubulin alpha-1A chain OS=Homo sapiens (Human) OX=9606 GN=TUBA1A PE=1 SV=1 Tubulin alpha-1C chain OS=Homo sapiens (Human) OX=9606 GN=TUBA1C PE=1 SV=1 Tubulin alpha-4A chain OS=Homo sapiens (Human) OX=9606 GN=TUBA4A PE=1 SV=1	1453.82	0.851	0.813	0.852	0.519	0.411334	0.514971	0.441276	0.174279	8.13	20.54	8.94	27.18	213.4	178.4	161	172.2	116.2	6.16	18.86	15.3	7.52	22.67	Shared	High	0.003794	0.03689	32
FALSE	High	[D].ITYQEPQGTQPAQQQQPCLYE.[I]	1xDBIA [C18]; 1xTMTPro [N-Term]	1.64545e-05	4.51323e-05	1	1	3	Q9Y6H1	Q9Y6H1 [97-117]	0		ITYQEPQGTQPAQQQQPCLYE	Coiled-coil-helix-coiled-coil-helix domain-containing protein 2 OS=Homo sapiens (Human) OX=9606 GN=CHCHD2 PE=1 SV=1	3050.52	0.83	0.861	0.85	0.52	0.392823	0.514971	0.454408	0.152939	16.52	5.88	0.21	21.31	1068.2	899.2	851.5	908.3	555.3	4.86	15.9	15.81	18.14	18.93		High	5.499e-05	6.846e-06	49
FALSE	High	[F].SCLGGSDNFK.[H]	1xDBIA [C2]; 1xTMTPro [K10]; 1xTMTPro [N-Term]	3.15595e-05	4.51323e-05	1	1	3	Q15185	Q15185 [39-48]	0		SCLGGSDNFK	Prostaglandin E synthase 3 OS=Homo sapiens (Human) OX=9606 GN=PTGES3 PE=1 SV=1	1932.05	0.827	0.754	0.689	0.52	0.321341	0.514971	0.470352	0.130329	2.86	1.63	2.45	12.41	1056.8	891.5	704	755.5	526.7	9.22	16.3	10.79	10.22	2.6		High	5.499e-05	1.372e-05	21
FALSE	High	[K].CNTDQAGR.[P]	1xDBIA [C1]; 1xTMTPro [N-Term]	0.00973519	0.00112057	1	1	1	P33992	P33992 [197-204]	0		CNTDQAGR	DNA replication licensing factor MCM5 OS=Homo sapiens (Human) OX=9606 GN=MCM5 PE=1 SV=5	1464.75	0.463	0.441	0.415	0.523	0.372035	0.514971	0.42563	0.155881	11.91	14.62	30.95	19.15	802.1	399.2	354.1	296	379.9	28.76	11.36	3.68	10.33	18.56		High	0.0007945	0.006284	4
FALSE	High	[K].AEWPSETPVLCQQCGGKPGVTFTSAK.[G]	2xDBIA [C11; C14]; 2xTMTPro [K17; K26]; 1xTMTPro [N-Term]	6.34685e-08	4.51323e-05	1	1	2	Q9C0C9	Q9C0C9 [900-925]	0		AEWPSETPVLCQQCGGKPGVTFTSAK	(E3-independent) E2 ubiquitin-conjugating enzyme OS=Homo sapiens (Human) OX=9606 GN=UBE2O PE=1 SV=3	4226.29	0.894	0.843	0.946	0.524	0.446258	0.515359	0.583476	0.220223	7.76	21.21	7.94	21.91	1166.2	1040.7	929.4	1121	620.9	3.76	19.59	17.91	15.28	34.05		High	5.499e-05	1.812e-08	28
FALSE	High	[E].VDSGEPCSFD.[V]	1xDBIA [C7]; 1xTMTPro [N-Term]	0.0136663	0.00177927	1	1	2	Q5TBC7	Q5TBC7 [40-49]	0		VDSGEPCSFD	Bcl-2-like protein 15 OS=Homo sapiens (Human) OX=9606 GN=BCL2L15 PE=1 SV=1	1655.79	0.768	0.833	0.947	0.524	0.31243	0.514971	0.630294	0.231395	3.48	7.75	9.73	19	193.2	151.9	160.9	188.3	101.1	1.7	7.91	8.25	21.32	37.36		High	0.001193	0.008966	8
FALSE	High	[R].SIQFVDWCPT.[G]	1xDBIA [C8]; 1xTMTPro [N-Term]	0.00196602	0.000443408	1	2	5	P68366	P68366 [340-349]	0		SIQFVDWCPT	Tubulin alpha-4A chain OS=Homo sapiens (Human) OX=9606 GN=TUBA4A PE=1 SV=1	1795.94	0.785	0.73	0.797	0.526	0.388604	0.607359	0.464235	0.187922	19.32	38.44	16.36	5.46	804.7	631.5	587.4	641.8	469.7	10.29	14.34	28.52	3.73	12.13		High	0.0002984	0.001171	23
FALSE	High	[K].EQFSQGSPSNCLE.[T]	1xDBIA [C11]; 1xTMTPro [N-Term]	1.01934e-06	4.51323e-05	1	1	4	Q9NQ88	Q9NQ88 [151-163]	0		EQFSQGSPSNCLE	Fructose-2,6-bisphosphatase TIGAR OS=Homo sapiens (Human) OX=9606 GN=TIGAR PE=1 SV=1	2025.99	0.77	0.918	0.881	0.526	0.36216	0.552481	0.487702	0.167968	17.19	11.96	12.61	5.31	1612.5	1241.1	1412.5	1412	963.1	9.14	11.93	13.63	7.02	16.84		High	5.499e-05	3.521e-07	62
FALSE	High	[AK].ANNPNHCN.[C]	1xDBIA [C7]; 1xTMTPro [N-Term]	0.00510556	0.000681031	1	2	1	Q9UPT9	Q9UPT9 [287-294]	0		ANNPNHCN	Ubiquitin carboxyl-terminal hydrolase 22 OS=Homo sapiens (Human) OX=9606 GN=USP22 PE=1 SV=2	1483.74	0.764	0.562	0.643	0.527	0.410484	0.514971	0.42563	0.129264	22.31	26.8	21.74	6.98	433.8	331.5	244	293.3	229.8	3.07	28.95	37.01	15.12	3.32		High	0.0004741	0.003219	19
FALSE	High	[N].LIGGLAMACHD.[S]	1xDBIA [C9]; 1xTMTPro [N-Term]	1.84943e-06	4.51323e-05	1	1	9	P31949	P31949 [83-93]	0		LIGGLAMACHD	Protein S100-A11 OS=Homo sapiens (Human) OX=9606 GN=S100A11 PE=1 SV=2	1700.91	0.808	0.655	0.628	0.528	0.414999	0.514971	0.42563	0.141412	8.37	37.64	21.37	14.54	1281.9	970.8	786.6	871.7	667.1	7.23	28.46	27.7	17.85	10.61		High	5.499e-05	6.648e-07	39
FALSE	High	[E].ASGCHYGVLTCGSCK.[V]	2xCarbamidomethyl [C11; C14]; 1xDBIA [C4]; 1xTMTPro [K15]; 1xTMTPro [N-Term]	5.78128e-10	4.51323e-05	1	2	2	P04150	P04150 [428-442]	0		ASGCHYGVLTCGSCK	Glucocorticoid receptor OS=Homo sapiens (Human) OX=9606 GN=NR3C1 PE=1 SV=1	2504.27	0.756	0.868	1.03	0.529	0.509398	0.514971	0.790747	0.228122	39.05	13.8	4.44	24.15	381.6	288.5	332.1	329.8	221.2	13.26	17.69	15.31	13.19	33.86		High	5.499e-05	1.207e-10	36
FALSE	High	[M].STMPGLPTRPCFYDIDLDPE.[T]	1xDBIA [C11]; 1xTMTPro [N-Term]	2.17885e-05	4.51323e-05	1	1	2	P11586	P11586 [908-927]	0		STMPGLPTRPCFYDIDLDPE	C-1-tetrahydrofolate synthase, cytoplasmic OS=Homo sapiens (Human) OX=9606 GN=MTHFD1 PE=1 SV=3	2867.43	0.761	0.714	0.803	0.53	0.392347	0.572998	0.42563	0.129264	7.63	57.03	11.27	1.1	129.2	84.1	78.9	97.6	61.2	9.13	32.27	48.13	3.95	8.61		High	5.499e-05	9.221e-06	1
FALSE	High	[E].FAHHGVFYHQGQCCIAASR.[I]	1xCarbamidomethyl [C13]; 1xDBIA [C14]; 1xTMTPro [N-Term]	1.49205e-10	4.51323e-05	1	1	4	P00352	P00352 [290-308]	0		FAHHGVFYHQGQCCIAASR	Retinal dehydrogenase 1 OS=Homo sapiens (Human) OX=9606 GN=ALDH1A1 PE=1 SV=2	2789.38	0.453	0.336	0.518	0.53	0.298329	0.514971	0.455337	0.240343	11.63	18.51	42.8	36.39	353.5	170.2	118.8	183.1	187.4	22.97	12.55	1.62	22.64	18.16		High	5.499e-05	2.848e-11	80
FALSE	High	[L].FGCPLLLDDVAR.[E]	1xDBIA [C3]; 1xTMTPro [N-Term]	6.95579e-07	4.51323e-05	1	1	6	O15067	O15067 [64-75]	0		FGCPLLLDDVAR	Phosphoribosylformylglycinamidine synthase OS=Homo sapiens (Human) OX=9606 GN=PFAS PE=1 SV=4	1919.07	0.781	0.708	0.686	0.531	0.380492	0.514971	0.454408	0.164696	14.39	31.85	23.68	10.44	933.7	729.2	660.8	661.9	512.5	6.2	18.96	19.83	14.66	10.15		High	5.499e-05	2.343e-07	15
FALSE	High	[E].AQACILNTTLD.[L]	1xDBIA [C4]; 1xTMTPro [N-Term]	0.000817973	0.000257308	1	1	4	Q96AB3	Q96AB3 [111-121]	0		AQACILNTTLD	Isochorismatase domain-containing protein 2 OS=Homo sapiens (Human) OX=9606 GN=ISOC2 PE=1 SV=1	1762.97	1.219	0.623	0.707	0.533	0.354175	0.514971	0.338933	0.139387	4.99	20.36	1.15	1.77	537.3	733.1	334.9	380.1	278.3	7.62	13.76	9.55	10.26	5.08		High	0.0001491	0.0004508	19
FALSE	High	[K].LSDQCTGLQGFLVFH.[S]	1xDBIA [C5]; 1xTMTPro [N-Term]	4.90095e-08	4.51323e-05	1	1	6	P68366	P68366 [125-139]	0		LSDQCTGLQGFLVFH	Tubulin alpha-4A chain OS=Homo sapiens (Human) OX=9606 GN=TUBA4A PE=1 SV=1	2265.2	0.795	0.741	0.649	0.534	0.355148	0.597892	0.544243	0.212572	3.76	29.39	0.16	5.82	705.9	455.7	523.3	517	408.8	16.23	14.51	16.87	14.8	7.68		High	5.499e-05	1.381e-08	70
FALSE	High	[R].TPGHQNSVQPGAASPSNPCPATR.[S]	1xDBIA [C19]; 1xTMTPro [N-Term]	3.24055e-10	4.51323e-05	1	1	4	Q8IZW8	Q8IZW8 [391-413]	0		TPGHQNSVQPGAASPSNPCPATR	Tensin-4 OS=Homo sapiens (Human) OX=9606 GN=TNS4 PE=1 SV=3	2874.46	0.997	0.935	1.07	0.536	0.732242	0.535316	0.886951	0.247732	16.77	9.46	0.07	37.48	738.5	724.9	625.3	690.2	422.3	10.02	17.5	11.02	11.66	38.46		High	5.499e-05	6.514e-11	73
FALSE	High	[R].YRNPVSQCMR.[G]	1xOxidation [M9]; 1xDBIA [C8]; 1xTMTPro [N-Term]	0.0319304	0.00379942	1	1	1	Q13148	Q13148 [43-52]	0		YRNPVSQCMR	TAR DNA-binding protein 43 OS=Homo sapiens (Human) OX=9606 GN=TARDBP PE=1 SV=1	1869.97	0.981	0.748	0.912	0.537	0.665154	0.515359	0.619485	0.201195	17.97	37.77	16.3	28.33	747.2	739.3	564.2	681.1	401.2	0.9	32.94	26.1	24.65	23.49		High	0.002652	0.02215	7
FALSE	High	[N].LASCCVMPPDLTAFAK.[Q]	2xDBIA [C4; C5]; 1xTMTPro [K16]; 1xTMTPro [N-Term]	2.23133e-08	4.51323e-05	1	1	4	P48507	P48507 [190-205]	0		LASCCVMPPDLTAFAK	Glutamate--cysteine ligase regulatory subunit OS=Homo sapiens (Human) OX=9606 GN=GCLM PE=1 SV=1	2867.58	0.808	0.75	0.788	0.538	0.355225	0.514971	0.42563	0.198072	0.4	19.39	8.28	24.75	268.5	216.8	207.2	211.7	144.3	1.75	19.72	20.37	5.37	22.54		High	5.499e-05	5.939e-09	31
FALSE	High	[K].VFDPSCGLPY.[Y]	1xDBIA [C6]; 1xTMTPro [N-Term]	0.00270136	0.000443408	1	1	2	O60828	O60828 [55-64]	0		VFDPSCGLPY	Polyglutamine-binding protein 1 OS=Homo sapiens (Human) OX=9606 GN=PQBP1 PE=1 SV=1	1697.89	0.867	0.691	0.673	0.538	0.46545	0.514971	0.42563	0.138905	16.26	22.44	6.64	1.6	381.2	325.7	259.4	261.3	208.9	1.66	26.12	25.55	8.83	9.14		High	0.0003053	0.001649	11
FALSE	High	[K].NQFVSLGSMCFPE.[A]	1xDBIA [C10]; 1xTMTPro [N-Term]	9.3067e-05	4.51323e-05	1	1	3	Q2KHR3	Q2KHR3 [825-837]	0		NQFVSLGSMCFPE	Glutamine and serine-rich protein 1 OS=Homo sapiens (Human) OX=9606 GN=QSER1 PE=1 SV=3	2059.03	0.775	0.751	0.718	0.539	0.355148	0.514971	0.508052	0.233519	20.46	23.14	10.71	9.97	28.7	22.3	19.2	21.8	17.7	22.37	21.12	20.06	5.25	12.41		High	5.499e-05	4.342e-05	28
FALSE	High	[N].LGGHPQPTQVQFVCDR.[Q]	1xDBIA [C14]; 1xTMTPro [N-Term]	7.94678e-08	4.51323e-05	1	1	3	P51610	P51610 [1037-1052]	0		LGGHPQPTQVQFVCDR	Host cell factor 1 OS=Homo sapiens (Human) OX=9606 GN=HCFC1 PE=1 SV=2	2382.27	0.868	0.597	0.717	0.539	0.528366	0.514971	0.441911	0.181975	25.66	27.55	10.45	1.04	200.8	180.1	123.8	143.9	102.2	4.91	31.96	33.65	15.37	20.07		High	5.499e-05	2.308e-08	73
FALSE	High	[K].IPVVCALTQEE.[S]	1xDBIA [C5]; 1xTMTPro [N-Term]	0.000135278	4.51323e-05	1	1	3	Q15276	Q15276 [346-356]	0		IPVVCALTQEE	Rab GTPase-binding effector protein 1 OS=Homo sapiens (Human) OX=9606 GN=RABEP1 PE=1 SV=2	1802.01	0.805	0.691	0.736	0.542	0.411711	0.514971	0.457924	0.129264	0.69	18.22	24.63	3.35	75.3	60.7	52.3	53.8	40.5	1.92	37.03	25.33	19.97	3.86		High	5.499e-05	6.484e-05	25
FALSE	High	[K].LEEEPSASSPQYACD.[F]	1xDBIA [C14]; 1xTMTPro [N-Term]	4.51954e-06	4.51323e-05	1	1	3	Q2NKX8	Q2NKX8 [938-952]	0		LEEEPSASSPQYACD	DNA excision repair protein ERCC-6-like OS=Homo sapiens (Human) OX=9606 GN=ERCC6L PE=1 SV=1	2226.06	0.829	0.836	0.781	0.544	0.363335	0.545664	0.454408	0.195735	7.11	27.9	8.35	21.84	203.9	161.4	162.9	170.8	118.9	5.85	12.88	24.02	13.75	25.43		High	5.499e-05	1.718e-06	27
FALSE	High	[K].ACPSSDK.[H]	1xDBIA [C2]; 1xTMTPro [K7]; 1xTMTPro [N-Term]	0.0129429	0.00177927	1	1	1	O94822	O94822 [722-728]	0		ACPSSDK	E3 ubiquitin-protein ligase listerin OS=Homo sapiens (Human) OX=9606 GN=LTN1 PE=1 SV=6	1611.9	0.852	0.731	0.842	0.545	0.358102	0.515799	0.486657	0.265817	0	17.34	7.04	42.22	1194.4	993	873.1	1017.9	659.3	1.84	14.1	23.19	9.2	43.75		High	0.001174	0.008486	19
FALSE	High	[R].YGCEGPSHGGLPGASSEK.[G]	1xDBIA [C3]; 1xTMTPro [K18]; 1xTMTPro [N-Term]	6.50552e-10	4.51323e-05	1	1	6	Q00653	Q00653 [55-72]	0		YGCEGPSHGGLPGASSEK	Nuclear factor NF-kappa-B p100 subunit OS=Homo sapiens (Human) OX=9606 GN=NFKB2 PE=1 SV=4	2637.36	0.855	0.832	0.835	0.546	0.39775	0.515359	0.506674	0.235481	11.45	23.36	2.02	39.45	4072	3481.4	3384.6	3681	2436.8	5.46	13.68	12.88	9.26	31.91		High	5.499e-05	1.371e-10	38
FALSE	High	[Q].AILGMDVLCQAK.[S]	1xDBIA [C9]; 1xTMTPro [K12]; 1xTMTPro [N-Term]	8.01687e-06	4.51323e-05	2	2	3	O00148; Q13838	O00148 [78-89]; Q13838 [79-90]	0		AILGMDVLCQAK	ATP-dependent RNA helicase DDX39A OS=Homo sapiens (Human) OX=9606 GN=DDX39A PE=1 SV=2 Spliceosome RNA helicase DDX39B OS=Homo sapiens (Human) OX=9606 GN=DDX39B PE=1 SV=1	2166.26	0.934	0.689	0.772	0.546	0.637223	0.545203	0.440888	0.196896	24.52	18.83	14.57	30.72	333.1	311.1	229.7	257	190.6	4.7	27.21	28.63	7	19.34	Shared	High	5.499e-05	3.176e-06	32
FALSE	High	[N].SLSLCYHNK.[L]	1xDBIA [C5]; 1xTMTPro [K9]; 1xTMTPro [N-Term]	7.23546e-05	4.51323e-05	1	1	2	Q9NX74	Q9NX74 [5-13]	0		SLSLCYHNK	tRNA-dihydrouridine(20) synthase [NAD(P)+]-like OS=Homo sapiens (Human) OX=9606 GN=DUS2 PE=1 SV=1	1969.12	0.898	0.686	0.709	0.546	0.452206	0.514971	0.454408	0.196896	5.72	3.05	5.33	18.47	1365.5	1225.2	1029.2	1046.9	835	6.71	19.15	20.75	12.61	19.47		High	5.499e-05	3.326e-05	10
FALSE	High	[M].SCITNGSGANR.[K]	1xDBIA [C2]; 1xTMTPro [N-Term]	6.68745e-07	4.51323e-05	1	1	2	Q9HC35	Q9HC35 [81-91]	0		SCITNGSGANR	Echinoderm microtubule-associated protein-like 4 OS=Homo sapiens (Human) OX=9606 GN=EML4 PE=1 SV=3	1679.88	0.861	0.678	0.73	0.546	0.458039	0.514971	0.42563	0.16516	12.8	37.55	3.49	0.12	1868.3	1554.7	1224.8	1364.3	1020.7	2.09	29.39	29.45	7.91	19.89		High	5.499e-05	2.244e-07	25
FALSE	High	[R].NNEQPGLCGLSNLGNTCFMN.[S]	1xCarbamidomethyl [C8]; 1xDBIA [C17]; 1xTMTPro [N-Term]	1.39029e-05	4.51323e-05	1	1	2	Q9Y4E8	Q9Y4E8 [282-301]	0		NNEQPGLCGLSNLGNTCFMN	Ubiquitin carboxyl-terminal hydrolase 15 OS=Homo sapiens (Human) OX=9606 GN=USP15 PE=1 SV=3	2783.32	0.76	0.716	0.793	0.546	0.393203	0.514971	0.454408	0.140361	31.2	20.31	4.27	6.44	175.5	150.8	142.1	139.1	95.9	7.57	20.91	21.9	10.7	4.46		High	5.499e-05	5.723e-06	50
FALSE	High	[R].TFDATNPLNLCVK.[I]	1xDBIA [C11]; 1xTMTPro [K13]; 1xTMTPro [N-Term]	2.29883e-07	4.51323e-05	1	1	2	Q8TD19	Q8TD19 [250-262]	0		TFDATNPLNLCVK	Serine/threonine-protein kinase Nek9 OS=Homo sapiens (Human) OX=9606 GN=NEK9 PE=1 SV=2	2340.32	0.857	0.891	0.862	0.547	0.35371	0.515359	0.454408	0.138905	1.58	13.04	4.41	0.23	363.7	311.7	324.1	314.3	199	2.06	14.83	17.17	10.79	10.7		High	5.499e-05	7.15e-08	32
FALSE	High	[K].GCIEPGPGHWGE.[L]	1xDBIA [C2]; 1xTMTPro [N-Term]	5.98097e-05	4.51323e-05	1	1	1	Q96F63	Q96F63 [16-27]	0		GCIEPGPGHWGE	Coiled-coil domain-containing protein 97 OS=Homo sapiens (Human) OX=9606 GN=CCDC97 PE=1 SV=1	1838.92	0.92	0.739	0.839	0.549	0.577957	0.514971	0.487827	0.212572	20.12	19.34	13.09	18.38	752.4	697	560.3	631.3	413	2.03	29.02	19.56	16.08	26.01		High	5.499e-05	2.716e-05	17
FALSE	High	[S].CIAMMCNE.[F]	2xDBIA [C1; C6]; 1xTMTPro [N-Term]	0.00551706	0.000798928	1	1	7	P26447	P26447 [81-88]	0		CIAMMCNE	Protein S100-A4 OS=Homo sapiens (Human) OX=9606 GN=S100A4 PE=1 SV=1	1810.9	0.817	0.737	0.804	0.55	0.367401	0.514971	0.441276	0.1418	14.45	10.47	7.95	12.86	584.5	499.4	450.3	469.7	318.6	2.89	17.15	18.04	9.38	9.28		High	0.0005382	0.003479	10
FALSE	High	[L].SANPCPH.[C]	1xDBIA [C5]; 1xTMTPro [N-Term]	0.0369801	0.00452004	1	1	2	P78395	P78395 [483-489]	0		SANPCPH	Melanoma antigen preferentially expressed in tumors OS=Homo sapiens (Human) OX=9606 GN=PRAME PE=1 SV=1	1325.7	0.956	0.773	0.76	0.551	0.529082	0.514971	0.42563	0.183683	3.64	21.61	9.99	27.25	546.9	498.5	402.8	402	325.1	6.29	20.16	19.04	6.53	21.24		High	0.003135	0.02603	11
FALSE	High	[K].QTIGNSCGTIGLIHAVANNQDK.[L]	1xDBIA [C7]; 1xTMTPro [K22]; 1xTMTPro [N-Term]	5.27777e-14	4.51323e-05	1	1	5	P09936	P09936 [84-105]	0		QTIGNSCGTIGLIHAVANNQDK	Ubiquitin carboxyl-terminal hydrolase isozyme L1 OS=Homo sapiens (Human) OX=9606 GN=UCHL1 PE=1 SV=2	3158.72	0.879	0.796	0.864	0.551	0.382124	0.514971	0.432703	0.167005	0.65	19.54	5.3	13.13	6896.3	5995.6	5426.8	5958.7	3942.5	2.52	14.27	12.72	9.1	15.81		High	5.499e-05	5.878e-15	92
FALSE	High	[E].CISIHVGQAGVQIGNACWE.[L]	2xDBIA [C1; C17]; 1xTMTPro [N-Term]	3.78444e-08	4.51323e-05	2	5	2	Q71U36; Q9BQE3	Q71U36 [4-22]; Q9BQE3 [4-22]	0		CISIHVGQAGVQIGNACWE	Tubulin alpha-1A chain OS=Homo sapiens (Human) OX=9606 GN=TUBA1A PE=1 SV=1 Tubulin alpha-1C chain OS=Homo sapiens (Human) OX=9606 GN=TUBA1C PE=1 SV=1	2881.51	0.923	1.009	1.035	0.552	0.826709	0.64979	0.996257	0.247732	53.51	1.57	33.54	8.29	725.5	669.5	598.5	701.5	454.9	22.18	25.71	14.07	6.46	35.09	Shared	High	5.499e-05	1.042e-08	29
FALSE	High	[D].CQAQQAH.[I]	1xDBIA [C1]; 1xTMTPro [N-Term]	0.0255388	0.00335599	1	1	2	Q6P2E9	Q6P2E9 [1261-1267]	0		CQAQQAH	Enhancer of mRNA-decapping protein 4 OS=Homo sapiens (Human) OX=9606 GN=EDC4 PE=1 SV=1	1385.73	0.677	0.686	0.754	0.552	0.353446	0.637979	0.572041	0.27001	26.77	28.48	40.85	36.81	224.8	152.6	169.6	169.6	124.2	16.97	12.96	27.65	24.27	35.32		High	0.002378	0.01738	23
FALSE	High	[K].FICVTPTTCSNTIDLPMSPR.[T]	2xDBIA [C3; C9]; 1xTMTPro [N-Term]	6.24389e-11	4.51323e-05	1	1	5	P40763	P40763 [710-729]	0		FICVTPTTCSNTIDLPMSPR	Signal transducer and activator of transcription 3 OS=Homo sapiens (Human) OX=9606 GN=STAT3 PE=1 SV=2	3092.63	0.805	0.891	0.981	0.553	0.345687	0.561155	0.662554	0.27001	8.27	21.17	5.05	36.44	1061.7	854.6	933	1078.3	609.9	2.7	10.69	15.41	13.15	47.65		High	5.499e-05	1.121e-11	62
FALSE	High	[F].LSCIAMMCNE.[F]	1xCarbamidomethyl [C8]; 1xOxidation [M]; 1xDBIA [C3]; 1xTMTPro [N-Term]	0.00083531	0.000257308	1	1	7	P26447	P26447 [79-88]	0		LSCIAMMCNE	Protein S100-A4 OS=Homo sapiens (Human) OX=9606 GN=S100A4 PE=1 SV=1	1787.85	0.728	0.626	0.744	0.554	0.322482	0.514971	0.454408	0.129264	15.56	5.58	16.91	7.92	327	243.9	201.9	223.7	181.1	5.86	15.95	19.97	17.49	1.94		High	0.0001491	0.0004626	16
FALSE	High	[S].CVASLDDVAE.[T]	1xDBIA [C1]; 1xTMTPro [N-Term]	0.000570601	4.51323e-05	1	1	2	Q96NW4	Q96NW4 [899-908]	0		CVASLDDVAE	Ankyrin repeat domain-containing protein 27 OS=Homo sapiens (Human) OX=9606 GN=ANKRD27 PE=1 SV=2	1621.84	0.735	0.736	0.744	0.554	0.412613	0.514971	0.42563	0.185998	37.47	14.84	10.1	21.65	35.7	26.2	26.3	25.7	19.9	6.43	32.15	26.13	3.5	13		High	5.499e-05	0.0003058	47
FALSE	High	[F].SGCSPIEEE.[A]	1xDBIA [C3]; 1xTMTPro [N-Term]	0.00644826	0.000798928	1	2	1	O95239	O95239 [1222-1230]	0		SGCSPIEEE	Chromosome-associated kinesin KIF4A OS=Homo sapiens (Human) OX=9606 GN=KIF4A PE=1 SV=3	1550.77	0.878	0.73	0.698	0.555	0.398156	0.514971	0.454408	0.124985	6.44	10.77	14.43	0.1	102.4	89.9	74.2	82.1	56.8	8.38	23.43	22.82	16.57	10.54		High	0.0005876	0.004099	13
FALSE	High	[L].MCQFGLPAEAVE.[A]	1xDBIA [C2]; 1xTMTPro [N-Term]	0.000417192	4.51323e-05	1	1	4	Q16186	Q16186 [356-367]	0		MCQFGLPAEAVE	Proteasomal ubiquitin receptor ADRM1 OS=Homo sapiens (Human) OX=9606 GN=ADRM1 PE=1 SV=2	1894.97	0.834	0.61	0.746	0.555	0.471916	0.515359	0.454408	0.145496	26.15	5.13	23.22	16.97	179.5	149.7	111	135.8	99.6	5.73	23.35	28.24	13.79	6.72		High	5.499e-05	0.0002175	11
FALSE	High	[E].EAILPDQIVCSPVPM.[L]	1xDBIA [C10]; 1xTMTPro [N-Term]	3.73453e-05	4.51323e-05	1	1	4	Q9H0D6	Q9H0D6 [727-741]	0		EAILPDQIVCSPVPM	5'-3' exoribonuclease 2 OS=Homo sapiens (Human) OX=9606 GN=XRN2 PE=1 SV=1	2212.2	1.061	0.846	0.794	0.555	0.844308	0.514971	0.427364	0.184072	38.04	1.11	7.2	5.95	62.1	66.2	42.6	42.5	34.7	11.72	35.28	22.95	14.22	5.33		High	5.499e-05	1.643e-05	40
FALSE	High	[K].DSSGWSCSK.[D]	1xDBIA [C7]; 1xTMTPro [K9]; 1xTMTPro [N-Term]	1.4789e-05	4.51323e-05	1	1	5	O15523	O15523 [56-64]	0		DSSGWSCSK	ATP-dependent RNA helicase DDX3Y OS=Homo sapiens (Human) OX=9606 GN=DDX3Y PE=1 SV=2	1860.98	0.839	0.693	0.788	0.557	0.379353	0.514971	0.439443	0.213539	6.01	3.48	7.78	13.12	2304.5	1933.6	1561	1778.8	1190.1	5.27	22.97	21.21	10.89	28.62		High	5.499e-05	6.11e-06	28
FALSE	High	[K].QDCSQLVE.[R]	1xDBIA [C3]; 1xTMTPro [N-Term]	0.00979448	0.00112057	1	1	2	Q9ULT8	Q9ULT8 [934-941]	0		QDCSQLVE	E3 ubiquitin-protein ligase HECTD1 OS=Homo sapiens (Human) OX=9606 GN=HECTD1 PE=1 SV=3	1521.79	0.782	0.754	0.887	0.558	0.313412	0.514971	0.462889	0.172936	5.1	9.64	9.48	16.69	248	193.9	175.7	213	141.4	7.09	13.72	23.57	3.12	15.02		High	0.0007945	0.006341	14
FALSE	High	[K].SCGSSSHE.[N]	1xDBIA [C2]; 1xTMTPro [N-Term]	0.00163108	0.000418575	1	1	4	Q7Z6Z7	Q7Z6Z7 [3258-3265]	0		SCGSSSHE	E3 ubiquitin-protein ligase HUWE1 OS=Homo sapiens (Human) OX=9606 GN=HUWE1 PE=1 SV=3	1393.67	1.204	0.856	1.174	0.558	0.978112	0.554438	0.988577	0.29528	17.59	12.61	13.13	46.05	1847.7	2176.1	1713.7	2064.8	1212	14.91	24.34	16.84	19.72	44.21		High	0.0002594	0.0009592	17
FALSE	High	[R].GEDAFCDPE.[D]	1xDBIA [C6]; 1xTMTPro [N-Term]	0.00131488	0.000418575	1	1	2	Q15058	Q15058 [1162-1170]	0		GEDAFCDPE	Kinesin-like protein KIF14 OS=Homo sapiens (Human) OX=9606 GN=KIF14 PE=1 SV=1	1582.74	0.827	0.885	0.839	0.559	0.434664	0.529149	0.53753	0.229112	23.05	16.85	5.49	32.04	100.8	83.3	88.5	97	64.6	8.33	16.2	11.63	11.67	25.2		High	0.0002594	0.0007593	39
FALSE	High	[K].GCSNEPYFGSLTALVCQH.[S]	2xDBIA [C2; C16]; 1xTMTPro [N-Term]	4.77569e-10	4.51323e-05	1	1	3	Q68CZ2	Q68CZ2 [1250-1267]	0		GCSNEPYFGSLTALVCQH	Tensin-3 OS=Homo sapiens (Human) OX=9606 GN=TNS3 PE=1 SV=2	2822.43	0.822	0.683	0.764	0.559	0.353392	0.514971	0.42563	0.177878	4.6	3.48	4.29	12.76	958.4	787.9	654.8	719.4	526.1	1.2	15.41	18.1	9.54	19.26		High	5.499e-05	9.827e-11	59
FALSE	High	[Y].SWASLACVK.[A]	1xDBIA [C7]; 1xTMTPro [K9]; 1xTMTPro [N-Term]	2.04835e-05	4.51323e-05	1	2	3	Q8IUC4	Q8IUC4 [340-348]	0		SWASLACVK	Rhophilin-2 OS=Homo sapiens (Human) OX=9606 GN=RHPN2 PE=1 SV=1	1869.09	0.798	0.753	0.815	0.559	0.367992	0.514971	0.454408	0.186941	11.67	19.4	16.96	27.49	766.3	611.9	573.4	682.7	468.4	5.41	15.14	16.17	12.81	19.68		High	5.499e-05	8.659e-06	25
FALSE	High	[N].ASCTTNC.[L]	1xCarbamidomethyl [C7]; 1xDBIA [C3]; 1xTMTPro [N-Term]	0.0426414	0.00487645	1	2	1	P04406	P04406 [150-156]	0		ASCTTNC	Glyceraldehyde-3-phosphate dehydrogenase OS=Homo sapiens (Human) OX=9606 GN=GAPDH PE=1 SV=3	1356.66	0.782	0.782	0.863	0.56	0.456721	0.664457	0.612208	0.2192	32.17	17.03	27.91	5.81	294.1	230.1	230.2	249.4	164.6	12.53	13.02	16.27	10.58	8.74		High	0.003377	0.03066	4
FALSE	High	[R].LYDCQEEE.[I]	1xDBIA [C4]; 1xTMTPro [N-Term]	0.0232034	0.00316674	1	1	2	Q96C90	Q96C90 [82-89]	0		LYDCQEEE	Protein phosphatase 1 regulatory subunit 14B OS=Homo sapiens (Human) OX=9606 GN=PPP1R14B PE=1 SV=3	1628.78	0.775	0.824	0.831	0.561	0.350936	0.514971	0.42563	0.129264	14.72	17.87	4.07	7.28	223.6	173.2	184.3	185.7	131.8	8.27	7.73	6.83	13.32	11.01		High	0.002203	0.01566	10
FALSE	High	[R].ACLDDSYASGE.[G]	1xDBIA [C2]; 1xTMTPro [N-Term]	0.000374107	4.51323e-05	1	1	2	Q6DN90	Q6DN90 [905-915]	0		ACLDDSYASGE	IQ motif and SEC7 domain-containing protein 1 OS=Homo sapiens (Human) OX=9606 GN=IQSEC1 PE=1 SV=1	1730.82	0.929	0.929	0.893	0.561	0.465005	0.515359	0.453305	0.145496	5.93	3.02	0.83	13.3	68.5	61.6	61.6	61.6	38.5	3.75	15.44	10.24	11.48	15.48		High	5.499e-05	0.0001935	29
FALSE	High	[H].LFTSGDCK.[A]	1xDBIA [C7]; 1xTMTPro [K8]; 1xTMTPro [N-Term]	0.00198731	0.000443408	1	1	2	Q8WXD5	Q8WXD5 [85-92]	0		LFTSGDCK	Gem-associated protein 6 OS=Homo sapiens (Human) OX=9606 GN=GEMIN6 PE=1 SV=1	1775	0.796	0.787	0.815	0.562	0.392347	0.514971	0.42563	0.165016	20.08	22.8	3.36	19.54	440.6	328.2	324.3	359.3	247.6	4.04	22.86	19.05	9.89	18.84		High	0.0002984	0.001185	19
FALSE	High	[E].VTPGLSFFNPVCATPN.[S]	1xDBIA [C12]; 1xTMTPro [N-Term]	0.000776122	0.000257308	1	2	3	O95239	O95239 [1148-1163]	0		VTPGLSFFNPVCATPN	Chromosome-associated kinesin KIF4A OS=Homo sapiens (Human) OX=9606 GN=KIF4A PE=1 SV=3	2264.21	0.879	0.788	0.757	0.562	0.394389	0.514971	0.42563	0.140015	7.54	17.69	3.97	11.43	256.3	225.3	202	211.5	152.6	6.17	20.93	23.44	6.56	11.62		High	0.0001491	0.0004274	69
FALSE	High	[R].EPELPCGLAPAVSR.[E]	1xDBIA [C6]; 1xTMTPro [N-Term]	5.28964e-06	4.51323e-05	1	1	3	Q8TEQ6	Q8TEQ6 [788-801]	0		EPELPCGLAPAVSR	Gem-associated protein 5 OS=Homo sapiens (Human) OX=9606 GN=GEMIN5 PE=1 SV=3	2039.13	0.84	0.679	0.752	0.563	0.392965	0.514971	0.225778	0.209509	1.49	2.05	0.28	18.7	380.3	322.8	257.4	288.9	213.5	0.98	25.09	21.46	0.87	26.02		High	5.499e-05	2.031e-06	19
FALSE	High	[K].CPDGGDNADSSNTALNMPVIPM.[N]	1xDBIA [C1]; 1xTMTPro [N-Term]	2.56412e-05	4.51323e-05	1	1	1	O15294	O15294 [758-779]	0		CPDGGDNADSSNTALNMPVIPM	UDP-N-acetylglucosamine--peptide N-acetylglucosaminyltransferase 110 kDa subunit OS=Homo sapiens (Human) OX=9606 GN=OGT PE=1 SV=3	2819.33	0.669	0.726	0.855	0.563	0.412318	0.57299	0.501348	0.185771	0.83	54.72	6.16	1.54	37.8	31.3	26.4	32.3	20.5	14.5	22.5	33.71	8.6	10.1		High	5.499e-05	1.099e-05	43
FALSE	High	[Q].FVDWCPTGFK.[V]	1xDBIA [C5]; 1xTMTPro [K10]; 1xTMTPro [N-Term]	1.50221e-06	4.51323e-05	3	8	4	Q71U36; Q9BQE3; P68366	Q71U36 [343-352]; Q9BQE3 [343-352]; P68366 [343-352]	0		FVDWCPTGFK	Tubulin alpha-1A chain OS=Homo sapiens (Human) OX=9606 GN=TUBA1A PE=1 SV=1 Tubulin alpha-1C chain OS=Homo sapiens (Human) OX=9606 GN=TUBA1C PE=1 SV=1 Tubulin alpha-4A chain OS=Homo sapiens (Human) OX=9606 GN=TUBA4A PE=1 SV=1	2104.15	0.842	0.861	0.811	0.564	0.37141	0.583279	0.504434	0.213801	0.52	29.27	0.08	18.29	1627	1323.6	1400.6	1567.6	1112.2	12.69	8.18	17.63	10.23	19.26	Shared	High	5.499e-05	5.316e-07	29
FALSE	High	[Y].CLPSYTAYK.[N]	1xDBIA [C1]; 1xTMTPro [K9]; 1xTMTPro [N-Term]	0.00102932	0.000418575	1	1	2	Q9Y4E8	Q9Y4E8 [264-272]	0		CLPSYTAYK	Ubiquitin carboxyl-terminal hydrolase 15 OS=Homo sapiens (Human) OX=9606 GN=USP15 PE=1 SV=3	1950.1	0.795	0.675	0.754	0.564	0.410337	0.51685	0.429371	0.18025	22.89	11.26	8.3	6.41	407.6	337.3	286.4	307.4	229.9	2.42	24.55	28.33	10.44	18.22		High	0.0002594	0.0005807	16
FALSE	High	[K].ENSSCGR.[F]	1xDBIA [C5]; 1xTMTPro [N-Term]	0.0295097	0.00372782	1	1	6	Q9Y2T2	Q9Y2T2 [284-290]	0		ENSSCGR	AP-3 complex subunit mu-1 OS=Homo sapiens (Human) OX=9606 GN=AP3M1 PE=1 SV=1	1352.69	0.857	0.797	0.809	0.564	0.361073	0.514971	0.493828	0.265338	4.49	0.5	6.61	49.52	248.9	195.7	206.5	210.3	146.7	6.54	11.22	7.9	7.99	33.64		High	0.002619	0.02037	19
FALSE	High	[E].VCPAGWKPGSD.[T]	1xDBIA [C2]; 1xTMTPro [K7]; 1xTMTPro [N-Term]	2.71217e-05	4.51323e-05	1	2	4	Q06830	Q06830 [172-182]	0		VCPAGWKPGSD	Peroxiredoxin-1 OS=Homo sapiens (Human) OX=9606 GN=PRDX1 PE=1 SV=1	2021.11	0.727	0.853	0.795	0.564	0.332654	0.514971	0.562203	0.166935	13.51	12.33	5.65	2.93	4126.5	3002	3341.5	3675	2608.1	8.57	6.66	12.64	18.27	14.96		High	5.499e-05	1.165e-05	7
FALSE	High	[R].YSSSFCTHDR.[N]	1xDBIA [C6]; 1xTMTPro [N-Term]	2.16665e-05	4.51323e-05	1	1	4	P04183	P04183 [61-70]	0		YSSSFCTHDR	Thymidine kinase, cytosolic OS=Homo sapiens (Human) OX=9606 GN=TK1 PE=1 SV=2	1802.88	0.825	0.883	0.901	0.565	0.46545	0.514971	0.439443	0.21708	28.3	14.08	5.38	27.22	254.8	210.1	212.4	222.2	148.8	8.86	18.28	13.09	5.11	29.19		High	5.499e-05	9.172e-06	61
FALSE	High	[M].VMVPATVSNNVPGSDFSIGADTALNTITDTCDR.[I]	1xDBIA [C31]; 1xTMTPro [N-Term]	1.64527e-12	4.51323e-05	1	1	2	Q01813	Q01813 [533-565]	0		VMVPATVSNNVPGSDFSIGADTALNTITDTCDR	ATP-dependent 6-phosphofructokinase, platelet type OS=Homo sapiens (Human) OX=9606 GN=PFKP PE=1 SV=2	3981.99	0.898	0.702	0.7	0.566	0.48678	0.514971	0.404735	0.159529	13.17	17.77	6.63	5.28	228.8	209.5	160	159.4	129.4	1.23	24.9	17.64	5.73	15.8		High	5.499e-05	2.316e-13	84
FALSE	High	[K].LTFSCLGGSDNFK.[H]	1xDBIA [C5]; 1xTMTPro [K13]; 1xTMTPro [N-Term]	1.28921e-10	4.51323e-05	1	1	4	Q15185	Q15185 [36-48]	0		LTFSCLGGSDNFK	Prostaglandin E synthase 3 OS=Homo sapiens (Human) OX=9606 GN=PTGES3 PE=1 SV=1	2293.25	0.921	0.682	0.72	0.566	0.880402	0.569325	0.752121	0.186941	13.22	19.26	24.19	19.78	2909.8	2878.4	2322.3	2451.8	1446.6	21	10.21	18.82	24.92	22.31		High	5.499e-05	2.433e-11	51
FALSE	High	[E].LCPILPAKK.[Q]	1xDBIA [C2]; 2xTMTPro [K8; K9]; 1xTMTPro [N-Term]	0.000378215	4.51323e-05	1	1	1	O75607	O75607 [165-173]	0		LCPILPAKK	Nucleoplasmin-3 OS=Homo sapiens (Human) OX=9606 GN=NPM3 PE=1 SV=3	2191.42	1.337	0.775	0.939	0.566	0.850433	0.614945	0.872101	0.261251	5.78	25.85	14.77	45.05	903.2	1185.3	660.8	902.2	544.1	5.93	31.02	29.93	17.08	39.92		High	5.499e-05	0.0001963	6
FALSE	High	[K].QNDICIE.[K]	1xDBIA [C5]; 1xTMTPro [N-Term]	0.0439926	0.0049605	1	1	1	Q5TAX3	Q5TAX3 [60-66]	0		QNDICIE	Terminal uridylyltransferase 4 OS=Homo sapiens (Human) OX=9606 GN=TUT4 PE=1 SV=3	1434.76	0.791	0.86	0.906	0.567	0.444421	0.553777	0.506674	0.239665	16.59	20.99	7.66	33.39	92	74.8	79.2	83.3	59.6	8.99	13.23	9.87	4.04	32.32		High	0.003446	0.03168	15
FALSE	High	[E].KAALEQPCE.[G]	1xDBIA [C8]; 1xTMTPro [K1]; 1xTMTPro [N-Term]	0.00684906	0.000798928	1	1	4	Q6PUV4	Q6PUV4 [83-91]	0		KAALEQPCE	Complexin-2 OS=Homo sapiens (Human) OX=9606 GN=CPLX2 PE=1 SV=2	1893.08	0.795	0.859	0.9	0.568	0.321341	0.410648	0.425267	0.229112	0.27	0.37	0.83	14.38	2406.7	1913.1	2067.4	2164.9	1403.4	8.81	2.5	8.04	10.61	37.95		High	0.0005876	0.004367	5
FALSE	High	[K].EDLDIVCE.[R]	1xDBIA [C7]; 1xTMTPro [N-Term]	0.0293319	0.00372782	1	1	1	P40692	P40692 [71-78]	0		EDLDIVCE	DNA mismatch repair protein Mlh1 OS=Homo sapiens (Human) OX=9606 GN=MLH1 PE=1 SV=1	1535.79	0.835	0.786	0.895	0.568	0.618142	0.618024	0.830146	0.186941	41.97	36.5	19.3	14.85	19.3	16.3	14.5	16.5	11.1	3.14	26.8	33.97	22.44	22.99		High	0.002619	0.02022	25
FALSE	High	[R].DSDSVCDSGVE.[T]	1xDBIA [C6]; 1xTMTPro [N-Term]	0.000410438	4.51323e-05	1	1	2	P19838	P19838 [920-930]	0		DSDSVCDSGVE	Nuclear factor NF-kappa-B p105 subunit OS=Homo sapiens (Human) OX=9606 GN=NFKB1 PE=1 SV=2	1712.8	0.91	0.868	0.931	0.568	0.515755	0.529603	0.538608	0.195428	13.59	20.72	5.82	26.29	127.2	109.1	104	123.3	82.3	9.83	19.88	14.28	20.39	22.23		High	5.499e-05	0.0002138	34
FALSE	High	[K].GSQMGTVQPIPCLL.[S]	1xDBIA [C12]; 1xTMTPro [N-Term]	1.67149e-06	4.51323e-05	1	1	7	Q9NZB2	Q9NZB2 [520-533]	0		GSQMGTVQPIPCLL	Constitutive coactivator of PPAR-gamma-like protein 1 OS=Homo sapiens (Human) OX=9606 GN=FAM120A PE=1 SV=2	2044.13	0.922	0.753	0.721	0.569	0.674192	0.515359	0.447132	0.190517	32.11	28.01	6.31	2.25	414.1	382	311.7	306.8	252.3	7.31	27.98	17.55	7.48	11.12		High	5.499e-05	5.958e-07	31
FALSE	High	[E].PQHIPCVL.[M]	1xDBIA [C6]; 1xTMTPro [N-Term]	0.0501937	0.00549076	1	1	2	O43592	O43592 [517-524]	0		PQHIPCVL	Exportin-T OS=Homo sapiens (Human) OX=9606 GN=XPOT PE=1 SV=2	1506.88	0.777	0.785	0.711	0.569	0.35371	0.526168	0.454408	0.147079	9.68	33.91	9.64	12.36	1190.3	893.3	934.3	974.2	756.8	9.49	11.28	16.76	13.52	11.58		High	0.003794	0.03703	12
FALSE	High	[K].DCPSEPPCSQ.[-]	1xCarbamidomethyl [C]; 1xDBIA [C]; 1xTMTPro [N-Term]	0.000631498	0.000159506	1	1	9	P33764	P33764 [92-101]	0		DCPSEPPCSQ	Protein S100-A3 OS=Homo sapiens (Human) OX=9606 GN=S100A3 PE=1 SV=1	1719.8	0.786	0.844	0.886	0.569	0.350936	0.514971	0.567835	0.229112	8.37	12.45	19.47	20.5	668.4	525.4	544.2	608.3	390.9	3.14	13.45	9.78	17.71	32.36		High	0.0001071	0.0003404	27
FALSE	High	[K].LTSDPTDIPVVCLE.[S]	1xDBIA [C12]; 1xTMTPro [N-Term]	8.48019e-06	4.51323e-05	1	1	4	O43504	O43504 [55-68]	0		LTSDPTDIPVVCLE	Ragulator complex protein LAMTOR5 OS=Homo sapiens (Human) OX=9606 GN=LAMTOR5 PE=1 SV=1	2102.14	0.756	0.705	0.768	0.57	0.353392	0.514971	0.138829	0.179469	19.94	29.51	0.13	14.45	119.2	90.2	84.1	91.7	71	8.19	9.89	16.08	7.96	12.07		High	5.499e-05	3.373e-06	56
FALSE	High	[Y].MSSPCHIE.[M]	1xDBIA [C5]; 1xTMTPro [N-Term]	0.0218543	0.00284995	1	1	4	P18621	P18621 [140-147]	0		MSSPCHIE	60S ribosomal protein L17 OS=Homo sapiens (Human) OX=9606 GN=RPL17 PE=1 SV=3	1503.76	1.114	0.954	1.28	0.571	0.866773	0.583839	0.987396	0.316619	31.61	9.2	0.05	17.47	444.9	495.8	444.7	471.6	293.9	22.65	27.47	13.54	22.48	38.74		High	0.002013	0.01471	12
FALSE	High	[R].SYDPPCPGHWTPE.[A]	1xDBIA [C6]; 1xTMTPro [N-Term]	0.00108997	0.000418575	1	1	4	O60936	O60936 [104-116]	0		SYDPPCPGHWTPE	Nucleolar protein 3 OS=Homo sapiens (Human) OX=9606 GN=NOL3 PE=1 SV=2	2086	0.908	0.887	0.864	0.571	0.438184	0.515359	0.453274	0.247107	5.43	14.27	7.49	34.21	1398.5	1258.3	1184	1238.1	860.6	6.11	13.5	11.04	6.87	37.08		High	0.0002594	0.0006183	5
FALSE	High	[E].LQDCALPLLK.[D]	1xDBIA [C4]; 1xTMTPro [K10]; 1xTMTPro [N-Term]	0.000748049	0.000257308	1	1	2	P40925	P40925 [57-66]	0		LQDCALPLLK	Malate dehydrogenase, cytoplasmic OS=Homo sapiens (Human) OX=9606 GN=MDH1 PE=1 SV=4	2018.23	0.775	0.548	0.645	0.572	0.8621	0.710533	0.666312	0.417516	5	1.14	34.7	0.34	590.3	503.8	356.7	382.9	346	37.2	26.95	20.16	15.27	4.98		High	0.0001491	0.0004089	26
FALSE	High	[K].NCLNPQFSK.[T]	1xDBIA [C2]; 1xTMTPro [K9]; 1xTMTPro [N-Term]	2.65195e-05	4.51323e-05	1	1	6	O75131	O75131 [53-61]	0		NCLNPQFSK	Copine-3 OS=Homo sapiens (Human) OX=9606 GN=CPNE3 PE=1 SV=1	1955.1	0.823	0.886	1.032	0.573	0.35371	0.515799	0.755173	0.227218	0.66	0.34	3.48	17.24	1776.4	1442	1798.4	1833	1041.4	8.48	8.79	8.74	14.93	18.44		High	5.499e-05	1.139e-05	35
FALSE	High	[E].GADHSCTMGDAE.[E]	1xOxidation [M8]; 1xDBIA [C6]; 1xTMTPro [N-Term]	0.00967625	0.00112057	1	1	1	Q12802	Q12802 [1164-1175]	0		GADHSCTMGDAE	A-kinase anchor protein 13 OS=Homo sapiens (Human) OX=9606 GN=AKAP13 PE=1 SV=2	1809.81	0.969	0.764	0.921	0.573	0.560657	0.514971	0.518184	0.22497	5.42	5.01	1.48	35.71	94.6	88.1	75.6	80.7	58.7	7.78	15.53	16.08	10.41	27.95		High	0.0007945	0.00626	8
FALSE	High	[L].CLPGSGSVLLDPCTGSTISE.[T]	2xDBIA [C1; C13]; 1xTMTPro [N-Term]	0.000120329	4.51323e-05	1	1	2	Q14C86	Q14C86 [690-709]	0		CLPGSGSVLLDPCTGSTISE	GTPase-activating protein and VPS9 domain-containing protein 1 OS=Homo sapiens (Human) OX=9606 GN=GAPVD1 PE=1 SV=2	2832.48	0.715	0.903	0.769	0.574	0.32063	0.566091	0.432703	0.145496	13.37	17.97	2.71	4.72	30	22.6	28.5	23.9	17.2	4.23	12	22.52	6.01	8.42		High	5.499e-05	5.717e-05	41
FALSE	High	[R].LPSALTATACK.[S]	1xDBIA [C10]; 1xTMTPro [K11]; 1xTMTPro [N-Term]	2.2604e-07	4.51323e-05	1	1	4	Q92615	Q92615 [624-634]	0		LPSALTATACK	La-related protein 4B OS=Homo sapiens (Human) OX=9606 GN=LARP4B PE=1 SV=3	1980.18	0.829	0.744	0.797	0.574	0.427282	0.514971	0.441911	0.203172	19.53	26	10.47	17.82	3212.2	2664.5	2390.7	2598.2	1871.9	1.8	22.34	16.97	11.57	22.54		High	5.499e-05	7.053e-08	41
FALSE	High	[N].LVCCSAK.[N]	1xCarbamidomethyl [C3]; 1xDBIA [C4]; 1xTMTPro [K7]; 1xTMTPro [N-Term]	0.0100353	0.00125317	1	1	1	P50990	P50990 [146-152]	0		LVCCSAK	T-complex protein 1 subunit theta OS=Homo sapiens (Human) OX=9606 GN=CCT8 PE=1 SV=4	1684.97	0.975	0.701	0.783	0.575	0.551521	0.514971	0.453274	0.166534	0.07	8.71	9.95	8.39	579.8	565.6	406.5	396	308.4	9.28	36.66	29.34	18.78	15.26		High	0.0008568	0.0065	22
FALSE	High	[E].DTSCSDSK.[T]	1xDBIA [C4]; 1xTMTPro [K8]; 1xTMTPro [N-Term]	0.00044288	4.51323e-05	1	1	3	Q08499	Q08499 [759-766]	0		DTSCSDSK	cAMP-specific 3',5'-cyclic phosphodiesterase 4D OS=Homo sapiens (Human) OX=9606 GN=PDE4D PE=1 SV=2	1746.92	0.831	0.831	0.931	0.576	0.36078	0.514971	0.493691	0.25664	9.91	23.11	2.16	26.99	2250.3	1870	1794.7	2094.7	1337.7	3.57	11.83	15.18	12.96	41.82		High	5.499e-05	0.0002324	22
FALSE	High	[E].EGGPCLFPGSDSWQENPEEPCSK.[A]	2xDBIA [C5; C21]; 1xTMTPro [K23]; 1xTMTPro [N-Term]	6.24073e-08	4.51323e-05	1	1	2	Q63HN8	Q63HN8 [58-80]	0		EGGPCLFPGSDSWQENPEEPCSK	E3 ubiquitin-protein ligase RNF213 OS=Homo sapiens (Human) OX=9606 GN=RNF213 PE=1 SV=3	3693.82	0.911	0.807	0.941	0.577	0.41746	0.515359	0.588927	0.256798	3.27	14.98	9.65	26.44	469.4	423.5	375.1	452.2	277.6	1.74	14.54	16.87	13.57	40.77		High	5.499e-05	1.778e-08	32
FALSE	High	[E].TGDAGASATFPMQCSALR.[K]	1xDBIA [C14]; 1xTMTPro [N-Term]	1.26119e-13	4.51323e-05	1	2	7	Q6IS14	Q6IS14 [9-26]	0		TGDAGASATFPMQCSALR	Eukaryotic translation initiation factor 5A-1-like OS=Homo sapiens (Human) OX=9606 GN=EIF5AL1 PE=2 SV=2	2384.2	0.85	0.84	0.72	0.578	0.592977	0.514971	0.685716	0.176919	26.99	10.17	10.73	8.88	5116.3	4349.9	3975.1	3686.2	2931.1	14.48	8.15	8.22	18.48	0.62		High	5.499e-05	1.492e-14	61
FALSE	High	[Y].SVVSTGSLQCE.[D]	1xDBIA [C10]; 1xTMTPro [N-Term]	8.04722e-05	4.51323e-05	1	1	3	Q66K14	Q66K14 [1158-1168]	0		SVVSTGSLQCE	TBC1 domain family member 9B OS=Homo sapiens (Human) OX=9606 GN=TBC1D9B PE=1 SV=3	1709.91	0.8	0.712	0.801	0.578	0.386666	0.514971	0.482842	0.154956	21.95	9.98	22.44	14.18	793.9	642.5	571.6	635.7	458.9	3.14	16.54	19.79	14.1	9.28		High	5.499e-05	3.735e-05	34
FALSE	High	[N].AICPGFVNTAILE.[S]	1xDBIA [C3]; 1xTMTPro [N-Term]	0.000540808	4.51323e-05	1	1	7	P15428	P15428 [180-192]	0		AICPGFVNTAILE	15-hydroxyprostaglandin dehydrogenase [NAD(+)] OS=Homo sapiens (Human) OX=9606 GN=HPGD PE=1 SV=1	1948.09	0.702	0.675	0.765	0.578	0.337347	0.514971	0.441911	0.164489	18.52	8.07	18.08	18.32	349.9	245.7	236.3	270.4	204.4	4.59	10.66	19.73	9.69	10.12		High	5.499e-05	0.0002879	28
FALSE	High	[E].VTCDPDSGGSQGLR.[G]	1xDBIA [C3]; 1xTMTPro [N-Term]	2.08225e-09	4.51323e-05	1	1	4	Q9C0C2	Q9C0C2 [1322-1335]	0		VTCDPDSGGSQGLR	182 kDa tankyrase-1-binding protein OS=Homo sapiens (Human) OX=9606 GN=TNKS1BP1 PE=1 SV=4	1992.01	0.914	0.883	0.902	0.578	0.518919	0.514971	0.439673	0.231395	15.81	10.78	4.87	22.04	2072.9	1897.5	1638.1	1869.9	1198.5	6.36	15.24	15.62	11.4	35.38		High	5.499e-05	4.732e-10	35
FALSE	High	[K].EDDCGQDPY.[I]	1xDBIA [C4]; 1xTMTPro [N-Term]	0.0150524	0.0019378	1	1	1	P10746	P10746 [11-19]	0		EDDCGQDPY	Uroporphyrinogen-III synthase OS=Homo sapiens (Human) OX=9606 GN=UROS PE=1 SV=1	1641.74	0.771	0.734	0.796	0.579	0.384802	0.514971	0.454506	0.204235	20.3	18.48	11.17	17.4	247.2	204	194.3	196.8	143	4.31	24.25	17.97	12.87	19.52		High	0.001339	0.009889	6
FALSE	High	[A].TMSGVTTCLR.[F]	1xDBIA [C8]; 1xTMTPro [N-Term]	1.07975e-05	4.51323e-05	2	7	5	A6NNZ2; P07437	A6NNZ2 [232-241]; P07437 [232-241]	0		TMSGVTTCLR	Tubulin beta 8B OS=Homo sapiens (Human) OX=9606 GN=TUBB8B PE=1 SV=1 Tubulin beta chain OS=Homo sapiens (Human) OX=9606 GN=TUBB PE=1 SV=2	1668.91	0.748	0.774	0.855	0.58	0.27251	0.514971	0.526361	0.229468	3.56	6.43	18.39	30.54	1595.8	1225	1292.7	1364.9	924.8	2.67	3.53	9.1	16.66	26.05	Shared	High	5.499e-05	4.361e-06	16
FALSE	High	[K].LTTPTYGDLNHLVSATMSGVTTCLR.[F]	1xDBIA [C23]; 1xTMTPro [N-Term]	5.76161e-12	4.51323e-05	1	5	6	P07437	P07437 [217-241]	0		LTTPTYGDLNHLVSATMSGVTTCLR	Tubulin beta chain OS=Homo sapiens (Human) OX=9606 GN=TUBB PE=1 SV=2	3251.71	0.906	0.917	0.931	0.58	0.400217	0.515799	0.952521	0.143188	0.61	7.18	15.82	15.27	1060.1	842.6	851.9	986.8	614.5	9.88	18	18.82	15.47	20.3		High	5.499e-05	8.805e-13	58
FALSE	High	[H].AGACANQASE.[T]	1xDBIA [C4]; 1xTMTPro [N-Term]	0.001539	0.000418575	1	1	6	P53396	P53396 [761-770]	0		AGACANQASE	ATP-citrate synthase OS=Homo sapiens (Human) OX=9606 GN=ACLY PE=1 SV=3	1521.77	0.8	0.707	0.741	0.58	0.432885	0.550062	0.42563	0.166955	22.99	25.22	2.16	18.98	736.3	589.3	520.8	578.5	459.2	5.91	24.45	27.7	3.71	14.28		High	0.0002594	0.0008975	20
FALSE	High	[E].SCDCLQGFQI.[V]	1xCarbamidomethyl [C]; 1xDBIA [C]; 1xTMTPro [N-Term]	0.000817973	0.000257308	1	1	4	Q9H4B7	Q9H4B7 [126-135]	0		SCDCLQGFQI	Tubulin beta-1 chain OS=Homo sapiens (Human) OX=9606 GN=TUBB1 PE=1 SV=1	1770.88	0.815	0.726	0.825	0.58	0.386444	0.552922	0.42563	0.129264	12.63	34.88	5.88	6.69	410.2	334.4	297.6	338.5	238	2.51	19.19	30.98	2.04	2.76		High	0.0001491	0.0004531	27
FALSE	High	[R].GGGSCSGSAGGGGSGSLPSQR.[G]	1xDBIA [C5]; 1xTMTPro [N-Term]	3.90955e-12	4.51323e-05	1	1	2	O15234	O15234 [32-52]	0		GGGSCSGSAGGGGSGSLPSQR	Protein CASC3 OS=Homo sapiens (Human) OX=9606 GN=CASC3 PE=1 SV=2	2323.14	0.919	0.888	0.864	0.581	0.486449	0.547249	0.481676	0.209613	8.87	17.52	15.42	23.97	819.6	752.9	685.2	754.3	560	11.76	12.5	14.66	8.74	23.26		High	5.499e-05	5.818e-13	68
FALSE	High	[L].CQAILDE.[T]	1xDBIA [C1]; 1xTMTPro [N-Term]	0.033731	0.004127	1	1	2	P04083	P04083 [324-330]	0		CQAILDE	Annexin A1 OS=Homo sapiens (Human) OX=9606 GN=ANXA1 PE=1 SV=2	1391.75	0.781	0.652	0.746	0.581	0.480713	0.621243	0.455337	0.232482	32.83	75.71	9.65	20.96	80.1	57	52.2	45.4	38.5	19.49	31.54	37.36	22.69	22.84		High	0.002883	0.02356	17
FALSE	High	[E].NVGLHVPCGY.[L]	1xDBIA [C8]; 1xTMTPro [N-Term]	0.00175696	0.000418575	1	1	6	O15013	O15013 [140-149]	0		NVGLHVPCGY	Rho guanine nucleotide exchange factor 10 OS=Homo sapiens (Human) OX=9606 GN=ARHGEF10 PE=1 SV=4	1658.9	0.77	0.713	0.756	0.582	0.345687	0.514971	0.446519	0.16516	12.21	25.27	9.76	8.19	860.3	700	648.5	639.4	492.4	3.8	16.87	25.1	13.94	12.48		High	0.0002594	0.001037	20
FALSE	High	[K].GHSACEPE.[N]	1xDBIA [C5]; 1xTMTPro [N-Term]	0.0199744	0.00253155	1	1	4	Q9ULX3	Q9ULX3 [143-150]	0		GHSACEPE	RNA-binding protein NOB1 OS=Homo sapiens (Human) OX=9606 GN=NOB1 PE=1 SV=1	1429.71	0.971	0.939	0.887	0.583	0.530157	0.79163	0.868901	0.27246	1.37	32.33	0.53	36.29	546.6	493.3	513.1	585.1	384.4	13.79	9.11	13.28	10.88	28.66		High	0.001738	0.01333	4
FALSE	High	[K].DQICDVR.[I]	1xDBIA [C4]; 1xTMTPro [N-Term]	0.0178193	0.00215076	1	1	4	Q8TCG1	Q8TCG1 [612-618]	0		DQICDVR	Protein CIP2A OS=Homo sapiens (Human) OX=9606 GN=CIP2A PE=1 SV=2	1448.79	0.898	0.917	0.867	0.583	0.42669	0.544486	0.450852	0.0939233	6.54	11.44	5.31	0.52	366.1	332.5	324.3	317.3	212.6	3.35	17.87	19.26	12.34	4.16		High	0.001552	0.01187	17
FALSE	High	[H].QLSSCDGE.[L]	1xDBIA [C5]; 1xTMTPro [N-Term]	0.0356415	0.0043175	1	1	1	Q9UPU9	Q9UPU9 [475-482]	0		QLSSCDGE	Protein Smaug homolog 1 OS=Homo sapiens (Human) OX=9606 GN=SAMD4A PE=1 SV=3	1438.72	0.709	0.682	0.722	0.583	0.350936	0.514971	0.320084	0.140015	18.18	5.53	1.84	12.05	96.2	73.9	65.7	69.4	60.8	5.15	20.87	19.92	7.13	9.29		High	0.003007	0.02512	11
FALSE	High	[R].GDFCIQVGR.[N]	1xDBIA [C4]; 1xTMTPro [N-Term]	0.000634866	0.000159506	2	3	5	P15531; P22392	P15531 [106-114]; P22392 [106-114]	0		GDFCIQVGR	Nucleoside diphosphate kinase A OS=Homo sapiens (Human) OX=9606 GN=NME1 PE=1 SV=1 Nucleoside diphosphate kinase B OS=Homo sapiens (Human) OX=9606 GN=NME2 PE=1 SV=1	1594.87	0.848	0.765	0.721	0.584	0.928156	0.54531	0.491427	0.129264	14.68	24.28	14.64	8.84	860.3	772.2	658.2	656.8	477.5	13.29	21.92	13.86	10.07	12.55	Shared	High	0.0001071	0.0003428	5
FALSE	High	[F].SANSNSSCME.[L]	1xDBIA [C8]; 1xTMTPro [N-Term]	0.00287318	0.000443408	1	1	1	O60256	O60256 [24-33]	0		SANSNSSCME	Phosphoribosyl pyrophosphate synthase-associated protein 2 OS=Homo sapiens (Human) OX=9606 GN=PRPSAP2 PE=1 SV=1	1629.75	0.916	0.788	0.931	0.584	0.643645	0.75486	0.613234	0.141826	27.28	3.17	13.01	11.99	60.1	55.1	47.4	56.2	35.2	5.02	21.41	23.62	13.8	5.83		High	0.0003053	0.001762	19
FALSE	High	[K].CLPGDPNYLVGAN.[C]	1xDBIA [C1]; 1xTMTPro [N-Term]	5.56079e-05	4.51323e-05	1	1	1	Q07157	Q07157 [1727-1739]	0		CLPGDPNYLVGAN	Tight junction protein ZO-1 OS=Homo sapiens (Human) OX=9606 GN=TJP1 PE=1 SV=3	1933.02	0.78	0.734	0.832	0.584	0.35371	0.514971	0.497703	0.146768	21.04	24.19	13.66	14.09	150	129.2	104.6	124.8	85	7.74	17.21	16.05	13.82	8.35		High	5.499e-05	2.506e-05	27
FALSE	High	[K].DAPNLICTPH.[TA]	1xDBIA [C7]; 1xTMTPro [N-Term]	1.43795e-05	4.51323e-05	2	2	4	P56545; Q13363	P56545 [312-321]; Q13363 [306-315]	0		DAPNLICTPH	C-terminal-binding protein 2 OS=Homo sapiens (Human) OX=9606 GN=CTBP2 PE=1 SV=1 C-terminal-binding protein 1 OS=Homo sapiens (Human) OX=9606 GN=CTBP1 PE=1 SV=2	1680.91	0.871	0.624	0.751	0.584	0.458443	0.514971	0.426383	0.138905	18.31	1.88	2.53	1.66	2208	1931.2	1383.9	1594.8	1274.9	3.35	23.3	27.47	10.94	9.72	Shared	High	5.499e-05	5.926e-06	26
FALSE	High	[H].TCFNQLDLPAYE.[S]	1xDBIA [C2]; 1xTMTPro [N-Term]	1.74051e-05	4.51323e-05	1	1	3	Q7Z6Z7	Q7Z6Z7 [4340-4351]	0		TCFNQLDLPAYE	E3 ubiquitin-protein ligase HUWE1 OS=Homo sapiens (Human) OX=9606 GN=HUWE1 PE=1 SV=3	2014.03	0.761	0.745	0.789	0.585	0.388627	0.514971	0.432703	0.262709	17.57	7.55	12.62	31.02	55.5	45.6	43.5	43.7	32.1	4.8	18.17	12.09	5.96	29.94		High	5.499e-05	7.263e-06	30
FALSE	High	[F].LINCSGDIFLEK.[H]	1xDBIA [C4]; 1xTMTPro [K12]; 1xTMTPro [N-Term]	0.000160765	4.51323e-05	1	1	2	Q9Y2T2	Q9Y2T2 [7-18]	0		LINCSGDIFLEK	AP-3 complex subunit mu-1 OS=Homo sapiens (Human) OX=9606 GN=AP3M1 PE=1 SV=1	2256.29	0.855	0.805	0.728	0.586	0.380537	0.514971	0.441911	0.181313	1.08	26.69	5.47	6.37	655.7	550.7	527.8	512.8	412.3	4.78	14.93	15.39	10.94	13.42		High	5.499e-05	7.827e-05	12
FALSE	High	[E].FAHHGVFYHQGQCCIAA.[S]	1xCarbamidomethyl [C13]; 1xDBIA [C14]; 1xTMTPro [N-Term]	7.045e-06	4.51323e-05	1	1	4	P00352	P00352 [290-306]	0		FAHHGVFYHQGQCCIAA	Retinal dehydrogenase 1 OS=Homo sapiens (Human) OX=9606 GN=ALDH1A1 PE=1 SV=2	2546.25	0.599	0.525	0.581	0.586	0.194738	0.514971	0.376918	0.124985	0.32	10.95	5.08	1.56	1481.3	888.1	778.3	860.9	865.9	2.88	1.76	5.13	2.42	1.95		High	5.499e-05	2.768e-06	29
FALSE	High	[K].AHQCGDDDK.[T]	1xDBIA [C4]; 1xTMTPro [K9]; 1xTMTPro [N-Term]	0.000284377	4.51323e-05	1	1	1	Q9BQ61	Q9BQ61 [162-170]	0		AHQCGDDDK	Telomerase RNA component interacting RNase OS=Homo sapiens (Human) OX=9606 GN=TRIR PE=1 SV=1	1892.98	0.695	0.829	0.637	0.586	0.321341	0.514971	0.42563	0.140015	11.3	18.57	7.69	7.41	457.3	312.9	421.2	323.7	298	6.74	18.8	17.85	14.03	10.12		High	5.499e-05	0.0001443	19
FALSE	High	[R].DDSIDICNPE.[V]	1xDBIA [C7]; 1xTMTPro [N-Term]	0.00228859	0.000443408	1	1	4	B2RTY4	B2RTY4 [441-450]	0		DDSIDICNPE	Unconventional myosin-IXa OS=Homo sapiens (Human) OX=9606 GN=MYO9A PE=1 SV=2	1720.84	0.806	0.84	0.717	0.586	0.329271	0.514971	0.546075	0.195363	3.03	17.49	7.35	7.06	95.7	68.6	80.4	69.1	56.2	6.8	9.82	10.36	17.75	10.02		High	0.0003053	0.001381	48
FALSE	High	[E].LFSTCVTNGPF.[I]	1xDBIA [C5]; 1xTMTPro [N-Term]	7.86912e-05	4.51323e-05	1	1	4	P26599	P26599 [19-29]	0		LFSTCVTNGPF	Polypyrimidine tract-binding protein 1 OS=Homo sapiens (Human) OX=9606 GN=PTBP1 PE=1 SV=1	1785.95	0.931	0.582	0.65	0.587	0.564572	0.514971	0.42563	0.149714	15.58	0.97	10.88	6.84	905.8	843.1	523.3	580.2	538.8	1.38	28.46	27.31	9.33	12.04		High	5.499e-05	3.632e-05	45
FALSE	High	[C].SSQSSSSGICTD.[F]	1xDBIA [C10]; 1xTMTPro [N-Term]	6.95739e-05	4.51323e-05	1	1	2	Q7Z6Z7	Q7Z6Z7 [3376-3387]	0		SSQSSSSGICTD	E3 ubiquitin-protein ligase HUWE1 OS=Homo sapiens (Human) OX=9606 GN=HUWE1 PE=1 SV=3	1758.85	0.805	0.717	0.768	0.588	0.345687	0.514971	0.42563	0.164102	13.84	15.35	1.81	8.77	524.3	427.8	358.2	384	293.7	3.21	14.24	18.83	6.19	13.46		High	5.499e-05	3.193e-05	28
FALSE	High	[Y].SMPGYTCSIR.[E]	1xDBIA [C7]; 1xTMTPro [N-Term]	1.74051e-05	4.51323e-05	1	1	5	Q12792	Q12792 [258-267]	0		SMPGYTCSIR	Twinfilin-1 OS=Homo sapiens (Human) OX=9606 GN=TWF1 PE=1 SV=3	1714.89	0.901	0.757	0.739	0.588	0.464243	0.629716	0.487827	0.196896	4.61	53.2	30.36	15.24	1975.1	1613.6	1495.6	1655.6	1209.4	13.38	19.35	27.34	17.32	6.09		High	5.499e-05	7.272e-06	14
FALSE	High	[R].DVPIFVCAM.[A]	1xDBIA [C7]; 1xTMTPro [N-Term]	0.0244889	0.00335599	1	1	1	Q1L5Z9	Q1L5Z9 [537-545]	0		DVPIFVCAM	LON peptidase N-terminal domain and RING finger protein 2 OS=Homo sapiens (Human) OX=9606 GN=LONRF2 PE=2 SV=3	1594.87	0.797	0.711	0.777	0.588	0.329667	0.514971	0.529207	0.262266	11.3	20.05	30.73	16.83	32.8	23.4	23.3	25.6	21	21.25	19.96	6.75	25.15	9.84		High	0.002364	0.01655	19
FALSE	High	[R].DACDTVR.[V]	1xDBIA [C3]; 1xTMTPro [N-Term]	0.0453902	0.00519136	1	1	4	Q9NZL4	Q9NZL4 [199-205]	0		DACDTVR	Hsp70-binding protein 1 OS=Homo sapiens (Human) OX=9606 GN=HSPBP1 PE=1 SV=2	1379.73	0.81	0.77	0.797	0.588	0.375011	0.514971	0.446853	0.206774	5.62	24.54	14.92	13.76	1468.5	1173.4	1116.5	1196.5	883.5	1.79	20.35	18.76	12.87	24.3		High	0.003594	0.03293	7
FALSE	High	[K].CDNSSMSLQMGYT.[Q]	1xDBIA [C1]; 1xTMTPro [N-Term]	0.000261813	4.51323e-05	1	1	1	Q99439	Q99439 [240-252]	0		CDNSSMSLQMGYT	Calponin-2 OS=Homo sapiens (Human) OX=9606 GN=CNN2 PE=1 SV=4	2036.94	0.744	0.768	0.873	0.589	0.329667	0.514971	0.516886	0.209159	14.02	10.01	9.99	8.84	458.2	352.7	341.2	366.7	263.2	6.16	17.33	15.93	17.32	20.66		High	5.499e-05	0.0001321	21
FALSE	High	[E].VQFGHAGACAN.[Q]	1xDBIA [C9]; 1xTMTPro [N-Term]	2.07148e-05	4.51323e-05	1	1	8	P53396	P53396 [756-766]	0		VQFGHAGACAN	ATP-citrate synthase OS=Homo sapiens (Human) OX=9606 GN=ACLY PE=1 SV=3	1674.87	0.882	0.895	0.775	0.59	0.476597	0.534281	0.453274	0.129264	13.2	14.7	8.16	5.53	2365.7	1913.2	1767.2	1812.6	1387.3	11.04	22.76	19.98	4.22	5.07		High	5.499e-05	8.721e-06	32
FALSE	High	[K].GVCDQSFGIHVAE.[L]	1xDBIA [C3]; 1xTMTPro [N-Term]	0.000134526	4.51323e-05	1	1	2	P43246	P43246 [820-832]	0		GVCDQSFGIHVAE	DNA mismatch repair protein Msh2 OS=Homo sapiens (Human) OX=9606 GN=MSH2 PE=1 SV=1	1962.01	1.03	0.817	0.858	0.59	0.693868	0.578849	0.426383	0.23058	4.38	12.17	0.1	27.82	505.6	520.8	412.9	459	316.1	3.67	20.52	17.48	3.72	27.41		High	5.499e-05	6.436e-05	37
FALSE	High	[K].TDSCDVNDCVQQVVE.[L]	1xCarbamidomethyl [C9]; 1xDBIA [C4]; 1xTMTPro [N-Term]	2.95041e-05	4.51323e-05	1	1	2	O43252	O43252 [204-218]	0		TDSCDVNDCVQQVVE	Bifunctional 3'-phosphoadenosine 5'-phosphosulfate synthase 1 OS=Homo sapiens (Human) OX=9606 GN=PAPSS1 PE=1 SV=2	2311.09	0.896	0.942	0.899	0.59	0.501976	0.514971	0.617337	0.196896	19.29	1.63	21.07	6.6	56.4	45.8	48.7	50.7	35.4	8.04	15.83	5.88	7.54	10.55		High	5.499e-05	1.276e-05	31
FALSE	High	[K].STCSYYEDEDEE.[V]	1xDBIA [C3]; 1xTMTPro [N-Term]	0.000162563	4.51323e-05	1	1	2	Q8NI08	Q8NI08 [760-771]	0		STCSYYEDEDEE	Nuclear receptor coactivator 7 OS=Homo sapiens (Human) OX=9606 GN=NCOA7 PE=1 SV=2	2069.88	0.886	0.876	0.858	0.591	0.355225	0.514971	0.46551	0.23103	2.06	0.52	9.11	24.88	121.6	105.7	103.2	106.7	71.8	2.71	10.57	5.14	14.81	30.99		High	5.499e-05	7.923e-05	19
FALSE	High	[K].IISNASCTTN.[C]	1xDBIA [C7]; 1xTMTPro [N-Term]	0.00110137	0.000418575	1	1	40	P04406	P04406 [146-155]	0		IISNASCTTN	Glyceraldehyde-3-phosphate dehydrogenase OS=Homo sapiens (Human) OX=9606 GN=GAPDH PE=1 SV=3	1623.87	0.807	0.729	0.719	0.591	0.380492	0.515359	0.455682	0.151819	13.85	19.17	14.11	7.05	1294.5	1044.4	943.5	960.4	789	5.97	15.51	18.44	12.53	6.13		High	0.0002594	0.0006244	18
FALSE	High	[K].KPADDQDPIDALSGDLDSCPSTTE.[T]	1xDBIA [C19]; 1xTMTPro [K1]; 1xTMTPro [N-Term]	1.1451e-07	4.51323e-05	1	1	1	P20810	P20810 [643-666]	0		KPADDQDPIDALSGDLDSCPSTTE	Calpastatin OS=Homo sapiens (Human) OX=9606 GN=CAST PE=1 SV=4	3394.68	0.824	0.837	0.947	0.591	0.350936	0.515799	0.553569	0.245826	2.47	19.65	2.44	10.01	134.8	110.2	110	127.7	81	2.08	12.3	23.54	16.33	38.95		High	5.499e-05	3.406e-08	12
FALSE	High	[K].CLDGIPF.[T]	1xDBIA [C1]; 1xTMTPro [N-Term]	0.0492531	0.00534268	1	1	2	Q96IF1	Q96IF1 [435-441]	0		CLDGIPF	LIM domain-containing protein ajuba OS=Homo sapiens (Human) OX=9606 GN=AJUBA PE=1 SV=1	1364.76	0.821	0.722	0.834	0.592	0.407416	0.514971	0.506278	0.164102	18.83	1.47	17.79	4	391.5	336.3	295.9	315.9	230.5	4	23.71	17.73	17.22	11.39		High	0.003674	0.03605	16
FALSE	High	[R].YDNMHIPGSPLQFYVDYVNCGHVTAY.[G]	1xDBIA [C20]; 1xTMTPro [N-Term]	4.70086e-06	4.51323e-05	1	1	2	P21333	P21333 [1846-1871]	0		YDNMHIPGSPLQFYVDYVNCGHVTAY	Filamin-A OS=Homo sapiens (Human) OX=9606 GN=FLNA PE=1 SV=4	3603.74	0.762	0.739	0.797	0.592	0.353446	0.583493	0.454408	0.181975	2.65	39.05	0.57	8.58	145.9	125.2	97.8	103.1	76.6	12.87	15.93	34.38	10.82	12.67		High	5.499e-05	1.8e-06	22
FALSE	High	[E].VCPAGWKPGSDTIKPD.[V]	1xDBIA [C2]; 2xTMTPro [K7; K14]; 1xTMTPro [N-Term]	2.60766e-05	4.51323e-05	1	1	1	Q06830	Q06830 [172-187]	0		VCPAGWKPGSDTIKPD	Peroxiredoxin-1 OS=Homo sapiens (Human) OX=9606 GN=PRDX1 PE=1 SV=1	2879.63	0.74	0.879	0.871	0.594	0.353392	0.553921	0.577635	0.201309	16.44	21.3	21.1	8.92	3683.1	2726.6	3064.1	3579.6	2439.6	8.47	10.98	17.7	18.27	18.85		High	5.499e-05	1.116e-05	3
FALSE	High	[K].SSLSCSLQE.[G]	1xDBIA [C5]; 1xTMTPro [N-Term]	0.00267138	0.000443408	1	1	3	P52701	P52701 [611-619]	0		SSLSCSLQE	DNA mismatch repair protein Msh6 OS=Homo sapiens (Human) OX=9606 GN=MSH6 PE=1 SV=2	1553.82	0.931	0.966	0.907	0.594	0.714584	0.58426	0.454408	0.239863	25.56	6.86	3.72	13.32	74.3	69.2	71.8	72.3	48.9	7.03	12.75	3.51	5.84	21.46		High	0.0003053	0.001627	13
FALSE	High	[K].YMACCLLYR.[G]	2xDBIA [C4; C5]; 1xTMTPro [N-Term]	0.000160765	4.51323e-05	3	5	8	Q71U36; Q9BQE3; P68366	Q71U36 [312-320]; Q9BQE3 [312-320]; P68366 [312-320]	0		YMACCLLYR	Tubulin alpha-1A chain OS=Homo sapiens (Human) OX=9606 GN=TUBA1A PE=1 SV=1 Tubulin alpha-1C chain OS=Homo sapiens (Human) OX=9606 GN=TUBA1C PE=1 SV=1 Tubulin alpha-4A chain OS=Homo sapiens (Human) OX=9606 GN=TUBA4A PE=1 SV=1	2032.09	0.884	0.964	0.913	0.594	0.466108	0.58426	0.483148	0.232363	15.31	4.47	7.11	25.08	1981.1	1751.6	1768.2	1900.8	1255.4	7.03	16.47	18.1	13.92	32.44	Shared	High	5.499e-05	7.789e-05	29
FALSE	High	[R].ANNNAAVAPTTCPLQPVTDPF.[A]	1xDBIA [C12]; 1xTMTPro [N-Term]	0.000493503	4.51323e-05	1	1	1	O15027	O15027 [35-55]	0		ANNNAAVAPTTCPLQPVTDPF	Protein transport protein Sec16A OS=Homo sapiens (Human) OX=9606 GN=SEC16A PE=1 SV=4	2741.43	0.855	0.666	0.905	0.595	0.416845	0.514971	0.494036	0.150075	5.1	0.85	2.73	16.42	70.8	61.8	47.1	61	42.1	3.52	28.56	23.45	13.97	14.73		High	5.499e-05	0.0002606	25
FALSE	High	[N].CAPAASSLDGNKPAE.[S]	1xDBIA [C1]; 1xTMTPro [K12]; 1xTMTPro [N-Term]	4.99274e-07	4.51323e-05	1	1	1	Q12802	Q12802 [536-550]	0		CAPAASSLDGNKPAE	A-kinase anchor protein 13 OS=Homo sapiens (Human) OX=9606 GN=AKAP13 PE=1 SV=2	2335.26	0.817	0.686	0.835	0.595	0.417602	0.514971	0.492453	0.138905	22.54	3.3	12.15	10.29	510.1	422.6	346.9	416.5	296.7	6.54	22.06	24.99	15.71	2.69		High	5.499e-05	1.639e-07	18
FALSE	High	[R].ECISVHVGQAGVQMGNACWE.[L]	2xDBIA [C2; C18]; 1xTMTPro [N-Term]	8.75827e-07	4.51323e-05	1	1	1	P68366	P68366 [3-22]	0		ECISVHVGQAGVQMGNACWE	Tubulin alpha-4A chain OS=Homo sapiens (Human) OX=9606 GN=TUBA4A PE=1 SV=1	3014.5	0.729	0.775	0.856	0.596	0.458862	0.629637	0.964465	0.296259	20.42	16.35	13.5	36.58	867.4	647.3	688.3	760.4	517.3	14	13.25	13.86	25.07	22.13		High	5.499e-05	2.994e-07	5
FALSE	High	[M].SGVTTCLR.[F]	1xDBIA [C6]; 1xTMTPro [N-Term]	0.00193456	0.000443408	2	7	8	A6NNZ2; P07437	A6NNZ2 [234-241]; P07437 [234-241]	0		SGVTTCLR	Tubulin beta 8B OS=Homo sapiens (Human) OX=9606 GN=TUBB8B PE=1 SV=1 Tubulin beta chain OS=Homo sapiens (Human) OX=9606 GN=TUBB PE=1 SV=2	1436.82	0.759	0.795	0.815	0.596	0.32063	0.514971	0.5389	0.244939	10.89	21.96	28.58	30.08	3040.1	2307.2	2417.1	2486.2	1818.4	4.01	5.77	11.29	19.12	29.4	Shared	High	0.0002984	0.001151	9
FALSE	High	[C].CIVTSTYGWTANMER.[I]	1xDBIA [C1]; 1xTMTPro [N-Term]	8.42481e-10	4.51323e-05	2	2	4	P07900; P08238	P07900 [598-612]; P08238 [590-604]	0		CIVTSTYGWTANMER	Heat shock protein HSP 90-alpha OS=Homo sapiens (Human) OX=9606 GN=HSP90AA1 PE=1 SV=5 Heat shock protein HSP 90-beta OS=Homo sapiens (Human) OX=9606 GN=HSP90AB1 PE=1 SV=4	2332.17	0.88	0.828	0.837	0.597	0.445082	0.527801	0.518371	0.140015	9.24	26.99	14.9	6.91	1733.8	1525.2	1435.8	1478.2	1035.2	1.23	23.42	22.9	24.34	7.82	Shared	High	5.499e-05	1.804e-10	47
FALSE	High	[N].FLTQGQVCC.[N]	1xCarbamidomethyl [C]; 1xDBIA [C]; 1xTMTPro [N-Term]	0.00135678	0.000418575	1	1	2	P49189	P49189 [281-289]	0		FLTQGQVCC	4-trimethylaminobutyraldehyde dehydrogenase OS=Homo sapiens (Human) OX=9606 GN=ALDH9A1 PE=1 SV=3	1655.86	0.75	0.665	0.675	0.598	0.344966	0.514971	0.42563	0.138905	11.6	5.95	6.22	8.23	363.7	269.6	241.9	249.6	230.2	3.72	13.77	3.94	4.98	7.37		High	0.0002594	0.0007838	25
FALSE	High	[R].DFDQNMNDSCE.[D]	1xDBIA [C10]; 1xTMTPro [N-Term]	0.00044288	4.51323e-05	1	1	3	Q9Y4F5	Q9Y4F5 [1405-1415]	0		DFDQNMNDSCE	Centrosomal protein of 170 kDa protein B OS=Homo sapiens (Human) OX=9606 GN=CEP170B PE=1 SV=4	1917.83	0.909	1.053	0.859	0.598	0.518397	0.886749	0.779676	0.222317	17.71	15	5.07	22.87	43.5	39.5	45.7	44.8	27	10.73	8.5	5.88	16.25	15.85		High	5.499e-05	0.0002328	54
FALSE	High	[K].GCSNEPYFGSLTAL.[V]	1xDBIA [C2]; 1xTMTPro [N-Term]	0.0518043	0.00549076	1	1	1	Q68CZ2	Q68CZ2 [1250-1263]	0		GCSNEPYFGSLTAL	Tensin-3 OS=Homo sapiens (Human) OX=9606 GN=TNS3 PE=1 SV=2	2059.05	0.784	0.851	1.237	0.598	0.386444	0.73478	0.507056	0.236236	12.58	41.96	8.96	17.64	23.1	18.1	17.9	28.5	14.5	6.99	20.96	32.96	20.26	36.1		High	0.003801	0.0383	26
FALSE	High	[G].SGHPTSCCSAAE.[I]	1xCarbamidomethyl [C7]; 1xDBIA [C8]; 1xTMTPro [N-Term]	0.0008665	0.000257308	1	1	6	P29401	P29401 [35-46]	0		SGHPTSCCSAAE	Transketolase OS=Homo sapiens (Human) OX=9606 GN=TKT PE=1 SV=3	1806.84	1.069	1.05	1.362	0.598	0.971043	0.905138	0.932053	0.388713	69.84	3.89	32.85	51.02	816.4	872.4	879.6	1056	527.1	31.89	19.97	19.66	28.16	45.98		High	0.0001491	0.0004818	11
FALSE	High	[R].SGTICSSE.[L]	1xDBIA [C5]; 1xTMTPro [N-Term]	0.0109249	0.00136531	1	1	3	P04632	P04632 [186-193]	0		SGTICSSE	Calpain small subunit 1 OS=Homo sapiens (Human) OX=9606 GN=CAPNS1 PE=1 SV=1	1383.71	0.757	0.868	0.884	0.598	0.33593	0.567551	0.425267	0.180619	17.06	26.67	2.76	4.4	2779.6	2098.8	2412.6	2511.3	1842.4	11.34	1.05	7.5	12.29	19.07		High	0.00094	0.007102	27
FALSE	High	[E].EAVDGECPPQR.[S]	1xDBIA [C7]; 1xTMTPro [N-Term]	3.24416e-06	4.51323e-05	1	1	7	P27708	P27708 [1368-1378]	0		EAVDGECPPQR	CAD protein OS=Homo sapiens (Human) OX=9606 GN=CAD PE=1 SV=3	1800.92	0.835	0.875	0.81	0.598	0.345781	0.514971	0.42563	0.239178	2.24	0.07	3.83	23.07	353.5	265.4	274.3	286.9	212	6.91	10.55	10.16	12.28	36.93		High	5.499e-05	1.211e-06	29
FALSE	High	[Y].IQDHGDGTHTITYIPLCPGAY.[T]	1xDBIA [C17]; 1xTMTPro [N-Term]	3.25715e-07	4.51323e-05	1	1	1	P21333	P21333 [1209-1229]	0		IQDHGDGTHTITYIPLCPGAY	Filamin-A OS=Homo sapiens (Human) OX=9606 GN=FLNA PE=1 SV=4	2872.46	0.87	0.627	0.661	0.599	0.539042	0.526358	0.494036	0.21708	26.16	7.86	17.5	26.75	160.6	140.1	100.7	106.1	96.2	8.88	25.26	25.61	18.22	16.18		High	5.499e-05	1.037e-07	25
FALSE	High	[E].NGCAYFHEEE.[R]	1xDBIA [C3]; 1xTMTPro [N-Term]	0.00139277	0.000418575	1	2	2	Q6P996	Q6P996 [133-142]	0		NGCAYFHEEE	Pyridoxal-dependent decarboxylase domain-containing protein 1 OS=Homo sapiens (Human) OX=9606 GN=PDXDC1 PE=1 SV=2	1798.84	0.763	0.692	0.815	0.599	0.353446	0.514971	0.53753	0.239281	5.95	6.87	26.38	6.85	2198	1736.3	1504	1792.3	1214	8.38	17.99	25.02	17.6	31.23		High	0.0002594	0.0008073	4
FALSE	High	[K].YGQGGNCTE.[G]	1xDBIA [C7]; 1xTMTPro [N-Term]	0.0246361	0.00335599	1	1	2	Q0VDG4	Q0VDG4 [137-145]	0		YGQGGNCTE	Secernin-3 OS=Homo sapiens (Human) OX=9606 GN=SCRN3 PE=1 SV=1	1528.74	0.907	0.893	0.848	0.599	0.462663	0.673051	0.534267	0.234965	7.88	30.88	8.18	29.67	676	575.8	603.9	619.4	461.3	10.02	15.47	12.54	6.16	21.1		High	0.002378	0.01672	17
FALSE	High	[E].ATCSDTSE.[S]	1xDBIA [C3]; 1xTMTPro [N-Term]	0.0172911	0.00203826	1	1	2	O94763	O94763 [446-453]	0		ATCSDTSE	Unconventional prefoldin RPB5 interactor 1 OS=Homo sapiens (Human) OX=9606 GN=URI1 PE=1 SV=3	1413.69	0.863	0.867	0.869	0.6	0.39137	0.514971	0.529207	0.220223	7.94	12.56	18.1	19.35	559.9	459	461.5	501.7	346.4	4.1	15.5	10.34	15.46	27.77		High	0.001496	0.01145	13
FALSE	High	[K].RPQFSPTGDCQAE.[A]	1xDBIA [C10]; 1xTMTPro [N-Term]	0.00568448	0.000798928	1	1	2	Q7Z4Q2	Q7Z4Q2 [11-23]	0		RPQFSPTGDCQAE	HEAT repeat-containing protein 3 OS=Homo sapiens (Human) OX=9606 GN=HEATR3 PE=1 SV=2	2036.02	0.92	0.732	0.83	0.6	0.467388	0.514971	0.442014	0.228427	6.83	6.47	12.76	19.01	2210.6	2034.7	1618.4	1848.7	1335.9	0.96	19.6	19.31	8.67	27.23		High	0.0005382	0.003588	8
FALSE	High	[G].GAGASTSGSSGACGFSYK.[-]	1xDBIA [C13]; 1xTMTPro [K18]; 1xTMTPro [N-Term]	7.02608e-11	4.51323e-05	1	1	4	Q9UNF1	Q9UNF1 [589-606]	0		GAGASTSGSSGACGFSYK	Melanoma-associated antigen D2 OS=Homo sapiens (Human) OX=9606 GN=MAGED2 PE=1 SV=2	2499.28	0.852	0.804	0.875	0.601	0.353446	0.741252	0.92745	0.369305	1.33	5.86	14.52	61.47	2782.8	2037.9	2306.9	2609.8	1790.8	17.24	13.37	7.94	11.34	45.53		High	5.499e-05	1.269e-11	50
FALSE	High	[R].RASCTSSTSGSK.[R]	1xDBIA [C4]; 1xTMTPro [K12]; 1xTMTPro [N-Term]	3.4331e-05	4.51323e-05	1	1	2	P13807	P13807 [696-707]	0		RASCTSSTSGSK	Glycogen [starch] synthase, muscle OS=Homo sapiens (Human) OX=9606 GN=GYS1 PE=1 SV=2	2076.14	1.18	0.982	1.215	0.601	0.804459	0.991083	0.798013	0.26996	1.32	20.93	39.77	46.02	710.4	744.3	697.4	950.6	470	10.71	37.64	5.67	29.86	29.66		High	5.499e-05	1.501e-05	18
FALSE	High	[K].AIPAGCGDEEEEEEE.[S]	1xDBIA [C6]; 1xTMTPro [N-Term]	0.000153766	4.51323e-05	1	1	3	Q6PUV4	Q6PUV4 [100-114]	0		AIPAGCGDEEEEEEE	Complexin-2 OS=Homo sapiens (Human) OX=9606 GN=CPLX2 PE=1 SV=2	2207	0.714	0.851	0.896	0.601	0.587229	0.802708	0.541665	0.23058	65.58	67.87	0.92	8.76	18.3	12.6	15.4	11.6	7.6	37.43	22.95	22	31.45	35.28		High	5.499e-05	7.43e-05	10
FALSE	High	[R].RPGGEGPQCE.[K]	1xDBIA [C9]; 1xTMTPro [N-Term]	0.0448255	0.00509584	1	1	4	Q9NWY4	Q9NWY4 [9-18]	0		RPGGEGPQCE	Histone PARylation factor 1 OS=Homo sapiens (Human) OX=9606 GN=HPF1 PE=1 SV=2	1629.83	0.824	0.877	0.861	0.601	0.36954	0.514971	0.454408	0.194046	16.79	11.38	7.41	11.89	2316.5	1909.9	1803.7	1968.9	1392.2	7.96	10.92	15.64	1.13	26.84		High	0.003544	0.03246	12
FALSE	High	[R].VQCPLPSTQLPSPGTCVSQGPEE.[L]	1xCarbamidomethyl [C3]; 1xDBIA [C16]; 1xTMTPro [N-Term]	0.00319967	0.000443408	1	1	1	Q8IVF2	Q8IVF2 [4902-4924]	0		VQCPLPSTQLPSPGTCVSQGPEE	Protein AHNAK2 OS=Homo sapiens (Human) OX=9606 GN=AHNAK2 PE=1 SV=2	3011.51	0.912	0.759	0.857	0.601	0.5137	0.514971	0.454408	0.141826	17.59	15.28	10.28	2.19	216.4	211.6	136.6	198.9	130.1	13.69	22.44	18.25	20.86	5.57		High	0.0003053	0.001972	16
FALSE	High	[Y].SYSCEGPEEE.[S]	1xDBIA [C4]; 1xTMTPro [N-Term]	0.000485573	4.51323e-05	1	1	2	Q9C0B1	Q9C0B1 [246-255]	0		SYSCEGPEEE	Alpha-ketoglutarate-dependent dioxygenase FTO OS=Homo sapiens (Human) OX=9606 GN=FTO PE=1 SV=3	1729.79	0.808	0.695	0.786	0.601	0.367401	0.514971	0.466229	0.196896	9.44	3.32	18.69	4.06	238.5	195.4	168.1	186.1	142.4	1.05	19.83	22.04	17.58	20.66		High	5.499e-05	0.0002572	12
FALSE	High	[E].FCVEDSK.[D]	1xDBIA [C2]; 1xTMTPro [K7]; 1xTMTPro [N-Term]	0.00701657	0.000798928	1	1	6	Q15185	Q15185 [19-25]	0		FCVEDSK	Prostaglandin E synthase 3 OS=Homo sapiens (Human) OX=9606 GN=PTGES3 PE=1 SV=1	1731.96	0.841	0.719	0.86	0.601	0.345687	0.514971	0.473387	0.138905	2.6	2.41	14.09	7.17	889	761	628.7	764.9	536.2	7.13	17.72	17.15	3.48	4.1		High	0.0005876	0.004471	16
FALSE	High	[R].TPCSSLLPLLNAH.[A]	1xDBIA [C3]; 1xTMTPro [N-Term]	2.86688e-06	4.51323e-05	1	1	4	Q9NUQ6	Q9NUQ6 [365-377]	0		TPCSSLLPLLNAH	SPATS2-like protein OS=Homo sapiens (Human) OX=9606 GN=SPATS2L PE=1 SV=2	1966.11	0.882	0.701	0.8	0.601	0.431999	0.515359	0.426383	0.170907	9.46	13.92	7.06	13.26	1054.3	930	739	843.1	647.1	2.5	18.51	24.31	5.47	12.09		High	5.499e-05	1.06e-06	20
FALSE	High	[D].LCGPSIPR.[M]	1xDBIA [C2]; 1xTMTPro [N-Term]	0.00300586	0.000443408	1	1	5	Q9Y5Y2	Q9Y5Y2 [53-60]	0		LCGPSIPR	Cytosolic Fe-S cluster assembly factor NUBP2 OS=Homo sapiens (Human) OX=9606 GN=NUBP2 PE=1 SV=1	1442.85	0.875	0.853	0.844	0.602	0.363335	0.514971	0.473872	0.23058	4.69	19.09	14.14	24.07	1643	1438	1399.3	1473.9	1050.5	3.6	9.02	10.37	11.23	27.83		High	0.0003053	0.001845	6
FALSE	High	[L].CFAPDLIINE.[Q]	1xDBIA [C1]; 1xTMTPro [N-Term]	0.0694188	0.00711361	1	1	2	P04150	P04150 [622-631]	0		CFAPDLIINE	Glucocorticoid receptor OS=Homo sapiens (Human) OX=9606 GN=NR3C1 PE=1 SV=1	1734.94	0.792	0.856	0.878	0.602	0.32063	0.514971	0.514049	0.197394	9.47	5.1	16.58	4.91	71.2	59.1	55	63.6	40.1	10.59	9.45	16.23	11.89	24.09		High	0.005118	0.054	30
FALSE	High	[K].QASSETPGCTDR.[G]	1xDBIA [C9]; 1xTMTPro [N-Term]	3.94299e-07	4.51323e-05	1	1	8	Q92609	Q92609 [698-709]	0		QASSETPGCTDR	TBC1 domain family member 5 OS=Homo sapiens (Human) OX=9606 GN=TBC1D5 PE=1 SV=1	1851.92	0.894	0.852	0.926	0.604	0.434372	0.514971	0.507272	0.23103	10.14	17.19	7.83	18.05	1948.4	1760.1	1581.5	1804.1	1176.6	3.09	15.87	14.11	11.5	31.12		High	5.499e-05	1.276e-07	24
FALSE	High	[R].TCSMVGNGDTTSQDDCVSK.[E]	2xDBIA [C2; C16]; 1xTMTPro [K19]; 1xTMTPro [N-Term]	9.08345e-12	4.51323e-05	1	1	2	Q6NYC1	Q6NYC1 [379-397]	0		TCSMVGNGDTTSQDDCVSK	Bifunctional arginine demethylase and lysyl-hydroxylase JMJD6 OS=Homo sapiens (Human) OX=9606 GN=JMJD6 PE=1 SV=1	3148.56	0.868	0.828	0.938	0.604	0.380267	0.514971	0.613234	0.250151	10.57	19.77	10.61	7.95	617.6	544.1	518.8	571.7	373.1	1.39	12.3	14.33	17.38	37.61		High	5.499e-05	1.432e-12	58
FALSE	High	[N].CVSVLIDHF.[-]	1xDBIA [C1]; 1xTMTPro [N-Term]	0.0028894	0.000443408	1	1	2	Q07157	Q07157 [1740-1748]	0		CVSVLIDHF	Tight junction protein ZO-1 OS=Homo sapiens (Human) OX=9606 GN=TJP1 PE=1 SV=3	1632.91	0.851	0.732	0.779	0.605	0.358102	0.514971	0.439443	0.129264	1.36	12.48	10.19	6.63	256.5	220.2	187.6	196.9	149	9.47	22.55	23.11	14.08	9.52		High	0.0003053	0.001773	26
FALSE	High	[S].ATMSGVTTCLR.[F]	1xDBIA [C9]; 1xTMTPro [N-Term]	4.48708e-07	4.51323e-05	2	7	8	A6NNZ2; P07437	A6NNZ2 [231-241]; P07437 [231-241]	0		ATMSGVTTCLR	Tubulin beta 8B OS=Homo sapiens (Human) OX=9606 GN=TUBB8B PE=1 SV=1 Tubulin beta chain OS=Homo sapiens (Human) OX=9606 GN=TUBB PE=1 SV=2	1739.95	0.794	0.915	0.831	0.606	0.375397	0.515359	0.509983	0.228018	23.06	7.02	14.93	30.52	2708.4	2150.7	2355.4	2420.1	1763.7	6.24	10.14	10.13	16.32	26.61	Shared	High	5.499e-05	1.461e-07	31
FALSE	High	[Y].NTQPVPVSGQCPPPSTR.[G]	1xDBIA [C11]; 1xTMTPro [N-Term]	2.02111e-10	4.51323e-05	1	1	2	Q93052	Q93052 [252-268]	0		NTQPVPVSGQCPPPSTR	Lipoma-preferred partner OS=Homo sapiens (Human) OX=9606 GN=LPP PE=1 SV=1	2365.26	0.758	0.733	0.874	0.606	0.363075	0.515359	0.495919	0.138905	10.65	8.57	1.36	3.26	284.7	234.6	226.8	244.9	172	5.76	15.61	21.55	15.01	2.59		High	5.499e-05	3.929e-11	62
FALSE	High	[E].ALYDGSLGDCKE.[A]	1xDBIA [C10]; 1xTMTPro [K11]; 1xTMTPro [N-Term]	5.94298e-07	4.51323e-05	1	1	3	Q9BXJ9	Q9BXJ9 [808-819]	0		ALYDGSLGDCKE	N-alpha-acetyltransferase 15, NatA auxiliary subunit OS=Homo sapiens (Human) OX=9606 GN=NAA15 PE=1 SV=1	2175.16	1.013	0.782	0.868	0.607	0.780515	0.582005	0.537429	0.210984	15.34	25.71	16.67	14.41	372	383.3	267.4	296.6	207.4	5.37	25.02	29.09	19.49	21.96		High	5.499e-05	1.97e-07	38
FALSE	High	[R].TFYDPEPILCPC.[F]	1xCarbamidomethyl [C12]; 1xDBIA [C10]; 1xTMTPro [N-Term]	3.65166e-05	4.51323e-05	1	1	3	P78395	P78395 [494-505]	0		TFYDPEPILCPC	Melanoma antigen preferentially expressed in tumors OS=Homo sapiens (Human) OX=9606 GN=PRAME PE=1 SV=1	2055.03	0.759	0.765	0.744	0.607	0.355148	0.514971	0.429371	0.228427	6.36	22.55	10.67	15.18	118	95.9	83.9	85.7	71.6	8.31	17.24	18.88	6.02	13.35		High	5.499e-05	1.599e-05	39
FALSE	High	[E].CADEPCDAYE.[V]	1xCarbamidomethyl [C]; 1xDBIA [C]; 1xTMTPro [N-Term]	0.00110137	0.000418575	1	1	5	Q8N9N2	Q8N9N2 [42-51]	0		CADEPCDAYE	Activating signal cointegrator 1 complex subunit 1 OS=Homo sapiens (Human) OX=9606 GN=ASCC1 PE=1 SV=1	1772.78	0.769	0.769	0.892	0.608	0.330567	0.514971	0.504226	0.23779	12.95	9.43	5.85	9.15	562.1	456.2	456.3	500.4	341.5	3.19	10.34	12.82	12.59	30.87		High	0.0002594	0.0006251	38
FALSE	High	[E].ALPADSGPGPTPDEPCIK.[C]	1xDBIA [C16]; 1xTMTPro [K18]; 1xTMTPro [N-Term]	2.32997e-09	4.51323e-05	1	1	4	Q8N4X5	Q8N4X5 [571-588]	0		ALPADSGPGPTPDEPCIK	Actin filament-associated protein 1-like 2 OS=Homo sapiens (Human) OX=9606 GN=AFAP1L2 PE=1 SV=1	2669.45	0.887	0.881	0.909	0.608	0.394157	0.514971	0.454408	0.231395	3.23	11.97	3.87	19.13	2172.5	1831.8	1780.3	1985.5	1328.5	4.27	14.92	15.06	10.71	31.42		High	5.499e-05	5.35e-10	58
FALSE	High	[D].ILQHQGSNCGGTSNK.[H]	1xDBIA [C9]; 1xTMTPro [K15]; 1xTMTPro [N-Term]	3.65272e-09	4.51323e-05	1	1	2	Q9NUQ3	Q9NUQ3 [63-77]	0		ILQHQGSNCGGTSNK	Gamma-taxilin OS=Homo sapiens (Human) OX=9606 GN=TXLNG PE=1 SV=2	2448.33	0.956	0.926	1.025	0.609	0.693706	0.514971	0.869866	0.247717	19.75	5.28	5.75	32.52	3346.1	3199	2929	3210.1	2188.9	8.76	11.19	7.21	5.72	30.93		High	5.499e-05	8.643e-10	36
FALSE	High	[N].MSTSSPCAAE.[L]	1xOxidation [M1]; 1xDBIA [C7]; 1xTMTPro [N-Term]	0.0505115	0.00549076	1	1	1	Q71RC2	Q71RC2 [542-551]	0		MSTSSPCAAE	La-related protein 4 OS=Homo sapiens (Human) OX=9606 GN=LARP4 PE=1 SV=3	1599.77	0.776	0.817	0.833	0.61	0.389376	0.552107	0.464235	0.157196	18.92	9.84	9.06	1.42	43.7	38.8	38.3	33.9	24.8	10.56	20.8	17.11	9.43	5.68		High	0.003794	0.03717	3
FALSE	High	[K].YMACCLLYR.[G]	1xOxidation [M2]; 2xDBIA [C4; C5]; 1xTMTPro [N-Term]	0.000796785	0.000257308	3	5	6	Q71U36; Q9BQE3; P68366	Q71U36 [312-320]; Q9BQE3 [312-320]; P68366 [312-320]	0		YMACCLLYR	Tubulin alpha-1A chain OS=Homo sapiens (Human) OX=9606 GN=TUBA1A PE=1 SV=1 Tubulin alpha-1C chain OS=Homo sapiens (Human) OX=9606 GN=TUBA1C PE=1 SV=1 Tubulin alpha-4A chain OS=Homo sapiens (Human) OX=9606 GN=TUBA4A PE=1 SV=1	2048.08	0.88	0.949	0.911	0.61	0.446703	0.587771	0.613234	0.239178	13.96	9.4	6.1	33.11	3942.5	3470.2	3627.1	3979.2	2663.4	7.07	13.89	15.52	10.58	29.28	Shared	High	0.0001491	0.0004402	27
FALSE	High	[R].AVHQCDR.[G]	1xDBIA [C5]; 1xTMTPro [N-Term]	0.0207065	0.00269603	1	1	4	Q9Y5Y2	Q9Y5Y2 [68-74]	0		AVHQCDR	Cytosolic Fe-S cluster assembly factor NUBP2 OS=Homo sapiens (Human) OX=9606 GN=NUBP2 PE=1 SV=1	1428.77	0.966	0.967	0.924	0.61	0.593977	0.645941	0.660461	0.236656	10.78	10.89	18.74	35.2	115.9	105.2	109.6	107.3	83.6	15.32	25.77	10.62	13.57	32.31		High	0.00188	0.01384	33
FALSE	High	[K].FCNIMGSSNGVDQE.[H]	1xDBIA [C2]; 1xTMTPro [N-Term]	1.18795e-05	4.51323e-05	1	1	4	Q9NYL9	Q9NYL9 [149-162]	0		FCNIMGSSNGVDQE	Tropomodulin-3 OS=Homo sapiens (Human) OX=9606 GN=TMOD3 PE=1 SV=1	2101	0.754	0.868	0.855	0.611	0.36216	0.514971	0.453274	0.201195	18.66	11.22	2.6	24.7	981.3	799.8	857.7	891.2	599.1	7.46	13.07	13.61	9.11	26.32		High	5.499e-05	4.831e-06	54
FALSE	High	[G].ASTSGSSGACGFSYK.[-]	1xDBIA [C10]; 1xTMTPro [K15]; 1xTMTPro [N-Term]	9.24897e-08	4.51323e-05	1	1	2	Q9UNF1	Q9UNF1 [592-606]	0		ASTSGSSGACGFSYK	Melanoma-associated antigen D2 OS=Homo sapiens (Human) OX=9606 GN=MAGED2 PE=1 SV=2	2314.2	0.877	0.828	0.871	0.611	0.356995	0.771818	0.939802	0.368344	2.38	8.33	16.29	60.77	687.8	536.7	587.5	652.8	458	16.63	11.57	7.99	14.68	42.59		High	5.499e-05	2.706e-08	39
FALSE	High	[E].AGLPAEVYIQDHGDGTHTITYIPLCPGAY.[T]	1xDBIA [C25]; 1xTMTPro [N-Term]	3.39536e-09	4.51323e-05	1	1	2	P21333	P21333 [1201-1229]	0		AGLPAEVYIQDHGDGTHTITYIPLCPGAY	Filamin-A OS=Homo sapiens (Human) OX=9606 GN=FLNA PE=1 SV=4	3672.87	0.866	0.867	0.921	0.611	0.415835	0.582568	0.723561	0.156637	1.89	27.8	9.55	0.5	256.6	193.1	193.3	236.3	157.4	8.48	24.57	30.1	3.06	20.6		High	5.499e-05	7.987e-10	19
FALSE	High	[K].VDATDASYPSVNTCVHYLK.[L]	1xDBIA [C14]; 1xTMTPro [K19]; 1xTMTPro [N-Term]	8.04475e-14	4.51323e-05	1	1	4	Q9ULT8	Q9ULT8 [2566-2584]	0		VDATDASYPSVNTCVHYLK	E3 ubiquitin-protein ligase HECTD1 OS=Homo sapiens (Human) OX=9606 GN=HECTD1 PE=1 SV=3	2987.58	0.808	0.748	0.86	0.612	0.321341	0.514971	0.431119	0.227841	0.75	5.55	5.77	11.28	3130.9	2543.1	2342.3	2642.1	1853	2.65	11.01	16.33	5.82	28.01		High	5.499e-05	9.215e-15	56
FALSE	High	[R].GLCAIAQAE.[S]	1xDBIA [C3]; 1xTMTPro [N-Term]	0.00139277	0.000418575	1	1	19	P23396	P23396 [95-103]	0		GLCAIAQAE	40S ribosomal protein S3 OS=Homo sapiens (Human) OX=9606 GN=RPS3 PE=1 SV=2	1475.82	0.9	0.914	0.914	0.612	0.465154	0.514971	0.439443	0.25664	15.47	7.87	6.07	35.64	3338.3	3005.9	2829.6	3057.1	2131.9	6.2	9.95	7.84	6.2	36.23		High	0.0002594	0.0008058	20
FALSE	High	[Y].SCPFDGMITE.[T]	1xOxidation [M7]; 1xDBIA [C2]; 1xTMTPro [N-Term]	0.00159693	0.000418575	1	1	3	P50990	P50990 [243-252]	0		SCPFDGMITE	T-complex protein 1 subunit theta OS=Homo sapiens (Human) OX=9606 GN=CCT8 PE=1 SV=4	1715.83	0.925	0.709	0.714	0.612	0.471015	0.514971	0.454408	0.152939	1.13	18.5	27.29	10	148.5	138.4	104.2	104.9	96.5	5.1	28.91	19.39	15.52	12.86		High	0.0002594	0.0009384	16
FALSE	High	[K].SFFDNISCDDNRE.[R]	1xDBIA [C8]; 1xTMTPro [N-Term]	9.51256e-08	4.51323e-05	1	1	5	Q8ND56	Q8ND56 [368-380]	0		SFFDNISCDDNRE	Protein LSM14 homolog A OS=Homo sapiens (Human) OX=9606 GN=LSM14A PE=1 SV=3	2162.01	0.986	0.821	0.913	0.612	0.604127	0.557024	0.532416	0.208688	5.26	34.25	5.37	3.39	1372.2	1353.3	967.4	1116.2	722	8.58	23.08	28.79	14.77	22.09		High	5.499e-05	2.788e-08	49
FALSE	High	[R].CSTSNNR.[L]	1xDBIA [C1]; 1xTMTPro [N-Term]	0.0418522	0.004742	1	1	1	Q16513	Q16513 [131-137]	0		CSTSNNR	Serine/threonine-protein kinase N2 OS=Homo sapiens (Human) OX=9606 GN=PKN2 PE=1 SV=1	1381.72	0.817	0.959	0.935	0.613	0.32063	0.568054	0.655247	0.236762	5.31	6.81	15.86	9.64	266.6	217.3	264.4	249.3	157.2	7.12	9.3	18.25	19.89	28.18		High	0.003303	0.0299	3
FALSE	High	[E].SCTDSGAENE.[G]	1xDBIA [C2]; 1xTMTPro [N-Term]	0.00128769	0.000418575	1	1	2	Q96K76	Q96K76 [433-442]	0		SCTDSGAENE	Ubiquitin carboxyl-terminal hydrolase 47 OS=Homo sapiens (Human) OX=9606 GN=USP47 PE=1 SV=3	1612.74	0.91	0.939	0.855	0.613	0.429321	0.637979	0.454408	0.217164	5.33	18.85	1.61	23.44	218.4	198.8	205.1	205.4	159	10.87	6.84	14.62	8	19.02		High	0.0002594	0.0007403	40
FALSE	High	[Y].CFNKPEDK.[-]	1xDBIA [C1]; 2xTMTPro [K4; K8]; 1xTMTPro [N-Term]	0.00185331	0.000418575	1	2	5	A0A2R8Y422	A0A2R8Y422 [149-156]	0		CFNKPEDK	Ubiquitin-like domain-containing protein OS=Homo sapiens (Human) OX=9606 GN=ENSG00000231767 PE=4 SV=1	2189.26	0.91	0.728	0.988	0.614	0.68628	0.544653	0.654162	0.264903	30.36	9.26	1.09	20.75	871.7	929.1	743	841.3	519.2	10.36	24.64	24.5	18.65	34.22		High	0.0002594	0.0011	1
FALSE	High	[E].CGGGPWGNK.[G]	1xDBIA [C1]; 1xTMTPro [K9]; 1xTMTPro [N-Term]	1.76017e-05	4.51323e-05	1	1	3	P00352	P00352 [370-378]	0		CGGGPWGNK	Retinal dehydrogenase 1 OS=Homo sapiens (Human) OX=9606 GN=ALDH1A1 PE=1 SV=2	1779.98	0.719	0.662	0.649	0.614	0.321341	0.514971	0.439443	0.138905	12.75	7.65	20.27	7.93	894.9	643.1	603	581.2	536.3	7.35	4.92	7.27	14.17	8.62		High	5.499e-05	7.325e-06	27
FALSE	High	[M].TSICDER.[G]	1xDBIA [C4]; 1xTMTPro [N-Term]	0.0341458	0.004127	1	1	2	P53396	P53396 [842-848]	0		TSICDER	ATP-citrate synthase OS=Homo sapiens (Human) OX=9606 GN=ACLY PE=1 SV=3	1423.75	0.808	0.805	0.792	0.614	0.329667	0.514971	0.489314	0.233171	6.27	17.81	25.68	27.44	1764.3	1425.1	1420.4	1432.6	1111	2.16	7.63	11.58	17.2	25.91		High	0.002883	0.02392	14
FALSE	High	[C].SLLCDPNPDDPLVPE.[I]	1xDBIA [C4]; 1xTMTPro [N-Term]	0.000129378	4.51323e-05	1	3	2	P61077	P61077 [108-122]	0		SLLCDPNPDDPLVPE	Ubiquitin-conjugating enzyme E2 D3 OS=Homo sapiens (Human) OX=9606 GN=UBE2D3 PE=1 SV=1	2224.15	0.74	0.678	0.834	0.614	0.35371	0.514971	0.462392	0.129264	18.92	6	3.01	0.55	156.1	126.5	111.4	121	95.8	9.18	25.18	25.23	10.02	5.09		High	5.499e-05	6.196e-05	34
FALSE	High	[E].SYLPIGCK.[L]	1xDBIA [C7]; 1xTMTPro [K8]; 1xTMTPro [N-Term]	0.00158851	0.000418575	1	1	3	O75815	O75815 [340-347]	0		SYLPIGCK	Breast cancer anti-estrogen resistance protein 3 OS=Homo sapiens (Human) OX=9606 GN=BCAR3 PE=1 SV=1	1785.06	0.854	0.868	0.926	0.614	0.363526	0.514971	0.441276	0.218562	7.36	11.79	2	11.15	4072.9	3388.1	3275	3772.1	2503.7	4.4	11.61	11.45	8.81	28.36		High	0.0002594	0.0009292	31
FALSE	High	[H].CFSHQNGER.[V]	1xDBIA [C1]; 1xTMTPro [N-Term]	0.0027936	0.000443408	1	1	1	Q17RY0	Q17RY0 [458-466]	0		CFSHQNGER	Cytoplasmic polyadenylation element-binding protein 4 OS=Homo sapiens (Human) OX=9606 GN=CPEB4 PE=1 SV=1	1677.85	0.772	0.7	0.747	0.615	0.388799	0.515359	0.481667	0.214933	27.93	4.81	21.33	25.76	737.1	604.5	530.9	551	453.1	8.35	16.02	16.75	10.69	13.39		High	0.0003053	0.00171	19
FALSE	High	[F].LLAGIECPR.[G]	1xDBIA [C7]; 1xTMTPro [N-Term]	0.000340888	4.51323e-05	1	1	5	Q7KZF4	Q7KZF4 [554-562]	0		LLAGIECPR	Staphylococcal nuclease domain-containing protein 1 OS=Homo sapiens (Human) OX=9606 GN=SND1 PE=1 SV=1	1571.93	0.937	0.638	0.711	0.615	0.553794	0.515799	0.490387	0.129264	11.16	7.77	24.54	4.67	211.5	187.1	135.2	158.5	122.5	9.56	26.11	22.26	15.93	8.24		High	5.499e-05	0.0001748	28
FALSE	High	[K].STACQMLVCY.[A]	1xCarbamidomethyl [C4]; 1xDBIA [C9]; 1xTMTPro [N-Term]	0.00152286	0.000418575	1	1	7	O00410	O00410 [679-688]	0		STACQMLVCY	Importin-5 OS=Homo sapiens (Human) OX=9606 GN=IPO5 PE=1 SV=4	1775.88	0.825	0.762	0.836	0.616	0.393577	0.514971	0.482842	0.129264	11.69	30.49	9.66	3.56	488.9	403.5	372.8	410.7	283.7	3.55	25.39	24.76	16.45	5.76		High	0.0002594	0.0008888	32
FALSE	High	[Q].AGVQIGNACWE.[L]	1xDBIA [C9]; 1xTMTPro [N-Term]	0.000136794	4.51323e-05	2	6	4	Q71U36; Q9BQE3	Q71U36 [12-22]; Q9BQE3 [12-22]	0		AGVQIGNACWE	Tubulin alpha-1A chain OS=Homo sapiens (Human) OX=9606 GN=TUBA1A PE=1 SV=1 Tubulin alpha-1C chain OS=Homo sapiens (Human) OX=9606 GN=TUBA1C PE=1 SV=1	1747.91	0.955	0.926	0.884	0.616	0.481782	0.574699	0.611876	0.216072	0.35	14.64	23.65	8.46	1176.4	1088.8	1089.7	1142.8	796.3	6.73	12.68	10.48	15.18	14.98	Shared	High	5.499e-05	6.579e-05	55
FALSE	High	[E].ITNACFEPAN.[Q]	1xDBIA [C5]; 1xTMTPro [N-Term]	0.000397244	4.51323e-05	3	6	2	Q71U36; Q9BQE3; P68366	Q71U36 [291-300]; Q9BQE3 [291-300]; P68366 [291-300]	0		ITNACFEPAN	Tubulin alpha-1A chain OS=Homo sapiens (Human) OX=9606 GN=TUBA1A PE=1 SV=1 Tubulin alpha-1C chain OS=Homo sapiens (Human) OX=9606 GN=TUBA1C PE=1 SV=1 Tubulin alpha-4A chain OS=Homo sapiens (Human) OX=9606 GN=TUBA4A PE=1 SV=1	1679.87	0.863	0.796	0.774	0.616	0.380537	0.547637	0.42563	0.145496	7.73	17.54	8.32	14.55	675.6	572.9	537.8	546.2	454.5	6.32	9.89	17.12	4.65	10.43	Shared	High	5.499e-05	0.0002064	20
FALSE	High	[Y].GCMTCIGNSGPLPEPVVE.[A]	1xCarbamidomethyl [C2]; 1xDBIA [C5]; 1xTMTPro [N-Term]	0.000133035	4.51323e-05	1	1	1	P21399	P21399 [502-519]	0		GCMTCIGNSGPLPEPVVE	Cytoplasmic aconitate hydratase OS=Homo sapiens (Human) OX=9606 GN=ACO1 PE=1 SV=3	2460.23	0.892	0.798	0.775	0.617	0.460649	0.5544	0.448377	0.153081	10.66	12.59	7.37	11.39	125.8	112.2	100.4	100.1	83.6	5.25	19.12	16.71	7.65	9.58		High	5.499e-05	6.37e-05	49
FALSE	High	[E].ADTGASGCHSHPE.[E]	1xDBIA [C8]; 1xTMTPro [N-Term]	3.05668e-08	4.51323e-05	1	1	3	Q9BV36	Q9BV36 [247-259]	0		ADTGASGCHSHPE	Melanophilin OS=Homo sapiens (Human) OX=9606 GN=MLPH PE=1 SV=1	1868.89	1.119	0.873	0.95	0.617	0.942137	0.514971	0.516886	0.257725	2.84	12.25	0.78	18.49	834.8	926.4	740	786.2	566.3	5.84	17.66	7.8	4.27	25.55		High	5.499e-05	8.321e-09	34
FALSE	High	[R].VDSTTCLFPVEEK.[A]	1xDBIA [C6]; 1xTMTPro [K13]; 1xTMTPro [N-Term]	1.80832e-06	4.51323e-05	1	1	1	Q06210	Q06210 [259-271]	0		VDSTTCLFPVEEK	Glutamine--fructose-6-phosphate aminotransferase [isomerizing] 1 OS=Homo sapiens (Human) OX=9606 GN=GFPT1 PE=1 SV=3	2372.3	0.927	0.827	0.836	0.617	0.4429	0.658172	0.63237	0.265512	4.01	22.57	5.18	44	313.3	256.6	259	276.1	204	10.35	11.23	14.58	7.07	23		High	5.499e-05	6.474e-07	25
FALSE	High	[K].FACNGTVIEHPE.[Y]	1xDBIA [C3]; 1xTMTPro [N-Term]	8.59731e-08	4.51323e-05	2	2	4	P41567; O60739	P41567 [67-78]; O60739 [67-78]	0		FACNGTVIEHPE	Eukaryotic translation initiation factor 1 OS=Homo sapiens (Human) OX=9606 GN=EIF1 PE=1 SV=1 Eukaryotic translation initiation factor 1b OS=Homo sapiens (Human) OX=9606 GN=EIF1B PE=1 SV=2	1916.99	0.91	0.777	0.837	0.618	0.431174	0.514971	0.42563	0.1296	4.77	9.2	5.8	8.67	1720.7	1554.9	1327.5	1441.1	1105.9	2.56	15.18	16.77	7.04	6.97	Shared	High	5.499e-05	2.51e-08	49
FALSE	High	[E].SDNCSGGDDDWTHLSSKE.[V]	1xDBIA [C4]; 1xTMTPro [K17]; 1xTMTPro [N-Term]	3.27718e-10	4.51323e-05	1	1	1	Q13501	Q13501 [328-345]	0		SDNCSGGDDDWTHLSSKE	Sequestosome-1 OS=Homo sapiens (Human) OX=9606 GN=SQSTM1 PE=1 SV=1	2857.36	1.367	0.963	0.814	0.618	0.421972	0.776246	0.7637	0.251313	10.85	44.43	4.21	38.29	578.9	791.1	457.2	484.4	293.4	12.87	31.39	51.19	29.88	32.02		High	5.499e-05	6.586e-11	28
FALSE	High	[E].QNLFIDVDCK.[H]	1xDBIA [C9]; 1xTMTPro [K10]; 1xTMTPro [N-Term]	5.62691e-06	4.51323e-05	1	1	1	O15013	O15013 [393-402]	0		QNLFIDVDCK	Rho guanine nucleotide exchange factor 10 OS=Homo sapiens (Human) OX=9606 GN=ARHGEF10 PE=1 SV=4	2099.18	0.838	0.86	0.88	0.618	0.365657	0.514971	0.42563	0.186181	5.69	11.71	1.08	21.49	573	457.9	492.8	504.1	376.6	5.45	13.09	10.39	10.4	18.71		High	5.499e-05	2.18e-06	42
FALSE	High	[R].ALCHVGLFD.[F]	1xDBIA [C3]; 1xTMTPro [N-Term]	0.00985413	0.00118682	1	1	6	Q6PJG6	Q6PJG6 [694-702]	0		ALCHVGLFD	BRCA1-associated ATM activator 1 OS=Homo sapiens (Human) OX=9606 GN=BRAT1 PE=1 SV=2	1574.87	0.871	0.791	0.856	0.618	0.355355	0.515359	0.593632	0.258572	4.08	4.85	21.43	27.73	1489.9	1202.5	1203.5	1276	921	5.08	12.03	10.9	12.33	31.79		High	0.0008249	0.00635	5
FALSE	High	[N].LLDNVVNCLYHGE.[G]	1xDBIA [C8]; 1xTMTPro [N-Term]	6.47556e-06	4.51323e-05	1	1	2	O14980	O14980 [27-39]	0		LLDNVVNCLYHGE	Exportin-1 OS=Homo sapiens (Human) OX=9606 GN=XPO1 PE=1 SV=1	2089.11	0.742	0.668	0.706	0.618	0.388751	0.514971	0.457924	0.188913	23.97	3.35	11.17	14.04	301.3	244.3	219.7	216.1	186.3	6.8	18.12	18.2	12.84	11.55		High	5.499e-05	2.519e-06	26
FALSE	High	[E].NYDCGTK.[L]	1xDBIA [C4]; 1xTMTPro [K7]; 1xTMTPro [N-Term]	0.00680784	0.000798928	1	1	2	Q9NUQ8	Q9NUQ8 [99-105]	0		NYDCGTK	ATP-binding cassette sub-family F member 3 OS=Homo sapiens (Human) OX=9606 GN=ABCF3 PE=1 SV=2	1704.92	0.789	0.823	0.907	0.619	0.298329	0.514971	0.662658	0.248573	1.48	20.69	23.3	19.56	1219.9	933	915.1	1106.8	741.2	10.2	7.75	17.9	12.67	27.47		High	0.0005876	0.004339	15
FALSE	High	[K].MEDSVGCLE.[T]	1xDBIA [C7]; 1xTMTPro [N-Term]	0.00333029	0.000443408	1	1	9	P35579	P35579 [1373-1381]	0		MEDSVGCLE	Myosin-9 OS=Homo sapiens (Human) OX=9606 GN=MYH9 PE=1 SV=4	1582.78	0.716	0.843	0.84	0.619	0.295442	0.514971	0.42563	0.218928	5.6	19.12	3.16	27.3	141.8	100.6	118.4	119.2	87.8	0.8	5	14.57	2.25	21.06		High	0.0003053	0.002058	31
FALSE	High	[K].NQLCDLE.[T]	1xDBIA [C4]; 1xTMTPro [N-Term]	0.0642978	0.00671197	1	1	3	P26358	P26358 [59-65]	0		NQLCDLE	DNA (cytosine-5)-methyltransferase 1 OS=Homo sapiens (Human) OX=9606 GN=DNMT1 PE=1 SV=2	1434.76	0.871	0.862	0.868	0.619	0.389664	0.514971	0.64207	0.232515	15.5	4.9	29.78	22.21	113.8	91.4	89.3	92.4	61.9	17.1	19.87	12.78	18.84	17.87		High	0.004813	0.04945	8
FALSE	High	[K].CLPGDPNYLVG.[A]	1xDBIA [C1]; 1xTMTPro [N-Term]	0.00258366	0.000443408	1	1	2	Q07157	Q07157 [1727-1737]	0		CLPGDPNYLVG	Tight junction protein ZO-1 OS=Homo sapiens (Human) OX=9606 GN=TJP1 PE=1 SV=3	1747.94	0.839	0.813	0.944	0.619	0.353446	0.540755	0.725452	0.242566	12.42	14.89	21.04	30.06	486.5	412	418	459.1	301.3	6.68	9.68	13.89	14.58	23.02		High	0.0003053	0.001574	29
FALSE	High	[K].ALANVNIGSLICN.[V]	1xDBIA [C12]; 1xTMTPro [N-Term]	3.49004e-06	4.51323e-05	1	1	4	P05386	P05386 [50-62]	0		ALANVNIGSLICN	60S acidic ribosomal protein P1 OS=Homo sapiens (Human) OX=9606 GN=RPLP1 PE=1 SV=1	1902.08	0.822	0.814	0.844	0.619	0.380537	0.591313	0.553569	0.194046	14.79	33.91	26.28	0.89	204.6	163.6	166.6	183.8	138.3	10.94	8.72	15.23	13.44	6.17		High	5.499e-05	1.309e-06	53
FALSE	High	[K].NEDVCSCSTD.[T]	1xCarbamidomethyl [C7]; 1xDBIA [C5]; 1xTMTPro [N-Term]	0.0241971	0.00332315	1	1	2	P49790	P49790 [62-71]	0		NEDVCSCSTD	Nuclear pore complex protein Nup153 OS=Homo sapiens (Human) OX=9606 GN=NUP153 PE=1 SV=2	1729.77	0.823	0.781	0.835	0.619	0.526866	0.555245	0.532435	0.232984	16.83	6.45	25.5	18.21	117.1	106.3	96.7	97.7	72.5	12.27	12.32	9.12	5.89	9.8		High	0.002308	0.01637	10
FALSE	High	[E].SLSTMSCE.[M]	1xDBIA [C7]; 1xTMTPro [N-Term]	0.0462517	0.00522641	1	1	3	P24386	P24386 [145-152]	0		SLSTMSCE	Rab proteins geranylgeranyltransferase component A 1 OS=Homo sapiens (Human) OX=9606 GN=CHM PE=1 SV=3	1457.73	0.822	0.774	0.841	0.62	0.427353	0.525028	0.59052	0.273638	10.31	24.99	23.74	33.04	124.6	110	96.4	107.9	85.4	49.62	13.65	2.48	3.1	5.89		High	0.003613	0.03367	20
FALSE	High	[K].DLTVCEPPKPQCSLPQDPAIVQSSLG.[S]	2xDBIA [C5; C12]; 1xTMTPro [K9]; 1xTMTPro [N-Term]	0.000732443	0.000257308	1	1	1	Q8ND56	Q8ND56 [74-99]	0		DLTVCEPPKPQCSLPQDPAIVQSSLG	Protein LSM14 homolog A OS=Homo sapiens (Human) OX=9606 GN=LSM14A PE=1 SV=3	3923.13	0.895	0.903	0.884	0.62	0.33593	0.514971	0.866454	0.266641	5.99	3.45	8.63	37.52	140.6	121.2	122.3	124.3	87.2	3.08	6.85	6.31	17.15	32.6		High	0.0001491	0.0004018	10
FALSE	High	[E].CLNQRPPENPDTDK.[N]	1xDBIA [C1]; 1xTMTPro [K14]; 1xTMTPro [N-Term]	6.15623e-06	4.51323e-05	1	1	4	Q92598	Q92598 [516-529]	0		CLNQRPPENPDTDK	Heat shock protein 105 kDa OS=Homo sapiens (Human) OX=9606 GN=HSPH1 PE=1 SV=1	2531.35	0.658	0.852	0.706	0.621	0.338719	0.514971	0.431119	0.193727	18.32	1.29	17.83	18.72	3534.1	2373.4	3012.1	2496.2	2193.3	1.37	17.82	19.51	13.1	16.41		High	5.499e-05	2.396e-06	11
FALSE	High	[E].APGSGTTCPGLPR.[A]	1xDBIA [C8]; 1xTMTPro [N-Term]	7.39937e-07	4.51323e-05	1	1	5	O60936	O60936 [117-129]	0		APGSGTTCPGLPR	Nucleolar protein 3 OS=Homo sapiens (Human) OX=9606 GN=NOL3 PE=1 SV=2	1813.99	0.873	0.853	0.865	0.621	0.356834	0.514971	0.450852	0.247107	2.09	16.45	4.11	28.49	1983.3	1687.7	1625.7	1802.2	1293.4	4.49	8.52	12.29	8.27	32.46		High	5.499e-05	2.497e-07	37
FALSE	High	[E].DYCDSPHGE.[T]	1xDBIA [C3]; 1xTMTPro [N-Term]	0.0032364	0.000443408	1	1	3	O75044	O75044 [698-706]	0		DYCDSPHGE	SLIT-ROBO Rho GTPase-activating protein 2 OS=Homo sapiens (Human) OX=9606 GN=SRGAP2 PE=1 SV=3	1622.74	0.977	0.919	0.936	0.621	0.641675	0.515359	0.570116	0.230169	11.27	10.27	11.19	26.19	611.4	593.5	536.2	564.8	409.3	8.06	12.59	8.36	8.27	29.08		High	0.0003053	0.001993	9
FALSE	High	[E].SDDHCQR.[E]	1xDBIA [C5]; 1xTMTPro [N-Term]	0.016085	0.00203826	1	1	2	O15078	O15078 [2051-2057]	0		SDDHCQR	Centrosomal protein of 290 kDa OS=Homo sapiens (Human) OX=9606 GN=CEP290 PE=1 SV=2	1460.72	0.916	0.941	1.054	0.621	0.638866	0.517333	0.879401	0.233519	26.58	6.2	2.87	22.09	194.4	178.1	175.1	180.8	133.7	11.33	14.17	8.4	9.88	27.02		High	0.001481	0.0106	32
FALSE	High	[R].NSSQSSSDGSCK.[T]	1xDBIA [C11]; 1xTMTPro [K12]; 1xTMTPro [N-Term]	9.72884e-08	4.51323e-05	1	1	2	Q9BSF8	Q9BSF8 [133-144]	0		NSSQSSSDGSCK	BTB/POZ domain-containing protein 10 OS=Homo sapiens (Human) OX=9606 GN=BTBD10 PE=1 SV=2	2091.06	0.806	0.794	0.869	0.621	0.32063	0.514971	0.487702	0.220223	7.19	18.19	10.8	12.58	1142.2	881.6	908.1	974.6	705.9	5.36	4.71	9.64	10.85	21.72		High	5.499e-05	2.866e-08	42
FALSE	High	[E].SGGCGDSSPGPSASQGPR.[A]	1xDBIA [C4]; 1xTMTPro [N-Term]	8.39613e-12	4.51323e-05	1	1	5	Q8TD19	Q8TD19 [22-39]	0		SGGCGDSSPGPSASQGPR	Serine/threonine-protein kinase Nek9 OS=Homo sapiens (Human) OX=9606 GN=NEK9 PE=1 SV=2	2204.07	0.826	0.824	0.942	0.621	0.338787	0.514971	0.635627	0.237668	9.14	8.23	12.56	19.97	830.1	707.9	706	781.9	492.8	3.84	12.54	13.82	12.76	28.26		High	5.499e-05	1.321e-12	78
FALSE	High	[R].AGSGQDQCR.[K]	1xDBIA [C8]; 1xTMTPro [N-Term]	0.000307141	4.51323e-05	1	1	3	Q5TCQ9	Q5TCQ9 [1272-1280]	0		AGSGQDQCR	Membrane-associated guanylate kinase, WW and PDZ domain-containing protein 3 OS=Homo sapiens (Human) OX=9606 GN=MAGI3 PE=1 SV=3	1521.78	0.895	0.839	0.88	0.621	0.407515	0.514971	0.439673	0.23103	9.39	12.36	6.85	27.68	1264.1	1079.1	1011.6	1132.3	799.6	3.39	12.43	12.63	8.08	27.07		High	5.499e-05	0.0001569	8
FALSE	High	[K].MEDSVGCLE.[T]	1xOxidation [M1]; 1xDBIA [C7]; 1xTMTPro [N-Term]	0.00319967	0.000443408	1	1	11	P35579	P35579 [1373-1381]	0		MEDSVGCLE	Myosin-9 OS=Homo sapiens (Human) OX=9606 GN=MYH9 PE=1 SV=4	1598.77	0.659	0.838	0.824	0.622	0.340493	0.514971	0.462889	0.212214	3.5	1.02	7.41	10.87	315.7	209.4	264.4	260.3	202.1	8.12	8.28	1.9	2.08	22.74		High	0.0003053	0.00197	5
FALSE	High	[R].MTLPCMYDQCK.[H]	2xDBIA [C5; C10]; 1xTMTPro [K11]; 1xTMTPro [N-Term]	9.52862e-07	4.51323e-05	1	1	2	P04150	P04150 [634-644]	0		MTLPCMYDQCK	Glucocorticoid receptor OS=Homo sapiens (Human) OX=9606 GN=NR3C1 PE=1 SV=1	2533.33	0.782	0.828	0.886	0.622	0.341856	0.514971	0.507312	0.210984	13.82	15.51	11.49	19.15	1430.7	1102.7	1184.7	1325.9	931.1	3.15	10.77	10.69	14.06	20.76		High	5.499e-05	3.266e-07	34
FALSE	High	[K].NPSIVGVLCTD.[S]	1xDBIA [C9]; 1xTMTPro [N-Term]	0.000618192	0.000159506	1	1	3	O43504	O43504 [15-25]	0		NPSIVGVLCTD	Ragulator complex protein LAMTOR5 OS=Homo sapiens (Human) OX=9606 GN=LAMTOR5 PE=1 SV=1	1717.95	0.782	0.766	0.772	0.622	0.337268	0.514971	0.464928	0.1418	14.31	14.44	22.16	7.68	192.3	143.8	140.6	148.4	121.4	9.27	10.7	10.8	9.26	6.72		High	0.0001071	0.0003331	29
FALSE	High	[A].EPVPVCTIF.[S]	1xDBIA [C6]; 1xTMTPro [N-Term]	0.0638889	0.00671197	1	1	1	Q8WVT3	Q8WVT3 [155-163]	0		EPVPVCTIF	Trafficking protein particle complex subunit 12 OS=Homo sapiens (Human) OX=9606 GN=TRAPPC12 PE=1 SV=3	1604.9	0.714	0.893	0.88	0.624	0.31243	0.515359	0.372526	0.177434	0.37	5.84	1.4	19.46	34	25	31.3	29.5	20.4	3.33	8.21	9.86	3.01	13.6		High	0.004794	0.049	7
FALSE	High	[G].GMENPCLTFVTPTLLAGDK.[S]	1xDBIA [C6]; 1xTMTPro [K19]; 1xTMTPro [N-Term]	4.38959e-10	4.51323e-05	1	1	1	P09960	P09960 [270-288]	0		GMENPCLTFVTPTLLAGDK	Leukotriene A-4 hydrolase OS=Homo sapiens (Human) OX=9606 GN=LTA4H PE=1 SV=2	2911.59	0.84	0.656	0.661	0.624	0.921737	0.602966	0.643663	0.263181	11.98	1.95	3.14	8.22	377.6	354.9	299.4	301.6	244.7	26.47	20.24	13.46	13.41	7.1		High	5.499e-05	8.971e-11	51
FALSE	High	[K].AHVVPCFDASK.[V]	1xDBIA [C6]; 1xTMTPro [K11]; 1xTMTPro [N-Term]	1.88833e-07	4.51323e-05	1	1	9	P21333	P21333 [1152-1162]	0		AHVVPCFDASK	Filamin-A OS=Homo sapiens (Human) OX=9606 GN=FLNA PE=1 SV=4	2078.17	0.906	0.834	0.896	0.624	0.435826	0.520063	0.462889	0.240026	3.31	21.49	5.41	23.32	3957.8	3479.9	3202.8	3568.9	2484.7	1.91	19.41	17.46	10.81	30.76		High	5.499e-05	5.798e-08	22
FALSE	High	[S].AALASGQLGPLMCQF.[G]	1xDBIA [C13]; 1xTMTPro [N-Term]	2.89928e-06	4.51323e-05	1	1	3	Q16186	Q16186 [345-359]	0		AALASGQLGPLMCQF	Proteasomal ubiquitin receptor ADRM1 OS=Homo sapiens (Human) OX=9606 GN=ADRM1 PE=1 SV=2	2107.14	0.909	0.73	0.773	0.624	0.437027	0.515359	0.42563	0.129264	0.41	23.94	2.65	0.66	189	168.6	135.4	157.2	126.6	5.93	17.08	23.5	6.48	4.55		High	5.499e-05	1.069e-06	34
FALSE	High	[F].SAPNYCDQMGNK.[A]	1xDBIA [C6]; 1xTMTPro [K12]; 1xTMTPro [N-Term]	0.000376156	4.51323e-05	1	1	2	P53041	P53041 [447-458]	0		SAPNYCDQMGNK	Serine/threonine-protein phosphatase 5 OS=Homo sapiens (Human) OX=9606 GN=PPP5C PE=1 SV=1	2232.14	0.847	0.741	0.859	0.624	0.35371	0.515359	0.454408	0.177434	10.16	0.52	7.35	20.16	1306	1127.9	1042.3	1120.4	814.9	6.4	11.59	14.61	3.93	8.23		High	5.499e-05	0.000195	12
FALSE	High	[S].GVTTCLR.[F]	1xDBIA [C5]; 1xTMTPro [N-Term]	0.0341458	0.004127	2	7	7	A6NNZ2; P07437	A6NNZ2 [235-241]; P07437 [235-241]	0		GVTTCLR	Tubulin beta 8B OS=Homo sapiens (Human) OX=9606 GN=TUBB8B PE=1 SV=1 Tubulin beta chain OS=Homo sapiens (Human) OX=9606 GN=TUBB PE=1 SV=2	1349.79	0.825	0.87	0.814	0.624	0.365924	0.514971	0.504988	0.211446	13.18	10.04	10.02	19.76	1289.3	1064.2	1117.2	1115	855.3	4.44	11.3	9	14.63	22.46	Shared	High	0.002883	0.0239	19
FALSE	High	[Y].ILTCPSNLGTGLR.[A]	1xDBIA [C4]; 1xTMTPro [N-Term]	1.74051e-05	4.51323e-05	1	3	4	P12277	P12277 [280-292]	0		ILTCPSNLGTGLR	Creatine kinase B-type OS=Homo sapiens (Human) OX=9606 GN=CKB PE=1 SV=1	1945.12	0.771	0.702	0.68	0.625	0.33593	0.514971	0.42563	0.141625	0.53	20.18	4.21	7.52	381	290.5	263.5	259	238.8	0.94	14.43	23.14	7.79	9.8		High	5.499e-05	7.239e-06	20
FALSE	High	[R].GIFPVLCK.[D]	1xDBIA [C7]; 1xTMTPro [K8]; 1xTMTPro [N-Term]	0.00058921	0.000159506	1	1	3	P14618	P14618 [468-475]	0		GIFPVLCK	Pyruvate kinase PKM OS=Homo sapiens (Human) OX=9606 GN=PKM PE=1 SV=4	1781.1	0.867	0.565	0.639	0.625	0.411378	0.514971	0.42563	0.236085	2.83	28.17	9.27	25.61	1461.7	1159.2	755.1	910.5	913.4	7.33	24.57	38.15	7.81	20.74		High	0.0001071	0.0003158	32
FALSE	High	[C].CIVTSTYGWTANME.[RQ]	1xDBIA [C1]; 1xTMTPro [N-Term]	9.02082e-06	4.51323e-05	2	3	6	P07900; P08238	P07900 [598-611]; P08238 [590-603]	0		CIVTSTYGWTANME	Heat shock protein HSP 90-alpha OS=Homo sapiens (Human) OX=9606 GN=HSP90AA1 PE=1 SV=5 Heat shock protein HSP 90-beta OS=Homo sapiens (Human) OX=9606 GN=HSP90AB1 PE=1 SV=4	2176.07	0.821	0.752	0.812	0.625	0.388799	0.514971	0.440888	0.177878	18.03	13.63	10.08	13.87	991.2	850.2	778.9	804.8	608.6	3.18	19.36	17.93	7.72	13.15	Shared	High	5.499e-05	3.6e-06	51
FALSE	High	[E].YCVFLSC.[I]	1xCarbamidomethyl [C7]; 1xDBIA [C2]; 1xTMTPro [N-Term]	0.0313534	0.00375551	1	1	2	P26447	P26447 [75-81]	0		YCVFLSC	Protein S100-A4 OS=Homo sapiens (Human) OX=9606 GN=S100A4 PE=1 SV=1	1491.77	0.726	0.734	0.758	0.625	0.350936	0.514971	0.446519	0.138905	23.18	23.03	19.61	5.22	541.3	392.8	397.4	421	347.1	3.88	20.39	25.43	11.13	9.33		High	0.002629	0.02176	17
FALSE	High	[E].CSSDFGGK.[D]	1xDBIA [C1]; 1xTMTPro [K8]; 1xTMTPro [N-Term]	0.000297176	4.51323e-05	1	1	8	Q14C86	Q14C86 [789-796]	0		CSSDFGGK	GTPase-activating protein and VPS9 domain-containing protein 1 OS=Homo sapiens (Human) OX=9606 GN=GAPVD1 PE=1 SV=2	1704.92	0.888	0.801	0.841	0.625	0.355931	0.514971	0.516886	0.198349	2.72	2.36	21.12	8.66	4839.6	4377.1	3878	4412.3	2987.4	7.96	16.85	13.06	15.54	20.65		High	5.499e-05	0.0001508	21
FALSE	High	[E].SEPLPSCPGSPPLPDDLLPLDCK.[N]	2xDBIA [C7; C22]; 1xTMTPro [K23]; 1xTMTPro [N-Term]	9.69064e-07	4.51323e-05	1	1	1	O94864	O94864 [99-121]	0		SEPLPSCPGSPPLPDDLLPLDCK	STAGA complex 65 subunit gamma OS=Homo sapiens (Human) OX=9606 GN=SUPT7L PE=1 SV=1	3590.95	0.849	0.864	0.814	0.626	0.836375	0.852329	0.439443	0.188178	30.65	2.07	5.25	21.23	47.6	40.4	41.1	37.4	29.8	15.78	17.92	3.23	9.01	29.64		High	5.499e-05	3.322e-07	31
FALSE	High	[R].TASLTSASSVDGSRPQACTHSE.[S]	1xDBIA [C18]; 1xTMTPro [N-Term]	3.93629e-08	4.51323e-05	1	1	1	Q9ULP0	Q9ULP0 [315-336]	0		TASLTSASSVDGSRPQACTHSE	Protein NDRG4 OS=Homo sapiens (Human) OX=9606 GN=NDRG4 PE=1 SV=2	2792.38	0.771	0.888	0.879	0.627	0.301232	0.514971	0.530459	0.227156	4.34	3.34	17.38	9.41	368.5	284.2	327.1	339.7	228.4	7.5	12.11	13.28	12.63	26.29		High	5.499e-05	1.089e-08	34
FALSE	High	[H].TITYIPLCPGAY.[T]	1xDBIA [C8]; 1xTMTPro [N-Term]	9.92488e-06	4.51323e-05	1	1	2	P21333	P21333 [1218-1229]	0		TITYIPLCPGAY	Filamin-A OS=Homo sapiens (Human) OX=9606 GN=FLNA PE=1 SV=4	1912.06	0.742	0.674	0.729	0.627	0.382124	0.514971	0.429371	0.129264	29.97	19.96	14.15	2.48	683.6	507.5	460.5	510.9	414.2	3.88	18.96	25.05	11.28	3.71		High	5.499e-05	3.983e-06	23
FALSE	High	[E].GGPGADFGQSCFPAE.[A]	1xDBIA [C11]; 1xTMTPro [N-Term]	6.95579e-07	4.51323e-05	1	1	6	Q14694	Q14694 [244-258]	0		GGPGADFGQSCFPAE	Ubiquitin carboxyl-terminal hydrolase 10 OS=Homo sapiens (Human) OX=9606 GN=USP10 PE=1 SV=2	2039.98	1.037	0.936	0.882	0.628	0.835776	0.527064	0.511615	0.253751	12.3	8.08	2.35	30.11	1187	1225.8	1022.1	1081.8	782.2	6.63	14.93	9.2	10.66	35.21		High	5.499e-05	2.331e-07	52
FALSE	High	[Y].ADGSICLD.[I]	1xDBIA [C6]; 1xTMTPro [N-Term]	0.0398243	0.00456515	1	2	1	P49459	P49459 [83-90]	0		ADGSICLD	Ubiquitin-conjugating enzyme E2 A OS=Homo sapiens (Human) OX=9606 GN=UBE2A PE=1 SV=2	1393.73	0.848	0.728	0.788	0.63	0.388627	0.514971	0.42563	0.138905	11.88	18.48	8.26	4.29	464.6	389.3	334.3	369.6	295.3	1.09	16.52	21.64	9.59	7.36		High	0.003183	0.02838	15
FALSE	High	[R].LCSGPGIVGN.[V]	1xDBIA [C2]; 1xTMTPro [N-Term]	0.000364025	4.51323e-05	1	1	2	Q9Y5P6	Q9Y5P6 [244-253]	0		LCSGPGIVGN	Mannose-1-phosphate guanyltransferase beta OS=Homo sapiens (Human) OX=9606 GN=GMPPB PE=1 SV=2	1516.85	0.904	0.661	0.735	0.63	0.462663	0.514971	0.42563	0.129264	0.82	11.59	4.87	1.94	228.4	199.3	145.8	167.8	144	3.36	28.23	29.22	7.65	7.23		High	5.499e-05	0.0001884	20
FALSE	High	[N].CATSGVVGLVNCLR.[R]	1xCarbamidomethyl [C12]; 1xDBIA [C1]; 1xTMTPro [N-Term]	6.80469e-10	4.51323e-05	1	1	2	P49327	P49327 [1448-1461]	0		CATSGVVGLVNCLR	Fatty acid synthase OS=Homo sapiens (Human) OX=9606 GN=FASN PE=1 SV=3	2049.13	0.792	0.782	0.818	0.631	0.33593	0.514971	0.455337	0.188913	12.13	11.94	17.44	8.58	1248.4	988.2	976.2	1027.6	742.1	7.36	17.74	20.22	7.51	15.61		High	5.499e-05	1.435e-10	41
FALSE	High	[E].SSGASGDKDHLYSTVCK.[P]	1xDBIA [C16]; 2xTMTPro [K8; K17]; 1xTMTPro [N-Term]	2.74085e-06	4.51323e-05	1	1	1	O43294	O43294 [49-65]	0		SSGASGDKDHLYSTVCK	Transforming growth factor beta-1-induced transcript 1 protein OS=Homo sapiens (Human) OX=9606 GN=TGFB1I1 PE=1 SV=2	2963.61	0.877	0.807	0.836	0.631	0.403177	0.514971	0.46761	0.140015	5.79	19.28	5.54	9.1	544.2	471	433.5	455.1	338.7	2.62	16.46	14.49	9.18	6.81		High	5.499e-05	1.009e-06	11
FALSE	High	[K].CSTPEEIK.[K]	1xDBIA [C1]; 1xTMTPro [K8]; 1xTMTPro [N-Term]	0.000809434	0.000257308	1	1	2	P60981	P60981 [23-30]	0		CSTPEEIK	Destrin OS=Homo sapiens (Human) OX=9606 GN=DSTN PE=1 SV=3	1811.02	0.691	0.791	0.882	0.631	0.338787	0.515359	0.5081	0.187922	19.17	22.48	12.59	3.65	1648	1170.6	1340.5	1453.6	1027.9	3.24	17.6	21.56	11.11	15.65		High	0.0001491	0.0004463	32
FALSE	High	[Y].NVPLCVTE.[E]	1xDBIA [C5]; 1xTMTPro [N-Term]	0.0851444	0.00818048	1	1	1	Q8WVV9	Q8WVV9 [460-467]	0		NVPLCVTE	Heterogeneous nuclear ribonucleoprotein L-like OS=Homo sapiens (Human) OX=9606 GN=HNRNPLL PE=1 SV=1	1474.83	0.881	0.757	0.789	0.631	0.426973	0.514971	0.42563	0.1414	9.92	22.05	2.76	2.31	441.4	389.1	334	358.5	276.6	3	21.61	20.43	3.62	10.7		High	0.005923	0.06876	6
FALSE	High	[E].SNCQDGYR.[K]	1xDBIA [C3]; 1xTMTPro [N-Term]	0.00210904	0.000443408	1	1	3	Q15751	Q15751 [3725-3732]	0		SNCQDGYR	Probable E3 ubiquitin-protein ligase HERC1 OS=Homo sapiens (Human) OX=9606 GN=HERC1 PE=1 SV=2	1542.77	0.867	0.877	0.9	0.632	0.353446	0.514971	0.464235	0.192024	0.84	13.75	5.08	15.08	2027.6	1728.7	1738.3	1843.1	1293.3	1.68	10.81	9.74	10.64	18.42		High	0.0003053	0.001263	13
FALSE	High	[E].CGGQLFSPL.[C]	1xDBIA [C1]; 1xTMTPro [N-Term]	0.00791975	0.00100065	1	1	5	Q7Z4Q2	Q7Z4Q2 [404-412]	0		CGGQLFSPL	HEAT repeat-containing protein 3 OS=Homo sapiens (Human) OX=9606 GN=HEATR3 PE=1 SV=2	1521.84	0.895	0.729	0.819	0.633	0.536037	0.58862	0.611876	0.232262	22.01	11.36	36.39	14.74	140.7	127.4	108	115.3	89	10.16	13.58	19.91	15.21	10.04		High	0.0007436	0.005076	41
FALSE	High	[N].SYVVIMNGSCVE.[V]	1xDBIA [C10]; 1xTMTPro [N-Term]	1.48723e-05	4.51323e-05	1	1	7	Q13085	Q13085 [692-703]	0		SYVVIMNGSCVE	Acetyl-CoA carboxylase 1 OS=Homo sapiens (Human) OX=9606 GN=ACACA PE=1 SV=2	1900.98	0.873	0.787	0.825	0.633	0.380492	0.514971	0.464755	0.225551	3.02	15.51	18.25	22.31	1430.7	1209.4	1125.8	1188.4	912	3.24	13.86	14.56	10.09	20.68		High	5.499e-05	6.153e-06	38
FALSE	High	[K].CPSTHSEE.[L]	1xDBIA [C1]; 1xTMTPro [N-Term]	0.0418522	0.004742	1	1	4	P48507	P48507 [35-42]	0		CPSTHSEE	Glutamate--cysteine ligase regulatory subunit OS=Homo sapiens (Human) OX=9606 GN=GCLM PE=1 SV=1	1489.73	0.905	0.898	0.938	0.634	0.395136	0.514971	0.488076	0.225857	3.97	13.08	0.37	30.62	674.9	575.7	572.4	582.5	453.5	7.24	8.71	9.81	5.4	24.57		High	0.003303	0.03	5
FALSE	High	[H].SACEPENLE.[F]	1xDBIA [C3]; 1xTMTPro [N-Term]	0.00522862	0.000756868	1	1	1	Q9ULX3	Q9ULX3 [145-153]	0		SACEPENLE	RNA-binding protein NOB1 OS=Homo sapiens (Human) OX=9606 GN=NOB1 PE=1 SV=1	1591.8	0.823	0.831	0.767	0.634	0.462663	0.514971	0.482842	0.154956	29.26	4.79	14.24	13.99	70.7	68.4	60.7	68.2	50.4	24.45	30.66	15.3	17.22	16.79		High	0.000508	0.003299	29
FALSE	High	[E].CLLGLNSNIGIR.[D]	1xDBIA [C1]; 1xTMTPro [N-Term]	1.10278e-06	4.51323e-05	1	1	2	Q9Y5N6	Q9Y5N6 [88-99]	0		CLLGLNSNIGIR	Origin recognition complex subunit 6 OS=Homo sapiens (Human) OX=9606 GN=ORC6 PE=1 SV=1	1873.1	0.932	0.893	0.937	0.634	0.403177	0.544601	0.58406	0.212572	4.13	18.76	11.2	18.79	1275.8	1189.1	1130	1216.7	823.8	1.36	8.41	12.36	10.84	21.13		High	5.499e-05	3.82e-07	36
FALSE	High	[K].DGDCVNR.[W]	1xDBIA [C4]; 1xTMTPro [N-Term]	0.0912908	0.00906775	1	1	3	Q03426	Q03426 [170-176]	0		DGDCVNR	Mevalonate kinase OS=Homo sapiens (Human) OX=9606 GN=MVK PE=1 SV=1	1378.71	0.782	0.849	0.835	0.634	0.32063	0.514971	0.429371	0.211446	9.66	7.44	8.78	19.04	626.7	504.7	544.5	539.1	397.4	2.9	7.03	8.95	9.36	22.96		High	0.00664	0.07515	4
FALSE	High	[M].CTIASMPR.[L]	1xDBIA [C1]; 1xTMTPro [N-Term]	0.00213205	0.000443408	1	1	2	Q8TBC4	Q8TBC4 [237-244]	0		CTIASMPR	NEDD8-activating enzyme E1 catalytic subunit OS=Homo sapiens (Human) OX=9606 GN=UBA3 PE=1 SV=2	1478.81	0.782	0.759	0.791	0.635	0.371008	0.527579	0.42563	0.129264	21.27	23.93	7.2	4.31	898.2	702.2	681.4	711.8	570.4	2.4	16.44	22.59	5.39	1.69		High	0.0003053	0.001277	8
FALSE	High	[Y].SSPAPDGCGDQTLGD.[L]	1xDBIA [C8]; 1xTMTPro [N-Term]	7.69493e-05	4.51323e-05	1	1	3	P22102	P22102 [639-653]	0		SSPAPDGCGDQTLGD	Trifunctional purine biosynthetic protein adenosine-3 OS=Homo sapiens (Human) OX=9606 GN=GART PE=1 SV=1	2019.96	0.852	0.703	0.848	0.635	0.537641	0.565801	0.631588	0.179516	30.96	7.39	32.74	1.81	147.9	132.3	104	125.5	98.7	10.55	19.29	19.16	16.49	3.48		High	5.499e-05	3.554e-05	23
FALSE	High	[R].TLDQQCTVSR.[P]	1xDBIA [C6]; 1xTMTPro [N-Term]	5.56079e-05	4.51323e-05	1	1	3	O95352	O95352 [567-576]	0		TLDQQCTVSR	Ubiquitin-like modifier-activating enzyme ATG7 OS=Homo sapiens (Human) OX=9606 GN=ATG7 PE=1 SV=1	1750.94	0.745	0.649	0.746	0.635	0.353446	0.514971	0.454408	0.197371	19.28	3.72	21.42	19.88	1998.3	1559.5	1358.8	1491.7	1269.7	5.11	16.44	20.03	12.17	12.46		High	5.499e-05	2.51e-05	19
FALSE	High	[D].CFNMAQGFR.[T]	1xDBIA [C1]; 1xTMTPro [N-Term]	0.000592366	0.000159506	1	1	3	Q9Y6K5	Q9Y6K5 [648-656]	0		CFNMAQGFR	2'-5'-oligoadenylate synthase 3 OS=Homo sapiens (Human) OX=9606 GN=OAS3 PE=1 SV=3	1673.86	0.8	0.799	0.78	0.636	0.350936	0.529933	0.534535	0.243113	11.33	19.34	34.73	26.68	756.9	597	604.6	621.9	506.7	7.28	7.72	13.09	19.14	24.98		High	0.0001071	0.0003188	6
FALSE	High	[R].LLQCDPSSAGQF.[-]	1xDBIA [C4]; 1xTMTPro [N-Term]	0.0243426	0.00335599	1	1	1	P61601	P61601 [182-193]	0		LLQCDPSSAGQF	Neurocalcin-delta OS=Homo sapiens (Human) OX=9606 GN=NCALD PE=1 SV=2	1865.98	0.807	0.707	0.798	0.636	0.423895	0.515359	0.5389	0.156626	25.51	3.38	27.41	0.51	338.2	276.5	242.2	270	217.1	5.48	19.33	18.11	15.95	3.99		High	0.002336	0.01646	15
FALSE	High	[E].LEEDGTPSSEDSNSSCE.[V]	1xDBIA [C16]; 1xTMTPro [N-Term]	0.000305458	4.51323e-05	1	1	2	O43847	O43847 [1095-1111]	0		LEEDGTPSSEDSNSSCE	Nardilysin OS=Homo sapiens (Human) OX=9606 GN=NRDC PE=1 SV=3	2386.05	0.779	0.666	0.782	0.636	0.381918	0.514971	0.42563	0.186941	20.25	1.03	0.42	6.78	408.4	317.9	271.8	288.6	243.8	6.43	27.44	26.49	6.48	14.93		High	5.499e-05	0.0001554	8
FALSE	High	[N].AVVDGCGK.[A]	1xDBIA [C6]; 1xTMTPro [K8]; 1xTMTPro [N-Term]	0.00102932	0.000418575	1	1	3	P48506	P48506 [496-503]	0		AVVDGCGK	Glutamate--cysteine ligase catalytic subunit OS=Homo sapiens (Human) OX=9606 GN=GCLC PE=1 SV=2	1652.96	0.854	0.733	0.855	0.636	0.36216	0.515359	0.440853	0.188913	4.49	14.92	4.69	18.96	1154.3	981.8	875.3	984	734.4	3.45	14.67	20.65	5.79	12.75		High	0.0002594	0.0005806	16
FALSE	High	[K].DSCSWAAFGDQQATE.[S]	1xDBIA [C3]; 1xTMTPro [N-Term]	1.46238e-05	4.51323e-05	1	1	2	Q6ULP2	Q6ULP2 [581-595]	0		DSCSWAAFGDQQATE	Aftiphilin OS=Homo sapiens (Human) OX=9606 GN=AFTPH PE=1 SV=3	2216.02	0.946	0.786	0.856	0.636	0.515932	0.514971	0.42563	0.129264	7.78	1.76	6.13	3.8	305.2	286.1	237.1	261.7	189.4	3.65	15.57	15.35	7.89	6.92		High	5.499e-05	6.029e-06	23
FALSE	High	[D].WCPTGFK.[V]	1xDBIA [C2]; 1xTMTPro [K7]; 1xTMTPro [N-Term]	0.0111254	0.00136531	3	8	2	Q71U36; Q9BQE3; P68366	Q71U36 [346-352]; Q9BQE3 [346-352]; P68366 [346-352]	0		WCPTGFK	Tubulin alpha-1A chain OS=Homo sapiens (Human) OX=9606 GN=TUBA1A PE=1 SV=1 Tubulin alpha-1C chain OS=Homo sapiens (Human) OX=9606 GN=TUBA1C PE=1 SV=1 Tubulin alpha-4A chain OS=Homo sapiens (Human) OX=9606 GN=TUBA4A PE=1 SV=1	1742.99	0.867	0.966	0.841	0.637	0.44911	0.556933	0.441911	0.231198	18.08	0.12	5.61	26	1159.4	1004.7	1031	1083.6	825.6	9.87	10.99	10.98	12.72	24.54	Shared	High	0.00094	0.007212	6
FALSE	High	[D].SHFCHLAWVNTPK.[K]	1xDBIA [C4]; 1xTMTPro [K13]; 1xTMTPro [N-Term]	1.09718e-09	4.51323e-05	1	1	19	Q06830	Q06830 [80-92]	0		SHFCHLAWVNTPK	Peroxiredoxin-1 OS=Homo sapiens (Human) OX=9606 GN=PRDX1 PE=1 SV=1	2444.35	0.881	0.934	1.009	0.637	0.552911	0.646117	0.725164	0.313436	26.27	19.09	2.88	28.31	6719.1	5922.1	6158.4	6515	5062.9	11.29	13.05	9.93	4.98	32.28		High	5.499e-05	2.393e-10	27
FALSE	High	[N].SNQVNLASCCVMPPDLTAFAK.[Q]	2xDBIA [C9; C10]; 1xTMTPro [K21]; 1xTMTPro [N-Term]	4.97579e-09	4.51323e-05	1	1	3	P48507	P48507 [185-205]	0		SNQVNLASCCVMPPDLTAFAK	Glutamate--cysteine ligase regulatory subunit OS=Homo sapiens (Human) OX=9606 GN=GCLM PE=1 SV=1	3409.83	0.779	0.822	0.884	0.637	0.31243	0.523097	0.454408	0.206774	1.56	9.71	2.25	13.67	489.1	381.1	410.2	432.3	307.5	1.7	8.26	15.94	8.88	18.83		High	5.499e-05	1.2e-09	31
FALSE	High	[E].AGPSCSSASDK.[L]	1xDBIA [C5]; 1xTMTPro [K11]; 1xTMTPro [N-Term]	1.0543e-06	4.51323e-05	1	1	5	O15355	O15355 [237-247]	0		AGPSCSSASDK	Protein phosphatase 1G OS=Homo sapiens (Human) OX=9606 GN=PPM1G PE=1 SV=1	1914.02	0.779	0.828	0.745	0.637	0.36078	0.514971	0.320084	0.19319	12.21	9.18	0.95	12.77	5748.2	4288.5	4553.8	4253.4	3949	6.04	16.27	11.1	5.11	20.62		High	5.499e-05	3.636e-07	46
FALSE	High	[E].ADTDVQVCPN.[Y]	1xDBIA [C8]; 1xTMTPro [N-Term]	0.000465015	4.51323e-05	1	1	2	Q7Z2T5	Q7Z2T5 [232-241]	0		ADTDVQVCPN	TRMT1-like protein OS=Homo sapiens (Human) OX=9606 GN=TRMT1L PE=1 SV=2	1661.85	0.753	0.662	0.614	0.637	0.36216	0.514971	0.42563	0.206034	21.21	7.93	16.65	4.35	164.8	124	103.5	110.2	93.7	16.03	35.85	27.16	15.01	10.87		High	5.499e-05	0.0002453	37
FALSE	High	[Y].FLLSQQTDLPECE.[Q]	1xDBIA [C12]; 1xTMTPro [N-Term]	9.98079e-06	4.51323e-05	1	1	4	Q9BQ70	Q9BQ70 [427-439]	0		FLLSQQTDLPECE	Transcription factor 25 OS=Homo sapiens (Human) OX=9606 GN=TCF25 PE=1 SV=1	2123.1	0.809	0.837	0.856	0.637	0.339664	0.521324	0.5225	0.201195	7.06	24.94	15.88	19.69	127.6	106.9	92	101.2	77.5	13.52	15.68	21.52	10.74	7.19		High	5.499e-05	4.016e-06	32
FALSE	High	[S].SPVICAGGQDR.[C]	1xDBIA [C5]; 1xTMTPro [N-Term]	1.28515e-05	4.51323e-05	1	1	6	Q15365	Q15365 [190-200]	0		SPVICAGGQDR	Poly(rC)-binding protein 1 OS=Homo sapiens (Human) OX=9606 GN=PCBP1 PE=1 SV=2	1702.92	0.824	0.815	0.92	0.638	0.308174	0.514971	0.563699	0.265614	1.66	6.33	11.45	25.98	1280.7	1055.3	1044.3	1122.4	778.2	2.89	6.98	9.42	14.58	36.82		High	5.499e-05	5.265e-06	14
FALSE	High	[E].QCCYNCGKPGH.[L]	2xCarbamidomethyl [C3; C6]; 1xDBIA [C2]; 1xTMTPro [K8]; 1xTMTPro [N-Term]	8.27962e-07	4.51323e-05	1	1	1	P62633	P62633 [96-106]	0		QCCYNCGKPGH	Cellular nucleic acid-binding protein OS=Homo sapiens (Human) OX=9606 GN=CNBP PE=1 SV=1	2228.1	0.897	0.724	0.881	0.638	0.436665	0.514971	0.474194	0.242566	11.79	1.96	0.16	17.85	1177.7	1082.3	872.9	1024.4	741.7	1.88	16.38	16.91	13.18	28.98		High	5.499e-05	2.807e-07	12
FALSE	High	[N].TITDTCDR.[I]	1xDBIA [C6]; 1xTMTPro [N-Term]	0.00389272	0.000443408	1	1	7	Q01813	Q01813 [558-565]	0		TITDTCDR	ATP-dependent 6-phosphofructokinase, platelet type OS=Homo sapiens (Human) OX=9606 GN=PFKP PE=1 SV=2	1524.8	1.001	0.754	0.783	0.638	0.643054	0.514971	0.436664	0.129264	5.7	7.5	11.58	3.26	481.5	493.5	358.1	377.2	323.4	3.45	20.74	15.17	7.08	5.1		High	0.0003053	0.002416	9
FALSE	High	[H].HGVFYHQGQCCIA.[A]	2xDBIA [C10; C11]; 1xTMTPro [N-Term]	3.39334e-06	4.51323e-05	1	1	2	P00352	P00352 [293-305]	0		HGVFYHQGQCCIA	Retinal dehydrogenase 1 OS=Homo sapiens (Human) OX=9606 GN=ALDH1A1 PE=1 SV=2	2359.21	0.709	0.658	0.667	0.639	0.287582	0.514971	0.42563	0.129264	5.33	11.77	10.67	1.21	1197	859.7	802.9	819	804.1	6.5	6.65	6.33	3.33	4.36		High	5.499e-05	1.267e-06	37
FALSE	High	[R].CPSQSSSR.[P]	1xDBIA [C1]; 1xTMTPro [N-Term]	0.0395784	0.00452004	1	1	1	Q6PKG0	Q6PKG0 [1054-1061]	0		CPSQSSSR	La-related protein 1 OS=Homo sapiens (Human) OX=9606 GN=LARP1 PE=1 SV=2	1451.76	0.794	0.836	0.858	0.639	0.365136	0.514971	0.494036	0.196896	21.48	23.11	13.14	2.22	446.2	362.4	381.7	382.7	278.5	3.15	16.75	17.5	13.16	17.2		High	0.00316	0.02813	5
FALSE	High	[A].SGCIGEDPQGIPNNLMPY.[V]	1xDBIA [C3]; 1xTMTPro [N-Term]	0.000250504	4.51323e-05	1	1	1	Q14376	Q14376 [194-211]	0		SGCIGEDPQGIPNNLMPY	UDP-glucose 4-epimerase OS=Homo sapiens (Human) OX=9606 GN=GALE PE=1 SV=2	2505.24	0.859	0.783	0.878	0.64	0.339664	0.514971	0.550654	0.129264	3.57	5.54	17.16	1.7	124.3	109.4	97.6	100.8	79.5	5.96	14.13	9.81	17.8	8.78		High	5.499e-05	0.0001259	25
FALSE	High	[R].VNIHCPCGLVTAF.[V]	1xCarbamidomethyl [C5]; 1xDBIA [C7]; 1xTMTPro [N-Term]	0.00152286	0.000418575	1	1	4	Q96EM0	Q96EM0 [133-145]	0		VNIHCPCGLVTAF	Trans-3-hydroxy-L-proline dehydratase OS=Homo sapiens (Human) OX=9606 GN=L3HYPDH PE=1 SV=2	2031.08	0.746	0.681	0.789	0.64	0.362293	0.522748	0.442014	0.1418	22.56	6.26	13.21	8.46	824.9	635.8	562	651.1	511.5	6.28	13.21	21.83	7.28	4.06		High	0.0002594	0.000888	5
FALSE	High	[E].GNADEEDPLGPNCYYDK.[T]	1xDBIA [C13]; 1xTMTPro [K17]; 1xTMTPro [N-Term]	5.25449e-10	4.51323e-05	1	1	3	Q8ND56	Q8ND56 [349-365]	0		GNADEEDPLGPNCYYDK	Protein LSM14 homolog A OS=Homo sapiens (Human) OX=9606 GN=LSM14A PE=1 SV=3	2804.37	0.947	0.966	0.951	0.641	0.532093	0.543243	0.457335	0.264586	9.03	1.16	1.7	25.92	2920.8	2696.1	2601.8	2809.8	1917.8	5.87	14.06	9.86	9.86	39.09		High	5.499e-05	1.088e-10	49
FALSE	High	[E].IALSEPQLCE.[V]	1xDBIA [C9]; 1xTMTPro [N-Term]	0.000290708	4.51323e-05	1	1	2	Q7Z2W4	Q7Z2W4 [30-39]	0		IALSEPQLCE	Zinc finger CCCH-type antiviral protein 1 OS=Homo sapiens (Human) OX=9606 GN=ZC3HAV1 PE=1 SV=3	1702.94	0.893	0.77	0.824	0.641	0.592009	0.514971	0.484223	0.270903	9.45	0.6	18.18	12.11	126.5	113	97.4	104.6	81.4	6.06	6.84	6.15	11.84	19.7		High	5.499e-05	0.0001471	40
FALSE	High	[E].TYCIDNE.[A]	1xDBIA [C3]; 1xTMTPro [N-Term]	0.0489438	0.00534268	3	6	2	Q13509; Q9BUF5; P07437	Q13509 [199-205]; Q9BUF5 [199-205]; P07437 [199-205]	0		TYCIDNE	Tubulin beta-3 chain OS=Homo sapiens (Human) OX=9606 GN=TUBB3 PE=1 SV=2 Tubulin beta-6 chain OS=Homo sapiens (Human) OX=9606 GN=TUBB6 PE=1 SV=1 Tubulin beta chain OS=Homo sapiens (Human) OX=9606 GN=TUBB PE=1 SV=2	1457.73	0.952	0.989	0.9	0.641	0.48395	0.896157	0.42563	0.23103	7.1	30.43	3.19	17.22	83.9	78.4	83	77.2	61.2	11.49	7.38	15.33	9.46	23.49	Shared	High	0.003674	0.03601	9
FALSE	High	[K].QIPAITCIQ.[S]	1xDBIA [C7]; 1xTMTPro [N-Term]	0.00231379	0.000443408	1	1	8	P46940	P46940 [775-783]	0		QIPAITCIQ	Ras GTPase-activating-like protein IQGAP1 OS=Homo sapiens (Human) OX=9606 GN=IQGAP1 PE=1 SV=1	1586.93	0.937	0.877	0.906	0.642	0.557357	0.514971	0.464235	0.174279	13.18	11.1	8.56	4.16	53.4	48.8	45.1	47.9	34.3	9.5	18.47	9.94	8.87	23.29		High	0.0003053	0.001393	22
FALSE	High	[N].LASCCVMPPDLTAFAK.[Q]	1xCarbamidomethyl [C5]; 1xDBIA [C4]; 1xTMTPro [K16]; 1xTMTPro [N-Term]	5.43189e-07	4.51323e-05	1	1	2	P48507	P48507 [190-205]	0		LASCCVMPPDLTAFAK	Glutamate--cysteine ligase regulatory subunit OS=Homo sapiens (Human) OX=9606 GN=GCLM PE=1 SV=1	2628.42	0.815	0.775	0.817	0.642	0.32063	0.514971	0.42563	0.164102	0.86	5.29	4.26	3.09	709.4	578.1	550.9	567.9	446.1	1.26	8.77	12.31	6.31	12.12		High	5.499e-05	1.799e-07	38
FALSE	High	[E].ASYQPLDPDKCDR.[D]	1xDBIA [C11]; 1xTMTPro [K10]; 1xTMTPro [N-Term]	1.75821e-06	4.51323e-05	1	1	4	Q16875	Q16875 [196-208]	0		ASYQPLDPDKCDR	6-phosphofructo-2-kinase/fructose-2,6-bisphosphatase 3 OS=Homo sapiens (Human) OX=9606 GN=PFKFB3 PE=1 SV=1	2412.28	0.902	0.83	0.878	0.642	0.421972	0.530482	0.491945	0.254249	5.58	20.32	14.16	28.75	3368.5	2965.2	2797.4	3063	2239	4.93	13.46	13.02	8.98	28.25		High	5.499e-05	6.278e-07	11
FALSE	High	[K].GCGGGTHSSDR.[N]	1xDBIA [C2]; 1xTMTPro [N-Term]	1.06622e-06	4.51323e-05	1	1	2	Q96NL8	Q96NL8 [32-42]	0		GCGGGTHSSDR	Protein C8orf37 OS=Homo sapiens (Human) OX=9606 GN=C8orf37 PE=1 SV=1	1633.8	0.936	0.855	0.922	0.642	0.549057	0.514971	0.656559	0.264981	13.39	8.59	7.46	40.7	1041.7	975.2	872.6	995.3	693.2	3	16.07	9.8	10	29.53		High	5.499e-05	3.693e-07	33
FALSE	High	[NAVR].ICLDILK.[ED]	1xDBIA [C2]; 1xTMTPro [K7]; 1xTMTPro [N-Term]	0.00782431	0.00100065	4	6	4	O00762; P61086; P51965; P61088	O00762 [113-119]; P61086 [91-97]; P51965 [130-136]; P61088 [86-92]	0		ICLDILK	Ubiquitin-conjugating enzyme E2 C OS=Homo sapiens (Human) OX=9606 GN=UBE2C PE=1 SV=1 Ubiquitin-conjugating enzyme E2 K OS=Homo sapiens (Human) OX=9606 GN=UBE2K PE=1 SV=3 Ubiquitin-conjugating enzyme E2 E1 OS=Homo sapiens (Human) OX=9606 GN=UBE2E1 PE=1 SV=1 Ubiquitin-conjugating enzyme E2 N OS=Homo sapiens (Human) OX=9606 GN=UBE2N PE=1 SV=1	1722.08	0.824	0.905	0.845	0.642	0.358102	0.525028	0.225778	0.207691	5.87	8.78	0.61	17.97	238.6	191.9	215.9	202.3	161.9	4.08	13.23	15.83	4.24	20.6	Shared	High	0.0007172	0.004998	26
FALSE	High	[R].QSACNLEK.[K]	1xDBIA [C4]; 1xTMTPro [K8]; 1xTMTPro [N-Term]	0.000320936	4.51323e-05	1	1	3	P35579	P35579 [1434-1441]	0		QSACNLEK	Myosin-9 OS=Homo sapiens (Human) OX=9606 GN=MYH9 PE=1 SV=4	1797.02	0.686	0.835	0.862	0.642	0.298329	0.514971	0.529794	0.338676	7.44	7.44	4.09	47.92	1745.9	1255.4	1394.3	1536.6	1175.9	4.86	10.36	5.78	6.27	45.27		High	5.499e-05	0.0001643	27
FALSE	High	[K].LNFILCDK.[L]	1xDBIA [C6]; 1xTMTPro [K8]; 1xTMTPro [N-Term]	0.000320936	4.51323e-05	1	1	3	O60921	O60921 [39-46]	0		LNFILCDK	Checkpoint protein HUS1 OS=Homo sapiens (Human) OX=9606 GN=HUS1 PE=1 SV=1	1870.11	0.816	0.706	0.765	0.642	0.36524	0.514971	0.42563	0.0985008	10.84	5.86	10.42	0.53	777	675.6	584.4	592.7	508	3.8	18.66	18.42	6.4	3.58		High	5.499e-05	0.0001643	14
FALSE	High	[E].SHRPPGNCGE.[V]	1xDBIA [C8]; 1xTMTPro [N-Term]	0.0085178	0.00105417	1	1	2	P40123	P40123 [25-34]	0		SHRPPGNCGE	Adenylyl cyclase-associated protein 2 OS=Homo sapiens (Human) OX=9606 GN=CAP2 PE=1 SV=1	1653.85	0.815	0.914	0.867	0.643	0.321341	0.514971	0.42563	0.255751	5.69	3.37	3.68	24.91	963.6	775.9	836.5	854.7	633.6	3.79	5	9.37	6.43	34.38		High	0.0007638	0.005463	19
FALSE	High	[D].LNHLVSATMSGVTTCLR.[F]	1xDBIA [C15]; 1xTMTPro [N-Term]	9.53845e-13	4.51323e-05	2	7	10	A6NNZ2; P07437	A6NNZ2 [225-241]; P07437 [225-241]	0		LNHLVSATMSGVTTCLR	Tubulin beta 8B OS=Homo sapiens (Human) OX=9606 GN=TUBB8B PE=1 SV=1 Tubulin beta chain OS=Homo sapiens (Human) OX=9606 GN=TUBB PE=1 SV=2	2403.32	0.872	0.92	0.937	0.643	0.424812	0.572552	0.581047	0.259065	15.65	16.46	11.29	15.58	4326.6	3771.8	3888.7	4107.4	3145.5	7.96	9.48	9.06	5.21	23.48	Shared	High	5.499e-05	1.292e-13	65
FALSE	High	[D].SQGLNLGCR.[G]	1xDBIA [C8]; 1xTMTPro [N-Term]	0.000132295	4.51323e-05	1	1	4	O43504	O43504 [26-34]	0		SQGLNLGCR	Ragulator complex protein LAMTOR5 OS=Homo sapiens (Human) OX=9606 GN=LAMTOR5 PE=1 SV=1	1547.86	0.721	0.71	0.781	0.643	0.296348	0.514971	0.42563	0.157196	0.39	5.44	8.31	8.03	1337	968.6	954.4	1043.7	864.5	0.53	4.39	13.75	6.99	11.45		High	5.499e-05	6.332e-05	23
FALSE	High	[K].EPPGELCPD.[V]	1xDBIA [C7]; 1xTMTPro [N-Term]	0.0175005	0.00209345	1	1	1	Q9BUK6	Q9BUK6 [40-48]	0		EPPGELCPD	Protein misato homolog 1 OS=Homo sapiens (Human) OX=9606 GN=MSTO1 PE=1 SV=1	1556.79	0.862	0.848	0.802	0.644	0.36524	0.605131	0.519893	0.164696	0.48	26.96	12.6	2.66	106.6	87.3	90.4	89.8	66.2	9.64	7.72	13.62	9.44	17.48		High	0.001523	0.01163	13
FALSE	High	[K].FEPPLFHPNVYPSGTVCL.[S]	1xDBIA [C17]; 1xTMTPro [N-Term]	0.014517	0.00188942	1	1	1	P63279	P63279 [77-94]	0		FEPPLFHPNVYPSGTVCL	SUMO-conjugating enzyme UBC9 OS=Homo sapiens (Human) OX=9606 GN=UBE2I PE=1 SV=1	2617.38	0.746	0.705	0.723	0.644	0.329667	0.544653	0.42563	0.158996	11.12	31.2	8.94	10.95	133.5	103.2	94.1	96.5	86	4.47	8.09	29.5	6.03	6.83		High	0.001339	0.009556	16
FALSE	High	[R].AIASCAAMVPL.[L]	1xDBIA [C5]; 1xTMTPro [N-Term]	0.00012582	4.51323e-05	1	1	4	Q9NR09	Q9NR09 [4401-4411]	0		AIASCAAMVPL	Baculoviral IAP repeat-containing protein 6 OS=Homo sapiens (Human) OX=9606 GN=BIRC6 PE=1 SV=2	1646.93	0.761	0.783	0.678	0.645	0.394157	0.554249	0.550101	0.239216	30.47	38.89	19.69	27.72	38.5	29.3	30.1	27.2	25.9	7.59	15.27	20.48	24.81	21.43		High	5.499e-05	5.991e-05	27
FALSE	High	[D].NHYCSSGQGQGR.[G]	1xDBIA [C4]; 1xTMTPro [N-Term]	0.0023393	0.000443408	1	1	4	Q92609	Q92609 [673-684]	0		NHYCSSGQGQGR	TBC1 domain family member 5 OS=Homo sapiens (Human) OX=9606 GN=TBC1D5 PE=1 SV=1	1893.93	1.153	0.811	0.959	0.645	0.972482	0.524518	0.64001	0.182359	8.54	6.51	9.49	18.77	121.4	132.5	98.8	111.3	78.6	6.39	25.72	20.4	5.3	19.21		High	0.0003053	0.001409	31
FALSE	High	[G].MSPCNTAVVPQGW.[S]	1xDBIA [C4]; 1xTMTPro [N-Term]	0.000386561	4.51323e-05	1	1	6	P27816	P27816 [178-190]	0		MSPCNTAVVPQGW	Microtubule-associated protein 4 OS=Homo sapiens (Human) OX=9606 GN=MAP4 PE=1 SV=3	1990.02	0.835	0.753	0.765	0.645	0.354628	0.514971	0.42563	0.129264	10.83	12.65	2.01	1.93	1245.3	1040.1	937.6	970.6	818.5	1.13	11.71	16.52	6.04	3.65		High	5.499e-05	0.0002006	35
FALSE	High	[K].HCSQVDSVR.[G]	1xDBIA [C2]; 1xTMTPro [N-Term]	0.000570601	4.51323e-05	1	1	4	Q14247	Q14247 [111-119]	0		HCSQVDSVR	Src substrate cortactin OS=Homo sapiens (Human) OX=9606 GN=CTTN PE=1 SV=2	1630.87	0.923	0.866	1.078	0.646	0.839833	0.514971	0.983987	0.284551	62.33	3.81	63.89	43.43	311.2	287.3	269.6	335.4	208.6	30.75	28.93	20.97	18.37	34.43		High	5.499e-05	0.0003059	25
FALSE	High	[R].QGCPGAAG.[Q]	1xDBIA [C3]; 1xTMTPro [N-Term]	0.00367297	0.000443408	1	1	1	Q9UBV8	Q9UBV8 [8-15]	0		QGCPGAAG	Peflin OS=Homo sapiens (Human) OX=9606 GN=PEF1 PE=1 SV=1	1260.67	0.726	0.826	0.926	0.646	0.298329	0.514971	0.487827	0.231764	6.72	5.24	7.27	7.53	1150.5	838.2	950.2	1065.7	732.5	1.01	5.63	9.62	6.19	26.72		High	0.0003053	0.002271	27
FALSE	High	[K].MEDIPEECE.[N]	1xDBIA [C8]; 1xTMTPro [N-Term]	0.00944404	0.00105417	1	1	2	Q460N5	Q460N5 [137-145]	0		MEDIPEECE	Protein mono-ADP-ribosyltransferase PARP14 OS=Homo sapiens (Human) OX=9606 GN=PARP14 PE=1 SV=3	1694.79	0.846	0.874	0.833	0.647	0.379353	0.528039	0.42563	0.0985008	11.87	20.41	6.14	0.13	75.5	63.4	65.5	65.1	49.8	7.46	9	10.94	8.58	6.95		High	0.0007638	0.006098	30
FALSE	High	[E].ISCTDNQDGTCSVSYLPVLPGD.[Y]	1xCarbamidomethyl [C11]; 1xDBIA [C3]; 1xTMTPro [N-Term]	6.84983e-06	4.51323e-05	1	1	2	P21333	P21333 [1910-1931]	0		ISCTDNQDGTCSVSYLPVLPGD	Filamin-A OS=Homo sapiens (Human) OX=9606 GN=FLNA PE=1 SV=4	2941.42	0.882	0.864	0.875	0.648	0.388799	0.716342	0.745836	0.287838	6.62	13.74	9.89	6.1	48.8	42.4	44.7	43.6	37.7	22.64	14.14	6.78	8.82	13.53		High	5.499e-05	2.682e-06	53
FALSE	High	[E].LGGADGASDSTDSPASCQK.[K]	1xDBIA [C17]; 1xTMTPro [K19]; 1xTMTPro [N-Term]	1.52078e-12	4.51323e-05	1	1	3	Q8IZW8	Q8IZW8 [559-577]	0		LGGADGASDSTDSPASCQK	Tensin-4 OS=Homo sapiens (Human) OX=9606 GN=TNS4 PE=1 SV=3	2671.35	0.908	0.861	0.898	0.648	0.383217	0.514971	0.441911	0.236762	4.44	9.32	2.56	22.14	2215.8	2011.1	1853.1	2007.7	1447.9	2.01	9.51	8.47	8.3	27.42		High	5.499e-05	2.128e-13	59
FALSE	High	[D].SFNTGDCFILD.[L]	1xDBIA [C7]; 1xTMTPro [N-Term]	0.000621494	0.000159506	1	1	4	P40121	P40121 [159-169]	0		SFNTGDCFILD	Macrophage-capping protein OS=Homo sapiens (Human) OX=9606 GN=CAPG PE=1 SV=2	1831.92	0.759	0.771	0.777	0.648	0.38757	0.515359	0.42563	0.157196	5.7	17.32	2.61	8.98	232.9	176.6	179.6	181	150.9	0.08	16.73	20.98	6.7	10.79		High	0.0001071	0.000335	27
FALSE	High	[E].LVDYTSCAQNWIYE.[-]	1xDBIA [C7]; 1xTMTPro [N-Term]	2.26619e-05	4.51323e-05	1	1	6	P15531	P15531 [139-152]	0		LVDYTSCAQNWIYE	Nucleoside diphosphate kinase A OS=Homo sapiens (Human) OX=9606 GN=NME1 PE=1 SV=1	2305.15	0.93	0.825	0.807	0.648	0.945312	0.555963	0.641711	0.140361	14.31	7.37	6.81	9.53	418.2	401.3	371.7	365	271	12.7	12.84	6.17	9.22	5.18		High	5.499e-05	9.61e-06	48
FALSE	High	[R].MAVPTCLLQMK.[I]	1xDBIA [C6]; 1xTMTPro [K11]; 1xTMTPro [N-Term]	5.34686e-05	4.51323e-05	1	1	2	Q9P000	Q9P000 [142-152]	0		MAVPTCLLQMK	COMM domain-containing protein 9 OS=Homo sapiens (Human) OX=9606 GN=COMMD9 PE=1 SV=2	2139.23	0.728	0.846	0.925	0.648	0.353446	0.514971	0.620456	0.170907	9.43	7.33	15.78	1.73	308.3	268.3	274.3	309.1	236	14.88	12.31	8.58	5.08	12.59		High	5.499e-05	2.411e-05	20
FALSE	High	[F].SFTPAWNWTCK.[D]	1xDBIA [C10]; 1xTMTPro [K11]; 1xTMTPro [N-Term]	3.7757e-06	4.51323e-05	1	1	3	Q9ULZ3	Q9ULZ3 [164-174]	0		SFTPAWNWTCK	Apoptosis-associated speck-like protein containing a CARD OS=Homo sapiens (Human) OX=9606 GN=PYCARD PE=1 SV=2	2245.21	0.857	0.857	0.847	0.649	0.36651	0.515359	0.42563	0.179849	7.12	19.43	2.07	8.17	541.7	464.2	454	484.7	384.7	6.07	8.5	12.6	6.45	12.87		High	5.499e-05	1.422e-06	20
FALSE	High	[L].CSSQSQCK.[E]	2xDBIA [C1; C7]; 1xTMTPro [K8]; 1xTMTPro [N-Term]	0.00344699	0.000443408	1	1	2	Q8TEQ6	Q8TEQ6 [1415-1422]	0		CSSQSQCK	Gem-associated protein 5 OS=Homo sapiens (Human) OX=9606 GN=GEMIN5 PE=1 SV=3	2071.13	0.756	0.762	0.802	0.649	0.321341	0.514971	0.454408	0.16047	13.96	14.99	15.09	1.42	2021.7	1528.6	1541.4	1645	1267.2	3.05	12.79	15.78	10.78	11.37		High	0.0003053	0.002134	10
FALSE	High	[K].DQFSCGNSVAD.[Q]	1xDBIA [C5]; 1xTMTPro [N-Term]	0.00107868	0.000418575	1	1	7	Q9Y5X1	Q9Y5X1 [66-76]	0		DQFSCGNSVAD	Sorting nexin-9 OS=Homo sapiens (Human) OX=9606 GN=SNX9 PE=1 SV=1	1742.83	0.92	0.825	0.886	0.649	0.458236	0.514971	0.454408	0.18008	6.98	7.02	1.15	5.92	667.2	635.9	543.8	591.2	433	3.5	18.85	11.73	12.46	18.08		High	0.0002594	0.0006104	27
FALSE	High	[R].LPLCSLPGEPGNGPDQQLQR.[S]	1xDBIA [C4]; 1xTMTPro [N-Term]	8.19136e-10	4.51323e-05	1	1	3	Q96GX2	Q96GX2 [72-91]	0		LPLCSLPGEPGNGPDQQLQR	Ataxin-7-like protein 3B OS=Homo sapiens (Human) OX=9606 GN=ATXN7L3B PE=1 SV=2	2719.45	0.884	0.852	0.928	0.65	0.38899	0.514971	0.630057	0.196394	7.42	14.03	10.69	1.99	199.5	174.5	169.6	202.3	131.4	5.51	9.39	7.8	10.15	21.59		High	5.499e-05	1.751e-10	57
FALSE	High	[R].DLNYCFSGM.[S]	1xDBIA [C5]; 1xTMTPro [N-Term]	0.0124818	0.00173928	1	2	2	P31943	P31943 [263-271]	0		DLNYCFSGM	Heterogeneous nuclear ribonucleoprotein H OS=Homo sapiens (Human) OX=9606 GN=HNRNPH1 PE=1 SV=4	1649.8	0.926	0.729	0.8	0.65	0.481005	0.531822	0.483148	0.138905	6.81	19.14	8.66	10.28	1014.3	911.6	717.5	820.4	705.7	5.08	17.39	26.3	9.65	9.75		High	0.001146	0.008161	16
FALSE	High	[K].SCAHDWVYE.[-]	1xDBIA [C2]; 1xTMTPro [N-Term]	0.00621962	0.000798928	1	2	2	P22392	P22392 [144-152]	0		SCAHDWVYE	Nucleoside diphosphate kinase B OS=Homo sapiens (Human) OX=9606 GN=NME2 PE=1 SV=1	1709.83	1.02	0.855	0.871	0.65	0.839789	0.640879	0.485496	0.138905	15.33	21.6	14.89	4.01	284.4	290.1	243.2	253.5	184.8	7.23	4.25	13.99	8.87	14.19		High	0.0005645	0.003955	8
FALSE	High	[R].EGDVLSNCE.[F]	1xDBIA [C8]; 1xTMTPro [N-Term]	0.00264177	0.000443408	1	1	4	Q6P3X3	Q6P3X3 [292-300]	0		EGDVLSNCE	Tetratricopeptide repeat protein 27 OS=Homo sapiens (Human) OX=9606 GN=TTC27 PE=1 SV=1	1565.78	0.864	0.961	0.918	0.65	0.350936	0.674015	0.628664	0.219501	8.95	14.16	17.1	16.09	488.9	399.6	469.9	476.1	337.1	6.37	7.36	7.93	9.43	13.49		High	0.0003053	0.00161	25
FALSE	High	[R].ISCMSKPPAPNPTPPR.[N]	1xDBIA [C3]; 1xTMTPro [K6]; 1xTMTPro [N-Term]	2.07412e-08	4.51323e-05	1	1	2	P46734	P46734 [27-42]	0		ISCMSKPPAPNPTPPR	Dual specificity mitogen-activated protein kinase kinase 3 OS=Homo sapiens (Human) OX=9606 GN=MAP2K3 PE=1 SV=2	2597.46	0.772	0.948	0.965	0.651	0.313412	0.514971	0.454408	0.240406	0.97	2.04	1	21.2	3236.3	2546.2	2906.8	3122.1	2159.7	4.05	2.21	4.75	6.96	29.79		High	5.499e-05	5.503e-09	29
FALSE	High	[F].TGEPNTCPR.[C]	1xDBIA [C7]; 1xTMTPro [N-Term]	0.000289112	4.51323e-05	1	1	2	P52943	P52943 [120-128]	0		TGEPNTCPR	Cysteine-rich protein 2 OS=Homo sapiens (Human) OX=9606 GN=CRIP2 PE=1 SV=1	1574.83	0.771	0.7	0.809	0.651	0.350936	0.514971	0.42563	0.129264	10.26	9.63	0.5	0.43	562.3	452.7	411.2	432.3	366.3	4.7	14.42	21.03	6.18	2.32		High	5.499e-05	0.0001468	18
FALSE	High	[R].QTNGCLNGYTPSR.[K]	1xDBIA [C5]; 1xTMTPro [N-Term]	4.97579e-09	4.51323e-05	1	1	7	Q9BZX2	Q9BZX2 [237-249]	0		QTNGCLNGYTPSR	Uridine-cytidine kinase 2 OS=Homo sapiens (Human) OX=9606 GN=UCK2 PE=1 SV=1	2011.04	0.856	0.848	0.944	0.651	0.350081	0.514971	0.454408	0.231395	5.14	7.9	1.43	14.29	1873.3	1596.5	1528.4	1785.6	1235.9	2.77	8.32	8.89	7.01	27.17		High	5.499e-05	1.199e-09	33
FALSE	High	[E].QNGSSDLLCD.[L]	1xDBIA [C9]; 1xTMTPro [N-Term]	0.000631498	0.000159506	1	1	3	Q8TB52	Q8TB52 [263-272]	0		QNGSSDLLCD	F-box only protein 30 OS=Homo sapiens (Human) OX=9606 GN=FBXO30 PE=1 SV=3	1651.83	0.856	0.853	0.851	0.651	0.422267	0.58426	0.495919	0.244709	20.7	31.25	14.69	26.12	53.1	45.9	45.3	52.3	40.3	14.14	1.16	14.27	20.01	33.77		High	0.0001071	0.0003415	40
FALSE	High	[R].VNPCIGGVILFHE.[T]	1xDBIA [C4]; 1xTMTPro [N-Term]	1.29361e-08	4.51323e-05	1	1	5	P04075	P04075 [70-82]	0		VNPCIGGVILFHE	Fructose-bisphosphate aldolase A OS=Homo sapiens (Human) OX=9606 GN=ALDOA PE=1 SV=2	1998.12	0.798	0.64	0.584	0.651	0.683654	0.514971	0.517192	0.22981	22.16	11.91	4.31	17.08	1949.7	1580.6	1247	1156.6	894.5	19.31	11.33	4.24	13.64	30.72		High	5.499e-05	3.324e-09	36
FALSE	High	[R].LATSAYDGCSNSE.[L]	1xDBIA [C9]; 1xTMTPro [N-Term]	0.000214565	4.51323e-05	1	1	4	Q70CQ2	Q70CQ2 [1082-1094]	0		LATSAYDGCSNSE	Ubiquitin carboxyl-terminal hydrolase 34 OS=Homo sapiens (Human) OX=9606 GN=USP34 PE=1 SV=2	1917.92	0.939	0.776	0.841	0.651	0.527835	0.514971	0.441276	0.252779	10.7	8.6	4.92	28.02	1111.1	1040.9	860.4	974.4	753.9	2.48	15.83	15.61	6.88	28.98		High	5.499e-05	0.0001063	36
FALSE	High	[K].NTNDANSCQIIIPQNQVNR.[K]	1xDBIA [C8]; 1xTMTPro [N-Term]	2.04395e-10	4.51323e-05	2	2	2	P31150; P50395	P31150 [310-328]; P50395 [310-328]	0		NTNDANSCQIIIPQNQVNR	Rab GDP dissociation inhibitor alpha OS=Homo sapiens (Human) OX=9606 GN=GDI1 PE=1 SV=2 Rab GDP dissociation inhibitor beta OS=Homo sapiens (Human) OX=9606 GN=GDI2 PE=1 SV=2	2742.43	0.885	0.736	0.75	0.651	0.909777	0.665993	0.778073	0.262896	23.07	5.74	4.82	11.52	707.9	626.5	598.8	591.6	478.6	22.34	21.17	11.87	11.5	3.25	Shared	High	5.499e-05	3.969e-11	42
FALSE	High	[R].GASCQGCPNQR.[L]	2xDBIA [C4; C7]; 1xTMTPro [N-Term]	2.72549e-06	4.51323e-05	1	1	4	P53384	P53384 [19-29]	0		GASCQGCPNQR	Cytosolic Fe-S cluster assembly factor NUBP1 OS=Homo sapiens (Human) OX=9606 GN=NUBP1 PE=1 SV=2	2017.04	0.914	0.933	0.913	0.651	0.460932	0.525028	0.508704	0.241345	10.45	7.96	6.55	17.98	2248	2055.3	1976	2161.8	1541.2	5.54	11.86	9.17	9.92	31.28		High	5.499e-05	1.005e-06	17
FALSE	High	[E].AGEPLCEE.[D]	1xDBIA [C6]; 1xTMTPro [N-Term]	0.0317368	0.00379942	1	1	1	Q9NVE5	Q9NVE5 [897-904]	0		AGEPLCEE	Ubiquitin carboxyl-terminal hydrolase 40 OS=Homo sapiens (Human) OX=9606 GN=USP40 PE=1 SV=3	1447.74	1.031	0.933	0.88	0.651	0.715923	0.591313	0.961414	0.260564	3.76	13.83	3.26	15.95	95.9	98.9	89.5	101.4	76.8	13.06	8.58	11.74	16.98	20.71		High	0.002652	0.02197	11
FALSE	High	[R].DPLQDICR.[R]	1xDBIA [C7]; 1xTMTPro [N-Term]	0.00210904	0.000443408	1	1	4	Q6PCE3	Q6PCE3 [230-237]	0		DPLQDICR	Glucose 1,6-bisphosphate synthase OS=Homo sapiens (Human) OX=9606 GN=PGM2L1 PE=1 SV=3	1559.85	0.857	0.893	0.856	0.652	0.374025	0.514971	0.42563	0.149714	5.67	12.28	3.92	12.57	2431.3	2058.1	2062.4	2113.8	1653.9	4.69	11.73	11.26	4.58	12.35		High	0.0003053	0.001264	25
FALSE	High	[C].IGGPPNICLDRLE.[N]	1xDBIA [C8]; 1xTMTPro [N-Term]	2.88491e-05	4.51323e-05	1	1	8	P40763	P40763 [252-264]	0		IGGPPNICLDRLE	Signal transducer and activator of transcription 3 OS=Homo sapiens (Human) OX=9606 GN=STAT3 PE=1 SV=2	1997.12	0.852	0.844	0.877	0.652	0.363737	0.514971	0.482842	0.235252	6.1	13.54	10.04	25.34	1362.3	1171.3	1121.8	1194.3	888.7	1.7	13.99	14.19	13.79	25.49		High	5.499e-05	1.246e-05	31
FALSE	High	[K].VDVECPDVNIEGPE.[G]	1xDBIA [C5]; 1xTMTPro [N-Term]	0.000648507	0.000159506	1	1	6	Q09666	Q09666 [2802-2815]	0		VDVECPDVNIEGPE	Neuroblast differentiation-associated protein AHNAK OS=Homo sapiens (Human) OX=9606 GN=AHNAK PE=1 SV=2	2115.06	0.887	0.947	1.05	0.653	0.388799	0.815902	0.894569	0.290224	8.69	39.62	0.23	34	43.5	38.6	41.2	43.2	26.8	10.39	2.99	25.9	3.53	27.17		High	0.0001071	0.0003512	15
FALSE	High	[G].SGHPTSCCSAAE.[I]	2xDBIA [C7; C8]; 1xTMTPro [N-Term]	0.000126524	4.51323e-05	1	1	1	P29401	P29401 [35-46]	0		SGHPTSCCSAAE	Transketolase OS=Homo sapiens (Human) OX=9606 GN=TKT PE=1 SV=3	2046.01	0.979	0.944	1.31	0.653	0.98135	0.769236	0.926428	0.334456	61.42	24.05	29.17	49.88	475.9	466.2	509.4	573.6	310.2	27.49	24.97	22.29	25.79	36.52		High	5.499e-05	6.04e-05	1
FALSE	High	[K].LGPPPEPPGGLCHG.[H]	1xDBIA [C12]; 1xTMTPro [N-Term]	3.26245e-06	4.51323e-05	1	1	4	Q00653	Q00653 [880-893]	0		LGPPPEPPGGLCHG	Nuclear factor NF-kappa-B p100 subunit OS=Homo sapiens (Human) OX=9606 GN=NFKB2 PE=1 SV=4	1928.04	0.857	0.861	0.886	0.654	0.338719	0.514971	0.440683	0.25855	0.06	6.72	6.21	26.58	1405.4	1179.1	1183.9	1258.3	929.2	1.64	8.25	6.47	6.35	32.3		High	5.499e-05	1.216e-06	63
FALSE	High	[E].IYVMVNDKPVCK.[P]	1xDBIA [C11]; 2xTMTPro [K8; K12]; 1xTMTPro [N-Term]	2.15247e-06	4.51323e-05	1	1	3	Q9UGI8	Q9UGI8 [339-350]	0		IYVMVNDKPVCK	Testin OS=Homo sapiens (Human) OX=9606 GN=TES PE=1 SV=1	2617.54	0.855	0.814	0.811	0.654	0.337347	0.514971	0.426383	0.166419	4.91	16.24	5.67	7.02	2229.8	1854.2	1814.9	1847	1490.8	2.51	6.93	12.66	5.37	8.87		High	5.499e-05	7.784e-07	8
FALSE	High	[R].GEASEDLCE.[M]	1xDBIA [C8]; 1xTMTPro [N-Term]	0.0061085	0.000798928	1	1	3	Q8N163	Q8N163 [637-645]	0		GEASEDLCE	Cell cycle and apoptosis regulator protein 2 OS=Homo sapiens (Human) OX=9606 GN=CCAR2 PE=1 SV=2	1552.75	1.169	0.761	0.808	0.655	0.99866	0.528039	0.471889	0.254249	4.82	13.37	17.21	24.28	198	239	151.2	157.9	128	5.65	29.63	20.13	12.7	26.71		High	0.0005645	0.003873	20
FALSE	High	[E].VDVLLCALQSPCASVR.[E]	2xDBIA [C6; C12]; 1xTMTPro [N-Term]	6.50215e-07	4.51323e-05	1	1	1	Q92616	Q92616 [1084-1099]	0		VDVLLCALQSPCASVR	eIF-2-alpha kinase activator GCN1 OS=Homo sapiens (Human) OX=9606 GN=GCN1 PE=1 SV=6	2570.45	0.882	0.839	0.91	0.655	0.405292	0.514971	0.61718	0.253863	13.65	11.83	18.01	6.63	159.2	140	133.6	144.4	104.3	3.04	15.5	6.43	10.43	32.76		High	5.499e-05	2.169e-07	44
FALSE	High	[H].TTPSMCLNPDLEGPPLE.[A]	1xDBIA [C6]; 1xTMTPro [N-Term]	1.6089e-05	4.51323e-05	1	1	2	Q15366	Q15366 [212-228]	0		TTPSMCLNPDLEGPPLE	Poly(rC)-binding protein 2 OS=Homo sapiens (Human) OX=9606 GN=PCBP2 PE=1 SV=1	2414.23	0.843	0.775	0.77	0.655	0.387578	0.514971	0.42563	0.139387	17.2	16.09	6.95	6.67	98.4	83	73.9	73.5	65.9	2.69	17.25	20.15	10.17	5.37		High	5.499e-05	6.688e-06	19
FALSE	High	[M].SCINLPTVLPGSPSK.[T]	1xAcetyl [N-Term]; 1xDBIA [C2]; 1xTMTPro [K15]	1.02076e-05	4.51323e-05	1	1	9	P04183	P04183 [2-16]	0	P04183 1xAcetyl [N-Term]	SCINLPTVLPGSPSK	Thymidine kinase, cytosolic OS=Homo sapiens (Human) OX=9606 GN=TK1 PE=1 SV=2	2155.21	0.861	0.919	0.926	0.655	0.345781	0.525028	0.485496	0.229112	5.17	10.4	2.86	21.08	1153.6	988.5	1017.6	1127.7	797.7	4.8	5.11	10.62	6.93	24.69		High	5.499e-05	4.113e-06	43
FALSE	High	[F].SQGSPSNCLE.[T]	1xDBIA [C8]; 1xTMTPro [N-Term]	0.00232651	0.000443408	1	1	3	Q9NQ88	Q9NQ88 [154-163]	0		SQGSPSNCLE	Fructose-2,6-bisphosphatase TIGAR OS=Homo sapiens (Human) OX=9606 GN=TIGAR PE=1 SV=1	1621.82	0.825	0.806	0.853	0.656	0.31243	0.514971	0.457924	0.174279	0.57	7.43	13.33	15.07	679.9	558.7	553.2	614.7	472.5	3.65	1.8	11.34	10.5	12.94		High	0.0003053	0.001408	9
FALSE	High	[R].VDSCASMY.[S]	1xDBIA [C4]; 1xTMTPro [N-Term]	0.0343553	0.004127	1	1	2	O14617	O14617 [1100-1107]	0		VDSCASMY	AP-3 complex subunit delta-1 OS=Homo sapiens (Human) OX=9606 GN=AP3D1 PE=1 SV=1	1475.72	0.85	0.806	0.76	0.656	0.392823	0.514971	0.426383	0.16516	10.66	17.72	14.64	8.34	701.7	596.6	541.4	550.6	460.2	3.76	15.33	11.6	12.45	6.89		High	0.002906	0.02403	10
FALSE	High	[R].LLPVEPCDLTE.[G]	1xDBIA [C7]; 1xTMTPro [N-Term]	0.00396144	0.000443408	1	1	3	O14893	O14893 [28-38]	0		LLPVEPCDLTE	Gem-associated protein 2 OS=Homo sapiens (Human) OX=9606 GN=GEMIN2 PE=1 SV=1	1829	0.987	0.86	0.85	0.656	0.663752	0.533651	0.52183	0.228606	10.03	7.82	2.2	28.02	210.8	205.2	189.1	196.4	151.9	8.92	10.33	5.17	6.11	17.16		High	0.0003314	0.00246	14
FALSE	High	[K].NASCYFDIE.[W]	1xDBIA [C4]; 1xTMTPro [N-Term]	0.00262711	0.000443408	1	1	2	Q16658	Q16658 [331-339]	0		NASCYFDIE	Fascin OS=Homo sapiens (Human) OX=9606 GN=FSCN1 PE=1 SV=3	1661.82	0.856	0.732	0.746	0.656	0.871067	0.531457	0.587384	0.237976	25.26	2.73	36.95	16.05	312.2	267.4	244.9	232.8	201.5	19.68	11.7	5.49	10.7	1.3		High	0.0003053	0.001599	14
FALSE	High	[R].DPDKYCPSYNK.[S]	1xDBIA [C6]; 2xTMTPro [K4; K11]; 1xTMTPro [N-Term]	4.545e-06	4.51323e-05	1	1	1	Q96FZ2	Q96FZ2 [34-44]	0		DPDKYCPSYNK	Abasic site processing protein HMCES OS=Homo sapiens (Human) OX=9606 GN=HMCES PE=1 SV=1	2538.38	0.957	1.007	0.995	0.657	0.646575	0.987001	0.766621	0.321578	15.04	19.45	6.49	47	1597.6	1418.9	1609.3	1731	1142.5	8.05	11.93	5.78	9.1	35.08		High	5.499e-05	1.732e-06	10
FALSE	High	[R].EPGPQACAD.[M]	1xDBIA [C7]; 1xTMTPro [N-Term]	0.0400718	0.00456515	1	1	2	A6NK89	A6NK89 [457-465]	0		EPGPQACAD	Ras association domain-containing protein 10 OS=Homo sapiens (Human) OX=9606 GN=RASSF10 PE=1 SV=3	1487.75	0.973	0.844	0.868	0.657	0.605255	0.605928	0.454408	0.245771	9.96	15.17	5.31	19.26	127.2	123.8	119.6	114.5	102.6	12.82	14.87	12.36	3.17	20.04		High	0.003183	0.02854	8
FALSE	High	[R].DVPIFVCA.[M]	1xDBIA [C7]; 1xTMTPro [N-Term]	0.0233428	0.00321835	1	1	1	Q1L5Z9	Q1L5Z9 [537-544]	0		DVPIFVCA	LON peptidase N-terminal domain and RING finger protein 2 OS=Homo sapiens (Human) OX=9606 GN=LONRF2 PE=2 SV=3	1463.83	0.814	0.689	0.821	0.657	0.294447	0.514971	0.440888	0.153691	3.62	2.54	12.89	4.92	68.5	54.4	49.2	54.1	46.2	5.87	7.8	12.36	8.35	3.86		High	0.002227	0.01577	22
FALSE	High	[G].GCSVTVPANVQR.[W]	1xDBIA [C2]; 1xTMTPro [N-Term]	0.000435728	4.51323e-05	1	1	4	Q13155	Q13155 [290-301]	0		GCSVTVPANVQR	Aminoacyl tRNA synthase complex-interacting multifunctional protein 2 OS=Homo sapiens (Human) OX=9606 GN=AIMP2 PE=1 SV=2	1831.02	0.869	0.813	0.758	0.657	0.350936	0.853644	0.88084	0.471293	2.62	9.11	21.83	69.68	1313.5	1028.6	1078.9	995.8	925.7	23.56	19.01	5.62	21.05	52.55		High	5.499e-05	0.0002276	23
FALSE	High	[E].NCLNSDVVE.[Q]	1xDBIA [C2]; 1xTMTPro [N-Term]	0.00492664	0.000523514	1	1	2	Q9HD67	Q9HD67 [1516-1524]	0		NCLNSDVVE	Unconventional myosin-X OS=Homo sapiens (Human) OX=9606 GN=MYO10 PE=1 SV=3	1592.83	0.759	0.883	0.808	0.658	0.344966	0.514971	0.42563	0.217985	9.87	3.64	4.98	21.23	50.6	40.4	45.3	42.3	33.3	3.32	11.13	6.49	7.16	16.44		High	0.0003673	0.003093	29
FALSE	High	[M].APVPCMGPPGR.[L]	1xDBIA [C5]; 1xTMTPro [N-Term]	0.000839698	0.000257308	1	1	8	Q8IZW8	Q8IZW8 [55-65]	0		APVPCMGPPGR	Tensin-4 OS=Homo sapiens (Human) OX=9606 GN=TNS4 PE=1 SV=3	1681.92	0.844	0.852	0.838	0.658	0.345687	0.514971	0.464755	0.154602	4.91	12.44	2.99	11.23	3340.4	2780.5	2714.3	2887.3	2265.9	3.92	7.75	8.72	10.71	12.68		High	0.0001491	0.0004663	21
FALSE	High	[R].VVSGMVNCNDDQGVLLGR.[W]	1xDBIA [C8]; 1xTMTPro [N-Term]	2.8124e-14	4.51323e-05	1	1	5	P21980	P21980 [223-240]	0		VVSGMVNCNDDQGVLLGR	Protein-glutamine gamma-glutamyltransferase 2 OS=Homo sapiens (Human) OX=9606 GN=TGM2 PE=1 SV=2	2476.3	0.834	0.964	0.956	0.658	0.32063	0.515359	0.710611	0.224531	3.28	1.58	4.4	20.29	1189.7	963.9	1102.3	1154.2	817.6	4.73	2.67	3.44	6.61	20.19		High	5.499e-05	3.01e-15	75
FALSE	High	[G].QCGNQIGAK.[F]	1xDBIA [C2]; 1xTMTPro [K9]; 1xTMTPro [N-Term]	2.29179e-05	4.51323e-05	4	9	6	Q13509; Q9H4B7; A6NNZ2; P07437	Q13509 [11-19]; Q9H4B7 [11-19]; A6NNZ2 [11-19]; P07437 [11-19]	0		QCGNQIGAK	Tubulin beta-3 chain OS=Homo sapiens (Human) OX=9606 GN=TUBB3 PE=1 SV=2 Tubulin beta-1 chain OS=Homo sapiens (Human) OX=9606 GN=TUBB1 PE=1 SV=1 Tubulin beta 8B OS=Homo sapiens (Human) OX=9606 GN=TUBB8B PE=1 SV=1 Tubulin beta chain OS=Homo sapiens (Human) OX=9606 GN=TUBB PE=1 SV=2	1823.05	0.814	0.875	0.825	0.658	0.329667	0.514971	0.574852	0.273905	7.43	3.29	25.53	28.8	3486.1	2838.9	3051.5	3125	2492	4.92	5.02	7.42	19.63	36.01	Shared	High	5.499e-05	9.719e-06	41
FALSE	High	[R].GCSAPPSR.[L]	1xDBIA [C2]; 1xTMTPro [N-Term]	0.0115373	0.00136531	1	1	2	Q9UHR6	Q9UHR6 [56-63]	0		GCSAPPSR	Zinc finger HIT domain-containing protein 2 OS=Homo sapiens (Human) OX=9606 GN=ZNHIT2 PE=1 SV=1	1374.75	0.884	0.916	0.907	0.658	0.383896	0.514971	0.585483	0.261251	8.47	10.84	4.64	30.2	1034.4	914.8	922.1	988.8	717.5	4.07	8.6	6.07	9.23	31.55		High	0.0009687	0.007497	8
FALSE	High	[R].SSHAPATCK.[L]	1xDBIA [C8]; 1xTMTPro [K9]; 1xTMTPro [N-Term]	2.30469e-05	4.51323e-05	1	1	4	Q8ND24	Q8ND24 [648-656]	0		SSHAPATCK	RING finger protein 214 OS=Homo sapiens (Human) OX=9606 GN=RNF214 PE=1 SV=2	1806.02	0.968	0.874	1.025	0.659	0.736907	0.514971	0.955251	0.2665	22.59	8.08	15.71	39.38	1569.7	1520	1414.2	1606.2	1123.6	9.23	15.5	11.1	6.89	31.69		High	5.499e-05	9.788e-06	16
FALSE	High	[N].ISACQVIAE.[A]	1xDBIA [C4]; 1xTMTPro [N-Term]	0.00529132	0.000756868	1	1	3	Q99832	Q99832 [26-34]	0		ISACQVIAE	T-complex protein 1 subunit eta OS=Homo sapiens (Human) OX=9606 GN=CCT7 PE=1 SV=2	1533.86	0.931	0.85	0.792	0.659	0.569635	0.553746	0.46551	0.179849	16.71	28.1	9.09	0.89	206.7	192.4	175.8	178.8	147.9	8.59	9.46	12.81	8.8	5.63		High	0.000508	0.003335	6
FALSE	High	[E].QDVSTSIPSCIPF.[V]	1xDBIA [C10]; 1xTMTPro [N-Term]	0.00200885	0.000443408	1	1	3	Q86VG3	Q86VG3 [130-142]	0		QDVSTSIPSCIPF	Intraflagellar transport-associated protein OS=Homo sapiens (Human) OX=9606 GN=IFTAP PE=1 SV=1	1994.06	0.866	0.901	0.911	0.659	0.358515	0.555731	0.426383	0.262896	11.07	18	1.88	3.23	95.2	82.4	85.8	88.7	66	5.04	5.45	12.42	4.3	18.52		High	0.0002984	0.001198	13
FALSE	High	[N].MSTSSPCAAE.[L]	1xDBIA [C7]; 1xTMTPro [N-Term]	0.0034869	0.000443408	1	1	2	Q71RC2	Q71RC2 [542-551]	0		MSTSSPCAAE	La-related protein 4 OS=Homo sapiens (Human) OX=9606 GN=LARP4 PE=1 SV=3	1583.77	0.845	0.737	0.836	0.659	0.403736	0.514971	0.446519	0.222307	18.88	2.03	6.42	14.15	727.6	614.9	536.6	574.8	479.5	5.91	21.22	16.72	8.9	18.49		High	0.0003053	0.002154	7
FALSE	High	[K].KINPICNDHYR.[S]	1xDBIA [C6]; 1xTMTPro [K1]; 1xTMTPro [N-Term]	3.8399e-06	4.51323e-05	1	1	3	Q96KB5	Q96KB5 [65-75]	0		KINPICNDHYR	Lymphokine-activated killer T-cell-originated protein kinase OS=Homo sapiens (Human) OX=9606 GN=PBK PE=1 SV=3	2277.28	0.938	0.907	0.951	0.659	0.439046	0.601733	0.937154	0.278408	0.66	19.83	21.2	31.52	188.2	156.2	170.6	199.4	138.3	11.48	8.97	2.55	13.4	32.39		High	5.499e-05	1.444e-06	38
FALSE	High	[R].GVITDQNSDGYCQTGTMSR.[H]	1xDBIA [C12]; 1xTMTPro [N-Term]	5.42544e-11	4.51323e-05	1	1	2	P15924	P15924 [46-64]	0		GVITDQNSDGYCQTGTMSR	Desmoplakin OS=Homo sapiens (Human) OX=9606 GN=DSP PE=1 SV=3	2633.26	0.95	0.821	0.944	0.659	0.553285	0.514971	0.577228	0.266353	10.44	0.54	9.13	32.39	1204.6	1144.2	997.4	1147.1	801.2	0.7	16.96	11.08	9.52	31.19		High	5.499e-05	9.655e-12	68
FALSE	High	[D].YVNCGHVTAYGPGLTHGVVNKPATF.[T]	1xDBIA [C4]; 1xTMTPro [K21]; 1xTMTPro [N-Term]	2.71021e-06	4.51323e-05	1	1	3	P21333	P21333 [1862-1886]	0		YVNCGHVTAYGPGLTHGVVNKPATF	Filamin-A OS=Homo sapiens (Human) OX=9606 GN=FLNA PE=1 SV=4	3506.89	1.011	0.847	0.897	0.659	0.784559	0.626528	0.631937	0.25664	25.23	22.52	22.57	7.43	3094	3072	2636.1	2775.6	2364.4	9.3	22.62	15.4	10.28	18.07		High	5.499e-05	9.993e-07	27
FALSE	High	[E].EGCQGSPQR.[R]	1xDBIA [C3]; 1xTMTPro [N-Term]	0.000320936	4.51323e-05	1	1	8	O43237	O43237 [189-197]	0		EGCQGSPQR	Cytoplasmic dynein 1 light intermediate chain 2 OS=Homo sapiens (Human) OX=9606 GN=DYNC1LI2 PE=1 SV=1	1561.81	0.904	0.897	0.903	0.66	0.422267	0.514971	0.432703	0.211446	7.39	6.36	2.54	21.73	2389.1	2056.4	2025.9	2046.1	1614.7	6.48	11.6	4.25	4.22	22.48		High	5.499e-05	0.0001638	1
FALSE	High	[K].ATCAPQHG.[A]	1xDBIA [C3]; 1xTMTPro [N-Term]	0.00933002	0.00105417	1	1	9	P21333	P21333 [2541-2548]	0		ATCAPQHG	Filamin-A OS=Homo sapiens (Human) OX=9606 GN=FLNA PE=1 SV=4	1384.73	0.927	0.84	0.808	0.66	0.413233	0.514971	0.495479	0.282181	0.64	8.75	7.67	27.52	786.6	710.8	661.1	656	536	3.09	11.57	6.91	11.59	37.28		High	0.0007638	0.005998	20
FALSE	High	[R].DCMVPVVFPGPVSQE.[G]	1xOxidation [M3]; 1xDBIA [C2]; 1xTMTPro [N-Term]	0.0319304	0.00379942	1	1	1	Q15013	Q15013 [53-67]	0		DCMVPVVFPGPVSQE	MAD2L1-binding protein OS=Homo sapiens (Human) OX=9606 GN=MAD2L1BP PE=1 SV=1	2220.14	0.887	0.85	0.79	0.66	0.298329	0.646003	0.515094	0.247966	2.79	38.82	29.74	14.7	69.3	61.5	58.3	53.2	45.7	23.62	25.61	4.02	4.55	4.81		High	0.002652	0.02211	2
FALSE	High	[R].EDSCNAGPEDIQSR.[I]	1xDBIA [C4]; 1xTMTPro [N-Term]	4.90927e-07	4.51323e-05	1	1	2	Q9UL63	Q9UL63 [443-456]	0		EDSCNAGPEDIQSR	Muskelin OS=Homo sapiens (Human) OX=9606 GN=MKLN1 PE=1 SV=2	2121.02	0.883	0.88	0.812	0.66	0.380392	0.514971	0.42563	0.141826	3.12	12.81	7.01	6.49	197.8	174.8	174.2	165.5	134.5	1.79	15.12	15.11	5.76	8.71		High	5.499e-05	1.61e-07	35
FALSE	High	[R].VPCAYDK.[T]	1xDBIA [C3]; 1xTMTPro [K7]; 1xTMTPro [N-Term]	0.0263172	0.00339981	1	1	2	P46109	P46109 [247-253]	0		VPCAYDK	Crk-like protein OS=Homo sapiens (Human) OX=9606 GN=CRKL PE=1 SV=1	1699.97	0.814	0.888	0.88	0.661	0.353446	0.514971	0.42563	0.196721	14.95	8.83	2.15	9.68	1073.6	887.2	870.2	888.3	709.2	6.16	9.1	12.64	5.79	22.37		High	0.002398	0.01797	10
FALSE	High	[R].APASCPSR.[Y]	1xDBIA [C5]; 1xTMTPro [N-Term]	0.00640955	0.000798928	1	1	1	Q9Y3T6	Q9Y3T6 [96-103]	0		APASCPSR	R3H and coiled-coil domain-containing protein 1 OS=Homo sapiens (Human) OX=9606 GN=R3HCC1 PE=1 SV=3	1388.76	0.886	0.82	0.903	0.661	0.375011	0.514971	0.46761	0.219501	3.14	7.65	8.51	16.88	1141.2	998.5	915.3	1058.8	775.1	3.07	10.51	12.13	10	22.25		High	0.0005645	0.004073	5
FALSE	High	[E].SCNTTTE.[D]	1xDBIA [C2]; 1xTMTPro [N-Term]	0.0655407	0.00683528	1	1	2	Q13555	Q13555 [384-390]	0		SCNTTTE	Calcium/calmodulin-dependent protein kinase type II subunit gamma OS=Homo sapiens (Human) OX=9606 GN=CAMK2G PE=1 SV=4	1355.68	0.859	0.834	0.908	0.661	0.355225	0.531337	0.562398	0.174279	2.92	3.02	9.96	14.65	425.5	360.5	354.8	386.4	281.2	2.07	12.25	11.59	7.31	10.97		High	0.004912	0.05042	5
FALSE	High	[K].DPCAAPNEGF.[C]	1xDBIA [C3]; 1xTMTPro [N-Term]	0.0143428	0.00183859	1	1	5	Q9BQA1	Q9BQA1 [63-72]	0		DPCAAPNEGF	Methylosome protein 50 OS=Homo sapiens (Human) OX=9606 GN=WDR77 PE=1 SV=1	1620.8	0.77	0.746	0.753	0.661	0.444138	0.542907	0.494036	0.22835	36.3	34.37	29.46	12.91	47.9	38.3	37.1	34.6	31.7	4.05	24.37	26.82	23.63	19.9		High	0.001223	0.009396	4
FALSE	High	[Y].AFFVQTCR.[E]	1xDBIA [C7]; 1xTMTPro [N-Term]	0.00183359	0.000418575	2	4	4	O15347; P09429	O15347 [17-24]; P09429 [17-24]	0		AFFVQTCR	High mobility group protein B3 OS=Homo sapiens (Human) OX=9606 GN=HMGB3 PE=1 SV=4 High mobility group protein B1 OS=Homo sapiens (Human) OX=9606 GN=HMGB1 PE=1 SV=3	1571.87	0.804	0.784	0.757	0.661	0.331768	0.514971	0.594008	0.152939	10.49	7.91	45.81	4.47	132.1	97.4	92.9	100	87.4	11.42	5.9	12.43	25.63	3.09	Shared	High	0.0002594	0.001088	14
FALSE	High	[K].SEPAEPCIG.[S]	1xDBIA [C7]; 1xTMTPro [N-Term]	0.0218543	0.00284995	1	1	1	Q96F24	Q96F24 [149-157]	0		SEPAEPCIG	Nuclear receptor-binding factor 2 OS=Homo sapiens (Human) OX=9606 GN=NRBF2 PE=1 SV=1	1502.78	0.907	0.882	0.899	0.661	0.329667	0.514971	0.553569	0.250131	4.08	4.41	16.05	30.84	80.7	73.2	71.8	68	53.3	5.11	1.47	5.78	12.73	18.65		High	0.002013	0.01469	9
FALSE	High	[E].GGPCLFPGSDSWQENPEEPCSK.[A]	2xDBIA [C4; C20]; 1xTMTPro [K22]; 1xTMTPro [N-Term]	8.45357e-08	4.51323e-05	1	1	4	Q63HN8	Q63HN8 [59-80]	0		GGPCLFPGSDSWQENPEEPCSK	E3 ubiquitin-protein ligase RNF213 OS=Homo sapiens (Human) OX=9606 GN=RNF213 PE=1 SV=3	3564.77	0.928	0.913	0.89	0.661	0.449948	0.557024	0.471471	0.231395	6.71	16.25	5.28	22.97	1915.9	1753.7	1725.7	1792.2	1331.9	3.38	11.48	11.99	7.3	23.09		High	5.499e-05	2.46e-08	20
FALSE	High	[R].NADCSSGPGQR.[V]	1xDBIA [C4]; 1xTMTPro [N-Term]	1.0323e-05	4.51323e-05	1	1	9	Q9BSD7	Q9BSD7 [98-108]	0		NADCSSGPGQR	Cancer-related nucleoside-triphosphatase OS=Homo sapiens (Human) OX=9606 GN=NTPCR PE=1 SV=1	1691.85	0.7	0.905	0.935	0.661	0.321341	0.514971	0.63859	0.208688	0.18	1.07	14.33	17.93	920.6	644.9	799.1	859.7	608.8	5.83	4.4	4.76	14.39	13.59		High	5.499e-05	4.167e-06	21
FALSE	High	[K].SASPCIADK.[I]	1xDBIA [C5]; 1xTMTPro [K9]; 1xTMTPro [N-Term]	2.57855e-05	4.51323e-05	1	1	4	Q05209	Q05209 [466-474]	0		SASPCIADK	Tyrosine-protein phosphatase non-receptor type 12 OS=Homo sapiens (Human) OX=9606 GN=PTPN12 PE=1 SV=3	1796.02	0.853	0.828	0.877	0.661	0.337768	0.514971	0.454408	0.233519	9.11	3.13	9.7	16.44	3908.5	3334.3	3234.4	3483.7	2626.1	0.99	6.64	7.82	8.08	24.64		High	5.499e-05	1.106e-05	21
FALSE	High	[K].CSSTPDNLSR.[T]	1xDBIA [C1]; 1xTMTPro [N-Term]	0.000987315	0.000359979	1	1	1	Q5T5Y3	Q5T5Y3 [1386-1395]	0		CSSTPDNLSR	Calmodulin-regulated spectrin-associated protein 1 OS=Homo sapiens (Human) OX=9606 GN=CAMSAP1 PE=1 SV=2	1679.87	0.806	0.839	0.903	0.662	0.350936	0.514971	0.495479	0.195966	6.85	14.5	5.52	3.18	491.5	398.3	414.8	427.8	313.3	2.32	11.62	12.8	12.06	16.53		High	0.0001956	0.000556	15
FALSE	High	[K].MTSLPLDTQCGDYYSALYTVPTQNVTPN.[T]	1xDBIA [C10]; 1xTMTPro [N-Term]	1.5864e-07	4.51323e-05	1	1	3	O95487	O95487 [78-105]	0		MTSLPLDTQCGDYYSALYTVPTQNVTPN	Protein transport protein Sec24B OS=Homo sapiens (Human) OX=9606 GN=SEC24B PE=1 SV=2	3692.81	0.892	0.751	0.769	0.662	0.411334	0.515359	0.482842	0.711679	0.65	17.43	26.7	9.73	446.4	391.8	339.1	343.1	289.5	1.6	19.92	21.49	18.12	56.18		High	5.499e-05	4.831e-08	32
FALSE	High	[E].FTSCLKE.[T]	1xDBIA [C4]; 1xTMTPro [K6]; 1xTMTPro [N-Term]	0.0835355	0.00810244	1	1	1	P40855	P40855 [125-131]	0		FTSCLKE	Peroxisomal biogenesis factor 19 OS=Homo sapiens (Human) OX=9606 GN=PEX19 PE=1 SV=1	1732	0.908	0.81	0.95	0.662	0.345687	0.530688	0.70036	0.239863	0.39	17.01	16.15	18.16	2160	1966.2	1695.9	1988.5	1386.1	2.84	9.25	19	14.41	25.33		High	0.005903	0.06744	8
FALSE	High	[R].AASAIPVTCLLD.[S]	1xDBIA [C9]; 1xTMTPro [N-Term]	0.000705871	0.000257308	1	1	5	Q9P107	Q9P107 [727-738]	0		AASAIPVTCLLD	GEM-interacting protein OS=Homo sapiens (Human) OX=9606 GN=GMIP PE=1 SV=2	1774.01	0.871	0.837	0.838	0.663	0.402857	0.51685	0.597798	0.244709	14.23	17.28	2.41	29.56	173.4	144.6	145.1	154.6	124.3	6.25	10.88	10.1	9.86	22.64		High	0.0001491	0.0003839	26
FALSE	High	[E].SSCGVDGDYE.[D]	1xDBIA [C3]; 1xTMTPro [N-Term]	0.000662423	0.000257308	1	1	2	P11274	P11274 [238-247]	0		SSCGVDGDYE	Breakpoint cluster region protein OS=Homo sapiens (Human) OX=9606 GN=BCR PE=1 SV=2	1631.75	0.819	0.925	0.891	0.663	0.3188	0.514971	0.464235	0.219379	6.2	3.45	6.44	13.43	310.9	263.6	292.7	286.8	206	2.19	6.05	9.18	6.82	22.55		High	0.0001491	0.0003599	22
FALSE	High	[K].DPCAAPNE.[G]	1xDBIA [C3]; 1xTMTPro [N-Term]	0.0139162	0.00177927	1	1	5	Q9BQA1	Q9BQA1 [63-70]	0		DPCAAPNE	Methylosome protein 50 OS=Homo sapiens (Human) OX=9606 GN=WDR77 PE=1 SV=1	1416.71	0.826	0.801	0.865	0.664	0.36651	0.514971	0.491945	0.20646	18.77	5.49	13.58	9.84	923.3	790.5	765.9	798.7	613.1	3.15	11.38	12.1	10.82	15.75		High	0.001193	0.009141	8
FALSE	High	[K].YGLGYQLCDNSVGVLFNDSTR.[L]	1xDBIA [C8]; 1xTMTPro [N-Term]	2.72241e-10	4.51323e-05	1	1	1	P53350	P53350 [421-441]	0		YGLGYQLCDNSVGVLFNDSTR	Serine/threonine-protein kinase PLK1 OS=Homo sapiens (Human) OX=9606 GN=PLK1 PE=1 SV=1	2921.48	0.95	0.873	0.869	0.664	0.453414	0.534576	0.42563	0.167592	0.15	21.57	3.4	16.17	608.6	563.1	517.3	526.7	404.2	1.94	14.86	18.02	1.04	13.43		High	5.499e-05	5.387e-11	71
FALSE	High	[K].QTISNACGTIGLIHAIANNK.[D]	1xDBIA [C7]; 1xTMTPro [K20]; 1xTMTPro [N-Term]	1.64611e-15	4.51323e-05	1	1	3	P15374	P15374 [89-108]	0		QTISNACGTIGLIHAIANNK	Ubiquitin carboxyl-terminal hydrolase isozyme L3 OS=Homo sapiens (Human) OX=9606 GN=UCHL3 PE=1 SV=1	2943.67	0.849	0.849	0.872	0.664	0.354175	0.515359	0.439443	0.248609	4.99	22.17	3.12	29.72	2754.8	2317.9	2338.7	2566.1	1996.1	5.37	8.4	10.91	3.96	25.26		High	5.499e-05	1.458e-16	77
FALSE	High	[R].TIQFVDWCPTG.[F]	1xDBIA [C8]; 1xTMTPro [N-Term]	0.000289112	4.51323e-05	2	5	4	Q71U36; Q9BQE3	Q71U36 [340-350]; Q9BQE3 [340-350]	0		TIQFVDWCPTG	Tubulin alpha-1A chain OS=Homo sapiens (Human) OX=9606 GN=TUBA1A PE=1 SV=1 Tubulin alpha-1C chain OS=Homo sapiens (Human) OX=9606 GN=TUBA1C PE=1 SV=1	1866.97	0.818	0.847	0.937	0.664	0.323394	0.514971	0.529207	0.258585	5.81	0.1	1.63	18.97	1108.9	906.8	939.2	1023.3	717.7	1.63	9.88	7.69	13.09	32.11	Shared	High	5.499e-05	0.0001462	26
FALSE	High	[A].APGPGTPCASR.[G]	1xDBIA [C8]; 1xTMTPro [N-Term]	4.54456e-05	4.51323e-05	1	1	3	Q9H7E9	Q9H7E9 [14-24]	0		APGPGTPCASR	UPF0488 protein C8orf33 OS=Homo sapiens (Human) OX=9606 GN=C8orf33 PE=1 SV=1	1613.88	0.792	0.787	0.833	0.664	0.313412	0.514971	0.454408	0.264379	1.75	6.77	5.18	9.86	979.3	778.1	772.5	793.6	632.8	1.69	6.53	13.85	9.3	36.52		High	5.499e-05	2.026e-05	27
FALSE	High	[E].SMCSTPAFPVSPE.[T]	1xDBIA [C3]; 1xTMTPro [N-Term]	5.78724e-06	4.51323e-05	1	1	3	Q68CZ2	Q68CZ2 [840-852]	0		SMCSTPAFPVSPE	Tensin-3 OS=Homo sapiens (Human) OX=9606 GN=TNS3 PE=1 SV=2	1952.98	0.868	0.845	0.946	0.665	0.345687	0.514971	0.587283	0.265614	9.03	14.4	9.22	29.79	444.6	397.2	386.4	416.9	295.5	1.96	7.62	10.1	8.55	29.85		High	5.499e-05	2.241e-06	37
FALSE	High	[K].NMSVHLSPCFR.[D]	1xDBIA [C9]; 1xTMTPro [N-Term]	1.65472e-05	4.51323e-05	1	1	6	P62280	P62280 [108-118]	0		NMSVHLSPCFR	40S ribosomal protein S11 OS=Homo sapiens (Human) OX=9606 GN=RPS11 PE=1 SV=3	1891	0.953	0.953	0.969	0.665	0.848922	0.551073	0.932769	0.253268	51.93	3.03	51.85	29.82	118.8	113.2	105.5	115.1	72.7	25.81	23.74	12.92	18.74	25.81		High	5.499e-05	6.874e-06	37
FALSE	High	[E].CDLSNME.[I]	1xDBIA [C1]; 1xTMTPro [N-Term]	0.041335	0.00469898	1	1	1	Q9NWZ8	Q9NWZ8 [132-138]	0		CDLSNME	Gem-associated protein 8 OS=Homo sapiens (Human) OX=9606 GN=GEMIN8 PE=1 SV=1	1411.69	0.856	0.852	0.844	0.665	0.365657	0.514971	0.684689	0.305008	12.79	1.67	40.18	25.15	42.5	31.5	31.7	38	30	12.08	18.84	12.6	23.05	18.46		High	0.003254	0.02956	14
FALSE	High	[R].VTVGEPCTR.[K]	1xDBIA [C7]; 1xTMTPro [N-Term]	0.000922593	0.000257308	1	1	3	O75164	O75164 [554-562]	0		VTVGEPCTR	Lysine-specific demethylase 4A OS=Homo sapiens (Human) OX=9606 GN=KDM4A PE=1 SV=2	1561.87	0.908	0.797	0.823	0.665	0.446917	0.515359	0.466717	0.181755	10.2	9.24	14.05	17.06	1415.7	1285.7	1129.3	1164.6	941.5	2.73	14.45	14.17	9.6	11.31		High	0.0001491	0.0005148	16
FALSE	High	[E].GAGAAPCPPNPANSWVPGLSPGGSR.[R]	1xDBIA [C7]; 1xTMTPro [N-Term]	1.35541e-07	4.51323e-05	1	1	1	Q9P206	Q9P206 [485-509]	0		GAGAAPCPPNPANSWVPGLSPGGSR	Uncharacterized protein KIAA1522 OS=Homo sapiens (Human) OX=9606 GN=KIAA1522 PE=1 SV=2	2917.51	0.835	0.761	0.83	0.666	0.387087	0.514971	0.442235	0.214275	13.68	15.81	13.31	23.61	882.5	737.1	671.5	773.6	621.5	4.82	13.47	14.85	8.35	15.6		High	5.499e-05	4.083e-08	33
FALSE	High	[R].NPSTVCLCPEQPTCSNADSR.[A]	3xDBIA [C6; C8; C14]; 1xTMTPro [N-Term]	1.88929e-10	4.51323e-05	1	1	3	Q9H7E9	Q9H7E9 [37-56]	0		NPSTVCLCPEQPTCSNADSR	UPF0488 protein C8orf33 OS=Homo sapiens (Human) OX=9606 GN=C8orf33 PE=1 SV=1	3314.66	0.867	0.881	0.981	0.666	0.392347	0.643376	0.672612	0.25664	15.63	23.39	6.15	20.99	361.6	334	339.4	354.8	240.8	4.58	10.29	17.31	13.7	27.02		High	5.499e-05	3.647e-11	49
FALSE	High	[E].AVDGECPPQR.[S]	1xDBIA [C6]; 1xTMTPro [N-Term]	7.65199e-05	4.51323e-05	1	1	10	P27708	P27708 [1369-1378]	0		AVDGECPPQR	CAD protein OS=Homo sapiens (Human) OX=9606 GN=CAD PE=1 SV=3	1671.88	0.89	0.912	0.875	0.666	0.392347	0.514971	0.473387	0.239646	4.27	6.29	7.46	17.36	2422.7	2090.8	2081.6	2116.2	1692.1	5.36	11.16	10.45	8.7	29.41		High	5.499e-05	3.535e-05	12
FALSE	High	[R].DDLLGLLHCE.[E]	1xDBIA [C9]; 1xTMTPro [N-Term]	0.000120329	4.51323e-05	1	1	2	O96018	O96018 [110-119]	0		DDLLGLLHCE	Amyloid-beta A4 precursor protein-binding family A member 3 OS=Homo sapiens (Human) OX=9606 GN=APBA3 PE=1 SV=1	1727.93	0.847	0.84	0.823	0.666	0.396613	0.514971	0.426383	0.167005	0.12	2.08	6.01	15.8	47.5	40.2	39.8	39	31.8	6.29	16.36	11.35	12.94	7.18		High	5.499e-05	5.716e-05	26
FALSE	High	[D].CGINYVPDDK.[K]	1xDBIA [C1]; 1xTMTPro [K10]; 1xTMTPro [N-Term]	6.25511e-05	4.51323e-05	1	1	3	P11586	P11586 [236-245]	0		CGINYVPDDK	C-1-tetrahydrofolate synthase, cytoplasmic OS=Homo sapiens (Human) OX=9606 GN=MTHFD1 PE=1 SV=3	2028.11	0.717	0.809	0.841	0.666	0.333453	0.514971	0.478031	0.196721	5.92	23.52	6.63	13.04	3058.3	2227.6	2612.1	2571.8	2038.1	4.99	12.41	18.8	13.49	11.35		High	5.499e-05	2.845e-05	34
FALSE	High	[K].GGNAVVDGCGK.[A]	1xDBIA [C9]; 1xTMTPro [K11]; 1xTMTPro [N-Term]	1.92044e-07	4.51323e-05	1	1	7	P48506	P48506 [493-503]	0		GGNAVVDGCGK	Glutamate--cysteine ligase catalytic subunit OS=Homo sapiens (Human) OX=9606 GN=GCLC PE=1 SV=2	1881.05	0.901	0.937	0.966	0.666	0.410703	0.525944	0.533663	0.253443	6.26	5.27	3.28	26.29	2565.1	2216.8	2208.7	2415.3	1823.2	7.42	9.26	10.05	5.34	31.75		High	5.499e-05	5.92e-08	46
FALSE	High	[E].VLISTVGPEDCVVPF.[L]	1xDBIA [C11]; 1xTMTPro [N-Term]	0.00967625	0.00112057	1	1	1	P56192	P56192 [28-42]	0		VLISTVGPEDCVVPF	Methionine--tRNA ligase, cytoplasmic OS=Homo sapiens (Human) OX=9606 GN=MARS1 PE=1 SV=2	2175.21	0.891	0.748	0.881	0.667	0.435856	0.605881	0.516886	0.215123	5.54	15.43	13.28	4.07	63	55	50.5	55.5	49.7	12	12.15	27.06	3.86	11.22		High	0.0007945	0.006246	27
FALSE	High	[R].TIQFVDWCPT.[G]	1xDBIA [C8]; 1xTMTPro [N-Term]	0.00763694	0.000868399	2	5	1	Q71U36; Q9BQE3	Q71U36 [340-349]; Q9BQE3 [340-349]	0		TIQFVDWCPT	Tubulin alpha-1A chain OS=Homo sapiens (Human) OX=9606 GN=TUBA1A PE=1 SV=1 Tubulin alpha-1C chain OS=Homo sapiens (Human) OX=9606 GN=TUBA1C PE=1 SV=1	1809.95	0.805	0.815	0.819	0.667	0.323394	0.601576	0.434995	0.186941	3.92	34.68	8.7	17.63	128.5	99	109.5	103.9	85.7	5.79	9.52	22.6	8.76	8.46	Shared	High	0.0006516	0.004873	20
FALSE	High	[K].DLCSITVSGEEIPNMPPE.[M]	1xDBIA [C3]; 1xTMTPro [N-Term]	1.51251e-05	4.51323e-05	1	1	2	Q92990	Q92990 [535-552]	0		DLCSITVSGEEIPNMPPE	Glomulin OS=Homo sapiens (Human) OX=9606 GN=GLMN PE=1 SV=2	2531.27	0.715	0.748	0.793	0.667	0.344404	0.514971	0.456024	0.138905	11.82	2.22	12.37	4.76	110.1	79.9	83.6	88.6	73.4	4.45	10.77	8.32	8.92	10.27		High	5.499e-05	6.253e-06	39
FALSE	High	[K].LTHAAPCMLF.[M]	1xDBIA [C7]; 1xTMTPro [N-Term]	0.00680784	0.000798928	1	1	2	O76003	O76003 [140-149]	0		LTHAAPCMLF	Glutaredoxin-3 OS=Homo sapiens (Human) OX=9606 GN=GLRX3 PE=1 SV=2	1703.93	0.791	0.735	0.798	0.667	0.329667	0.514971	0.42563	0.138905	12.89	2.45	3.59	0.7	870	687.8	639.6	668.5	578.4	2.26	11.5	14.61	7.77	6.96		High	0.0005876	0.004328	5
FALSE	High	[L].IGGLAMACHD.[S]	1xDBIA [C8]; 1xTMTPro [N-Term]	0.000110049	4.51323e-05	1	1	7	P31949	P31949 [84-93]	0		IGGLAMACHD	Protein S100-A11 OS=Homo sapiens (Human) OX=9606 GN=S100A11 PE=1 SV=2	1587.83	0.857	0.708	0.774	0.667	0.383217	0.514971	0.426383	0.138905	4.05	13.73	8.39	1.29	1982.8	1657.6	1370.3	1534.7	1302.7	1.47	17.98	16.4	11.56	5.75		High	5.499e-05	5.211e-05	28
FALSE	High	[R].CSDAAGYPHATHDLE.[G]	1xDBIA [C1]; 1xTMTPro [N-Term]	4.12431e-07	4.51323e-05	1	1	4	Q15365	Q15365 [201-215]	0		CSDAAGYPHATHDLE	Poly(rC)-binding protein 1 OS=Homo sapiens (Human) OX=9606 GN=PCBP1 PE=1 SV=2	2187.05	0.959	0.951	0.938	0.667	0.57346	0.653289	0.565214	0.227393	10.25	15.28	4.89	20.06	276.5	259.4	239.6	251.1	184.6	5.71	11.37	15.8	9.62	25.81		High	5.499e-05	1.34e-07	37
FALSE	High	[T].MSGVTTCLR.[F]	1xDBIA [C7]; 1xTMTPro [N-Term]	0.000153766	4.51323e-05	2	7	5	A6NNZ2; P07437	A6NNZ2 [233-241]; P07437 [233-241]	0		MSGVTTCLR	Tubulin beta 8B OS=Homo sapiens (Human) OX=9606 GN=TUBB8B PE=1 SV=1 Tubulin beta chain OS=Homo sapiens (Human) OX=9606 GN=TUBB PE=1 SV=2	1567.86	0.863	0.816	1.058	0.668	0.41746	0.995097	0.583515	0.211446	17.45	8.09	9.19	22.85	735.6	635.1	599.9	797.4	503.5	6.37	10.09	35.54	14.58	11.54	Shared	High	5.499e-05	7.463e-05	13
FALSE	High	[E].SVSSGNQDDCIVNGE.[V]	1xDBIA [C10]; 1xTMTPro [N-Term]	2.33071e-05	4.51323e-05	1	1	4	Q6XZF7	Q6XZF7 [211-225]	0		SVSSGNQDDCIVNGE	Dynamin-binding protein OS=Homo sapiens (Human) OX=9606 GN=DNMBP PE=1 SV=1	2124.02	0.861	0.861	0.924	0.668	0.353446	0.597321	0.502757	0.178185	3.45	1.91	9.31	16.98	230.4	213.6	217.7	228.4	154	6.54	6.09	9.76	9.82	19.15		High	5.499e-05	9.901e-06	60
FALSE	High	[G].QAGVQMGNACWE.[L]	1xOxidation [M6]; 1xDBIA [C10]; 1xTMTPro [N-Term]	0.000121679	4.51323e-05	1	1	2	P68366	P68366 [11-22]	0		QAGVQMGNACWE	Tubulin alpha-4A chain OS=Homo sapiens (Human) OX=9606 GN=TUBA4A PE=1 SV=1	1909.92	0.806	0.861	0.885	0.669	0.313296	0.514971	0.464755	0.208739	2.33	9.75	7.67	20.05	527.5	423.5	452.8	466.8	352.7	0.78	6.41	10.03	10.72	17.66		High	5.499e-05	5.786e-05	39
FALSE	High	[K].PGSNCSPAQSVLSE.[V]	1xDBIA [C5]; 1xTMTPro [N-Term]	0.000219371	4.51323e-05	1	1	4	P22314	P22314 [19-32]	0		PGSNCSPAQSVLSE	Ubiquitin-like modifier-activating enzyme 1 OS=Homo sapiens (Human) OX=9606 GN=UBA1 PE=1 SV=3	1976.01	0.783	0.832	0.762	0.669	0.35371	0.514971	0.42563	0.195428	16.04	13.05	8.68	7.77	1402.1	1093.8	1162.2	1068	937.5	2.1	14.17	13.24	10.87	17.81		High	5.499e-05	0.0001092	41
FALSE	High	[Q].MICGSGLK.[A]	1xDBIA [C3]; 1xTMTPro [K8]; 1xTMTPro [N-Term]	0.000535028	4.51323e-05	1	1	2	Q9BWD1	Q9BWD1 [90-97]	0		MICGSGLK	Acetyl-CoA acetyltransferase, cytosolic OS=Homo sapiens (Human) OX=9606 GN=ACAT2 PE=1 SV=2	1713	0.844	0.865	0.824	0.669	0.353446	0.521324	0.446519	0.206056	1.1	20.33	13.71	4.78	1837.4	1550.2	1582.6	1624.1	1395.9	9.54	5	10.41	5.51	11.04		High	5.499e-05	0.0002843	29
FALSE	High	[R].VMTIPYQPMPASSPVICAGGQDR.[C]	1xDBIA [C17]; 1xTMTPro [N-Term]	2.1706e-11	4.51323e-05	1	1	4	Q15365	Q15365 [178-200]	0		VMTIPYQPMPASSPVICAGGQDR	Poly(rC)-binding protein 1 OS=Homo sapiens (Human) OX=9606 GN=PCBP1 PE=1 SV=2	3018.55	0.922	0.982	0.92	0.669	0.579899	0.663253	0.42563	0.166955	19.55	8.72	3.04	11.5	1142.8	1053.7	986.8	1014.4	796.5	8.68	12.3	13.55	7.46	16.85		High	5.499e-05	3.626e-12	69
FALSE	High	[K].ACPLQPDHTNDEKE.[-]	1xDBIA [C2]; 1xTMTPro [K13]; 1xTMTPro [N-Term]	3.97157e-06	4.51323e-05	1	1	2	Q15004	Q15004 [98-111]	0		ACPLQPDHTNDEKE	PCNA-associated factor OS=Homo sapiens (Human) OX=9606 GN=PCLAF PE=1 SV=1	2501.29	1.019	0.892	0.938	0.669	0.875246	0.674166	0.62251	0.1613	15.86	35.54	11.74	6.34	888.4	963.5	644.3	735.9	536.7	13.61	21.88	34.78	11.31	8.33		High	5.499e-05	1.496e-06	19
FALSE	High	[K].SLDLFNCE.[VI]	1xDBIA [C7]; 1xTMTPro [N-Term]	0.0289796	0.00372782	3	4	2	P39687; Q92688; Q9BTT0	P39687 [117-124]; Q92688 [117-124]; Q9BTT0 [117-124]	0		SLDLFNCE	Acidic leucine-rich nuclear phosphoprotein 32 family member A OS=Homo sapiens (Human) OX=9606 GN=ANP32A PE=1 SV=1 Acidic leucine-rich nuclear phosphoprotein 32 family member B OS=Homo sapiens (Human) OX=9606 GN=ANP32B PE=1 SV=1 Acidic leucine-rich nuclear phosphoprotein 32 family member E OS=Homo sapiens (Human) OX=9606 GN=ANP32E PE=1 SV=1	1540.8	0.924	0.745	0.698	0.67	0.438242	0.514971	0.529207	0.175012	9.02	12.45	3.95	11.27	84.4	69.3	59.9	60.6	47.3	10.98	7.45	2.98	13.21	17.22	Shared	High	0.002619	0.01991	21
FALSE	High	[H].QLVLPPCDVVIK.[A]	1xDBIA [C7]; 1xTMTPro [K12]; 1xTMTPro [N-Term]	6.22017e-05	4.51323e-05	2	2	2	Q9NZB2; Q9NX05	Q9NZB2 [273-284]; Q9NX05 [348-359]	0		QLVLPPCDVVIK	Constitutive coactivator of PPAR-gamma-like protein 1 OS=Homo sapiens (Human) OX=9606 GN=FAM120A PE=1 SV=2 Constitutive coactivator of PPAR-gamma-like protein 2 OS=Homo sapiens (Human) OX=9606 GN=FAM120C PE=1 SV=3	2228.37	0.988	0.79	0.882	0.67	0.571276	0.514971	0.42563	0.164489	1.73	11.29	1.53	1.89	807	780	623.5	725.8	540.5	2.38	18.55	18.72	1.92	13.67	Shared	High	5.499e-05	2.825e-05	11
FALSE	High	[R].SASASPLTPCSVTR.[S]	1xDBIA [C10]; 1xTMTPro [N-Term]	1.24371e-08	4.51323e-05	1	1	6	Q3KQU3	Q3KQU3 [364-377]	0		SASASPLTPCSVTR	MAP7 domain-containing protein 1 OS=Homo sapiens (Human) OX=9606 GN=MAP7D1 PE=1 SV=1	1977.08	0.864	0.899	0.913	0.67	0.3507	0.514971	0.432703	0.257725	3.1	7.49	0.79	15.69	3511.6	2846.1	2960.4	3206.6	2378.5	3.99	9.06	9.81	8.69	35.05		High	5.499e-05	3.193e-09	36
FALSE	High	[K].DDGSFCVCE.[A]	1xCarbamidomethyl [C6]; 1xDBIA [C8]; 1xTMTPro [N-Term]	0.0159883	0.00203826	1	1	2	Q9ULI2	Q9ULI2 [269-277]	0		DDGSFCVCE	Beta-citrylglutamate synthase B OS=Homo sapiens (Human) OX=9606 GN=RIMKLB PE=2 SV=2	1631.74	0.869	0.974	0.846	0.67	0.36216	0.590938	0.829657	0.196896	0.69	4.9	3.88	6.72	49.9	43.1	48.6	44	34.7	4.21	10.4	8.21	19.75	18.11		High	0.001421	0.01057	12
FALSE	High	[R].SLVLNTEPAECPVCY.[S]	1xCarbamidomethyl [C11]; 1xDBIA [C14]; 1xTMTPro [N-Term]	0.000346535	4.51323e-05	1	1	2	Q9BYM8	Q9BYM8 [272-286]	0		SLVLNTEPAECPVCY	RanBP-type and C3HC4-type zinc finger-containing protein 1 OS=Homo sapiens (Human) OX=9606 GN=RBCK1 PE=1 SV=2	2295.17	0.874	0.846	1.018	0.67	0.411334	0.537923	0.739642	0.16516	12.65	5.42	2.14	2.7	103.9	90.7	88.1	105.6	70.9	2.25	14.02	12.29	16.87	13		High	5.499e-05	0.0001782	22
FALSE	High	[E].LLTCVPR.[T]	1xDBIA [C4]; 1xTMTPro [N-Term]	0.0942148	0.00946096	1	1	3	P12955	P12955 [464-470]	0		LLTCVPR	Xaa-Pro dipeptidase OS=Homo sapiens (Human) OX=9606 GN=PEPD PE=1 SV=3	1401.86	0.965	0.962	0.942	0.67	0.648178	0.684098	0.613308	0.269701	16.66	15.99	11.4	24.91	81.1	75.1	74.9	76.4	60.5	7.69	19.82	12.55	5.09	21.77		High	0.006874	0.07779	9
FALSE	High	[K].IPDCPVPASLLEE.[L]	1xDBIA [C4]; 1xTMTPro [N-Term]	0.0518043	0.00549076	1	1	2	Q08378	Q08378 [1400-1412]	0		IPDCPVPASLLEE	Golgin subfamily A member 3 OS=Homo sapiens (Human) OX=9606 GN=GOLGA3 PE=1 SV=2	1983.08	0.95	0.887	0.8	0.671	0.518837	0.514971	0.42563	0.129264	8.71	6.01	8.19	5.02	110.7	101.4	94.7	95.1	74.1	7.23	18.11	11.35	10.02	7.19		High	0.003801	0.03837	12
FALSE	High	[G].SGSICITQE.[V]	1xDBIA [C5]; 1xTMTPro [N-Term]	0.0140005	0.00177927	1	1	1	P12268	P12268 [327-335]	0		SGSICITQE	Inosine-5'-monophosphate dehydrogenase 2 OS=Homo sapiens (Human) OX=9606 GN=IMPDH2 PE=1 SV=2	1537.82	0.914	0.895	0.818	0.671	0.321341	0.514971	0.660395	0.229693	1.76	7.56	1.14	24.87	181.7	165.3	169.4	154.7	126.9	2.5	1.45	5.97	17.33	20.56		High	0.001193	0.009187	14
FALSE	High	[N].CIFLNITNSE.[L]	1xDBIA [C1]; 1xTMTPro [N-Term]	0.000251891	4.51323e-05	1	1	2	P51116	P51116 [168-177]	0		CIFLNITNSE	Fragile X mental retardation syndrome-related protein 2 OS=Homo sapiens (Human) OX=9606 GN=FXR2 PE=1 SV=2	1753.95	0.888	0.771	0.837	0.671	0.413233	0.544653	0.473194	0.160235	14.27	2.19	16.73	0.62	554	507.9	441	463.6	382.2	4.38	10.34	15.95	8.87	4.79		High	5.499e-05	0.0001262	38
FALSE	High	[K].ICDQISDAVLD.[A]	1xDBIA [C2]; 1xTMTPro [N-Term]	0.00142976	0.000418575	1	2	3	P31153	P31153 [33-43]	0		ICDQISDAVLD	S-adenosylmethionine synthase isoform type-2 OS=Homo sapiens (Human) OX=9606 GN=MAT2A PE=1 SV=1	1791.95	0.829	0.88	0.774	0.671	0.370446	0.514971	0.464235	0.129264	7.82	9.82	17.69	2.4	62.8	54.3	54.6	53.8	42.3	6.29	20.03	13.16	21.16	8.63		High	0.0002594	0.0008296	22
FALSE	High	[E].LMGTPDGTCYPPPPVPR.[Q]	1xDBIA [C9]; 1xTMTPro [N-Term]	2.23133e-08	4.51323e-05	1	1	8	P27708	P27708 [1881-1897]	0		LMGTPDGTCYPPPPVPR	CAD protein OS=Homo sapiens (Human) OX=9606 GN=CAD PE=1 SV=3	2398.26	0.904	0.922	0.934	0.671	0.383849	0.572996	0.431119	0.225238	4.79	16.06	1.65	23.37	482.9	432.1	440.6	467.4	346.6	4.27	7.62	10.94	4.46	19.91		High	5.499e-05	5.95e-09	54
FALSE	High	[E].NCDCLQGFQLTH.[S]	2xDBIA [C2; C4]; 1xTMTPro [N-Term]	0.00119704	0.000418575	1	1	1	Q13509	Q13509 [126-137]	0		NCDCLQGFQLTH	Tubulin beta-3 chain OS=Homo sapiens (Human) OX=9606 GN=TUBB3 PE=1 SV=2	2275.16	0.876	0.881	0.904	0.671	0.32063	0.514971	0.623564	0.22493	4.52	9.31	20.13	22.09	311.4	285.7	229.6	261.2	197	14.9	14.8	15.97	9.15	8.02		High	0.0002594	0.0006853	11
FALSE	High	[E].NCDCLQGF.[Q]	1xCarbamidomethyl [C]; 1xDBIA [C]; 1xTMTPro [N-Term]	0.0383736	0.00452004	1	1	3	Q13509	Q13509 [126-133]	0		NCDCLQGF	Tubulin beta-3 chain OS=Homo sapiens (Human) OX=9606 GN=TUBB3 PE=1 SV=2	1556.75	0.906	0.822	0.804	0.672	0.479031	0.535021	0.464235	0.138905	14.42	9.98	15.73	2.74	398.9	389.5	334.4	320.9	265.9	5.89	18.14	12.3	8.28	0.87		High	0.00316	0.02718	10
FALSE	High	[R].TQVCGILR.[E]	1xDBIA [C4]; 1xTMTPro [N-Term]	0.00522862	0.000756868	1	1	7	P11413	P11413 [10-17]	0		TQVCGILR	Glucose-6-phosphate 1-dehydrogenase OS=Homo sapiens (Human) OX=9606 GN=G6PD PE=1 SV=4	1489.88	0.733	0.898	0.805	0.672	0.329667	0.514971	0.42563	0.166788	14.82	1.52	4.63	1.69	938	687.5	837.8	775	634.6	3.86	10.28	12.73	8.53	14.28		High	0.000508	0.003294	14
FALSE	High	[E].LTQTFMSCN.[L]	1xOxidation [M6]; 1xDBIA [C8]; 1xTMTPro [N-Term]	0.00464303	0.000443408	1	1	6	P26641	P26641 [332-340]	0		LTQTFMSCN	Elongation factor 1-gamma OS=Homo sapiens (Human) OX=9606 GN=EEF1G PE=1 SV=3	1660.84	0.891	0.781	0.826	0.672	0.41893	0.514971	0.492453	0.201195	9.05	7.14	21.21	14.7	2565.7	2227.3	2007	2118.5	1725.3	5.12	13.79	11.13	11.45	12.79		High	0.0003314	0.002904	35
FALSE	High	[E].CVQMTQDVQK.[A]	1xDBIA [C1]; 1xTMTPro [K10]; 1xTMTPro [N-Term]	5.16397e-07	4.51323e-05	1	1	11	Q01813	Q01813 [360-369]	0		CVQMTQDVQK	ATP-dependent 6-phosphofructokinase, platelet type OS=Homo sapiens (Human) OX=9606 GN=PFKP PE=1 SV=2	2084.15	1	0.901	0.987	0.673	0.605255	0.514971	0.671008	0.26043	1	7.13	3.95	31.63	7893.8	8811.8	7550.3	7242.6	5927.6	9.31	13	7.6	6.59	24.8		High	5.499e-05	1.699e-07	49
FALSE	High	[K].RRPGGEGPQCEK.[T]	1xDBIA [C10]; 1xTMTPro [K12]; 1xTMTPro [N-Term]	0.0260029	0.00339981	1	1	1	Q9NWY4	Q9NWY4 [8-19]	0		RRPGGEGPQCEK	Histone PARylation factor 1 OS=Homo sapiens (Human) OX=9606 GN=HPF1 PE=1 SV=2	2218.24	0.967	0.993	0.984	0.673	0.611157	0.741464	0.94538	0.234965	11.48	10.93	8.97	23.33	359.1	347.4	342.9	382.9	262	6.17	15.57	10.75	11.76	24.37		High	0.002398	0.01776	0
FALSE	High	[E].GGPGADFGQSCFPAEAGR.[D]	1xDBIA [C11]; 1xTMTPro [N-Term]	3.91423e-08	4.51323e-05	1	1	2	Q14694	Q14694 [244-261]	0		GGPGADFGQSCFPAEAGR	Ubiquitin carboxyl-terminal hydrolase 10 OS=Homo sapiens (Human) OX=9606 GN=USP10 PE=1 SV=2	2324.14	0.936	0.87	0.974	0.673	0.725816	0.514971	0.553218	0.258524	24.43	7.39	2.13	19.01	144.7	133	123.5	141	97.4	3.03	20.11	13.07	8.58	33.56		High	5.499e-05	1.085e-08	83
FALSE	High	[K].VSSCTAAE.[G]	1xDBIA [C4]; 1xTMTPro [N-Term]	0.0291551	0.00372782	1	1	2	Q9NR09	Q9NR09 [1544-1551]	0		VSSCTAAE	Baculoviral IAP repeat-containing protein 6 OS=Homo sapiens (Human) OX=9606 GN=BIRC6 PE=1 SV=2	1367.72	0.84	0.858	0.894	0.674	0.326048	0.514971	0.432703	0.220562	3.67	8.72	0.83	4.21	344.4	284.3	290.4	307.8	232.2	1.48	8.04	9.27	7.31	23.06		High	0.002619	0.02008	1
FALSE	High	[Y].CQASFPGANIIGNK.[M]	1xDBIA [C1]; 1xTMTPro [K14]; 1xTMTPro [N-Term]	0.000130101	4.51323e-05	1	1	2	P04150	P04150 [302-315]	0		CQASFPGANIIGNK	Glucocorticoid receptor OS=Homo sapiens (Human) OX=9606 GN=NR3C1 PE=1 SV=1	2324.3	0.811	0.759	1.003	0.674	0.353446	0.574699	0.761574	0.220846	7.91	0.01	12.48	19.09	242.4	210	212.8	243.2	163.5	11.63	4.79	14.82	11.96	8.26		High	5.499e-05	6.229e-05	26
FALSE	High	[R].EMDSCPVVGE.[F]	1xDBIA [C5]; 1xTMTPro [N-Term]	0.00316342	0.000443408	1	1	4	P14735	P14735 [962-971]	0		EMDSCPVVGE	Insulin-degrading enzyme OS=Homo sapiens (Human) OX=9606 GN=IDE PE=1 SV=4	1665.81	0.806	0.941	0.85	0.675	0.313412	0.515359	0.42563	0.212214	7.82	4.81	4.16	10.16	110.1	89.5	102.7	99.5	79.7	4.38	2.39	5.65	5.32	20.59		High	0.0003053	0.001951	11
FALSE	High	[E].VSCNKPSTNK.[T]	1xDBIA [C3]; 2xTMTPro [K5; K10]; 1xTMTPro [N-Term]	0.000419467	4.51323e-05	1	1	3	Q7Z4H7	Q7Z4H7 [741-750]	0		VSCNKPSTNK	HAUS augmin-like complex subunit 6 OS=Homo sapiens (Human) OX=9606 GN=HAUS6 PE=1 SV=2	2286.34	0.908	0.893	0.987	0.675	0.401935	0.514971	0.626184	0.253774	8.31	10.38	1.89	23.24	4166.4	3781.9	3570	4112.4	2853.5	2.88	8.95	9.21	9.6	29.97		High	5.499e-05	0.0002192	3
FALSE	High	[R].EDSCNAGPE.[D]	1xDBIA [C4]; 1xTMTPro [N-Term]	0.000857476	0.000257308	1	1	2	Q9UL63	Q9UL63 [443-451]	0		EDSCNAGPE	Muskelin OS=Homo sapiens (Human) OX=9606 GN=MKLN1 PE=1 SV=2	1521.72	0.97	0.884	0.842	0.675	0.944293	0.514971	0.439443	0.198645	27.13	5.03	1.91	5.8	224.3	217.6	200.5	197.6	158.3	3.25	16.46	7.5	6.72	13.1		High	0.0001491	0.0004754	35
FALSE	High	[E].GTVSSSTDAKPCI.[-]	1xDBIA [C12]; 1xTMTPro [K10]; 1xTMTPro [N-Term]	3.00051e-05	4.51323e-05	1	1	1	O75496	O75496 [197-209]	0		GTVSSSTDAKPCI	Geminin OS=Homo sapiens (Human) OX=9606 GN=GMNN PE=1 SV=1	2170.2	0.931	0.929	0.919	0.675	0.354175	0.514971	0.446109	0.219879	2.05	3.45	5.66	25.12	367.9	342.6	333.9	343.4	270.9	5.89	10.96	9.77	6.9	16.15		High	5.499e-05	1.3e-05	13
FALSE	High	[N].ILLVDGTACGE.[I]	1xDBIA [C9]; 1xTMTPro [N-Term]	0.00065196	0.000257308	1	1	4	Q9UKI8	Q9UKI8 [592-602]	0		ILLVDGTACGE	Serine/threonine-protein kinase tousled-like 1 OS=Homo sapiens (Human) OX=9606 GN=TLK1 PE=1 SV=2	1690.94	0.846	0.783	0.851	0.675	0.431999	0.582608	0.466242	0.187922	21.4	4.71	5.12	13.54	248.5	221.4	198.6	211.6	167.5	3.04	18.62	20.16	12.61	11.69		High	0.0001491	0.0003531	40
FALSE	High	[R].LDDLCTR.[L]	1xDBIA [C5]; 1xTMTPro [N-Term]	0.0379028	0.00452004	1	1	2	Q6NXT1	Q6NXT1 [261-267]	0		LDDLCTR	Ankyrin repeat domain-containing protein 54 OS=Homo sapiens (Human) OX=9606 GN=ANKRD54 PE=1 SV=2	1435.79	0.814	0.802	0.864	0.676	0.321341	0.514971	0.441911	0.138905	4.05	17.06	5.47	6.43	104.7	82.6	83.9	96.2	70.7	5.98	3.57	6.69	9.51	12.39		High	0.003149	0.02688	31
FALSE	High	[E].IVHIQAGQCGNQ.[I]	1xDBIA [C9]; 1xTMTPro [N-Term]	1.27079e-05	4.51323e-05	3	5	12	Q13509; Q9BUF5; P07437	Q13509 [4-15]; Q9BUF5 [4-15]; P07437 [4-15]	0		IVHIQAGQCGNQ	Tubulin beta-3 chain OS=Homo sapiens (Human) OX=9606 GN=TUBB3 PE=1 SV=2 Tubulin beta-6 chain OS=Homo sapiens (Human) OX=9606 GN=TUBB6 PE=1 SV=1 Tubulin beta chain OS=Homo sapiens (Human) OX=9606 GN=TUBB PE=1 SV=2	1868.01	0.876	0.969	0.885	0.676	0.388799	0.550147	0.455337	0.197357	12.03	0.88	2.32	8.83	2553.1	2237.2	2356.4	2482.8	1930.4	8.37	4.63	6.24	9.43	14.84	Shared	High	5.499e-05	5.178e-06	50
FALSE	High	[K].LPSCAQGSHTE.[L]	1xDBIA [C4]; 1xTMTPro [N-Term]	1.85142e-05	4.51323e-05	1	1	1	O75815	O75815 [446-456]	0		LPSCAQGSHTE	Breast cancer anti-estrogen resistance protein 3 OS=Homo sapiens (Human) OX=9606 GN=BCAR3 PE=1 SV=1	1729.89	0.952	0.947	0.967	0.676	0.574331	0.554243	0.42563	0.253151	11.92	9.94	0.57	29.5	1107.1	1052.1	962	1060	748.6	5.53	10.78	10.71	5.17	30.17		High	5.499e-05	7.741e-06	16
FALSE	High	[E].TQDPSLGCGLPLNCTPIK.[G]	2xDBIA [C8; C14]; 1xTMTPro [K18]; 1xTMTPro [N-Term]	3.06867e-09	4.51323e-05	1	1	3	Q9NVP2	Q9NVP2 [165-182]	0		TQDPSLGCGLPLNCTPIK	Histone chaperone ASF1B OS=Homo sapiens (Human) OX=9606 GN=ASF1B PE=1 SV=1	3057.71	0.921	0.865	0.99	0.676	0.392823	0.60372	0.646481	0.239863	3.59	19.92	1.3	13.54	715.5	651.7	624.2	689.1	483.8	2.34	9.83	16.07	11.44	24.59		High	5.499e-05	7.175e-10	37
FALSE	High	[K].VCNPIITK.[L]	1xDBIA [C2]; 1xTMTPro [K8]; 1xTMTPro [N-Term]	0.000592366	0.000159506	1	1	4	P11142	P11142 [602-609]	0		VCNPIITK	Heat shock cognate 71 kDa protein OS=Homo sapiens (Human) OX=9606 GN=HSPA8 PE=1 SV=1	1792.1	0.839	0.766	0.84	0.676	0.353446	0.514971	0.42563	0.367437	10.83	16.63	3.12	4.44	1180	976.7	909.4	926.4	774.8	5.22	8.79	12.77	4	32.41		High	0.0001071	0.0003188	14
FALSE	High	[N].ILLVNGTACGE.[I]	1xDBIA [C9]; 1xTMTPro [N-Term]	0.000752	0.000257308	1	1	4	Q86UE8	Q86UE8 [598-608]	0		ILLVNGTACGE	Serine/threonine-protein kinase tousled-like 2 OS=Homo sapiens (Human) OX=9606 GN=TLK2 PE=1 SV=2	1689.95	0.945	0.845	0.87	0.676	0.617202	0.635044	0.626245	0.229112	15.41	8.65	1.93	20.33	191.4	180.8	161.7	168.8	133	4.74	6.78	13.38	7.27	14.16		High	0.0001491	0.0004125	29
FALSE	High	[K].DECPDVR.[L]	1xDBIA [C3]; 1xTMTPro [N-Term]	0.0331189	0.00409653	1	1	2	P30154	P30154 [387-393]	0		DECPDVR	Serine/threonine-protein phosphatase 2A 65 kDa regulatory subunit A beta isoform OS=Homo sapiens (Human) OX=9606 GN=PPP2R1B PE=1 SV=3	1433.74	0.839	0.801	0.893	0.677	0.358515	0.514971	0.514214	0.266022	3.74	23.2	6.89	5.4	280.9	241.8	231.1	248.1	187.9	1.93	17.08	17.99	15.2	36.33		High	0.002863	0.02311	20
FALSE	High	[K].ASLCGSMTSNSSAE.[T]	1xDBIA [C4]; 1xTMTPro [N-Term]	8.01687e-06	4.51323e-05	1	1	4	O60271	O60271 [821-834]	0		ASLCGSMTSNSSAE	C-Jun-amino-terminal kinase-interacting protein 4 OS=Homo sapiens (Human) OX=9606 GN=SPAG9 PE=1 SV=4	1944.93	0.944	0.986	1.018	0.677	0.430291	0.559851	0.88302	0.274652	1.28	0.28	11.56	30.27	421.4	389	402.6	447.9	301.8	4.49	8.13	4.12	7.59	31.39		High	5.499e-05	3.168e-06	37
FALSE	High	[R].IVDTPCNE.[M]	1xDBIA [C6]; 1xTMTPro [N-Term]	0.0146934	0.00188942	1	1	1	Q8NDH3	Q8NDH3 [184-191]	0		IVDTPCNE	Probable aminopeptidase NPEPL1 OS=Homo sapiens (Human) OX=9606 GN=NPEPL1 PE=1 SV=3	1490.78	0.849	0.839	0.768	0.677	0.35371	0.514971	0.463961	0.191797	2.25	1.12	20.8	13.56	153.1	120.1	128.5	117.5	103.6	4.52	12.51	3.23	11.92	11.54		High	0.001339	0.009686	12
FALSE	High	[E].ASLPDCSSSR.[Q]	1xDBIA [C6]; 1xTMTPro [N-Term]	0.00391548	0.000443408	1	1	4	Q9ULH7	Q9ULH7 [631-640]	0		ASLPDCSSSR	Myocardin-related transcription factor B OS=Homo sapiens (Human) OX=9606 GN=MRTFB PE=1 SV=3	1622.85	0.878	0.89	0.956	0.677	0.413233	0.514971	0.504988	0.233519	13.5	4.37	2.7	21.88	499.9	439.2	448.8	449	351.7	6.36	9.67	7.8	5.61	25.99		High	0.0003314	0.002438	6
FALSE	High	[E].LLILQGGPPQSCTDVK.[T]	1xDBIA [C12]; 1xTMTPro [K16]; 1xTMTPro [N-Term]	6.0338e-08	4.51323e-05	1	1	3	Q9C0B7	Q9C0B7 [275-290]	0		LLILQGGPPQSCTDVK	Transport and Golgi organization protein 6 homolog OS=Homo sapiens (Human) OX=9606 GN=TANGO6 PE=1 SV=2	2573.5	0.868	0.843	0.905	0.678	0.310684	0.514971	0.464235	0.237543	2.07	6.88	7.8	23.67	1105.5	934.3	932.4	1000.1	749	2.49	2.85	8.03	5.6	20.76		High	5.499e-05	1.724e-08	51
FALSE	High	[L].MYGPPGCGK.[T]	1xDBIA [C7]; 1xTMTPro [K9]; 1xTMTPro [N-Term]	0.0040315	0.000443408	1	1	3	P43686	P43686 [204-212]	0		MYGPPGCGK	26S proteasome regulatory subunit 6B OS=Homo sapiens (Human) OX=9606 GN=PSMC4 PE=1 SV=2	1813.99	0.901	0.759	0.802	0.678	0.605836	0.53543	0.430791	0.23622	26.22	14.01	0.39	24.25	1233.6	1111	936.9	1008	853.4	5.38	15.18	17.99	2.09	18.69		High	0.0003314	0.002506	26
FALSE	High	[G].AVINCADNTGAK.[N]	1xDBIA [C5]; 1xTMTPro [K12]; 1xTMTPro [N-Term]	3.61189e-09	4.51323e-05	1	1	12	P62829	P62829 [24-35]	0		AVINCADNTGAK	60S ribosomal protein L23 OS=Homo sapiens (Human) OX=9606 GN=RPL23 PE=1 SV=1	2081.17	0.791	0.903	0.882	0.678	0.338719	0.514971	0.725206	0.273638	15.07	1.73	12.94	30.78	4439.4	3512.5	4053.9	3962.7	3043.7	2.13	12.72	3.38	14.98	30.61		High	5.499e-05	8.525e-10	67
FALSE	High	[E].DMTDSDCR.[D]	1xDBIA [C7]; 1xTMTPro [N-Term]	0.00264177	0.000443408	1	1	8	Q14116	Q14116 [68-75]	0		DMTDSDCR	Interleukin-18 OS=Homo sapiens (Human) OX=9606 GN=IL18 PE=1 SV=1	1542.72	0.759	0.868	0.87	0.678	0.33593	0.514971	0.42563	0.174995	7.93	8.29	2.57	15.09	886.3	679	747.4	779.1	601.3	5.25	5.97	5.33	7.49	16.01		High	0.0003053	0.001608	17
FALSE	High	[K].ALNVEPDGTGLTCSLAPN.[I]	1xDBIA [C13]; 1xTMTPro [N-Term]	2.48702e-07	4.51323e-05	1	1	4	P30044	P30044 [192-209]	0		ALNVEPDGTGLTCSLAPN	Peroxiredoxin-5, mitochondrial OS=Homo sapiens (Human) OX=9606 GN=PRDX5 PE=1 SV=4	2372.25	0.863	0.77	0.798	0.679	0.517439	0.529457	0.439443	0.22981	26.37	11.97	9.75	13.8	369.1	344.3	307.1	294.7	250.6	5.89	23.59	18.03	5.79	17.03		High	5.499e-05	7.78e-08	54
FALSE	High	[R].IAICGAISTY.[N]	1xDBIA [C4]; 1xTMTPro [N-Term]	0.00063825	0.000159506	1	1	3	Q14914	Q14914 [236-245]	0		IAICGAISTY	Prostaglandin reductase 1 OS=Homo sapiens (Human) OX=9606 GN=PTGR1 PE=1 SV=2	1611.91	0.828	0.798	0.854	0.679	0.411674	0.514971	0.533663	0.141412	19.21	14.44	21.71	6.83	122.3	101.3	99.8	117.1	89.1	7.07	10.5	9.65	17.76	4.23		High	0.0001071	0.0003448	31
FALSE	High	[K].GNVICLGK.[E]	1xDBIA [C5]; 1xTMTPro [K8]; 1xTMTPro [N-Term]	0.000549589	4.51323e-05	1	1	4	Q9NX02	Q9NX02 [139-146]	0		GNVICLGK	NACHT, LRR and PYD domains-containing protein 2 OS=Homo sapiens (Human) OX=9606 GN=NLRP2 PE=1 SV=1	1708.04	0.853	0.878	0.867	0.679	0.358102	0.515359	0.439673	0.250915	5.84	15.07	1.4	16.03	1480.5	1248.1	1239.2	1335	1055.5	5.01	9.13	11.11	7.06	31.35		High	5.499e-05	0.0002939	23
FALSE	High	[E].ACPVSLPSPPE.[A]	1xDBIA [C2]; 1xTMTPro [N-Term]	0.00060515	0.000159506	1	1	4	Q9H0F6	Q9H0F6 [139-149]	0		ACPVSLPSPPE	Sharpin OS=Homo sapiens (Human) OX=9606 GN=SHARPIN PE=1 SV=1	1696.93	0.899	0.905	0.974	0.679	0.321341	0.514971	0.577635	0.181313	2.85	10.98	1.81	10.64	130.9	123.3	116.6	125.6	87.5	3.45	4.73	7.81	5.46	10.41		High	0.0001071	0.0003249	21
FALSE	High	[R].TDICQGALGD.[C]	1xDBIA [C4]; 1xTMTPro [N-Term]	0.00333029	0.000443408	2	2	3	P17655; P07384	P17655 [95-104]; P07384 [105-114]	0		TDICQGALGD	Calpain-2 catalytic subunit OS=Homo sapiens (Human) OX=9606 GN=CAPN2 PE=1 SV=6 Calpain-1 catalytic subunit OS=Homo sapiens (Human) OX=9606 GN=CAPN1 PE=1 SV=1	1592.83	0.947	0.935	0.987	0.68	0.46949	0.567551	0.661678	0.195289	1.92	12.41	3.01	6.11	153.9	144.2	143.9	151.9	118.9	10.31	8.2	4.9	11.95	8.98	Shared	High	0.0003053	0.002049	23
FALSE	High	[E].LVDSSPCK.[K]	1xDBIA [C7]; 1xTMTPro [K8]; 1xTMTPro [N-Term]	0.0034869	0.000443408	1	1	4	Q96GX5	Q96GX5 [449-456]	0		LVDSSPCK	Serine/threonine-protein kinase greatwall OS=Homo sapiens (Human) OX=9606 GN=MASTL PE=1 SV=1	1753.02	0.907	0.878	0.871	0.68	0.386444	0.514971	0.372526	0.209556	3.22	6	0.24	14.72	1066.1	925.4	895.1	927	750.5	3.98	9.44	6.36	5.02	19.71		High	0.0003053	0.002152	12
FALSE	High	[K].SMCPPQQYG.[F]	1xDBIA [C3]; 1xTMTPro [N-Term]	0.0315445	0.00379942	1	1	2	Q9H4A3	Q9H4A3 [2319-2327]	0		SMCPPQQYG	Serine/threonine-protein kinase WNK1 OS=Homo sapiens (Human) OX=9606 GN=WNK1 PE=1 SV=2	1610.8	0.872	0.854	0.916	0.68	0.378762	0.515359	0.446519	0.19208	7.63	8.55	3.63	14.65	1661.6	1448.4	1375.8	1555	1154.1	2.63	11	12.38	7.54	15.98		High	0.002652	0.02184	6
FALSE	High	[K].VGVQPAVCVE.[K]	1xDBIA [C8]; 1xTMTPro [N-Term]	0.0611006	0.00651396	1	1	2	Q96T17	Q96T17 [567-576]	0		VGVQPAVCVE	MAP7 domain-containing protein 2 OS=Homo sapiens (Human) OX=9606 GN=MAP7D2 PE=1 SV=2	1600.91	0.77	0.88	0.898	0.68	0.476706	0.514971	0.546491	0.16047	2.68	6	8.05	2.93	80.2	72.8	72.1	74.1	62.6	14.39	11.43	11.63	6.84	15.38		High	0.004548	0.04651	14
FALSE	High	[K].TIDAGCKPY.[M]	1xDBIA [C6]; 1xTMTPro [K7]; 1xTMTPro [N-Term]	0.00115419	0.000418575	1	1	3	P52564	P52564 [211-219]	0		TIDAGCKPY	Dual specificity mitogen-activated protein kinase kinase 6 OS=Homo sapiens (Human) OX=9606 GN=MAP2K6 PE=1 SV=1	1872.05	0.849	0.823	0.938	0.68	0.329667	0.514971	0.522603	0.239178	2.58	4.47	5.83	18	3461.8	2939	2841.2	3252.5	2356.8	0.19	7.88	9.16	9.45	24.66		High	0.0002594	0.000659	2
FALSE	High	[S].SCFLLSMK.[D]	1xDBIA [C2]; 1xTMTPro [K8]; 1xTMTPro [N-Term]	0.00040821	4.51323e-05	1	1	4	P23921	P23921 [217-224]	0		SCFLLSMK	Ribonucleoside-diphosphate reductase large subunit OS=Homo sapiens (Human) OX=9606 GN=RRM1 PE=1 SV=1	1833.06	0.824	0.841	0.822	0.68	0.345687	0.819466	0.690049	0.318844	10.89	18.16	43.43	40.87	1986.4	1483.9	1671.3	1709.4	1415.1	14.11	15.41	14.42	19.31	19.47		High	5.499e-05	0.0002127	31
FALSE	High	[G].QAGVQIGNACWE.[L]	1xDBIA [C10]; 1xTMTPro [N-Term]	2.45151e-05	4.51323e-05	2	6	11	Q71U36; Q9BQE3	Q71U36 [11-22]; Q9BQE3 [11-22]	0		QAGVQIGNACWE	Tubulin alpha-1A chain OS=Homo sapiens (Human) OX=9606 GN=TUBA1A PE=1 SV=1 Tubulin alpha-1C chain OS=Homo sapiens (Human) OX=9606 GN=TUBA1C PE=1 SV=1	1875.97	0.857	0.915	0.909	0.681	0.326048	0.514971	0.715937	0.269517	3.75	2.48	20.43	28.61	2410	1983.3	2153	2231.6	1670.9	3.03	5.69	6.17	13.77	29.13	Shared	High	5.499e-05	1.049e-05	55
FALSE	High	[D].YFGLTFCD.[A]	1xDBIA [C7]; 1xTMTPro [N-Term]	0.0223843	0.00306527	1	1	2	Q9H4G0	Q9H4G0 [137-144]	0		YFGLTFCD	Band 4.1-like protein 1 OS=Homo sapiens (Human) OX=9606 GN=EPB41L1 PE=1 SV=2	1565.8	0.918	0.727	0.708	0.681	0.449979	0.515799	0.42563	0.229112	5.05	4.89	0.41	21.88	509.9	467.1	386	388.2	373.3	4.28	15.23	20.53	8.86	17.42		High	0.002097	0.01505	12
FALSE	High	[Y].VNNVPHLGNIIGCVLSAD.[V]	1xDBIA [C13]; 1xTMTPro [N-Term]	3.45898e-08	4.51323e-05	1	1	2	P56192	P56192 [275-292]	0		VNNVPHLGNIIGCVLSAD	Methionine--tRNA ligase, cytoplasmic OS=Homo sapiens (Human) OX=9606 GN=MARS1 PE=1 SV=2	2435.34	0.919	0.758	0.852	0.681	0.394157	0.514971	0.481667	0.222637	5.2	7.47	9.48	22.7	244.9	233.3	186.1	206.2	164.9	3.39	12.23	17.57	12.92	15.89		High	5.499e-05	9.514e-09	25
FALSE	High	[H].LCVLASNCDEPMYVK.[L]	2xDBIA [C2; C8]; 1xTMTPro [K15]; 1xTMTPro [N-Term]	2.8302e-07	4.51323e-05	1	1	2	P25398	P25398 [49-63]	0		LCVLASNCDEPMYVK	40S ribosomal protein S12 OS=Homo sapiens (Human) OX=9606 GN=RPS12 PE=1 SV=3	2885.56	1.174	0.664	0.822	0.681	0.931244	0.531388	0.42563	0.164102	11.95	19.76	5.84	11.13	3204.8	3762.7	2129.1	2621.6	2172.4	0.53	36.04	35.6	6.36	10.44		High	5.499e-05	8.961e-08	13
FALSE	High	[K].QLICDPSYVK.[D]	1xDBIA [C4]; 1xTMTPro [K10]; 1xTMTPro [N-Term]	0.000608386	0.000159506	1	1	2	P50395	P50395 [279-288]	0		QLICDPSYVK	Rab GDP dissociation inhibitor beta OS=Homo sapiens (Human) OX=9606 GN=GDI2 PE=1 SV=2	2070.19	0.851	0.757	0.744	0.681	0.971009	0.617947	0.643372	0.174279	10.72	9.81	17.89	10.46	397.3	356.7	319	334.3	255.9	15.86	17.74	12.34	17.79	11.04		High	0.0001071	0.000328	27
FALSE	High	[D].LYIGFNGCSLK.[T]	1xDBIA [C8]; 1xTMTPro [K11]; 1xTMTPro [N-Term]	0.000326262	4.51323e-05	1	1	1	Q6P1N9	Q6P1N9 [191-201]	0		LYIGFNGCSLK	Putative deoxyribonuclease TATDN1 OS=Homo sapiens (Human) OX=9606 GN=TATDN1 PE=1 SV=2	2119.22	0.896	0.877	0.878	0.681	0.358102	0.514971	0.429371	0.250038	2.29	14.94	0.48	27.07	503.4	429.4	441.4	443.4	343.9	2.92	9.03	8.53	1.35	22.52		High	5.499e-05	0.0001671	10
FALSE	High	[G].HQQPTPVYTQPVCFAPN.[M]	1xDBIA [C13]; 1xTMTPro [N-Term]	1.82261e-08	4.51323e-05	1	1	4	Q99700	Q99700 [951-967]	0		HQQPTPVYTQPVCFAPN	Ataxin-2 OS=Homo sapiens (Human) OX=9606 GN=ATXN2 PE=1 SV=2	2527.31	0.858	0.758	0.865	0.682	0.41916	0.514971	0.493158	0.2192	19.76	7.83	9.89	13.04	1573.1	1481.8	1243.6	1344.4	1059.1	5.86	15.92	14.08	11.33	14.76		High	5.499e-05	4.783e-09	51
FALSE	High	[GE].NGLLMTPCYTAN.[F]	1xDBIA [C8]; 1xTMTPro [N-Term]	0.000167147	4.51323e-05	1	3	2	P51812	P51812 [572-583]	0		NGLLMTPCYTAN	Ribosomal protein S6 kinase alpha-3 OS=Homo sapiens (Human) OX=9606 GN=RPS6KA3 PE=1 SV=1	1897.98	0.777	0.698	0.883	0.682	0.351129	0.514971	0.504988	0.212214	10.47	0.14	4.37	1.77	1902.1	1626	1459.4	1636.7	1226.1	7.7	14.65	18.37	11.75	13.85		High	5.499e-05	8.121e-05	9
FALSE	High	[R].NIQACKE.[L]	1xDBIA [C5]; 1xTMTPro [K6]; 1xTMTPro [N-Term]	0.040572	0.00460839	1	1	5	P50990	P50990 [32-38]	0		NIQACKE	T-complex protein 1 subunit theta OS=Homo sapiens (Human) OX=9606 GN=CCT8 PE=1 SV=4	1709.99	1.07	1.003	0.989	0.682	0.332587	0.742649	0.740602	0.25664	0.01	28.77	16.94	11.98	2038.5	2180.5	1424.5	1585.6	1053.3	23.42	20.26	38.8	20.87	22.98		High	0.003204	0.02889	14
FALSE	High	[D].IVTCVQSSR.[K]	1xDBIA [C4]; 1xTMTPro [N-Term]	0.000480354	4.51323e-05	1	1	8	Q9BSD7	Q9BSD7 [181-189]	0		IVTCVQSSR	Cancer-related nucleoside-triphosphatase OS=Homo sapiens (Human) OX=9606 GN=NTPCR PE=1 SV=1	1592.91	0.801	0.927	0.865	0.682	0.308493	0.514971	0.471889	0.188913	1.34	3.63	2.85	13.84	3247.6	2751.4	3108.1	2914.5	2342.8	3.69	3.74	2.72	7	12.87		High	5.499e-05	0.0002528	11
FALSE	High	[R].LVFLACC.[V]	1xCarbamidomethyl [C6]; 1xDBIA [C7]; 1xTMTPro [N-Term]	0.0426414	0.00487645	1	1	1	Q14566	Q14566 [296-302]	0		LVFLACC	DNA replication licensing factor MCM6 OS=Homo sapiens (Human) OX=9606 GN=MCM6 PE=1 SV=1	1425.79	0.819	0.741	0.723	0.682	0.551712	0.551073	0.466527	0.141412	37.88	4.56	30.71	3.38	169.1	143.3	129.6	122.2	107.2	5.47	22.55	18.93	15.92	6		High	0.003377	0.03063	23
FALSE	High	[D].YTNPCTK.[S]	1xDBIA [C5]; 1xTMTPro [K7]; 1xTMTPro [N-Term]	0.00644826	0.000798928	1	1	2	Q99836	Q99836 [276-282]	0		YTNPCTK	Myeloid differentiation primary response protein MyD88 OS=Homo sapiens (Human) OX=9606 GN=MYD88 PE=1 SV=1	1730.98	0.836	0.871	0.902	0.683	0.32063	0.514971	0.464235	0.26496	5.06	8.35	6.73	17.52	3990	3298.1	3320	3601	2724.8	2.87	4.62	7.63	10.75	34.93		High	0.0005876	0.00411	18
FALSE	High	[N].SNQVNLASCCVMPPDLTAFAK.[Q]	1xCarbamidomethyl [C]; 1xDBIA [C]; 1xTMTPro [K21]; 1xTMTPro [N-Term]	6.02657e-12	4.51323e-05	1	1	5	P48507	P48507 [185-205]	0		SNQVNLASCCVMPPDLTAFAK	Glutamate--cysteine ligase regulatory subunit OS=Homo sapiens (Human) OX=9606 GN=GCLM PE=1 SV=1	3170.67	0.784	0.786	0.887	0.683	0.298993	0.514971	0.468266	0.214933	1.99	3.6	3.54	5.5	1805.5	1486.9	1490.6	1563.1	1174.9	4.86	6.74	13.88	8.02	16.44		High	5.499e-05	9.225e-13	56
FALSE	High	[R].SYSCSSPK.[I]	1xDBIA [C4]; 1xTMTPro [K8]; 1xTMTPro [N-Term]	0.000431021	4.51323e-05	1	1	2	Q8N1W1	Q8N1W1 [556-563]	0		SYSCSSPK	Rho guanine nucleotide exchange factor 28 OS=Homo sapiens (Human) OX=9606 GN=ARHGEF28 PE=1 SV=3	1762.97	0.821	0.904	0.924	0.683	0.298329	0.514971	0.562203	0.231395	3.09	5.98	12.9	0.77	1057	867.9	955.1	1010.6	695.5	3.57	6.35	9.22	8.38	25.35		High	5.499e-05	0.0002261	15
FALSE	High	[E].GCQGSPQR.[R]	1xDBIA [C2]; 1xTMTPro [N-Term]	0.00538685	0.000798928	1	1	4	O43237	O43237 [190-197]	0		GCQGSPQR	Cytoplasmic dynein 1 light intermediate chain 2 OS=Homo sapiens (Human) OX=9606 GN=DYNC1LI2 PE=1 SV=1	1432.77	0.885	0.925	0.897	0.683	0.40525	0.613047	0.46761	0.211446	10.88	17.57	2.26	15.19	859.9	715.9	789.4	765	591.3	7.92	10.17	5.77	2.46	23.85		High	0.0005382	0.003409	5
FALSE	High	[E].LFDYICK.[NH]	1xDBIA [C6]; 1xTMTPro [K7]; 1xTMTPro [N-Term]	0.0163786	0.00203826	1	2	3	P54646	P54646 [101-107]	0		LFDYICK	5'-AMP-activated protein kinase catalytic subunit alpha-2 OS=Homo sapiens (Human) OX=9606 GN=PRKAA2 PE=1 SV=2	1806.05	0.95	0.937	0.984	0.683	0.554345	0.515359	0.622627	0.249262	10.98	6.96	2.58	17.21	167.2	158.9	156.6	164.6	123	4.83	9.38	4.59	1.95	18.46		High	0.001496	0.0108	10
FALSE	High	[N].CNDDQGVLLGR.[W]	1xDBIA [C1]; 1xTMTPro [N-Term]	0.000246387	4.51323e-05	1	1	1	P21980	P21980 [230-240]	0		CNDDQGVLLGR	Protein-glutamine gamma-glutamyltransferase 2 OS=Homo sapiens (Human) OX=9606 GN=TGM2 PE=1 SV=2	1789.95	0.867	0.764	0.86	0.684	0.387864	0.514971	0.508704	0.140361	5.25	3.5	14.08	2.34	309.8	273.2	235.3	266.4	200.7	4.57	21.23	18.03	14.06	5.22		High	5.499e-05	0.0001238	16
FALSE	High	[R].LATGSDDNCAAFFE.[G]	1xDBIA [C9]; 1xTMTPro [N-Term]	3.73351e-06	4.51323e-05	1	1	4	O75083	O75083 [162-175]	0		LATGSDDNCAAFFE	WD repeat-containing protein 1 OS=Homo sapiens (Human) OX=9606 GN=WDR1 PE=1 SV=4	2060.99	0.952	0.866	0.882	0.684	0.405292	0.514971	0.454408	0.138905	4.66	10.66	9.79	2.12	375.2	333.3	325.3	330.8	256.5	3.96	6.27	5.87	4.37	8.76		High	5.499e-05	1.404e-06	52
FALSE	High	[K].TIGGGDDSFTTFFCE.[T]	1xDBIA [C14]; 1xTMTPro [N-Term]	5.36208e-08	4.51323e-05	1	1	26	P68366	P68366 [41-55]	0		TIGGGDDSFTTFFCE	Tubulin alpha-4A chain OS=Homo sapiens (Human) OX=9606 GN=TUBA4A PE=1 SV=1	2197.04	0.866	0.915	0.929	0.684	0.345687	0.514971	0.521721	0.216072	1.58	2.65	7.25	17.4	2035	1729.1	1841.5	1905	1402.1	1.95	8.65	6.67	11.69	19.09		High	5.499e-05	1.518e-08	59
FALSE	High	[R].EDTIPIPSLTSCTE.[T]	1xDBIA [C12]; 1xTMTPro [N-Term]	3.3569e-05	4.51323e-05	1	1	4	O43432	O43432 [308-321]	0		EDTIPIPSLTSCTE	Eukaryotic translation initiation factor 4 gamma 3 OS=Homo sapiens (Human) OX=9606 GN=EIF4G3 PE=1 SV=2	2106.1	0.86	0.847	0.858	0.684	0.381918	0.593839	0.468766	0.25855	11.82	16.93	10.41	18.57	181.7	167.2	164.5	155.8	123.5	4.12	15.24	18.25	7.2	27.05		High	5.499e-05	1.466e-05	26
FALSE	High	[K].YGLGYQLCD.[N]	1xDBIA [C8]; 1xTMTPro [N-Term]	0.00656586	0.000798928	1	1	1	P53350	P53350 [421-429]	0		YGLGYQLCD	Serine/threonine-protein kinase PLK1 OS=Homo sapiens (Human) OX=9606 GN=PLK1 PE=1 SV=1	1631.84	0.856	0.802	0.832	0.684	0.381918	0.514971	0.474194	0.140361	4.58	8.18	14.32	8.17	236.3	201.4	189.6	196.5	155.9	3.43	17.82	12.21	12.18	5.9		High	0.0005876	0.004175	23
FALSE	High	[E].NLLLSDSPSCR.[E]	1xDBIA [C10]; 1xTMTPro [N-Term]	2.23883e-06	4.51323e-05	1	1	6	O75116	O75116 [419-429]	0		NLLLSDSPSCR	Rho-associated protein kinase 2 OS=Homo sapiens (Human) OX=9606 GN=ROCK2 PE=1 SV=4	1804.99	0.821	0.91	0.92	0.684	0.328984	0.514971	0.544774	0.214386	7.09	9.17	11.48	4.91	1376.6	1129.7	1252	1297.1	952.2	2.32	9.53	12.4	10.5	19.36		High	5.499e-05	8.127e-07	13
FALSE	High	[D].HGDGTHTITYIPLCPGAY.[T]	1xDBIA [C14]; 1xTMTPro [N-Term]	9.54214e-06	4.51323e-05	1	1	6	P21333	P21333 [1212-1229]	0		HGDGTHTITYIPLCPGAY	Filamin-A OS=Homo sapiens (Human) OX=9606 GN=FLNA PE=1 SV=4	2516.29	0.977	0.797	0.869	0.684	0.580233	0.589621	0.603139	0.241954	5.57	4.1	25.79	25.6	480.9	441.3	383.5	429.2	337.8	6.63	16.56	13.3	14.78	14.82		High	5.499e-05	3.824e-06	22
FALSE	High	[E].SCESPDVLDR.[H]	1xDBIA [C2]; 1xTMTPro [N-Term]	8.48019e-06	4.51323e-05	1	1	9	Q9UGV2	Q9UGV2 [358-367]	0		SCESPDVLDR	Protein NDRG3 OS=Homo sapiens (Human) OX=9606 GN=NDRG3 PE=1 SV=2	1720.89	0.836	0.903	0.934	0.684	0.32063	0.514971	0.547852	0.227439	4.59	3.74	9.74	12.22	1788.7	1540.5	1612.1	1773.1	1224.3	3.55	7.81	8.51	10.32	23.63		High	5.499e-05	3.372e-06	12
FALSE	High	[K].QNFIDPLQNLCEK.[D]	1xDBIA [C11]; 1xTMTPro [K13]; 1xTMTPro [N-Term]	1.02336e-07	4.51323e-05	1	1	2	Q99961	Q99961 [137-149]	0		QNFIDPLQNLCEK	Endophilin-A2 OS=Homo sapiens (Human) OX=9606 GN=SH3GL1 PE=1 SV=1	2466.37	0.907	0.942	0.868	0.684	0.386666	0.688187	0.695475	0.224107	1.62	21.44	8.4	8.68	1147.7	940.4	1080.9	1064.5	792.6	8.9	8.19	11.27	9.1	6.56		High	5.499e-05	3.023e-08	52
FALSE	High	[E].IITPVYCTG.[V]	1xDBIA [C7]; 1xTMTPro [N-Term]	0.0218543	0.00284995	1	1	2	P07384	P07384 [5-13]	0		IITPVYCTG	Calpain-1 catalytic subunit OS=Homo sapiens (Human) OX=9606 GN=CAPN1 PE=1 SV=1	1566.89	0.808	0.763	0.806	0.685	0.32063	0.514971	0.462889	0.138905	7.33	5.35	1.09	7.73	1586.9	1251	1211.1	1290.3	1062.9	4.56	3.72	13	5.84	3.89		High	0.002013	0.01467	19
FALSE	High	[E].IRPQDCPISR.[V]	1xDBIA [C6]; 1xTMTPro [N-Term]	0.00461564	0.000443408	1	1	2	Q9UET6	Q9UET6 [290-299]	0		IRPQDCPISR	Putative tRNA (cytidine(32)/guanosine(34)-2'-O)-methyltransferase OS=Homo sapiens (Human) OX=9606 GN=FTSJ1 PE=1 SV=2	1785.01	0.818	0.833	0.85	0.685	0.393577	0.514971	0.514291	0.247717	8.21	8	4.3	21.02	360.5	294.8	300.4	315.1	253.7	2.17	11.39	10.21	9.51	25.23		High	0.0003314	0.0029	26
FALSE	High	[C].CIVTSTYGW.[T]	1xDBIA [C1]; 1xTMTPro [N-Term]	0.00445491	0.000443408	2	3	2	P07900; P08238	P07900 [598-606]; P08238 [590-598]	0		CIVTSTYGW	Heat shock protein HSP 90-alpha OS=Homo sapiens (Human) OX=9606 GN=HSP90AA1 PE=1 SV=5 Heat shock protein HSP 90-beta OS=Homo sapiens (Human) OX=9606 GN=HSP90AB1 PE=1 SV=4	1629.86	0.826	0.77	0.849	0.685	0.387864	0.514971	0.439443	0.188913	12.08	0.35	10.22	15.28	424.1	350.2	331.4	360	294.9	2.64	10.28	12.14	4.71	10.58	Shared	High	0.0003314	0.002782	2
FALSE	High	[D].TACSSSLMALQNAY.[Q]	1xOxidation [M8]; 1xDBIA [C3]; 1xTMTPro [N-Term]	3.49004e-06	4.51323e-05	1	1	7	P49327	P49327 [159-172]	0		TACSSSLMALQNAY	Fatty acid synthase OS=Homo sapiens (Human) OX=9606 GN=FASN PE=1 SV=3	2076.04	0.784	0.774	0.892	0.685	0.313412	0.534281	0.547016	0.239178	1.73	2.5	12.91	21.76	1480.8	1182.3	1249	1321.5	1014.7	7.95	5.05	13.16	11.72	15.7		High	5.499e-05	1.309e-06	43
FALSE	High	[K].HPDFADACGLMNNNIEE.[Q]	1xDBIA [C8]; 1xTMTPro [N-Term]	1.54502e-06	4.51323e-05	1	1	3	O00429	O00429 [498-514]	0		HPDFADACGLMNNNIEE	Dynamin-1-like protein OS=Homo sapiens (Human) OX=9606 GN=DNM1L PE=1 SV=2	2490.17	0.888	0.915	0.975	0.685	0.33593	0.514971	0.969177	0.250314	3.44	6.2	8.47	25.3	278.5	247.4	253	282.2	198.3	2.47	3.87	7.03	9.03	25.42		High	5.499e-05	5.483e-07	62
FALSE	High	[R].CAGGAGAR.[L]	1xDBIA [C1]; 1xTMTPro [N-Term]	0.00796792	0.00100065	1	1	2	P41134	P41134 [45-52]	0		CAGGAGAR	DNA-binding protein inhibitor ID-1 OS=Homo sapiens (Human) OX=9606 GN=ID1 PE=1 SV=3	1262.7	0.936	0.896	0.931	0.685	0.496471	0.514971	0.733772	0.286364	8.54	9.57	21.77	37.61	639.6	598.7	572.8	617.1	454.5	6.54	13.48	13.76	10.65	25.57		High	0.0007436	0.005122	2
FALSE	High	[K].DGPCIYNNLE.[F]	1xDBIA [C4]; 1xTMTPro [N-Term]	0.000378215	4.51323e-05	1	1	8	Q9UG63	Q9UG63 [408-417]	0		DGPCIYNNLE	ATP-binding cassette sub-family F member 2 OS=Homo sapiens (Human) OX=9606 GN=ABCF2 PE=1 SV=2	1737.88	0.96	0.922	0.913	0.685	0.464267	0.514971	0.42563	0.232956	3.06	2.78	0.84	17	557.4	528.5	513.2	511.9	388.8	1.5	9.29	4.37	4.54	22.78		High	5.499e-05	0.0001961	23
FALSE	High	[E].ASYGSIDCQYPGSALALDGSSNVE.[A]	1xDBIA [C8]; 1xTMTPro [N-Term]	8.29173e-06	4.51323e-05	1	1	2	Q14694	Q14694 [108-131]	0		ASYGSIDCQYPGSALALDGSSNVE	Ubiquitin carboxyl-terminal hydrolase 10 OS=Homo sapiens (Human) OX=9606 GN=USP10 PE=1 SV=2	3004.45	0.966	0.967	0.996	0.685	0.765885	0.759657	0.959733	0.227341	21.27	17.07	13.4	14.48	166.5	170.2	165	162.1	114.1	8.07	15.69	11.45	11.05	27.64		High	5.499e-05	3.287e-06	24
FALSE	High	[E].LSATVTTDC.[-]	1xDBIA [C9]; 1xTMTPro [N-Term]	0.000465015	4.51323e-05	1	1	2	Q15654	Q15654 [468-476]	0		LSATVTTDC	Thyroid receptor-interacting protein 6 OS=Homo sapiens (Human) OX=9606 GN=TRIP6 PE=1 SV=3	1510.81	0.886	0.874	0.88	0.685	0.380492	0.514971	0.441276	0.150435	11.08	7.12	8.84	1.62	143.8	127.1	123.5	119.4	103.2	6.8	3.94	5.38	11.17	10.16		High	5.499e-05	0.0002454	19
FALSE	High	[C].YHPNVDTQGNICLD.[I]	1xDBIA [C12]; 1xTMTPro [N-Term]	0.000297176	4.51323e-05	1	1	2	O00762	O00762 [103-116]	0		YHPNVDTQGNICLD	Ubiquitin-conjugating enzyme E2 C OS=Homo sapiens (Human) OX=9606 GN=UBE2C PE=1 SV=1	2189.1	0.866	0.8	0.847	0.685	0.36216	0.514971	0.42563	0.129264	1.97	11.88	0.59	1.01	463.7	403.8	368.3	392.9	315.4	2.24	14.98	14.93	8.38	4.11		High	5.499e-05	0.0001508	46
FALSE	High	[R].KLPCDTPGQGLTCSGE.[K]	2xDBIA [C4; C13]; 1xTMTPro [K1]; 1xTMTPro [N-Term]	8.01687e-06	4.51323e-05	1	1	3	Q9Y6Q9	Q9Y6Q9 [19-34]	0		KLPCDTPGQGLTCSGE	Nuclear receptor coactivator 3 OS=Homo sapiens (Human) OX=9606 GN=NCOA3 PE=1 SV=1	2806.51	1.02	0.868	0.946	0.686	0.676429	0.514971	0.529207	0.222349	1.25	13.48	5	16.8	2099.2	2128	1821.4	1993.5	1444.9	0.52	15.42	9.97	8.65	18.66		High	5.499e-05	3.179e-06	6
FALSE	High	[R].GVDQTCTR.[V]	1xDBIA [C6]; 1xTMTPro [N-Term]	0.00656586	0.000798928	1	1	6	Q96BY6	Q96BY6 [2159-2166]	0		GVDQTCTR	Dedicator of cytokinesis protein 10 OS=Homo sapiens (Human) OX=9606 GN=DOCK10 PE=1 SV=3	1479.79	0.98	0.909	0.938	0.686	0.539996	0.521324	0.442768	0.212518	1.73	12.42	3.03	22.12	690.1	639.9	599.2	635.3	489.9	4.48	11.73	9.25	3.78	17.96		High	0.0005876	0.004168	0
FALSE	High	[R].QDVDLCLVSSCE.[Y]	1xCarbamidomethyl [C6]; 1xDBIA [C11]; 1xTMTPro [N-Term]	2.63711e-05	4.51323e-05	1	1	5	P46821	P46821 [2078-2089]	0		QDVDLCLVSSCE	Microtubule-associated protein 1B OS=Homo sapiens (Human) OX=9606 GN=MAP1B PE=1 SV=2	1967.97	0.863	0.825	0.899	0.686	0.41746	0.540269	0.464928	0.196951	19.57	23.82	6.98	18.3	166.2	143.4	137.1	154.2	120.6	3.88	9.93	16.65	9.48	12.6		High	5.499e-05	1.13e-05	44
FALSE	High	[K].GNFVVDQMCE.[I]	1xDBIA [C9]; 1xTMTPro [N-Term]	0.000839698	0.000257308	1	1	4	O94782	O94782 [611-620]	0		GNFVVDQMCE	Ubiquitin carboxyl-terminal hydrolase 1 OS=Homo sapiens (Human) OX=9606 GN=USP1 PE=1 SV=1	1741.86	0.985	0.796	0.851	0.686	0.547025	0.514971	0.442235	0.228427	0.23	2.48	9.96	5.3	548.9	541.5	430.4	460.1	384.7	2.46	18.31	16.41	10.38	22.96		High	0.0001491	0.0004641	44
FALSE	High	[G].ISLCQAILDE.[T]	1xDBIA [C4]; 1xTMTPro [N-Term]	0.000340888	4.51323e-05	1	1	7	P04083	P04083 [321-330]	0		ISLCQAILDE	Annexin A1 OS=Homo sapiens (Human) OX=9606 GN=ANXA1 PE=1 SV=2	1704.95	0.811	0.863	0.845	0.687	0.326048	0.540755	0.553569	0.26496	5.48	13.59	25.93	32.62	245.2	198.8	211.7	209.9	170.6	5.95	1.54	8.15	13.85	21.86		High	5.499e-05	0.0001754	30
FALSE	High	[E].IVHIQAGQCGNQIGAK.[F]	1xDBIA [C9]; 1xTMTPro [K16]; 1xTMTPro [N-Term]	3.38551e-14	4.51323e-05	2	4	18	Q13509; P07437	Q13509 [4-19]; P07437 [4-19]	0		IVHIQAGQCGNQIGAK	Tubulin beta-3 chain OS=Homo sapiens (Human) OX=9606 GN=TUBB3 PE=1 SV=2 Tubulin beta chain OS=Homo sapiens (Human) OX=9606 GN=TUBB PE=1 SV=2	2541.46	0.863	0.971	0.942	0.687	0.400217	0.567501	0.480071	0.223099	14.78	2.27	4.78	24.44	4955.3	4277.5	4474.3	4896	3649.1	7.88	7.81	8.99	10.06	21.31	Shared	High	5.499e-05	3.664e-15	72
FALSE	High	[K].MCDFGISGYLVD.[S]	1xDBIA [C2]; 1xTMTPro [N-Term]	0.000104655	4.51323e-05	2	2	4	P52564; P46734	P52564 [195-206]; P46734 [206-217]	0		MCDFGISGYLVD	Dual specificity mitogen-activated protein kinase kinase 6 OS=Homo sapiens (Human) OX=9606 GN=MAP2K6 PE=1 SV=1 Dual specificity mitogen-activated protein kinase kinase 3 OS=Homo sapiens (Human) OX=9606 GN=MAP2K3 PE=1 SV=2	1919.96	0.838	0.89	0.923	0.687	0.361687	0.514971	0.450317	0.237049	16.44	7.41	0.49	19.97	225.3	188.8	205	219.8	166	5.47	6.19	6.2	5.58	24.99	Shared	High	5.499e-05	4.927e-05	32
FALSE	High	[K].AGQCVIGLQMGTNK.[C]	1xDBIA [C4]; 1xTMTPro [K14]; 1xTMTPro [N-Term]	1.8787e-10	4.51323e-05	1	1	4	Q99439	Q99439 [161-174]	0		AGQCVIGLQMGTNK	Calponin-2 OS=Homo sapiens (Human) OX=9606 GN=CNN2 PE=1 SV=4	2324.31	0.83	0.894	0.977	0.687	0.354175	0.515359	0.620456	0.266927	15.98	14.55	3.69	20.86	2570.7	2134.4	2267.9	2519.9	1772.9	0.91	10.19	11.74	10.55	32.59		High	5.499e-05	3.632e-11	69
FALSE	High	[K].STLTDSLVCK.[A]	1xDBIA [C9]; 1xTMTPro [K10]; 1xTMTPro [N-Term]	8.23322e-07	4.51323e-05	1	1	18	P13639	P13639 [33-42]	0		STLTDSLVCK	Elongation factor 2 OS=Homo sapiens (Human) OX=9606 GN=EEF2 PE=1 SV=4	1971.14	0.881	0.896	0.924	0.687	0.363344	0.514971	0.42563	0.213539	1.38	11.08	1.06	18.58	6433.8	5412.8	5503.7	5988.2	4509.2	3.37	10.96	10.29	5.23	18.95		High	5.499e-05	2.789e-07	6
FALSE	High	[R].VSCIVSAAK.[N]	1xDBIA [C3]; 1xTMTPro [K9]; 1xTMTPro [N-Term]	0.000462504	4.51323e-05	1	1	3	Q8N4X5	Q8N4X5 [465-473]	0		VSCIVSAAK	Actin filament-associated protein 1-like 2 OS=Homo sapiens (Human) OX=9606 GN=AFAP1L2 PE=1 SV=1	1782.08	0.83	0.857	0.95	0.687	0.329667	0.514971	0.533663	0.231835	11.14	9.09	7.15	16.64	1553.6	1304.9	1328.9	1476	1067.6	0.74	7.6	9.12	6.72	22.17		High	5.499e-05	0.000244	38
FALSE	High	[E].SSCDQNADWFIASD.[V]	1xDBIA [C3]; 1xTMTPro [N-Term]	5.37691e-05	4.51323e-05	1	1	1	Q8IW35	Q8IW35 [674-687]	0		SSCDQNADWFIASD	Centrosomal protein of 97 kDa OS=Homo sapiens (Human) OX=9606 GN=CEP97 PE=1 SV=1	2159	0.849	0.815	0.892	0.688	0.298329	0.514971	0.42563	0.220223	1.98	0.78	5.36	1.2	234.8	199.4	206.5	208.8	175.2	6.26	9.1	4.86	6.43	10.09		High	5.499e-05	2.426e-05	23
FALSE	High	[K].ASSSNSACE.[T]	1xDBIA [C8]; 1xTMTPro [N-Term]	0.0057875	0.000798928	1	1	1	Q9ULD2	Q9ULD2 [618-626]	0		ASSSNSACE	Microtubule-associated tumor suppressor 1 OS=Homo sapiens (Human) OX=9606 GN=MTUS1 PE=1 SV=2	1455.71	0.971	0.928	0.878	0.688	0.59854	0.58426	0.481676	0.198349	8.93	15.67	4.43	16.36	393.4	356.2	357.8	353.2	276.6	8.13	12.09	5.41	13.68	21.15		High	0.0005645	0.003669	14
FALSE	High	[R].IEDEECVR.[L]	1xDBIA [C6]; 1xTMTPro [N-Term]	0.0040315	0.000443408	1	1	3	Q6P1J9	Q6P1J9 [140-147]	0		IEDEECVR	Parafibromin OS=Homo sapiens (Human) OX=9606 GN=CDC73 PE=1 SV=1	1592.83	1.115	0.864	0.833	0.688	0.902776	0.914065	0.871187	0.381627	0.08	24.05	0.77	52.15	468	434.7	404.3	419.6	348.2	13.06	17.09	20.24	11.79	32.8		High	0.0003314	0.002518	20
FALSE	High	[E].DQVVCGFK.[K]	1xDBIA [C5]; 1xTMTPro [K8]; 1xTMTPro [N-Term]	0.000278181	4.51323e-05	1	1	6	Q9UJM3	Q9UJM3 [109-116]	0		DQVVCGFK	ERBB receptor feedback inhibitor 1 OS=Homo sapiens (Human) OX=9606 GN=ERRFI1 PE=1 SV=1	1800.03	0.862	0.878	0.948	0.688	0.338787	0.514971	0.522482	0.238764	1.82	12.43	4.93	18.01	2701.7	2292.8	2334.1	2649.4	1923.2	2.52	6.75	9.96	9.28	24.55		High	5.499e-05	0.0001409	16
FALSE	High	[R].FLQVLPACTEDE.[K]	1xDBIA [C8]; 1xTMTPro [N-Term]	0.00575295	0.000798928	1	1	1	Q86VV8	Q86VV8 [1129-1140]	0		FLQVLPACTEDE	Rotatin OS=Homo sapiens (Human) OX=9606 GN=RTTN PE=1 SV=3	1965.03	0.866	0.744	0.798	0.689	0.388604	0.514971	0.473387	0.129264	9.26	0.35	20.82	1.34	37.2	32.2	27.6	31.4	25.6	5.99	4.01	3.76	19.86	3.75		High	0.0005645	0.003637	12
FALSE	High	[R].SDPDACPTMPLLA.[M]	1xDBIA [C6]; 1xTMTPro [N-Term]	0.00352733	0.000443408	1	1	2	P57678	P57678 [205-217]	0		SDPDACPTMPLLA	Gem-associated protein 4 OS=Homo sapiens (Human) OX=9606 GN=GEMIN4 PE=1 SV=2	1930.99	0.942	0.848	0.926	0.689	0.548939	0.755273	0.464235	0.197551	12.57	15.21	5.45	10.12	80.8	76	68.5	71	54.6	6.05	9.93	18.52	5.52	13.42		High	0.0003053	0.002189	5
FALSE	High	[R].CGLDNTK.[Q]	1xDBIA [C1]; 1xTMTPro [K7]; 1xTMTPro [N-Term]	0.00856966	0.00105417	1	1	3	Q14008	Q14008 [1946-1952]	0		CGLDNTK	Cytoskeleton-associated protein 5 OS=Homo sapiens (Human) OX=9606 GN=CKAP5 PE=1 SV=3	1654.94	0.844	0.879	1.006	0.689	0.313212	0.514971	0.685716	0.245901	4	14.05	0.69	13.65	3302	2772.6	3058.3	3305	2264.5	3.18	2	10.03	14.46	24.2		High	0.0007638	0.005501	13
FALSE	High	[RVITSG].NLGNTCFMN.[ASC]	1xDBIA [C6]; 1xTMTPro [N-Term]	0.0057875	0.000798928	7	12	2	Q9Y6I4; P51784; Q9Y4E8; Q9UPT9; O94966; Q13107; Q8NFA0	Q9Y6I4 [163-171]; P51784 [313-321]; Q9Y4E8 [293-301]; Q9UPT9 [180-188]; O94966 [501-509]; Q13107 [306-314]; Q8NFA0 [738-746]	0		NLGNTCFMN	Ubiquitin carboxyl-terminal hydrolase 3 OS=Homo sapiens (Human) OX=9606 GN=USP3 PE=1 SV=2 Ubiquitin carboxyl-terminal hydrolase 11 OS=Homo sapiens (Human) OX=9606 GN=USP11 PE=1 SV=3 Ubiquitin carboxyl-terminal hydrolase 15 OS=Homo sapiens (Human) OX=9606 GN=USP15 PE=1 SV=3 Ubiquitin carboxyl-terminal hydrolase 22 OS=Homo sapiens (Human) OX=9606 GN=USP22 PE=1 SV=2 Ubiquitin carboxyl-terminal hydro…	1613.81	0.795	0.721	0.816	0.689	0.386444	0.514971	0.457593	0.18086	24.71	11.61	4.13	3.69	939.8	841	707.3	741.4	642.2	8.13	19.72	16.77	10.94	6.35	Shared	High	0.0005645	0.003653	7
FALSE	High	[K].DVMYICPF.[M]	1xDBIA [C6]; 1xTMTPro [N-Term]	0.0286317	0.00363891	1	1	5	Q13613	Q13613 [112-119]	0		DVMYICPF	Myotubularin-related protein 1 OS=Homo sapiens (Human) OX=9606 GN=MTMR1 PE=1 SV=4	1587.82	0.891	0.833	0.795	0.689	0.405017	0.681538	0.462889	0.219131	8.01	2.08	17.9	18.94	133.1	118.7	119.7	116	99.8	7.31	8.3	13.66	11.89	16.88		High	0.002574	0.01961	26
FALSE	High	[E].LQQVSACSEPSMQMPK.[V]	1xDBIA [C7]; 1xTMTPro [K16]; 1xTMTPro [N-Term]	1.3684e-08	4.51323e-05	1	1	6	Q8IVF2	Q8IVF2 [4746-4761]	0		LQQVSACSEPSMQMPK	Protein AHNAK2 OS=Homo sapiens (Human) OX=9606 GN=AHNAK2 PE=1 SV=2	2668.41	0.746	0.916	0.967	0.689	0.31243	0.557024	0.924479	0.230854	8.43	14.03	5.81	26.39	2354.7	1771.6	2154.5	2336.3	1622.9	3.76	3.94	15.06	5.95	15.64		High	5.499e-05	3.53e-09	46
FALSE	High	[R].KTAGQTGMCGGVR.[G]	1xDBIA [C9]; 1xTMTPro [K1]; 1xTMTPro [N-Term]	3.22074e-07	4.51323e-05	1	1	2	Q5VTL8	Q5VTL8 [105-117]	0		KTAGQTGMCGGVR	Pre-mRNA-splicing factor 38B OS=Homo sapiens (Human) OX=9606 GN=PRPF38B PE=1 SV=1	2170.21	1.399	1.15	1.252	0.689	0.671938	0.661285	0.52158	0.376968	11.5	22.11	15.9	47.21	1062.9	1446.6	1222.2	1434	810.8	6.9	27.77	13.37	17.74	46.02		High	5.499e-05	1.028e-07	18
FALSE	High	[K].QIDQQNCTC.[-]	1xCarbamidomethyl [C7]; 1xDBIA [C9]; 1xTMTPro [N-Term]	0.0034869	0.000443408	1	1	2	Q14145	Q14145 [616-624]	0		QIDQQNCTC	Kelch-like ECH-associated protein 1 OS=Homo sapiens (Human) OX=9606 GN=KEAP1 PE=1 SV=2	1709.83	0.951	0.883	0.769	0.69	0.457445	0.514971	0.454408	0.230175	1.62	15.5	4.29	10.23	30.1	28.5	26.5	24.4	21.9	3.24	10.76	8.95	11.84	23.13		High	0.0003053	0.00216	21
FALSE	High	[Y].TLTVPGDSPCAR.[V]	1xDBIA [C10]; 1xTMTPro [N-Term]	0.000160765	4.51323e-05	1	1	2	Q7Z6M1	Q7Z6M1 [20-31]	0		TLTVPGDSPCAR	Rab9 effector protein with kelch motifs OS=Homo sapiens (Human) OX=9606 GN=RABEPK PE=1 SV=1	1816.99	0.894	0.83	0.92	0.69	0.388903	0.514971	0.495479	0.168906	6.61	2.23	4.78	10.75	952.4	849.4	788.7	877.2	657.8	0.16	12.81	10.07	10.64	11.17		High	5.499e-05	7.796e-05	25
FALSE	High	[K].MLSCAGADR.[L]	1xDBIA [C4]; 1xTMTPro [N-Term]	0.00430019	0.000443408	1	2	4	P27635	P27635 [102-110]	0		MLSCAGADR	60S ribosomal protein L10 OS=Homo sapiens (Human) OX=9606 GN=RPL10 PE=1 SV=4	1523.8	0.891	0.947	0.874	0.69	0.622378	0.950901	0.624854	0.319204	28.19	12.15	8.42	43.61	169.8	151.4	160.9	148.5	117.2	7.02	13.25	8.26	6.27	26.51		High	0.0003314	0.002683	25
FALSE	High	[L].CGHMVSDE.[Y]	1xDBIA [C1]; 1xTMTPro [N-Term]	0.040572	0.00460839	1	1	4	P27635	P27635 [49-56]	0		CGHMVSDE	60S ribosomal protein L10 OS=Homo sapiens (Human) OX=9606 GN=RPL10 PE=1 SV=4	1477.71	0.812	0.763	0.892	0.69	0.366141	0.514971	0.514086	0.197357	19.15	0.7	3.92	2.15	1000	840.6	790.2	839.7	632.2	6.24	18.8	17.57	15.05	13.41		High	0.003204	0.02892	15
FALSE	High	[R].SEDMIACPE.[T]	1xDBIA [C7]; 1xTMTPro [N-Term]	0.0032364	0.000443408	1	1	1	O15488	O15488 [375-383]	0		SEDMIACPE	Glycogenin-2 OS=Homo sapiens (Human) OX=9606 GN=GYG2 PE=1 SV=2	1594.78	0.877	0.903	0.807	0.69	0.736062	0.514971	0.404735	0.343439	41.86	4.9	0.46	45.39	32.3	28.4	25.9	24.8	22.3	13.15	17.34	13.63	12.02	27.23		High	0.0003053	0.001997	25
FALSE	High	[E].QAVAAIVCTFQE.[Y]	1xDBIA [C8]; 1xTMTPro [N-Term]	0.000460007	4.51323e-05	1	1	11	P33764	P33764 [7-18]	0		QAVAAIVCTFQE	Protein S100-A3 OS=Homo sapiens (Human) OX=9606 GN=S100A3 PE=1 SV=1	1880.03	0.844	0.827	0.874	0.69	0.321341	0.514971	0.454408	0.217985	4.23	2.12	2.93	20.54	1761.8	1487.4	1502.5	1610	1272.4	3.4	3.52	3.52	4.96	15.96		High	5.499e-05	0.000242	31
FALSE	High	[E].YVLSSSPGDSCLR.[K]	1xDBIA [C11]; 1xTMTPro [N-Term]	1.18637e-06	4.51323e-05	1	1	8	Q14671	Q14671 [224-236]	0		YVLSSSPGDSCLR	Pumilio homolog 1 OS=Homo sapiens (Human) OX=9606 GN=PUM1 PE=1 SV=3	1984.05	0.903	0.852	0.954	0.69	0.381918	0.514971	0.495479	0.251674	7.79	3.94	5	22.2	3066.8	2727.3	2595.7	2982.4	2158.3	1.71	8.69	8.54	5.59	26.42		High	5.499e-05	4.127e-07	35
FALSE	High	[E].EFPLVPICVADK.[I]	1xDBIA [C8]; 1xTMTPro [K12]; 1xTMTPro [N-Term]	2.57654e-06	4.51323e-05	1	1	2	Q07864	Q07864 [1605-1616]	0		EFPLVPICVADK	DNA polymerase epsilon catalytic subunit A OS=Homo sapiens (Human) OX=9606 GN=POLE PE=1 SV=5	2235.31	0.984	0.762	0.887	0.69	0.726705	0.558124	0.455337	0.24149	17.01	6.83	1.92	16.54	814.5	856.9	634.6	722.1	562.4	3.98	22.19	21.08	6.97	21.24		High	5.499e-05	9.453e-07	30
FALSE	High	[E].DCPLDEDE.[D]	1xDBIA [C2]; 1xTMTPro [N-Term]	0.0638889	0.00671197	1	1	1	Q86TB9	Q86TB9 [9-16]	0		DCPLDEDE	Protein PAT1 homolog 1 OS=Homo sapiens (Human) OX=9606 GN=PATL1 PE=1 SV=2	1535.72	0.951	0.963	0.939	0.69	0.35371	0.751019	0.464235	0.24149	2.72	16.83	3.86	20.27	123.6	111.7	126.2	119.2	85.4	5.78	7.72	11.01	10	28.77		High	0.004813	0.04904	12
FALSE	High	[R].EDTICLLQNE.[K]	1xDBIA [C5]; 1xTMTPro [N-Term]	0.000595538	0.000159506	1	1	2	Q08378	Q08378 [765-774]	0		EDTICLLQNE	Golgin subfamily A member 3 OS=Homo sapiens (Human) OX=9606 GN=GOLGA3 PE=1 SV=2	1777.93	0.935	0.895	0.908	0.691	0.591149	0.514971	0.465769	0.186712	17.33	10.79	1.11	16.8	226.4	210	201	205.5	156.4	1.78	20.05	14.4	6.78	14.44		High	0.0001071	0.0003196	21
FALSE	High	[E].SYIARPDGDCASSLNGGNIK.[G]	1xDBIA [C10]; 1xTMTPro [K20]; 1xTMTPro [N-Term]	3.1438e-08	4.51323e-05	1	1	3	Q96GY0	Q96GY0 [267-286]	0		SYIARPDGDCASSLNGGNIK	Zinc finger C2HC domain-containing protein 1A OS=Homo sapiens (Human) OX=9606 GN=ZC2HC1A PE=1 SV=2	2942.56	0.913	0.945	1	0.691	0.365983	0.525028	0.94074	0.269701	0.59	6.63	9.44	23.02	1929.7	1756.6	1823.3	2018.7	1395	2.86	7.1	6.82	7.76	31.76		High	5.499e-05	8.553e-09	23
FALSE	High	[R].GTLWQCK.[E]	1xDBIA [C6]; 1xTMTPro [K7]; 1xTMTPro [N-Term]	0.00522862	0.000756868	1	1	2	Q9BV44	Q9BV44 [500-506]	0		GTLWQCK	THUMP domain-containing protein 3 OS=Homo sapiens (Human) OX=9606 GN=THUMPD3 PE=1 SV=1	1740.01	0.788	0.866	0.869	0.691	0.327068	0.514971	0.42563	0.190703	8.05	11.39	3.72	9.52	1206.4	935.5	1044.8	1048.9	890.6	7.4	3.7	6.98	4.36	19.38		High	0.000508	0.003301	20
FALSE	High	[D].GTCYPPPPVPR.[Q]	1xDBIA [C3]; 1xTMTPro [N-Term]	4.22482e-06	4.51323e-05	1	1	7	P27708	P27708 [1887-1897]	0		GTCYPPPPVPR	CAD protein OS=Homo sapiens (Human) OX=9606 GN=CAD PE=1 SV=3	1783.98	0.859	0.954	0.904	0.691	0.389376	0.521078	0.440888	0.239636	14.71	1.08	4.43	18.73	3580.8	3074.5	3189.8	3310.1	2608	6.02	8.52	8.06	6.37	26.87		High	5.499e-05	1.597e-06	40
FALSE	High	[K].LTTPTYGDLNHLVSATMSGVTTCLR.[F]	1xOxidation [M17]; 1xDBIA [C23]; 1xTMTPro [N-Term]	5.8666e-08	4.51323e-05	1	5	4	P07437	P07437 [217-241]	0		LTTPTYGDLNHLVSATMSGVTTCLR	Tubulin beta chain OS=Homo sapiens (Human) OX=9606 GN=TUBB PE=1 SV=2	3267.7	0.959	0.902	0.906	0.692	0.492199	0.515359	0.95933	0.141625	1.27	11.29	6.01	6.21	730.4	601.4	565.8	662.6	459.2	8.59	16.01	15.02	10.2	10.19		High	5.499e-05	1.665e-08	46
FALSE	High	[R].LHCQTQACPPLSWPQR.[L]	2xDBIA [C3; C8]; 1xTMTPro [N-Term]	1.52598e-10	4.51323e-05	1	1	2	P51617	P51617 [300-315]	0		LHCQTQACPPLSWPQR	Interleukin-1 receptor-associated kinase 1 OS=Homo sapiens (Human) OX=9606 GN=IRAK1 PE=1 SV=2	2761.47	0.965	0.848	0.765	0.692	0.528897	0.514971	0.439463	0.149156	5.4	8.32	17.48	6.52	717.1	628.4	584.9	548.6	499.7	8.61	9.29	2.6	3.75	1.75		High	5.499e-05	2.915e-11	31
FALSE	High	[R].ACNVLQSSHLE.[D]	1xDBIA [C2]; 1xTMTPro [N-Term]	7.49416e-06	4.51323e-05	1	1	8	O60218	O60218 [298-308]	0		ACNVLQSSHLE	Aldo-keto reductase family 1 member B10 OS=Homo sapiens (Human) OX=9606 GN=AKR1B10 PE=1 SV=2	1800.96	0.895	0.919	0.938	0.692	0.466108	0.514971	0.752121	0.203406	16.36	3.32	16.85	8.56	2137.4	1888.5	1891.3	2038	1478.3	8.21	12.92	8.99	7.34	20.15		High	5.499e-05	2.959e-06	31
FALSE	High	[K].DTICNQDER.[I]	1xDBIA [C4]; 1xTMTPro [N-Term]	0.00206385	0.000443408	1	1	8	Q9ULV4	Q9ULV4 [453-461]	0		DTICNQDER	Coronin-1C OS=Homo sapiens (Human) OX=9606 GN=CORO1C PE=1 SV=1	1693.85	0.917	0.78	0.778	0.692	0.524278	0.514971	0.431674	0.230518	13.66	21.7	8.46	11.13	2527.3	2319.6	1972.5	1948.1	1732.2	0.56	25.78	18.75	11.31	16.68		High	0.0003053	0.001236	18
FALSE	High	[R].RPDPPTAALNEPQTFDCAL.[-]	1xDBIA [C17]; 1xTMTPro [N-Term]	1.27795e-05	4.51323e-05	1	1	2	Q9UKA8	Q9UKA8 [223-241]	0		RPDPPTAALNEPQTFDCAL	Calcipressin-3 OS=Homo sapiens (Human) OX=9606 GN=RCAN3 PE=1 SV=1	2656.37	0.895	0.864	0.93	0.692	0.353446	0.528039	0.441911	0.170428	3.31	17.49	2.39	7.34	343.8	303.1	292.8	325	242.2	1.62	7.36	13.92	5.47	12.48		High	5.499e-05	5.227e-06	17
FALSE	High	[R].CVTLEPDNAE.[A]	1xDBIA [C1]; 1xTMTPro [N-Term]	0.0188102	0.00242067	1	1	2	Q6P3X3	Q6P3X3 [587-596]	0		CVTLEPDNAE	Tetratricopeptide repeat protein 27 OS=Homo sapiens (Human) OX=9606 GN=TTC27 PE=1 SV=1	1690.86	0.949	0.928	0.982	0.692	0.788055	0.585017	0.7637	0.440203	28.1	15.52	18.57	27.52	19.7	18.6	17	18.4	14.8	13.17	9.33	13.85	22.86	24.8		High	0.001682	0.01249	9
FALSE	High	[K].LGGTCVNVGCVPK.[K]	2xDBIA [C5; C10]; 1xTMTPro [K13]; 1xTMTPro [N-Term]	1.84635e-07	4.51323e-05	1	1	4	P00390	P00390 [98-110]	0		LGGTCVNVGCVPK	Glutathione reductase, mitochondrial OS=Homo sapiens (Human) OX=9606 GN=GSR PE=1 SV=2	2447.41	0.86	0.935	0.935	0.693	0.432584	0.553908	0.42563	0.235481	12.18	12.31	2.64	19.82	1437.2	1236.6	1304.1	1368.7	1041.3	3.79	9	7.71	2.85	23.22		High	5.499e-05	5.655e-08	23
FALSE	High	[E].LQVLTGSCFK.[L]	1xDBIA [C8]; 1xTMTPro [K10]; 1xTMTPro [N-Term]	2.09283e-06	4.51323e-05	1	1	4	Q12979	Q12979 [472-481]	0		LQVLTGSCFK	Active breakpoint cluster region-related protein OS=Homo sapiens (Human) OX=9606 GN=ABR PE=1 SV=2	2000.19	0.941	0.908	0.949	0.693	0.479031	0.528039	0.52183	0.242274	7.15	15	6.62	25.19	1028	957.4	933.3	1008.1	790.7	6.48	8.42	6.46	1.94	18.69		High	5.499e-05	7.55e-07	35
FALSE	High	[F].STACNTPLSNFE.[S]	1xDBIA [C4]; 1xTMTPro [N-Term]	2.88491e-05	4.51323e-05	1	1	5	P41252	P41252 [182-193]	0		STACNTPLSNFE	Isoleucine--tRNA ligase, cytoplasmic OS=Homo sapiens (Human) OX=9606 GN=IARS1 PE=1 SV=2	1883.95	0.964	0.803	0.9	0.693	0.608476	0.514971	0.481676	0.245826	11.47	11.05	1.02	3.62	447.9	431.7	342.9	386.5	312.2	2.96	18.83	12.69	11.99	19.04		High	5.499e-05	1.243e-05	42
FALSE	High	[K].YSLADQTSGDQSPLPPCTPTPPCAE.[M]	2xDBIA [C17; C23]; 1xTMTPro [N-Term]	5.04317e-11	4.51323e-05	1	1	3	Q06124	Q06124 [547-571]	0		YSLADQTSGDQSPLPPCTPTPPCAE	Tyrosine-protein phosphatase non-receptor type 11 OS=Homo sapiens (Human) OX=9606 GN=PTPN11 PE=1 SV=3	3471.71	0.853	0.853	0.96	0.693	0.32063	0.514971	0.627133	0.282345	4.01	0.77	7.77	27.37	221.2	188.6	200.5	206.1	148.8	4.92	10.35	9.89	9.86	30.89		High	5.499e-05	8.921e-12	55
FALSE	High	[N].CSPAQSVLSE.[V]	1xDBIA [C1]; 1xTMTPro [N-Term]	0.00156354	0.000418575	1	1	2	P22314	P22314 [23-32]	0		CSPAQSVLSE	Ubiquitin-like modifier-activating enzyme 1 OS=Homo sapiens (Human) OX=9606 GN=UBA1 PE=1 SV=3	1620.86	0.961	0.814	0.851	0.694	0.606039	0.531388	0.50101	0.197736	12.4	1.08	8.55	1.22	390	374.7	328.9	346.4	282.2	3.85	15.11	11.81	8.8	8.69		High	0.0002594	0.000917	14
FALSE	High	[E].AGVPPGLFNVVQGGAATGQFLCQHPDVAK.[V]	1xDBIA [C22]; 1xTMTPro [K29]; 1xTMTPro [N-Term]	3.70661e-07	4.51323e-05	1	1	3	P49189	P49189 [199-227]	0		AGVPPGLFNVVQGGAATGQFLCQHPDVAK	4-trimethylaminobutyraldehyde dehydrogenase OS=Homo sapiens (Human) OX=9606 GN=ALDH9A1 PE=1 SV=3	3783.07	1.017	0.654	0.766	0.694	0.358515	0.333887	0.404735	0.141826	0.42	0.39	2.4	2.01	400.9	418.2	262.9	306.4	278.1	4.13	3.5	1.89	6.48	3.59		High	5.499e-05	1.196e-07	22
FALSE	High	[E].QNLSDLLSPICE.[V]	1xDBIA [C11]; 1xTMTPro [N-Term]	6.58565e-06	4.51323e-05	1	1	7	Q16637	Q16637 [136-147]	0		QNLSDLLSPICE	Survival motor neuron protein OS=Homo sapiens (Human) OX=9606 GN=SMN2 PE=1 SV=1	1932.04	0.95	0.875	0.896	0.694	0.509624	0.514971	0.504988	0.248573	7.82	15.44	8.25	23.45	618.5	587.3	541.4	604.7	468.8	5.43	8.61	6.55	8.24	24.26		High	5.499e-05	2.571e-06	57
FALSE	High	[E].FSVDMTCGGCAE.[A]	1xCarbamidomethyl [C]; 1xDBIA [C]; 1xTMTPro [N-Term]	0.00012582	4.51323e-05	1	1	6	O00244	O00244 [6-17]	0		FSVDMTCGGCAE	Copper transport protein ATOX1 OS=Homo sapiens (Human) OX=9606 GN=ATOX1 PE=1 SV=1	1876.86	0.799	0.86	0.841	0.694	0.32063	0.514971	0.42563	0.210984	4.78	2.23	5.45	6.43	1260.2	995.8	1071.6	1078.3	875.1	1.47	8.17	4.89	7.31	18.94		High	5.499e-05	6.001e-05	41
FALSE	High	[D].LSPYPCHPPK.[T]	1xDBIA [C6]; 1xTMTPro [K10]; 1xTMTPro [N-Term]	2.26619e-05	4.51323e-05	1	1	1	Q15003	Q15003 [588-597]	0		LSPYPCHPPK	Condensin complex subunit 2 OS=Homo sapiens (Human) OX=9606 GN=NCAPH PE=1 SV=3	2043.17	0.898	0.832	0.945	0.695	0.36078	0.514971	0.439443	0.253751	6.35	0.56	3.77	21.08	433.1	388.2	367.9	409.1	308.3	1.48	7.28	10.91	4.02	26.46		High	5.499e-05	9.611e-06	14
FALSE	High	[E].TADCEENIE.[S]	1xDBIA [C4]; 1xTMTPro [N-Term]	0.0023393	0.000443408	1	1	2	Q6V1X1	Q6V1X1 [33-41]	0		TADCEENIE	Dipeptidyl peptidase 8 OS=Homo sapiens (Human) OX=9606 GN=DPP8 PE=1 SV=1	1623.79	0.812	0.834	0.905	0.695	0.298329	0.514971	0.565269	0.245826	5.02	13.81	13.02	20.9	253.3	213	222.5	229.3	176	3.8	5.68	10.64	14.88	20.68		High	0.0003053	0.001415	23
FALSE	High	[K].LPCPLGPLTVWHEE.[H]	1xDBIA [C3]; 1xTMTPro [N-Term]	0.000817973	0.000257308	1	1	2	Q15398	Q15398 [379-392]	0		LPCPLGPLTVWHEE	Disks large-associated protein 5 OS=Homo sapiens (Human) OX=9606 GN=DLGAP5 PE=1 SV=2	2191.19	0.83	0.797	0.852	0.695	0.329667	0.514971	0.518184	0.178332	2.52	16.45	18.04	3.43	440.6	405.3	350.3	375.3	295.1	7.3	8.77	12.02	11.59	7.1		High	0.0001491	0.0004527	5
FALSE	High	[K].SGSQPACLDHMQDR.[R]	1xDBIA [C7]; 1xTMTPro [N-Term]	7.01056e-09	4.51323e-05	1	1	2	O75815	O75815 [315-328]	0		SGSQPACLDHMQDR	Breast cancer anti-estrogen resistance protein 3 OS=Homo sapiens (Human) OX=9606 GN=BCAR3 PE=1 SV=1	2145.05	0.858	0.831	0.876	0.695	0.345687	0.514971	0.42563	0.207691	4.51	9.75	0.23	0.85	718.8	616.8	571.1	602.1	480.2	3.8	13.13	11.81	6.09	18.1		High	5.499e-05	1.724e-09	63
FALSE	High	[R].DLVVPGSKPSGNDSCE.[L]	1xDBIA [C15]; 1xTMTPro [K8]; 1xTMTPro [N-Term]	0.00625713	0.000798928	1	1	2	P33981	P33981 [308-323]	0		DLVVPGSKPSGNDSCE	Dual specificity protein kinase TTK OS=Homo sapiens (Human) OX=9606 GN=TTK PE=1 SV=2	2508.33	0.975	0.881	0.95	0.695	0.557551	0.514971	0.495266	0.237189	5.24	1.48	3.1	18.91	1852.7	1851.7	1616.5	1759.5	1287.3	2.61	11.78	10.36	8.62	24.53		High	0.0005645	0.003972	6
FALSE	High	[K].GADEEPYFGSLSAFVCQH.[S]	1xDBIA [C16]; 1xTMTPro [N-Term]	8.02293e-09	4.51323e-05	1	1	1	Q8IZW8	Q8IZW8 [524-541]	0		GADEEPYFGSLSAFVCQH	Tensin-4 OS=Homo sapiens (Human) OX=9606 GN=TNS4 PE=1 SV=3	2557.24	0.829	0.782	0.726	0.695	0.355225	0.514971	0.425267	0.176603	0.49	10.75	7.66	14.94	48.4	40.1	37.9	35.9	32.1	8.13	23.55	17.56	7.45	10.59		High	5.499e-05	1.996e-09	29
FALSE	High	[R].AVCMLSNTTAVAE.[A]	1xDBIA [C3]; 1xTMTPro [N-Term]	1.82049e-05	4.51323e-05	1	1	13	Q9BQE3	Q9BQE3 [374-386]	0		AVCMLSNTTAVAE	Tubulin alpha-1C chain OS=Homo sapiens (Human) OX=9606 GN=TUBA1C PE=1 SV=1	1910	0.952	0.979	0.939	0.695	0.479378	0.594329	0.708859	0.207813	3.6	3.66	9.36	6.24	1114.7	1061.1	1071.1	1135.6	840.5	5.41	9.97	8.05	10.25	12.73		High	5.499e-05	7.63e-06	36
FALSE	High	[E].CISVHVGQAGVQMGNACWE.[L]	2xDBIA [C1; C17]; 1xTMTPro [N-Term]	3.25162e-08	4.51323e-05	1	1	2	P68366	P68366 [4-22]	0		CISVHVGQAGVQMGNACWE	Tubulin alpha-4A chain OS=Homo sapiens (Human) OX=9606 GN=TUBA4A PE=1 SV=1	2885.45	0.955	0.992	1.029	0.695	0.795121	0.615279	0.986978	0.302416	33.67	1.8	35.19	17.3	1304	1244.7	1211	1341.6	995.9	17.38	13.97	7.42	7.76	24.58		High	5.499e-05	8.879e-09	33
FALSE	High	[K].EACGGAPLQGLPGE.[A]	1xDBIA [C3]; 1xTMTPro [N-Term]	2.62035e-06	4.51323e-05	1	1	4	Q9Y6A5	Q9Y6A5 [258-271]	0		EACGGAPLQGLPGE	Transforming acidic coiled-coil-containing protein 3 OS=Homo sapiens (Human) OX=9606 GN=TACC3 PE=1 SV=1	1899	0.86	0.785	0.817	0.695	0.367401	0.514971	0.42563	0.201195	7.77	14.98	6.84	10.58	572.6	497.1	449.3	472.5	396	0.75	14.02	13.98	4.74	15.78		High	5.499e-05	9.647e-07	60
FALSE	High	[R].ECPPHAE.[Q]	1xDBIA [C2]; 1xTMTPro [N-Term]	0.091869	0.00914689	1	1	1	Q9H9Q2	Q9H9Q2 [239-245]	0		ECPPHAE	COP9 signalosome complex subunit 7b OS=Homo sapiens (Human) OX=9606 GN=COPS7B PE=1 SV=1	1382.71	0.861	0.903	0.902	0.695	0.444738	0.514971	0.586432	0.196896	21.27	7.29	9.13	14.79	385	328.2	343.9	350.2	267.8	0.94	16.49	8.62	10.5	14.97		High	0.00671	0.07579	5
FALSE	High	[Q].CGNQIGAK.[F]	1xDBIA [C1]; 1xTMTPro [K8]; 1xTMTPro [N-Term]	0.00036602	4.51323e-05	4	9	7	Q13509; Q9H4B7; A6NNZ2; P07437	Q13509 [12-19]; Q9H4B7 [12-19]; A6NNZ2 [12-19]; P07437 [12-19]	0		CGNQIGAK	Tubulin beta-3 chain OS=Homo sapiens (Human) OX=9606 GN=TUBB3 PE=1 SV=2 Tubulin beta-1 chain OS=Homo sapiens (Human) OX=9606 GN=TUBB1 PE=1 SV=1 Tubulin beta 8B OS=Homo sapiens (Human) OX=9606 GN=TUBB8B PE=1 SV=1 Tubulin beta chain OS=Homo sapiens (Human) OX=9606 GN=TUBB PE=1 SV=2	1694.99	0.713	0.79	0.843	0.696	0.321341	0.514971	0.470253	0.140015	4.99	22.87	8.44	0.89	2147.3	1598.1	1829.6	1810.4	1493.2	4.44	8.68	17.43	11.64	2.76	Shared	High	5.499e-05	0.0001896	31
FALSE	High	[G].DSCTCAGSCK.[C]	2xCarbamidomethyl [C3; C]; 1xDBIA [C]; 1xTMTPro [K10]; 1xTMTPro [N-Term]	1.44426e-06	4.51323e-05	1	1	3	P02795	P02795 [11-20]	0		DSCTCAGSCK	Metallothionein-2 OS=Homo sapiens (Human) OX=9606 GN=MT2A PE=1 SV=1	1992.98	0.75	0.844	0.893	0.696	0.317013	0.515359	0.64794	0.274384	10.25	6.86	14.29	31.69	1077.3	807.6	948.6	1049.5	749.7	8.07	7.27	5.82	10.5	21.44		High	5.499e-05	5.082e-07	21
FALSE	High	[D].YQLTGQPVLIGGTMGTCSY.[V]	1xDBIA [C17]; 1xTMTPro [N-Term]	3.05668e-08	4.51323e-05	1	1	2	Q9Y3I0	Q9Y3I0 [392-410]	0		YQLTGQPVLIGGTMGTCSY	RNA-splicing ligase RtcB homolog OS=Homo sapiens (Human) OX=9606 GN=RTCB PE=1 SV=1	2589.34	0.844	0.754	0.839	0.696	0.348827	0.515359	0.454408	0.211939	11.87	0.94	11.73	17.66	736.4	619.9	583.7	615.4	512.6	6.79	7.67	12.19	4.68	9.55		High	5.499e-05	8.308e-09	51
FALSE	High	[E].HDCFLEE.[I]	1xDBIA [C3]; 1xTMTPro [N-Term]	0.0456754	0.00522641	1	1	2	P12268	P12268 [171-177]	0		HDCFLEE	Inosine-5'-monophosphate dehydrogenase 2 OS=Homo sapiens (Human) OX=9606 GN=IMPDH2 PE=1 SV=2	1492.74	1.015	0.916	0.824	0.696	0.663088	0.617473	0.450852	0.213979	12.19	21.9	14.03	16.88	41.7	42.3	35.4	37.9	33.8	18.22	24.38	24.46	11.58	13.48		High	0.003594	0.03308	2
FALSE	High	[G].VGVVVTSCK.[H]	1xDBIA [C8]; 1xTMTPro [K9]; 1xTMTPro [N-Term]	7.07524e-05	4.51323e-05	1	1	4	Q9NV35	Q9NV35 [16-24]	0		VGVVVTSCK	Nucleotide triphosphate diphosphatase NUDT15 OS=Homo sapiens (Human) OX=9606 GN=NUDT15 PE=1 SV=1	1796.1	0.833	0.899	0.864	0.696	0.329655	0.514971	0.531266	0.23103	7.13	9.8	14.31	25.42	3418.8	2792.8	3073.9	3208.6	2585.6	5.51	4.21	3.11	11.74	16.62		High	5.499e-05	3.247e-05	39
FALSE	High	[R].CPADNPGLVQAQPR.[V]	1xDBIA [C1]; 1xTMTPro [N-Term]	6.0678e-08	4.51323e-05	1	1	5	Q68CZ2	Q68CZ2 [615-628]	0		CPADNPGLVQAQPR	Tensin-3 OS=Homo sapiens (Human) OX=9606 GN=TNS3 PE=1 SV=2	2066.11	0.878	0.932	0.914	0.696	0.353446	0.514971	0.464235	0.247107	4.29	0.14	5.65	1.33	763.8	651.1	670.7	726.2	531.8	6.64	11.3	9.16	12.18	33.74		High	5.499e-05	1.727e-08	62
FALSE	High	[K].VGILDVDLCGPSIPR.[M]	1xDBIA [C9]; 1xTMTPro [N-Term]	4.68547e-08	4.51323e-05	1	1	4	Q9Y5Y2	Q9Y5Y2 [46-60]	0		VGILDVDLCGPSIPR	Cytosolic Fe-S cluster assembly factor NUBP2 OS=Homo sapiens (Human) OX=9606 GN=NUBP2 PE=1 SV=1	2154.23	0.836	0.862	0.939	0.696	0.355148	0.514971	0.464235	0.141826	13.41	7.49	6.05	5.63	420.4	387.7	354.6	403	304.3	6.61	10.37	12.02	2.99	11.33		High	5.499e-05	1.309e-08	57
FALSE	High	[D].TACSSSLMALQNAY.[Q]	1xDBIA [C3]; 1xTMTPro [N-Term]	8.32629e-07	4.51323e-05	1	1	10	P49327	P49327 [159-172]	0		TACSSSLMALQNAY	Fatty acid synthase OS=Homo sapiens (Human) OX=9606 GN=FASN PE=1 SV=3	2060.05	0.836	0.778	0.821	0.696	0.326048	0.529457	0.489063	0.255976	3.79	2.44	20.66	25.61	2345.7	1818.1	1842	1926.1	1633.6	6.05	6.97	12.16	11.23	20.36		High	5.499e-05	2.828e-07	52
FALSE	High	[K].EGTDSSQGIPQLVSNISACQVIAE.[A]	1xDBIA [C19]; 1xTMTPro [N-Term]	1.08862e-07	4.51323e-05	1	1	3	Q99832	Q99832 [11-34]	0		EGTDSSQGIPQLVSNISACQVIAE	T-complex protein 1 subunit eta OS=Homo sapiens (Human) OX=9606 GN=CCT7 PE=1 SV=2	3046.57	0.903	1.009	0.963	0.696	0.778444	0.748039	0.934464	0.221658	5.42	2.46	5.95	8.84	230	207.7	225.4	215.1	155.6	1.88	15.9	6.42	13.2	18.85		High	5.499e-05	3.225e-08	39
FALSE	High	[R].DASALLDPMECTDTAEEQR.[V]	1xDBIA [C11]; 1xTMTPro [N-Term]	3.62606e-10	4.51323e-05	1	1	2	Q9BTE3	Q9BTE3 [277-295]	0		DASALLDPMECTDTAEEQR	Mini-chromosome maintenance complex-binding protein OS=Homo sapiens (Human) OX=9606 GN=MCMBP PE=1 SV=2	2695.29	0.898	0.845	0.852	0.697	0.392412	0.514971	0.473387	0.235337	3.94	21.91	6.61	16.25	233.9	205.8	197.5	199.8	163.3	2.8	12.64	12.35	6.64	19.99		High	5.499e-05	7.321e-11	75
FALSE	High	[K].YLCDEQKE.[L]	1xDBIA [C3]; 1xTMTPro [K7]; 1xTMTPro [N-Term]	0.00489747	0.000523514	1	1	4	Q04637	Q04637 [1514-1521]	0		YLCDEQKE	Eukaryotic translation initiation factor 4 gamma 1 OS=Homo sapiens (Human) OX=9606 GN=EIF4G1 PE=1 SV=4	1932.04	0.995	0.907	0.964	0.697	0.995107	0.637115	0.631191	0.245262	7.52	27.85	4.77	2.35	2736.9	2909	2005.2	2130.7	1565.6	15.12	18.53	33.38	18.73	21.91		High	0.0003673	0.003078	14
FALSE	High	[C].VLASNCDEPMYVK.[L]	1xDBIA [C6]; 1xTMTPro [K13]; 1xTMTPro [N-Term]	1.07827e-06	4.51323e-05	1	1	4	P25398	P25398 [51-63]	0		VLASNCDEPMYVK	40S ribosomal protein S12 OS=Homo sapiens (Human) OX=9606 GN=RPS12 PE=1 SV=3	2373.28	0.972	0.653	0.742	0.697	0.684852	0.514971	0.42563	0.138905	20.69	7.8	9.28	3.67	1474	1433.2	962.4	1058.4	1019.1	2.67	32.13	31.58	11.63	6		High	5.499e-05	3.725e-07	35
FALSE	High	[A].ALASGQLGPLMCQFG.[L]	1xDBIA [C12]; 1xTMTPro [N-Term]	0.0462517	0.00522641	1	1	1	Q16186	Q16186 [346-360]	0		ALASGQLGPLMCQFG	Proteasomal ubiquitin receptor ADRM1 OS=Homo sapiens (Human) OX=9606 GN=ADRM1 PE=1 SV=2	2093.12	0.76	0.727	0.877	0.697	0.350936	0.527013	0.450852	0.148612	14.46	1.4	4.86	8.79	267.6	214.5	203.4	234.8	186.5	4.22	11.77	19.64	4.5	3.75		High	0.003613	0.03373	8
FALSE	High	[K].LNCQVIGASVD.[S]	1xDBIA [C3]; 1xTMTPro [N-Term]	0.000961917	0.000359979	1	1	3	Q06830	Q06830 [69-79]	0		LNCQVIGASVD	Peroxiredoxin-1 OS=Homo sapiens (Human) OX=9606 GN=PRDX1 PE=1 SV=1	1718.94	0.785	0.794	0.741	0.697	0.353392	0.514971	0.42563	0.229499	6.88	7.67	1.66	10.61	126.2	99.1	97.7	104.2	98	7.16	10.69	9.53	8.39	13.42		High	0.0001956	0.0005388	30
FALSE	High	[E].AAPGDSGLISCSLQE.[Q]	1xDBIA [C11]; 1xTMTPro [N-Term]	1.11051e-05	4.51323e-05	1	1	2	Q9BW04	Q9BW04 [328-342]	0		AAPGDSGLISCSLQE	Specifically androgen-regulated gene protein OS=Homo sapiens (Human) OX=9606 GN=SARG PE=1 SV=2	2048.07	0.886	0.938	0.923	0.697	0.353446	0.514971	0.42563	0.213801	8.32	1.52	1.31	10.99	617.7	534.8	539.9	560.8	447.4	6.01	2.74	5.05	4.59	21.9		High	5.499e-05	4.492e-06	22
FALSE	High	[K].SVACSPK.[K]	1xDBIA [C4]; 1xTMTPro [K7]; 1xTMTPro [N-Term]	0.00773005	0.00100065	1	1	2	Q96Q15	Q96Q15 [3584-3590]	0		SVACSPK	Serine/threonine-protein kinase SMG1 OS=Homo sapiens (Human) OX=9606 GN=SMG1 PE=1 SV=3	1595.94	0.973	0.912	0.927	0.697	0.521975	0.529457	0.504625	0.226907	1.73	14.38	3.11	16.99	1978.7	1910	1769.4	1930.2	1451.8	3.68	11.73	9.29	6.01	20.11		High	0.0006852	0.004956	14
FALSE	High	[R].EGATSCSASGIR.[A]	1xDBIA [C6]; 1xTMTPro [N-Term]	2.25655e-08	4.51323e-05	1	1	1	A7E2V4	A7E2V4 [1436-1447]	0		EGATSCSASGIR	Zinc finger SWIM domain-containing protein 8 OS=Homo sapiens (Human) OX=9606 GN=ZSWIM8 PE=1 SV=1	1738.91	0.855	0.876	0.919	0.697	0.272808	0.514971	0.466527	0.214275	1.98	3.11	0.31	0.92	714.1	616.4	595.5	613.5	467.2	4.28	5.55	4.71	8.55	18.1		High	5.499e-05	6.014e-09	13
FALSE	High	[E].SSCDQNADWFIASDVAPQEK.[S]	1xDBIA [C3]; 1xTMTPro [K20]; 1xTMTPro [N-Term]	6.03685e-11	4.51323e-05	1	1	1	Q8IW35	Q8IW35 [674-693]	0		SSCDQNADWFIASDVAPQEK	Centrosomal protein of 97 kDa OS=Homo sapiens (Human) OX=9606 GN=CEP97 PE=1 SV=1	3115.57	0.918	0.857	1.053	0.697	0.367401	0.514971	0.86187	0.228122	0.4	13.26	21.47	3.76	148.3	136.1	116.7	159.6	92.8	6.85	15.78	14.95	11.6	21.66		High	5.499e-05	1.08e-11	50
FALSE	High	[K].LFAPQQILQCSPAN.[-]	1xDBIA [C10]; 1xTMTPro [N-Term]	4.99274e-07	4.51323e-05	1	1	5	P04183	P04183 [221-234]	0		LFAPQQILQCSPAN	Thymidine kinase, cytosolic OS=Homo sapiens (Human) OX=9606 GN=TK1 PE=1 SV=2	2130.17	0.807	0.822	0.857	0.697	0.242491	0.514971	0.42563	0.232132	1.95	1.67	4.05	4.76	694.5	570	570.9	601.7	482.2	6.65	7.05	9.54	6.07	25.06		High	5.499e-05	1.638e-07	53
FALSE	High	[R].CSTAHTNGDR.[L]	1xDBIA [C1]; 1xTMTPro [N-Term]	0.00018679	4.51323e-05	1	1	4	Q15058	Q15058 [610-619]	0		CSTAHTNGDR	Kinesin-like protein KIF14 OS=Homo sapiens (Human) OX=9606 GN=KIF14 PE=1 SV=1	1661.83	0.967	0.914	0.938	0.697	0.602499	0.514971	0.464928	0.254201	9.86	5.54	4.43	26.72	219.1	211.9	213.2	205.6	162.7	3.71	9.99	5.62	1.96	20.6		High	5.499e-05	9.179e-05	26
FALSE	High	[K].IISNASCTTNCLAPL.[A]	1xCarbamidomethyl [C]; 1xDBIA [C]; 1xTMTPro [N-Term]	8.27962e-07	4.51323e-05	1	1	14	P04406	P04406 [146-160]	0		IISNASCTTNCLAPL	Glyceraldehyde-3-phosphate dehydrogenase OS=Homo sapiens (Human) OX=9606 GN=GAPDH PE=1 SV=3	2178.16	0.862	0.877	0.886	0.697	0.353446	0.514971	0.425267	0.172936	2.2	15.91	1.53	6.45	468.5	403.9	411.1	403.2	323.5	6.1	17.15	19.18	6.11	12.35		High	5.499e-05	2.816e-07	58
FALSE	High	[K].FICVTPTTCSNTIDLPMSPR.[T]	1xOxidation [M17]; 2xDBIA [C3; C9]; 1xTMTPro [N-Term]	1.51742e-10	4.51323e-05	1	1	3	P40763	P40763 [710-729]	0		FICVTPTTCSNTIDLPMSPR	Signal transducer and activator of transcription 3 OS=Homo sapiens (Human) OX=9606 GN=STAT3 PE=1 SV=2	3108.62	0.881	1.028	0.975	0.697	0.355148	0.807668	0.981297	0.245771	10.12	1.73	6.31	28	657.8	577.6	673.9	690.9	494	4.42	4.87	5.89	7.61	19.58		High	5.499e-05	2.893e-11	60
FALSE	High	[K].GYVCGAGPGEGPAADPLHQAMR.[A]	1xDBIA [C4]; 1xTMTPro [N-Term]	2.10113e-07	4.51323e-05	1	1	1	Q92843	Q92843 [26-47]	0		GYVCGAGPGEGPAADPLHQAMR	Bcl-2-like protein 2 OS=Homo sapiens (Human) OX=9606 GN=BCL2L2 PE=1 SV=2	2754.38	0.912	0.863	0.995	0.698	0.394157	0.514971	0.663211	0.245344	7.24	3.55	1.18	16.81	449.9	425.1	393.1	442.7	310.4	2.46	11.74	7.01	10.87	22.89		High	5.499e-05	6.507e-08	39
FALSE	High	[E].LLAQPCHDSE.[A]	1xDBIA [C6]; 1xTMTPro [N-Term]	0.000297176	4.51323e-05	1	1	2	O94992	O94992 [117-126]	0		LLAQPCHDSE	Protein HEXIM1 OS=Homo sapiens (Human) OX=9606 GN=HEXIM1 PE=1 SV=1	1712.9	1.144	0.883	1.118	0.698	0.98559	0.514971	0.984502	0.269701	5.57	7.31	1.73	33.27	1188.2	1350.4	1132.4	1272	938.6	8.84	16.27	8.19	11.15	25.44		High	5.499e-05	0.0001512	16
FALSE	High	[A].EITNACFEPANQMVK.[C]	1xDBIA [C6]; 1xTMTPro [K15]; 1xTMTPro [N-Term]	1.50815e-07	4.51323e-05	3	6	3	Q71U36; Q9BQE3; P68366	Q71U36 [290-304]; Q9BQE3 [290-304]; P68366 [290-304]	0		EITNACFEPANQMVK	Tubulin alpha-1A chain OS=Homo sapiens (Human) OX=9606 GN=TUBA1A PE=1 SV=1 Tubulin alpha-1C chain OS=Homo sapiens (Human) OX=9606 GN=TUBA1C PE=1 SV=1 Tubulin alpha-4A chain OS=Homo sapiens (Human) OX=9606 GN=TUBA4A PE=1 SV=1	2599.39	0.841	0.906	1.213	0.698	0.329655	0.514971	0.850384	0.236085	4.38	3.79	7.29	24.79	498.5	432.1	463.3	571.6	395	12	5.4	13.57	15.55	19.99	Shared	High	5.499e-05	4.566e-08	45
FALSE	High	[D].LYEPIDDGCE.[S]	1xDBIA [C9]; 1xTMTPro [N-Term]	0.000784325	0.000257308	1	1	3	P31150	P31150 [386-395]	0		LYEPIDDGCE	Rab GDP dissociation inhibitor alpha OS=Homo sapiens (Human) OX=9606 GN=GDI1 PE=1 SV=2	1753.86	0.857	0.857	0.849	0.698	0.373876	0.514971	0.452496	0.138905	6.44	1.84	9.29	3.43	324.9	278.3	285.2	257.1	232.3	4.87	4.07	2.46	9.15	9		High	0.0001491	0.0004318	34
FALSE	High	[E].ISGTSSSGCALE.[S]	1xDBIA [C9]; 1xTMTPro [N-Term]	0.000169958	4.51323e-05	1	1	3	Q8TEP8	Q8TEP8 [999-1010]	0		ISGTSSSGCALE	Centrosomal protein of 192 kDa OS=Homo sapiens (Human) OX=9606 GN=CEP192 PE=1 SV=3	1711.89	0.885	0.856	0.887	0.698	0.348004	0.514971	0.42563	0.138905	4.79	11.03	4.95	8.15	494.4	427.7	413.9	451.6	345.2	2.62	9.01	9.96	5.25	8.4		High	5.499e-05	8.295e-05	32
FALSE	High	[K].QASCSGDE.[Y]	1xDBIA [C4]; 1xTMTPro [N-Term]	0.0514778	0.00549076	1	1	3	O95394	O95394 [197-204]	0		QASCSGDE	Phosphoacetylglucosamine mutase OS=Homo sapiens (Human) OX=9606 GN=PGM3 PE=1 SV=1	1396.67	0.786	0.865	0.904	0.698	0.321341	0.514971	0.52183	0.219501	8.42	2.51	0.61	4.46	88.4	68.7	76.5	82.5	57.2	9.44	6.77	7.64	5.45	23.99		High	0.003801	0.03809	9
FALSE	High	[K].LFDVCGSQDFE.[S]	1xDBIA [C5]; 1xTMTPro [N-Term]	0.00204165	0.000443408	1	1	2	Q92878	Q92878 [629-639]	0		LFDVCGSQDFE	DNA repair protein RAD50 OS=Homo sapiens (Human) OX=9606 GN=RAD50 PE=1 SV=1	1859.92	1.163	1.024	0.841	0.698	0.925415	0.741464	0.404735	0.129264	0.2	2.17	1.09	4.73	147.5	157.6	138.5	123.1	103	11.33	25.61	19.69	9.96	15.12		High	0.0002984	0.001223	8
FALSE	High	[K].QMAVPSFTQQILCPK.[P]	1xDBIA [C13]; 1xTMTPro [K15]; 1xTMTPro [N-Term]	1.57751e-07	4.51323e-05	1	1	3	Q86TB9	Q86TB9 [198-212]	0		QMAVPSFTQQILCPK	Protein PAT1 homolog 1 OS=Homo sapiens (Human) OX=9606 GN=PATL1 PE=1 SV=2	2595.46	0.911	0.836	0.949	0.698	0.440887	0.552646	0.936212	0.347049	7.23	22.8	40.88	29.21	79.3	59.3	67.5	76.7	56.4	11.54	16.9	9.7	18.44	45.21		High	5.499e-05	4.797e-08	44
FALSE	High	[R].CGIGQEE.[M]	1xDBIA [C1]; 1xTMTPro [N-Term]	0.0634827	0.00667868	1	1	3	Q9C0C2	Q9C0C2 [794-800]	0		CGIGQEE	182 kDa tankyrase-1-binding protein OS=Homo sapiens (Human) OX=9606 GN=TNKS1BP1 PE=1 SV=4	1335.69	0.856	0.863	1.022	0.699	0.556149	0.514971	0.751269	0.276916	32.02	10.37	11.74	5.46	93.4	82.2	81.1	95.4	65.2	15.91	14.08	4.39	18.79	27.54		High	0.004794	0.04858	17
FALSE	High	[M].CVDWQCPFE.[D]	1xCarbamidomethyl [C6]; 1xDBIA [C1]; 1xTMTPro [N-Term]	0.00529132	0.000756868	1	1	1	Q709C8	Q709C8 [3666-3674]	0		CVDWQCPFE	Vacuolar protein sorting-associated protein 13C OS=Homo sapiens (Human) OX=9606 GN=VPS13C PE=1 SV=1	1783.85	0.985	0.866	0.869	0.699	0.639234	0.515359	0.491427	0.218012	7.28	11.65	7.91	2.99	205.5	212.8	150.8	151.5	121.7	11.38	22.15	19.5	14.32	15.79		High	0.000508	0.003328	9
FALSE	High	[E].VGGSGGCLEER.[T]	1xDBIA [C7]; 1xTMTPro [N-Term]	1.27795e-05	4.51323e-05	1	1	5	Q9NPA3	Q9NPA3 [56-66]	0		VGGSGGCLEER	Mid1-interacting protein 1 OS=Homo sapiens (Human) OX=9606 GN=MID1IP1 PE=1 SV=1	1663.88	0.859	0.819	0.84	0.699	0.35371	0.514971	0.427301	0.227156	11.93	11.76	6.02	3.14	276.4	245.5	245.5	241.9	193.1	7.09	9.72	9.03	12.69	26.72		High	5.499e-05	5.208e-06	10
FALSE	High	[D].GAPSGTGDCPDPGEVPE.[Y]	1xDBIA [C9]; 1xTMTPro [N-Term]	0.014605	0.00188942	1	1	1	Q99439	Q99439 [282-298]	0		GAPSGTGDCPDPGEVPE	Calponin-2 OS=Homo sapiens (Human) OX=9606 GN=CNN2 PE=1 SV=4	2185.04	0.847	0.953	0.915	0.699	0.480952	0.514971	0.426383	0.158103	19.4	2.69	2.52	9.4	65.1	55.3	56	59.1	47.9	13.25	8.86	14.22	11.9	20.36		High	0.001339	0.009633	6
FALSE	High	[R].VLCPINYPLSPTR.[F]	1xDBIA [C3]; 1xTMTPro [N-Term]	2.63711e-05	4.51323e-05	1	1	4	Q96LD4	Q96LD4 [452-464]	0		VLCPINYPLSPTR	E3 ubiquitin-protein ligase TRIM47 OS=Homo sapiens (Human) OX=9606 GN=TRIM47 PE=1 SV=2	2073.18	0.896	0.901	0.916	0.699	0.394157	0.514971	0.42563	0.236993	8.93	10.1	1.74	11.7	1815.8	1626.9	1558.6	1674.7	1277.2	2.97	10.13	8.92	6.06	25.84		High	5.499e-05	1.13e-05	43
FALSE	High	[R].VGMGSGSICITQE.[V]	1xOxidation [M3]; 1xDBIA [C9]; 1xTMTPro [N-Term]	0.000105241	4.51323e-05	1	1	6	P12268	P12268 [323-335]	0		VGMGSGSICITQE	Inosine-5'-monophosphate dehydrogenase 2 OS=Homo sapiens (Human) OX=9606 GN=IMPDH2 PE=1 SV=2	1897.97	0.935	1.009	0.934	0.699	0.460649	0.711131	0.486657	0.154134	6.94	4.11	5.86	5.55	479	431.3	456.3	430.5	351.9	6.76	8.91	8.31	6.39	11.78		High	5.499e-05	4.965e-05	39
FALSE	High	[E].HLCTYEK.[Q]	1xDBIA [C3]; 1xTMTPro [K7]; 1xTMTPro [N-Term]	0.00192419	0.000443408	1	1	2	Q9BXJ9	Q9BXJ9 [212-218]	0		HLCTYEK	N-alpha-acetyltransferase 15, NatA auxiliary subunit OS=Homo sapiens (Human) OX=9606 GN=NAA15 PE=1 SV=1	1798.02	0.92	1.01	0.869	0.699	0.480777	0.83088	0.511615	0.229559	12.49	9.85	12.71	9.03	395.3	362.8	399.3	364.3	318.5	8.41	8.11	4.99	6.9	14.18		High	0.0002594	0.001145	16
FALSE	High	[E].DMTDSDCR.[D]	1xOxidation [M2]; 1xDBIA [C7]; 1xTMTPro [N-Term]	0.00816358	0.00100065	1	1	12	Q14116	Q14116 [68-75]	0		DMTDSDCR	Interleukin-18 OS=Homo sapiens (Human) OX=9606 GN=IL18 PE=1 SV=1	1558.72	0.846	0.931	0.922	0.699	0.323394	0.514971	0.441911	0.199467	3.75	1.74	5.3	16.9	909.6	754.1	808.5	848.1	643.2	3	5.35	6.74	6.68	16.2		High	0.0007436	0.005242	25
FALSE	High	[R].HAQPTCPGAQLCTVY.[Y]	1xCarbamidomethyl [C12]; 1xDBIA [C6]; 1xTMTPro [N-Term]	0.000295546	4.51323e-05	1	1	4	P49327	P49327 [1553-1567]	0		HAQPTCPGAQLCTVY	Fatty acid synthase OS=Homo sapiens (Human) OX=9606 GN=FASN PE=1 SV=3	2246.14	0.793	0.742	0.812	0.699	0.37141	0.579589	0.527471	0.23058	18.92	2.48	24.64	10.23	833.3	719.9	673.1	676.6	582.9	6.46	17.42	20.94	18.64	15.71		High	5.499e-05	0.0001503	31
FALSE	High	[K].GCWDSIHVVE.[V]	1xDBIA [C2]; 1xTMTPro [N-Term]	0.0069743	0.000798928	1	1	3	P47756	P47756 [146-155]	0		GCWDSIHVVE	F-actin-capping protein subunit beta OS=Homo sapiens (Human) OX=9606 GN=CAPZB PE=1 SV=4	1744.9	1.01	0.874	0.936	0.7	0.726621	0.514971	0.597798	0.174279	8.02	9.03	12.75	3.2	841.1	849.7	744.7	763.9	596.2	2.18	14.87	10.09	8.59	10.44		High	0.0005876	0.00446	15
FALSE	High	[K].AGNGQNSCGVE.[D]	1xDBIA [C8]; 1xTMTPro [N-Term]	0.00149113	0.000418575	1	1	2	Q9ULT8	Q9ULT8 [1988-1998]	0		AGNGQNSCGVE	E3 ubiquitin-protein ligase HECTD1 OS=Homo sapiens (Human) OX=9606 GN=HECTD1 PE=1 SV=3	1635.81	0.849	0.878	0.987	0.7	0.339664	0.514971	0.939802	0.234259	3.96	15.24	18.2	8.98	180.7	153.4	152.9	175.8	137.6	11.42	5.19	2.35	10.48	8.3		High	0.0002594	0.0008694	16
FALSE	High	[E].ALGSADCE.[L]	1xDBIA [C7]; 1xTMTPro [N-Term]	0.00489747	0.000523514	1	1	10	Q96C19	Q96C19 [47-54]	0		ALGSADCE	EF-hand domain-containing protein D2 OS=Homo sapiens (Human) OX=9606 GN=EFHD2 PE=1 SV=1	1365.7	0.818	0.933	0.943	0.7	0.362147	0.514971	0.42563	0.217164	16.28	1.27	1.39	18.02	2514.3	2080.3	2113.7	2349.4	1760.1	6.3	7.45	9.09	5.11	22.05		High	0.0003673	0.003082	35
FALSE	High	[L].SSGSWPFQQSCTFALPSELER.[S]	1xDBIA [C11]; 1xTMTPro [N-Term]	7.1055e-11	4.51323e-05	1	1	2	Q13616	Q13616 [541-561]	0		SSGSWPFQQSCTFALPSELER	Cullin-1 OS=Homo sapiens (Human) OX=9606 GN=CUL1 PE=1 SV=2	2957.48	0.854	0.773	0.819	0.7	0.496471	0.671949	0.435437	0.19208	27.22	8.96	8.19	14.58	567	495.3	448.5	459.7	397.1	7.06	15.88	21.46	1.56	5.27		High	5.499e-05	1.289e-11	59
FALSE	High	[R].EECPVFTPPGGE.[T]	1xDBIA [C3]; 1xTMTPro [N-Term]	0.000111285	4.51323e-05	1	1	7	Q9NQ88	Q9NQ88 [112-123]	0		EECPVFTPPGGE	Fructose-2,6-bisphosphatase TIGAR OS=Homo sapiens (Human) OX=9606 GN=TIGAR PE=1 SV=1	1861.93	0.832	0.84	0.864	0.7	0.338787	0.514971	0.455337	0.215144	4.94	5.85	4.33	11.47	902	763.4	771	779.1	631.8	1.1	10.6	9.9	6.65	16.36		High	5.499e-05	5.256e-05	25
FALSE	High	[R].VLCPSNSSQR.[V]	1xDBIA [C3]; 1xTMTPro [N-Term]	0.00254101	0.000443408	1	1	7	O14965	O14965 [47-56]	0		VLCPSNSSQR	Aurora kinase A OS=Homo sapiens (Human) OX=9606 GN=AURKA PE=1 SV=2	1690.92	0.84	0.861	0.918	0.701	0.337428	0.514971	0.42563	0.224674	9.56	4.73	2.24	3.13	1815.9	1552.8	1514.7	1667.6	1272.2	3.62	6.88	7.06	5.87	23.84		High	0.0003053	0.001541	16
FALSE	High	[E].NQTLDPAIVSAQPMNPTQNMDMPQLVCPPVHSE.[S]	1xOxidation [M]; 1xDBIA [C27]; 1xTMTPro [N-Term]	3.84224e-09	4.51323e-05	1	1	4	Q14444	Q14444 [382-414]	0		NQTLDPAIVSAQPMNPTQNMDMPQLVCPPVHSE	Caprin-1 OS=Homo sapiens (Human) OX=9606 GN=CAPRIN1 PE=1 SV=2	4219.06	0.97	0.97	0.928	0.701	0.411674	0.514971	0.781193	0.231395	3.71	0.42	11.74	22.16	66.9	62.4	60	62.1	46.9	6.48	4.87	6.43	6.14	10.9		High	5.499e-05	9.12e-10	50
FALSE	High	[K].NGVDLGPICGPPNGII.[-]	1xDBIA [C9]; 1xTMTPro [N-Term]	1.22867e-05	4.51323e-05	1	1	6	Q14671	Q14671 [1171-1186]	0		NGVDLGPICGPPNGII	Pumilio homolog 1 OS=Homo sapiens (Human) OX=9606 GN=PUM1 PE=1 SV=3	2136.18	0.915	0.929	0.879	0.701	0.378762	0.566965	0.710505	0.164888	6.6	10.46	1.66	1.21	72.1	63.1	60	67	50.9	8.79	3.25	19.39	5.3	18.28		High	5.499e-05	5.018e-06	45
FALSE	High	[K].CSYVVTNGLGINVFK.[D]	1xDBIA [C1]; 1xTMTPro [K15]; 1xTMTPro [N-Term]	1.23463e-09	4.51323e-05	1	1	1	P43490	P43490 [401-415]	0		CSYVVTNGLGINVFK	Nicotinamide phosphoribosyltransferase OS=Homo sapiens (Human) OX=9606 GN=NAMPT PE=1 SV=1	2518.43	0.823	0.683	0.915	0.701	0.604224	0.620682	0.550413	0.218776	32.67	23.17	4.49	7.74	429.1	407.6	338.3	378.1	281.2	10.98	22.9	34.43	12.44	11.22		High	5.499e-05	2.705e-10	48
FALSE	High	[R].QAAPCVLFFDE.[L]	1xDBIA [C5]; 1xTMTPro [N-Term]	0.00131488	0.000418575	1	1	3	P55072	P55072 [568-578]	0		QAAPCVLFFDE	Transitional endoplasmic reticulum ATPase OS=Homo sapiens (Human) OX=9606 GN=VCP PE=1 SV=4	1839.96	0.86	0.941	0.891	0.701	0.355822	0.525028	0.481676	0.162569	2.01	4.18	8.18	3.31	827.3	679.6	765.5	766.8	590.4	4.25	10.55	9.81	9.83	8.81		High	0.0002594	0.0007601	11
FALSE	High	[R].QEVPTCTGPE.[S]	1xDBIA [C6]; 1xTMTPro [N-Term]	0.0127103	0.00173928	1	1	1	Q96EK7	Q96EK7 [387-396]	0		QEVPTCTGPE	Constitutive coactivator of peroxisome proliferator-activated receptor gamma OS=Homo sapiens (Human) OX=9606 GN=FAM120B PE=1 SV=1	1660.85	0.754	0.741	0.921	0.701	0.321341	0.514971	0.610574	0.180034	2.85	11.22	13.12	3.57	51.2	38.9	36.2	47.2	33.1	5.52	10.9	15	18.72	10.92		High	0.001146	0.00831	31
FALSE	High	[E].YVFSQLLQCK.[Q]	1xDBIA [C9]; 1xTMTPro [K10]; 1xTMTPro [N-Term]	3.92089e-07	4.51323e-05	1	1	7	Q9P2R3	Q9P2R3 [381-390]	0		YVFSQLLQCK	Rabankyrin-5 OS=Homo sapiens (Human) OX=9606 GN=ANKFY1 PE=1 SV=2	2133.24	0.938	0.857	0.921	0.702	0.405292	0.605928	0.592448	0.356667	0.29	11.25	3.34	31.54	2240.5	1997.4	1919.7	2076	1616.5	4	8.59	12.63	3.19	49.58		High	5.499e-05	1.266e-07	45
FALSE	High	[R].ATDYGPEEVCE.[R]	1xDBIA [C10]; 1xTMTPro [N-Term]	0.000134526	4.51323e-05	1	1	4	O75157	O75157 [54-64]	0		ATDYGPEEVCE	TSC22 domain family protein 2 OS=Homo sapiens (Human) OX=9606 GN=TSC22D2 PE=1 SV=3	1812.86	0.858	1	0.923	0.702	0.384802	0.675136	0.42563	0.268276	15.08	4.25	1.3	21.16	226.3	187.8	225.4	208.9	173.2	6.27	9.48	7.04	9.19	32.55		High	5.499e-05	6.436e-05	30
FALSE	High	[R].SVICDSNATALE.[L]	1xDBIA [C4]; 1xTMTPro [N-Term]	1.99164e-05	4.51323e-05	1	1	6	Q9H4A3	Q9H4A3 [83-94]	0		SVICDSNATALE	Serine/threonine-protein kinase WNK1 OS=Homo sapiens (Human) OX=9606 GN=WNK1 PE=1 SV=2	1822.95	0.865	0.886	0.958	0.702	0.418884	0.514971	0.540133	0.141412	18.27	0.8	5.02	5.15	495.4	464.6	419.4	474.6	347.6	7.03	13.52	8.48	3.21	13.47		High	5.499e-05	8.379e-06	41
FALSE	High	[K].DSSDPCTIE.[R]	1xDBIA [C6]; 1xTMTPro [N-Term]	0.0186975	0.00242067	1	1	2	Q8N5C8	Q8N5C8 [630-638]	0		DSSDPCTIE	TGF-beta-activated kinase 1 and MAP3K7-binding protein 3 OS=Homo sapiens (Human) OX=9606 GN=TAB3 PE=1 SV=3	1566.76	0.881	0.931	0.934	0.702	0.355225	0.514971	0.439443	0.165016	6.72	4.51	3.47	5.53	327.8	275.3	277.7	299.2	230.1	5.99	8.05	9.95	3.58	15.79		High	0.001682	0.01246	14
FALSE	High	[K].EPCLFANTE.[K]	1xDBIA [C3]; 1xTMTPro [N-Term]	0.00212051	0.000443408	1	1	2	Q9NS87	Q9NS87 [574-582]	0		EPCLFANTE	Kinesin-like protein KIF15 OS=Homo sapiens (Human) OX=9606 GN=KIF15 PE=1 SV=1	1623.84	0.943	0.872	0.892	0.702	0.500571	0.514971	0.454408	0.174279	8	4.67	7.17	9.41	753.7	742.9	650.7	702.8	529.1	2.9	15.84	7.47	8.31	13.81		High	0.0003053	0.001269	30
FALSE	High	[R].EDGGPQCWGR.[K]	1xDBIA [C7]; 1xTMTPro [N-Term]	4.08522e-05	4.51323e-05	1	1	3	Q17RN3	Q17RN3 [334-343]	0		EDGGPQCWGR	Protein FAM98C OS=Homo sapiens (Human) OX=9606 GN=FAM98C PE=2 SV=1	1704.84	0.88	0.841	0.973	0.702	0.331768	0.515359	0.611876	0.262266	0.12	7.52	4.83	16.96	2075.1	1782.6	1748.7	2019.5	1457.1	1.5	6.61	11.41	5.93	28.49		High	5.499e-05	1.808e-05	18
FALSE	High	[E].KAGLSGQADFDDFCSSPGLGRPPAPTHVG.[A]	1xDBIA [C14]; 1xTMTPro [K1]; 1xTMTPro [N-Term]	1.26765e-10	4.51323e-05	1	1	1	O15027	O15027 [391-419]	0		KAGLSGQADFDDFCSSPGLGRPPAPTHVG	Protein transport protein Sec16A OS=Homo sapiens (Human) OX=9606 GN=SEC16A PE=1 SV=4	3788.97	0.963	0.956	0.997	0.702	0.46389	0.540269	0.858438	0.307858	1.64	6.62	5.62	27.77	906.5	868.6	866.2	925.1	673.9	3.84	7.63	4.59	6.26	38.32		High	5.499e-05	2.386e-11	43
FALSE	High	[K].AITGVVCY.[A]	1xDBIA [C7]; 1xTMTPro [N-Term]	0.0421135	0.00483831	1	1	2	Q9UHD2	Q9UHD2 [417-424]	0		AITGVVCY	Serine/threonine-protein kinase TBK1 OS=Homo sapiens (Human) OX=9606 GN=TBK1 PE=1 SV=1	1425.81	0.822	0.824	0.836	0.703	0.398156	0.515359	0.582816	0.143618	21.43	14.79	30.11	7.77	266.6	223.6	224	222.8	187.3	5.18	14.57	11.17	15.68	1.95		High	0.003354	0.03025	17
FALSE	High	[E].SSTCQNE.[I]	1xDBIA [C4]; 1xTMTPro [N-Term]	0.0884485	0.00875431	1	1	2	Q96EV8	Q96EV8 [274-280]	0		SSTCQNE	Dysbindin OS=Homo sapiens (Human) OX=9606 GN=DTNBP1 PE=1 SV=1	1368.67	0.937	0.908	0.903	0.703	0.401637	0.514971	0.588101	0.253751	3.74	7.44	2.39	25.75	707.1	662.3	642	667.9	519.7	2.71	6.35	5.62	7.39	20.08		High	0.006406	0.0724	3
FALSE	High	[E].TCSGGNENQE.[L]	1xDBIA [C2]; 1xTMTPro [N-Term]	0.000504267	4.51323e-05	1	1	2	Q7Z2Z2	Q7Z2Z2 [920-929]	0		TCSGGNENQE	Elongation factor-like GTPase 1 OS=Homo sapiens (Human) OX=9606 GN=EFL1 PE=1 SV=2	1638.77	0.841	0.94	0.97	0.703	0.313212	0.515359	0.706596	0.245771	1.65	4.94	15	1.37	252.3	204.3	209.7	229.8	149.8	10.78	9.15	7.63	19.67	24.47		High	5.499e-05	0.0002669	31
FALSE	High	[G].QCGNQIGTK.[F]	1xDBIA [C2]; 1xTMTPro [K9]; 1xTMTPro [N-Term]	1.62707e-05	4.51323e-05	1	1	6	Q9BUF5	Q9BUF5 [11-19]	0		QCGNQIGTK	Tubulin beta-6 chain OS=Homo sapiens (Human) OX=9606 GN=TUBB6 PE=1 SV=1	1853.06	0.799	0.867	0.921	0.704	0.298329	0.514971	0.760136	0.276635	2.51	7.09	25.02	24.62	2622.6	2129.3	2310.2	2416.4	1846	1.87	4.49	6.34	15.89	29.73		High	5.499e-05	6.744e-06	26
FALSE	High	[F].LFSQHSQCPYIE.[F]	1xDBIA [C8]; 1xTMTPro [N-Term]	0.000136034	4.51323e-05	1	1	3	O60524	O60524 [277-288]	0		LFSQHSQCPYIE	Nuclear export mediator factor NEMF OS=Homo sapiens (Human) OX=9606 GN=NEMF PE=1 SV=4	2052.05	0.751	0.863	0.765	0.704	0.37141	0.515359	0.550654	0.235481	25.26	7.09	38.35	14.13	272.9	214.6	221.6	208.9	190.3	21.28	3.88	10.23	11.43	2.76		High	5.499e-05	6.549e-05	15
FALSE	High	[K].SSPTEGCNDAFVE.[V]	1xDBIA [C7]; 1xTMTPro [N-Term]	6.43277e-05	4.51323e-05	1	1	4	Q9H694	Q9H694 [615-627]	0		SSPTEGCNDAFVE	Protein bicaudal C homolog 1 OS=Homo sapiens (Human) OX=9606 GN=BICC1 PE=1 SV=2	1955.93	0.949	0.847	0.932	0.704	0.507927	0.514971	0.454408	0.181313	8.45	6.68	0.14	12.88	180.2	166.3	146	167.9	126.9	5.57	10.45	12.73	11.08	17.11		High	5.499e-05	2.935e-05	27
FALSE	High	[H].LIQCLSDK.[K]	1xDBIA [C4]; 1xTMTPro [K8]; 1xTMTPro [N-Term]	0.000498858	4.51323e-05	1	2	2	Q92973	Q92973 [451-458]	0		LIQCLSDK	Transportin-1 OS=Homo sapiens (Human) OX=9606 GN=TNPO1 PE=1 SV=2	1824.09	0.887	0.825	0.81	0.704	0.392823	0.521078	0.482842	0.195177	5.26	23.21	3.03	11.67	1441.6	1240.3	1189.5	1281.7	1053.5	7.67	9.15	12.04	7.96	6.45		High	5.499e-05	0.0002642	12
FALSE	High	[E].QPGTACLSK.[F]	1xDBIA [C6]; 1xTMTPro [K9]; 1xTMTPro [N-Term]	0.00208631	0.000443408	1	1	4	Q9NQW6	Q9NQW6 [229-237]	0		QPGTACLSK	Anillin OS=Homo sapiens (Human) OX=9606 GN=ANLN PE=1 SV=2	1809.05	0.983	0.932	0.921	0.704	0.523859	0.514971	0.42563	0.262765	0.7	5.36	0.2	20.83	2006.7	1869.9	1773	1848.5	1420.2	3.18	9.76	6.72	4.86	30.42		High	0.0003053	0.001249	16
FALSE	High	[K].IAWECPEK.[N]	1xDBIA [C5]; 1xTMTPro [K8]; 1xTMTPro [N-Term]	0.00165721	0.000418575	1	1	4	Q9C0C9	Q9C0C9 [366-373]	0		IAWECPEK	(E3-independent) E2 ubiquitin-conjugating enzyme OS=Homo sapiens (Human) OX=9606 GN=UBE2O PE=1 SV=3	1880.06	0.953	0.862	0.934	0.705	0.460649	0.678107	0.733062	0.235337	1.24	17.63	19.93	23.97	1008.4	879.5	869.4	953.1	719.5	5.38	12.55	15.1	9.53	14.84		High	0.0002594	0.0009765	10
FALSE	High	[E].GTNTSGASECE.[S]	1xDBIA [C10]; 1xTMTPro [N-Term]	0.00244455	0.000443408	1	1	1	P35227	P35227 [247-257]	0		GTNTSGASECE	Polycomb group RING finger protein 2 OS=Homo sapiens (Human) OX=9606 GN=PCGF2 PE=1 SV=1	1655.79	0.878	0.87	1.05	0.705	0.325126	0.514971	0.893868	0.253443	5.61	1.08	11.44	30.31	70.6	63.2	62.2	68	49.7	9.59	13.16	12.45	15.21	11.96		High	0.0003053	0.001481	29
FALSE	High	[S].QGCSSGGGGGGSSAGGSG.[N]	1xDBIA [C3]; 1xTMTPro [N-Term]	1.24371e-08	4.51323e-05	1	1	5	Q9NZL4	Q9NZL4 [20-37]	0		QGCSSGGGGGGSSAGGSG	Hsp70-binding protein 1 OS=Homo sapiens (Human) OX=9606 GN=HSPBP1 PE=1 SV=2	1926.89	0.885	0.779	0.864	0.705	0.352645	0.514971	0.578052	0.271946	5.81	5.65	7.49	22.58	1195.4	1037.2	931.2	1032.3	843.1	3.43	6.36	12.18	9.26	28.22		High	5.499e-05	3.189e-09	92
FALSE	High	[E].CTSLQFVSPF.[A]	1xDBIA [C1]; 1xTMTPro [N-Term]	0.000498858	4.51323e-05	1	1	2	Q9H0H0	Q9H0H0 [12-21]	0		CTSLQFVSPF	Integrator complex subunit 2 OS=Homo sapiens (Human) OX=9606 GN=INTS2 PE=1 SV=2	1728.93	1.034	0.836	0.853	0.705	0.870587	0.547249	0.42563	0.176603	8.2	13.07	1.17	0.11	89.9	91.9	75.2	76.2	68.3	4.75	10.32	13.41	0.97	7.3		High	5.499e-05	0.000264	42
FALSE	High	[G].AGAGGGCGPGGADSSKPR.[I]	1xDBIA [C7]; 1xTMTPro [K16]; 1xTMTPro [N-Term]	1.86499e-11	4.51323e-05	1	1	5	Q9HB90	Q9HB90 [46-63]	0		AGAGGGCGPGGADSSKPR	Ras-related GTP-binding protein C OS=Homo sapiens (Human) OX=9606 GN=RRAGC PE=1 SV=1	2406.28	0.931	0.803	0.887	0.705	0.543878	0.514971	0.42563	0.206127	15.1	0.25	0.81	12.38	3310.2	3256.5	2652.3	2952.9	2334.9	4.18	11.48	15.01	6.87	18.98		High	5.499e-05	3.079e-12	31
FALSE	High	[E].NCNASPEPGAE.[A]	1xDBIA [C2]; 1xTMTPro [N-Term]	0.000529306	4.51323e-05	1	1	3	Q9UHY8	Q9UHY8 [25-35]	0		NCNASPEPGAE	Fasciculation and elongation protein zeta-2 OS=Homo sapiens (Human) OX=9606 GN=FEZ2 PE=1 SV=2	1688.82	0.857	0.887	0.913	0.705	0.308174	0.514971	0.5081	0.232347	4.11	7.68	7.76	8.21	328.8	273.3	293.4	288.8	223.8	5.43	6.04	10.82	8.41	19.19		High	5.499e-05	0.0002815	28
FALSE	High	[E].DADTSGPCCE.[H]	1xCarbamidomethyl [C8]; 1xDBIA [C9]; 1xTMTPro [N-Term]	0.000540808	4.51323e-05	1	1	4	Q9BZE9	Q9BZE9 [217-226]	0		DADTSGPCCE	Tether containing UBX domain for GLUT4 OS=Homo sapiens (Human) OX=9606 GN=ASPSCR1 PE=1 SV=1	1654.74	0.832	0.873	0.863	0.706	0.358102	0.514971	0.453274	0.232515	15.61	16.15	9.79	0.43	411.3	345.1	362.4	355	282.7	2	10.62	9.85	6.62	22.59		High	5.499e-05	0.0002879	43
FALSE	High	[E].AWLDCPPTPVLPE.[G]	1xDBIA [C5]; 1xTMTPro [N-Term]	0.00167488	0.000418575	1	1	2	Q9BQ90	Q9BQ90 [225-237]	0		AWLDCPPTPVLPE	Kelch domain-containing protein 3 OS=Homo sapiens (Human) OX=9606 GN=KLHDC3 PE=1 SV=1	2038.1	0.806	0.833	0.782	0.706	0.194738	0.514971	0.533802	0.129264	0.45	7.09	33.57	1.05	38.8	31	32	30.3	27.4	10.01	10.43	6.18	18.07	7.25		High	0.0002594	0.0009888	2
FALSE	High	[K].SWCPDCVQAEPVVR.[E]	2xDBIA [C3; C6]; 1xTMTPro [N-Term]	0.00015038	4.51323e-05	1	1	2	Q9BRA2	Q9BRA2 [41-54]	0		SWCPDCVQAEPVVR	Thioredoxin domain-containing protein 17 OS=Homo sapiens (Human) OX=9606 GN=TXNDC17 PE=1 SV=1	2485.3	0.875	0.861	0.952	0.706	0.36078	0.514971	0.527471	0.138905	12.45	3.01	4.09	5.95	369.1	346.1	313.2	346.3	271.4	4.56	8.89	8.26	4.15	7.69		High	5.499e-05	7.292e-05	25
FALSE	High	[K].YAGGNPVCVRPTPK.[W]	1xDBIA [C8]; 1xTMTPro [K14]; 1xTMTPro [N-Term]	3.1366e-06	4.51323e-05	1	1	2	Q15004	Q15004 [47-60]	0		YAGGNPVCVRPTPK	PCNA-associated factor OS=Homo sapiens (Human) OX=9606 GN=PCLAF PE=1 SV=1	2363.35	0.926	0.927	1.105	0.706	0.411562	0.918217	0.716918	0.265049	0.15	18.36	10.97	24.35	1307.3	1130.5	1211.9	1447.6	982.6	6.6	9.53	14.26	12.53	25.32		High	5.499e-05	1.167e-06	21
FALSE	High	[N].CLVGIGE.[H]	1xDBIA [C1]; 1xTMTPro [N-Term]	0.0518043	0.00549076	1	1	2	Q86UV5	Q86UV5 [54-60]	0		CLVGIGE	Ubiquitin carboxyl-terminal hydrolase 48 OS=Homo sapiens (Human) OX=9606 GN=USP48 PE=1 SV=1	1290.74	0.87	0.827	0.815	0.706	0.538586	0.537753	0.49513	0.176814	27.5	16.94	23.84	9.48	514.6	447.6	425.4	422.5	366.1	3.36	19.24	14.62	13.71	9.45		High	0.003801	0.03844	16
FALSE	High	[R].LSTASCPTPK.[V]	1xDBIA [C6]; 1xTMTPro [K10]; 1xTMTPro [N-Term]	0.000595538	0.000159506	1	1	1	Q9NQX3	Q9NQX3 [279-288]	0		LSTASCPTPK	Gephyrin OS=Homo sapiens (Human) OX=9606 GN=GPHN PE=1 SV=1	1909.11	0.995	0.885	1.023	0.706	0.81824	0.514971	0.654406	0.193658	13.57	0.8	5.4	14.9	263.3	277.4	233	276.1	197.9	5.14	13.31	9.98	4.14	15.33		High	0.0001071	0.0003206	17
FALSE	High	[K].LLVPCALDPPNPN.[C]	1xDBIA [C5]; 1xTMTPro [N-Term]	6.33164e-06	4.51323e-05	1	1	6	Q9UBT2	Q9UBT2 [428-440]	0		LLVPCALDPPNPN	SUMO-activating enzyme subunit 2 OS=Homo sapiens (Human) OX=9606 GN=UBA2 PE=1 SV=2	1963.1	0.888	0.854	0.952	0.706	0.600814	0.64669	0.684084	0.226037	16.69	19.23	14.58	11.96	177	164.1	157.8	168.5	125	4.92	12.62	17.25	12.92	10		High	5.499e-05	2.473e-06	30
FALSE	High	[E].IVHIQAGQCGNQIG.[AT]	1xDBIA [C9]; 1xTMTPro [N-Term]	8.70275e-05	4.51323e-05	3	5	17	Q13509; Q9BUF5; P07437	Q13509 [4-17]; Q9BUF5 [4-17]; P07437 [4-17]	0		IVHIQAGQCGNQIG	Tubulin beta-3 chain OS=Homo sapiens (Human) OX=9606 GN=TUBB3 PE=1 SV=2 Tubulin beta-6 chain OS=Homo sapiens (Human) OX=9606 GN=TUBB6 PE=1 SV=1 Tubulin beta chain OS=Homo sapiens (Human) OX=9606 GN=TUBB PE=1 SV=2	2038.12	0.855	0.907	0.892	0.706	0.323495	0.514971	0.676559	0.264919	5.84	5.63	19.57	26.16	3216.1	2766.2	2915.4	2999.4	2375.8	3.3	4.64	5.26	14.99	25.78	Shared	High	5.499e-05	4.057e-05	34
FALSE	High	[R].EGGVIVDYHGCDFFPER.[W]	1xDBIA [C11]; 1xTMTPro [N-Term]	9.75038e-10	4.51323e-05	1	1	2	Q9Y3D8	Q9Y3D8 [71-87]	0		EGGVIVDYHGCDFFPER	Adenylate kinase isoenzyme 6 OS=Homo sapiens (Human) OX=9606 GN=AK6 PE=1 SV=1	2540.26	0.935	0.956	0.884	0.706	0.536832	0.65551	0.501348	0.211939	13.07	14.96	9.71	14.76	481.5	450.3	460.1	437.6	372.5	5.6	11.04	11.19	5.61	16.66		High	5.499e-05	2.104e-10	34
FALSE	High	[E].PSAPCAPEPWPAGEEPVR.[C]	1xDBIA [C5]; 1xTMTPro [N-Term]	5.65862e-06	4.51323e-05	1	1	1	Q96LD4	Q96LD4 [111-128]	0		PSAPCAPEPWPAGEEPVR	E3 ubiquitin-protein ligase TRIM47 OS=Homo sapiens (Human) OX=9606 GN=TRIM47 PE=1 SV=2	2490.28	0.928	0.954	0.917	0.707	0.355355	0.553746	0.464235	0.196721	1.69	7.52	5.04	18.37	408.2	379.1	389.5	382.9	321.6	6.76	1.14	3.48	10.63	12.98		High	5.499e-05	2.183e-06	46
FALSE	High	[R].SLLCGEDE.[A]	1xDBIA [C4]; 1xTMTPro [N-Term]	0.025386	0.00335599	1	1	2	Q9HAV4	Q9HAV4 [938-945]	0		SLLCGEDE	Exportin-5 OS=Homo sapiens (Human) OX=9606 GN=XPO5 PE=1 SV=1	1465.75	0.924	0.923	0.984	0.707	0.534881	0.514971	0.666572	0.201195	12.14	7.03	4.32	14.88	223.9	192.9	206.7	220.4	158.3	4	11.27	8.53	9.66	17.52		High	0.002378	0.0172	19
FALSE	High	[E].IADGLCLE.[V]	1xDBIA [C6]; 1xTMTPro [N-Term]	0.0651237	0.00674904	1	1	2	P13693	P13693 [23-30]	0		IADGLCLE	Translationally-controlled tumor protein OS=Homo sapiens (Human) OX=9606 GN=TPT1 PE=1 SV=1	1433.8	0.833	0.712	0.709	0.707	0.946394	0.613235	0.511615	0.229112	6.34	3.23	1.91	15.42	128.5	123.2	107.6	103.9	89	20.13	15	13.94	9.92	14.93		High	0.004888	0.05018	18
FALSE	High	[R].CYYSNTDAVIYVVD.[S]	1xDBIA [C1]; 1xTMTPro [N-Term]	0.000136794	4.51323e-05	1	1	1	P40616	P40616 [80-93]	0		CYYSNTDAVIYVVD	ADP-ribosylation factor-like protein 1 OS=Homo sapiens (Human) OX=9606 GN=ARL1 PE=1 SV=1	2225.11	0.786	0.984	0.826	0.707	0.353446	0.725213	0.42563	0.253774	4.64	16.91	4.86	16.49	29.2	23	27.4	24.1	20.6	13.11	3.63	13.03	8.57	5.62		High	5.499e-05	6.576e-05	70
FALSE	High	[K].LYDVCPHVSD.[S]	1xDBIA [C5]; 1xTMTPro [N-Term]	0.00420029	0.000443408	1	1	1	Q9C0C9	Q9C0C9 [240-249]	0		LYDVCPHVSD	(E3-independent) E2 ubiquitin-conjugating enzyme OS=Homo sapiens (Human) OX=9606 GN=UBE2O PE=1 SV=3	1747.9	1.013	0.931	1.031	0.707	0.674468	0.514971	0.746582	0.272914	1.45	1.84	10.92	27.83	353.5	352.3	334.5	355.1	259.2	3.15	9.38	1.23	6.8	23.95		High	0.0003314	0.002618	8
FALSE	High	[R].DLQPFPTCQAL.[V]	1xDBIA [C8]; 1xTMTPro [N-Term]	0.00270136	0.000443408	1	1	3	Q14137	Q14137 [397-407]	0		DLQPFPTCQAL	Ribosome biogenesis protein BOP1 OS=Homo sapiens (Human) OX=9606 GN=BOP1 PE=1 SV=2	1832.99	0.822	0.768	0.783	0.707	0.598435	0.514971	0.522603	0.196896	5.82	9.42	9.56	9.47	125.8	103.4	96.7	98.5	89	7.88	11.24	9.11	9.55	3.98		High	0.0003053	0.001647	8
FALSE	High	[R].ASYFQCVQR.[E]	1xDBIA [C6]; 1xTMTPro [N-Term]	0.000196356	4.51323e-05	1	1	4	P30281	P30281 [42-50]	0		ASYFQCVQR	G1/S-specific cyclin-D3 OS=Homo sapiens (Human) OX=9606 GN=CCND3 PE=1 SV=2	1701.91	0.94	0.87	0.949	0.708	0.434575	0.514971	0.42563	0.278703	4.36	3.03	1.69	23.19	2196.9	2064.7	1916.7	2108.1	1590.3	2.16	9.18	8.2	3.64	32.84		High	5.499e-05	9.688e-05	7
FALSE	High	[F].SISPCQISQIYK.[Q]	1xDBIA [C5]; 1xTMTPro [K12]; 1xTMTPro [N-Term]	8.06204e-06	4.51323e-05	1	1	2	Q12800	Q12800 [449-460]	0		SISPCQISQIYK	Alpha-globin transcription factor CP2 OS=Homo sapiens (Human) OX=9606 GN=TFCP2 PE=1 SV=2	2271.3	0.9	0.819	0.823	0.708	0.44158	0.546729	0.492453	0.227341	10.59	9.45	7.06	6.79	606.3	524.2	496.3	524.8	451.1	4.53	13.99	13.29	9.46	11.08		High	5.499e-05	3.196e-06	14
FALSE	High	[R].DSCISPSEPE.[T]	1xDBIA [C3]; 1xTMTPro [N-Term]	0.000579836	0.000159506	1	1	3	Q8TDB6	Q8TDB6 [217-226]	0		DSCISPSEPE	E3 ubiquitin-protein ligase DTX3L OS=Homo sapiens (Human) OX=9606 GN=DTX3L PE=1 SV=1	1663.82	0.919	0.921	0.875	0.708	0.36954	0.514971	0.426383	0.247092	3.2	3.57	3.92	18.5	133.2	119.9	122.6	116.5	98.4	3.21	5.81	9.82	8.62	24.81		High	0.0001071	0.0003112	30
FALSE	High	[R].ACNLTDTQKE.[V]	1xDBIA [C2]; 1xTMTPro [K9]; 1xTMTPro [N-Term]	0.000152913	4.51323e-05	1	1	2	Q7LBC6	Q7LBC6 [1356-1365]	0		ACNLTDTQKE	Lysine-specific demethylase 3B OS=Homo sapiens (Human) OX=9606 GN=KDM3B PE=1 SV=2	2027.11	0.95	0.873	0.913	0.708	0.924943	0.557398	0.527471	0.242551	17.23	24.65	8.05	13.49	369.9	376	306.3	320.2	248.5	6.06	18.59	15.76	10.53	20.27		High	5.499e-05	7.39e-05	12
FALSE	High	[K].DAATTVCSK.[F]	1xDBIA [C7]; 1xTMTPro [K9]; 1xTMTPro [N-Term]	0.00101337	0.000359979	1	1	1	Q52LW3	Q52LW3 [1060-1068]	0		DAATTVCSK	Rho GTPase-activating protein 29 OS=Homo sapiens (Human) OX=9606 GN=ARHGAP29 PE=1 SV=2	1800.02	0.814	0.884	0.949	0.708	0.374025	0.582326	0.565867	0.253398	0.6	10.1	5.67	20.67	434.7	384	392.2	405.5	307.8	5.6	8.13	9.02	7.17	19.86		High	0.0001956	0.0005703	21
FALSE	High	[E].SDTDGAGGNSSSSAAMQSSCSSTSGGGGGGGGGGGGGK.[S]	1xDBIA [C20]; 1xTMTPro [K38]; 1xTMTPro [N-Term]	1.30288e-17	4.51323e-05	1	1	3	Q16204	Q16204 [8-45]	0		SDTDGAGGNSSSSAAMQSSCSSTSGGGGGGGGGGGGGK	Coiled-coil domain-containing protein 6 OS=Homo sapiens (Human) OX=9606 GN=CCDC6 PE=1 SV=2	3955.79	0.865	0.864	0.987	0.708	0.339664	0.521324	0.759172	0.267648	1.56	12.03	10.23	22.57	1771.1	1532.4	1529.4	1764.3	1248.8	0.7	9.43	13.55	12.93	29.12		High	5.499e-05	8.35e-19	141
FALSE	High	[K].ETARPSCE.[I]	1xDBIA [C7]; 1xTMTPro [N-Term]	0.0151435	0.0019378	1	1	2	Q92538	Q92538 [607-614]	0		ETARPSCE	Golgi-specific brefeldin A-resistance guanine nucleotide exchange factor 1 OS=Homo sapiens (Human) OX=9606 GN=GBF1 PE=1 SV=2	1492.77	0.906	0.902	0.963	0.708	0.506036	0.514971	0.597356	0.233564	17.99	10.26	5.44	7.94	1281.6	1237.2	1151.3	1281.1	907.7	3.83	14.48	10.87	12.39	24.65		High	0.001362	0.009946	9
FALSE	High	[E].ANDGSLCLAME.[Y]	1xDBIA [C7]; 1xTMTPro [N-Term]	0.000438099	4.51323e-05	1	1	3	Q96KB5	Q96KB5 [106-116]	0		ANDGSLCLAME	Lymphokine-activated killer T-cell-originated protein kinase OS=Homo sapiens (Human) OX=9606 GN=PBK PE=1 SV=3	1723.87	0.888	0.875	0.981	0.708	0.424812	0.514971	0.64207	0.245771	16.36	3.69	3.68	14.21	152.3	135.2	133.4	149.5	108.2	0.15	11.42	2.64	10.04	24.28		High	5.499e-05	0.000229	37
FALSE	High	[R].CTVDGSPHELE.[S]	1xDBIA [C1]; 1xTMTPro [N-Term]	0.00589248	0.000798928	1	1	1	Q9NRL3	Q9NRL3 [337-347]	0		CTVDGSPHELE	Striatin-4 OS=Homo sapiens (Human) OX=9606 GN=STRN4 PE=1 SV=2	1786.9	0.78	0.757	0.832	0.709	0.232164	0.514971	0.432703	0.245953	0.92	1.52	7.86	2.94	158.9	123.9	120.3	127.2	108.4	2.55	3.83	16.9	9.01	26.89		High	0.0005645	0.003737	7
FALSE	High	[KR].NMMAACDPR.[H]	1xDBIA [C6]; 1xTMTPro [N-Term]	0.000310535	4.51323e-05	4	9	13	Q13509; A6NNZ2; Q9BUF5; P07437	Q13509 [298-306]; A6NNZ2 [298-306]; Q9BUF5 [298-306]; P07437 [298-306]	0		NMMAACDPR	Tubulin beta-3 chain OS=Homo sapiens (Human) OX=9606 GN=TUBB3 PE=1 SV=2 Tubulin beta 8B OS=Homo sapiens (Human) OX=9606 GN=TUBB8B PE=1 SV=1 Tubulin beta-6 chain OS=Homo sapiens (Human) OX=9606 GN=TUBB6 PE=1 SV=1 Tubulin beta chain OS=Homo sapiens (Human) OX=9606 GN=TUBB PE=1 SV=2	1608.8	0.818	0.973	0.963	0.709	0.322482	0.534576	0.613321	0.235481	10.21	0.31	5.55	3.92	683.7	559	665	653.8	481.7	1.91	9.07	10.99	14.64	24.42	Shared	High	5.499e-05	0.0001584	38
FALSE	High	[F].AIGSDGLCC.[Q]	1xCarbamidomethyl [C8]; 1xDBIA [C9]; 1xTMTPro [N-Term]	0.00648721	0.000798928	1	1	1	Q92499	Q92499 [103-111]	0		AIGSDGLCC	ATP-dependent RNA helicase DDX1 OS=Homo sapiens (Human) OX=9606 GN=DDX1 PE=1 SV=2	1495.76	0.847	0.913	0.902	0.709	0.391939	0.665966	0.454408	0.240026	15.58	19.04	3.75	0.3	379.3	321.5	346.4	316	281.3	7.65	9.28	7.32	9.07	18.18		High	0.0005876	0.004132	6
FALSE	High	[N].CTGAAAVQE.[E]	1xDBIA [C1]; 1xTMTPro [N-Term]	0.00137106	0.000418575	1	1	2	O94992	O94992 [18-26]	0		CTGAAAVQE	Protein HEXIM1 OS=Homo sapiens (Human) OX=9606 GN=HEXIM1 PE=1 SV=1	1449.77	0.884	0.787	0.886	0.71	0.35371	0.514971	0.455337	0.135152	6.23	5.96	5.27	3.44	508.9	466.8	415.5	450.7	351.3	3.25	11.13	13.77	6.63	3.31		High	0.0002594	0.000792	25
FALSE	High	[R].YGQNCHK.[G]	1xDBIA [C5]; 1xTMTPro [K7]; 1xTMTPro [N-Term]	0.00668571	0.000798928	1	1	1	O15355	O15355 [160-166]	0		YGQNCHK	Protein phosphatase 1G OS=Homo sapiens (Human) OX=9606 GN=PPM1G PE=1 SV=1	1753.97	0.859	0.833	0.884	0.71	0.348827	0.514971	0.505406	0.275192	2.65	10.86	2.25	9.94	854.9	724.1	712.5	763.6	613.2	1.25	9.74	10.86	6.71	35.22		High	0.0005876	0.00425	17
FALSE	High	[D].CLQGFQLTH.[S]	1xDBIA [C1]; 1xTMTPro [N-Term]	0.000242337	4.51323e-05	4	9	4	Q13509; A6NNZ2; Q9BUF5; P07437	Q13509 [129-137]; A6NNZ2 [129-137]; Q9BUF5 [129-137]; P07437 [129-137]	0		CLQGFQLTH	Tubulin beta-3 chain OS=Homo sapiens (Human) OX=9606 GN=TUBB3 PE=1 SV=2 Tubulin beta 8B OS=Homo sapiens (Human) OX=9606 GN=TUBB8B PE=1 SV=1 Tubulin beta-6 chain OS=Homo sapiens (Human) OX=9606 GN=TUBB6 PE=1 SV=1 Tubulin beta chain OS=Homo sapiens (Human) OX=9606 GN=TUBB PE=1 SV=2	1646.9	0.785	0.749	0.887	0.71	0.514836	0.557171	0.537429	0.212518	14.31	1.02	16.29	20.47	212.6	174.5	166.6	188.5	150.9	5.88	17.87	17.33	9.2	8.51	Shared	High	5.499e-05	0.0001211	24
FALSE	High	[E].AAPNVANNTGPHAASCFG.[A]	1xDBIA [C16]; 1xTMTPro [N-Term]	6.03685e-11	4.51323e-05	1	1	6	O60716	O60716 [603-620]	0		AAPNVANNTGPHAASCFG	Catenin delta-1 OS=Homo sapiens (Human) OX=9606 GN=CTNND1 PE=1 SV=1	2299.16	0.967	0.951	0.968	0.71	0.573725	0.514971	0.862522	0.296259	8.3	6.59	8.06	35.63	2227	2152.7	2136.4	2156.9	1667.9	3.87	7.04	3.34	6.55	30		High	5.499e-05	1.08e-11	86
FALSE	High	[D].LGEPLYEEPCNE.[I]	1xDBIA [C10]; 1xTMTPro [N-Term]	0.00592792	0.000798928	1	1	1	Q9HC35	Q9HC35 [949-960]	0		LGEPLYEEPCNE	Echinoderm microtubule-associated protein-like 4 OS=Homo sapiens (Human) OX=9606 GN=EML4 PE=1 SV=3	1992.99	0.963	0.704	0.986	0.71	0.704302	0.514971	0.967815	0.16516	19.09	12.61	45.12	6.39	16.6	16	11.7	14.3	10.3	10.31	10.88	4.02	39.76	15.27		High	0.0005645	0.003756	21
FALSE	High	[K].ETNDDNYGPGPSLRPPNVACWR.[D]	1xDBIA [C20]; 1xTMTPro [N-Term]	1.39166e-08	4.51323e-05	1	1	3	Q9Y520	Q9Y520 [158-179]	0		ETNDDNYGPGPSLRPPNVACWR	Protein PRRC2C OS=Homo sapiens (Human) OX=9606 GN=PRRC2C PE=1 SV=4	3058.51	0.967	0.883	0.911	0.71	0.563001	0.514971	0.439443	0.247107	7.44	3.9	5.43	2.37	2203	2184.9	1894.8	2083	1564.4	6.26	16.16	12.85	8.58	31.44		High	5.499e-05	3.587e-09	13
FALSE	High	[K].SISADCAK.[D]	1xDBIA [C6]; 1xTMTPro [K8]; 1xTMTPro [N-Term]	0.000792611	0.000257308	1	1	4	Q12802	Q12802 [967-974]	0		SISADCAK	A-kinase anchor protein 13 OS=Homo sapiens (Human) OX=9606 GN=AKAP13 PE=1 SV=2	1698.97	0.861	0.839	0.881	0.71	0.338787	0.514971	0.42563	0.170433	5.79	7.76	5.05	3.36	2013.1	1761	1649.5	1835.1	1429.6	4.46	9.23	10.28	7.28	14.66		High	0.0001491	0.0004362	17
FALSE	High	[S].CTTNCLAPLAK.[V]	1xCarbamidomethyl [C5]; 1xDBIA [C1]; 1xTMTPro [K11]; 1xTMTPro [N-Term]	4.50472e-08	4.51323e-05	1	2	4	P04406	P04406 [152-162]	0		CTTNCLAPLAK	Glyceraldehyde-3-phosphate dehydrogenase OS=Homo sapiens (Human) OX=9606 GN=GAPDH PE=1 SV=3	2096.19	0.727	0.799	0.808	0.71	0.313412	0.528039	0.485496	0.219693	4.17	10.64	10.81	14.81	2261.4	1652.2	1814.1	1826.4	1565	7.53	13.59	23.76	6.18	12.25		High	5.499e-05	1.256e-08	64
FALSE	High	[F].CCSPEPE.[A]	1xCarbamidomethyl [C2]; 1xDBIA [C1]; 1xTMTPro [N-Term]	0.0607127	0.00651396	1	1	3	Q13501	Q13501 [26-32]	0		CCSPEPE	Sequestosome-1 OS=Homo sapiens (Human) OX=9606 GN=SQSTM1 PE=1 SV=1	1421.67	0.835	0.843	0.831	0.71	0.421567	0.714889	0.457924	0.16516	22.79	19.39	9.6	0.1	657.4	607.3	554.4	546.5	461.3	6.35	18.22	20.88	8.55	4.72		High	0.004548	0.04606	20
FALSE	High	[D].LFVLPANCGSSDGCEE.[L]	1xCarbamidomethyl [C8]; 1xDBIA [C14]; 1xTMTPro [N-Term]	0.000128659	4.51323e-05	1	1	5	Q8WZA9	Q8WZA9 [145-160]	0		LFVLPANCGSSDGCEE	Immunity-related GTPase family Q protein OS=Homo sapiens (Human) OX=9606 GN=IRGQ PE=1 SV=1	2298.11	0.876	0.853	0.858	0.71	0.353446	0.514971	0.42563	0.261946	0.24	3.26	2.15	7.92	148.9	124.4	123.8	121.7	109.3	4.05	11.66	7.36	4.33	33.65		High	5.499e-05	6.167e-05	24
FALSE	High	[R].AKPPSSSSTCTD.[S]	1xDBIA [C10]; 1xTMTPro [K2]; 1xTMTPro [N-Term]	0.00422503	0.000443408	1	1	3	Q96EV8	Q96EV8 [293-304]	0		AKPPSSSSTCTD	Dysbindin OS=Homo sapiens (Human) OX=9606 GN=DTNBP1 PE=1 SV=1	2085.11	0.96	0.939	0.932	0.711	0.428584	0.515799	0.454408	0.232132	0.28	7.46	2.4	23.49	1780.1	1683.5	1646.6	1735.7	1345.1	4.09	5.27	5.66	3.63	18.32		High	0.0003314	0.002634	5
FALSE	High	[E].GIDTTNACYG.[G]	1xDBIA [C8]; 1xTMTPro [N-Term]	0.00373742	0.000443408	1	2	4	Q01581	Q01581 [122-131]	0		GIDTTNACYG	Hydroxymethylglutaryl-CoA synthase, cytoplasmic OS=Homo sapiens (Human) OX=9606 GN=HMGCS1 PE=1 SV=2	1614.81	0.801	0.837	0.74	0.711	0.338661	0.514971	0.708749	0.327002	13.3	6.97	7.11	42.2	158.1	124.8	134.5	123.5	124.3	13.19	12.84	7.42	19.06	22.52		High	0.0003053	0.002312	33
FALSE	High	[RC].LIPDGCGVK.[Y]	1xDBIA [C6]; 1xTMTPro [K9]; 1xTMTPro [N-Term]	0.00280932	0.000443408	1	2	11	P27635	P27635 [190-198]	0		LIPDGCGVK	60S ribosomal protein L10 OS=Homo sapiens (Human) OX=9606 GN=RPL10 PE=1 SV=4	1806.08	0.894	0.886	0.917	0.711	0.35371	0.514971	0.454408	0.248609	3.29	9.44	5.89	18.66	5050.7	4486.9	4351.7	4762.6	3689.3	2.8	6.43	7.15	6.24	25.26		High	0.0003053	0.00172	13
FALSE	High	[E].CLTSLQPLPLPTPPAANE.[A]	1xDBIA [C1]; 1xTMTPro [N-Term]	0.00356827	0.000443408	1	1	1	Q8TD17	Q8TD17 [16-33]	0		CLTSLQPLPLPTPPAANE	Zinc finger protein 398 OS=Homo sapiens (Human) OX=9606 GN=ZNF398 PE=1 SV=1	2462.36	0.914	0.899	0.976	0.711	0.380537	0.514971	0.939785	0.240406	3.43	12.35	3.48	3.67	139.3	117.1	115.2	138.5	100.7	6.32	7.69	10.87	8.19	17.52		High	0.0003053	0.002202	6
FALSE	High	[M].ACGLVASNLNLK.[P]	1xAcetyl [N-Term]; 1xDBIA [C2]; 1xTMTPro [K12]	0.000135278	4.51323e-05	1	1	7	P09382	P09382 [2-13]	0	P09382 1xAcetyl [N-Term]	ACGLVASNLNLK	Galectin-1 OS=Homo sapiens (Human) OX=9606 GN=LGALS1 PE=1 SV=2	1845.06	0.931	0.805	0.796	0.711	0.46949	0.515799	0.425267	0.210964	1.55	29.44	3.13	17.34	1287.6	1076	930.4	1025	915.2	9.41	17.83	21.64	5.83	4.09		High	5.499e-05	6.495e-05	68
FALSE	High	[PD].LDSSCKE.[SA]	1xDBIA [C5]; 1xTMTPro [K6]; 1xTMTPro [N-Term]	0.0830056	0.00810244	2	2	2	Q9Y6Q9; P31948	Q9Y6Q9 [642-648]; P31948 [457-463]	0		LDSSCKE	Nuclear receptor coactivator 3 OS=Homo sapiens (Human) OX=9606 GN=NCOA3 PE=1 SV=1 Stress-induced-phosphoprotein 1 OS=Homo sapiens (Human) OX=9606 GN=STIP1 PE=1 SV=1	1685.94	1.07	0.866	0.936	0.711	0.677794	0.73952	0.758706	0.262765	12.64	45.28	23.13	21.36	1516.4	1623	1273.1	1375.4	1044.8	7.05	17.76	29.3	13.06	22.51	Shared	High	0.005886	0.06685	7
FALSE	High	[E].IGPIGWHCLDDK.[N]	1xDBIA [C8]; 1xTMTPro [K12]; 1xTMTPro [N-Term]	4.46193e-07	4.51323e-05	1	1	4	P47224	P47224 [99-110]	0		IGPIGWHCLDDK	Guanine nucleotide exchange factor MSS4 OS=Homo sapiens (Human) OX=9606 GN=RABIF PE=1 SV=2	2258.26	0.831	0.875	0.911	0.711	0.329667	0.515359	0.495919	0.169668	5.93	11.73	4.13	11.32	1900.6	1601	1685	1686.1	1351.5	2	8.15	9.61	11.35	8.19		High	5.499e-05	1.454e-07	17
FALSE	High	[E].TGSDNQPLGNNQQSNCE.[Y]	1xDBIA [C16]; 1xTMTPro [N-Term]	1.02076e-05	4.51323e-05	1	1	2	P68543	P68543 [18-34]	0		TGSDNQPLGNNQQSNCE	UBX domain-containing protein 2A OS=Homo sapiens (Human) OX=9606 GN=UBXN2A PE=1 SV=1	2406.13	0.797	0.904	0.973	0.711	0.320151	0.514971	0.692391	0.281177	7.1	12.74	10.76	28.23	105.5	88.2	104.3	93.5	75.1	13.11	12.93	19.77	11.36	18.38		High	5.499e-05	4.094e-06	45
FALSE	High	[E].SIGNCPFSQR.[L]	1xDBIA [C5]; 1xTMTPro [N-Term]	0.000435728	4.51323e-05	1	3	8	Q9Y696	Q9Y696 [31-40]	0		SIGNCPFSQR	Chloride intracellular channel protein 4 OS=Homo sapiens (Human) OX=9606 GN=CLIC4 PE=1 SV=4	1708.91	0.871	0.906	0.86	0.711	0.379126	0.784112	0.562143	0.265512	7.14	15.51	7.17	32.19	3570.7	2833.5	3247.6	3366.1	2818	9.86	9.06	8.84	8.19	19.06		High	5.499e-05	0.000228	10
FALSE	High	[N].QVNLASCCVMPPDLTAFAK.[Q]	2xDBIA [C7; C8]; 1xTMTPro [K19]; 1xTMTPro [N-Term]	1.20042e-09	4.51323e-05	1	1	4	P48507	P48507 [187-205]	0		QVNLASCCVMPPDLTAFAK	Glutamate--cysteine ligase regulatory subunit OS=Homo sapiens (Human) OX=9606 GN=GCLM PE=1 SV=1	3208.75	0.885	0.858	0.891	0.711	0.323677	0.514971	0.454408	0.179118	0.77	13.03	7.19	9.54	1351.8	1194.7	1158.7	1208.5	965	0.24	5.47	9.71	6.11	11.57		High	5.499e-05	2.627e-10	42
FALSE	High	[N].HAVVHGNLACVYYE.[Q]	1xDBIA [C10]; 1xTMTPro [N-Term]	3.25715e-07	4.51323e-05	1	1	4	O15294	O15294 [258-271]	0		HAVVHGNLACVYYE	UDP-N-acetylglucosamine--peptide N-acetylglucosaminyltransferase 110 kDa subunit OS=Homo sapiens (Human) OX=9606 GN=OGT PE=1 SV=3	2175.13	0.895	0.751	0.88	0.712	0.405292	0.515359	0.464755	0.197736	10.35	4.79	7.52	5.47	317.7	302.8	250	279.5	226.2	4.92	13.83	16.52	6.23	10.17		High	5.499e-05	1.042e-07	13
FALSE	High	[D].CAFMVDNE.[A]	1xOxidation [M4]; 1xDBIA [C1]; 1xTMTPro [N-Term]	0.0363042	0.0044088	3	7	4	Q71U36; Q9BQE3; P68366	Q71U36 [200-207]; Q9BQE3 [200-207]; P68366 [200-207]	0		CAFMVDNE	Tubulin alpha-1A chain OS=Homo sapiens (Human) OX=9606 GN=TUBA1A PE=1 SV=1 Tubulin alpha-1C chain OS=Homo sapiens (Human) OX=9606 GN=TUBA1C PE=1 SV=1 Tubulin alpha-4A chain OS=Homo sapiens (Human) OX=9606 GN=TUBA4A PE=1 SV=1	1544.74	0.87	0.88	0.968	0.712	0.388434	0.514971	0.864696	0.159374	13.41	9.93	22.88	2.44	68.2	59	59.7	65.7	48.5	0.57	12.29	6.54	17.83	7.04	Shared	High	0.003081	0.02552	22
FALSE	High	[G].ACVSSVCVNYE.[S]	1xCarbamidomethyl [C2]; 1xDBIA [C7]; 1xTMTPro [N-Term]	0.000324477	4.51323e-05	1	1	4	Q9Y6Y8	Q9Y6Y8 [753-763]	0		ACVSSVCVNYE	SEC23-interacting protein OS=Homo sapiens (Human) OX=9606 GN=SEC23IP PE=1 SV=1	1830.9	0.935	0.919	0.885	0.712	0.422516	0.514971	0.683062	0.279065	5.16	7.17	9.87	28.15	1178.2	1101.4	1094.4	1128	907.5	4.92	5.76	3.06	13.81	29.64		High	5.499e-05	0.0001663	28
FALSE	High	[K].LTPGCEAE.[A]	1xDBIA [C5]; 1xTMTPro [N-Term]	0.0749516	0.00753299	1	1	1	P49327	P49327 [2355-2362]	0		LTPGCEAE	Fatty acid synthase OS=Homo sapiens (Human) OX=9606 GN=FASN PE=1 SV=3	1419.75	1.038	1.03	1.012	0.712	0.710062	0.930019	0.960314	0.247107	3.78	6.24	32.89	10.33	58.7	57.2	60.5	59.4	42.2	14.23	12.67	3.22	11.08	30.57		High	0.005407	0.05928	10
FALSE	High	[R].CSSVTGVQR.[R]	1xDBIA [C1]; 1xTMTPro [N-Term]	0.000196356	4.51323e-05	1	1	2	O60343	O60343 [316-324]	0		CSSVTGVQR	TBC1 domain family member 4 OS=Homo sapiens (Human) OX=9606 GN=TBC1D4 PE=1 SV=2	1536.85	0.805	0.868	0.961	0.712	0.32063	0.514971	0.610443	0.237976	0.7	5.66	5.08	1.12	995.4	810.6	873.1	949.5	679.5	2.8	7.47	8.12	13.18	23.64		High	5.499e-05	9.699e-05	10
FALSE	High	[K].CGQTSK.[T]	1xDBIA [C1]; 1xTMTPro [K6]; 1xTMTPro [N-Term]	0.0725948	0.00729243	1	1	1	Q96P48	Q96P48 [995-1000]	0		CGQTSK	Arf-GAP with Rho-GAP domain, ANK repeat and PH domain-containing protein 1 OS=Homo sapiens (Human) OX=9606 GN=ARAP1 PE=1 SV=3	1527.88	0.878	0.839	0.962	0.712	0.334706	0.514971	0.757896	0.304513	0.41	1.28	19.9	22.55	710.3	580.7	630.8	683.6	506.1	9.67	6.65	13.54	13.03	31.93		High	0.005265	0.05679	12
FALSE	High	[K].KMEDSVGCLE.[T]	1xDBIA [C8]; 1xTMTPro [K1]; 1xTMTPro [N-Term]	0.000266181	4.51323e-05	1	1	3	P35579	P35579 [1372-1381]	0		KMEDSVGCLE	Myosin-9 OS=Homo sapiens (Human) OX=9606 GN=MYH9 PE=1 SV=4	2015.08	0.715	0.796	0.826	0.712	0.321341	0.514971	0.454408	0.253749	12.85	12.79	5.19	17.91	2645.4	1810.8	2171.4	2334.8	1755	9.38	8.84	4.01	4.17	31.03		High	5.499e-05	0.0001345	10
FALSE	High	[R].DTINTSCDIE.[L]	1xDBIA [C7]; 1xTMTPro [N-Term]	0.0013639	0.000418575	1	1	5	Q9UM54	Q9UM54 [1096-1105]	0		DTINTSCDIE	Unconventional myosin-VI OS=Homo sapiens (Human) OX=9606 GN=MYO6 PE=1 SV=4	1710.85	0.663	0.811	0.838	0.713	0.287582	0.333887	0.436819	0.1418	4.59	0.32	6.75	6.14	741.4	492.3	601.5	610.1	528.9	1.1	3.73	1.8	7.34	7.61		High	0.0002594	0.0007908	34
FALSE	High	[E].TSGCAPAEE.[D]	1xDBIA [C4]; 1xTMTPro [N-Term]	0.00380312	0.000443408	1	1	2	P14635	P14635 [132-140]	0		TSGCAPAEE	G2/mitotic-specific cyclin-B1 OS=Homo sapiens (Human) OX=9606 GN=CCNB1 PE=1 SV=1	1464.73	0.881	0.95	0.93	0.713	0.355225	0.514971	0.604918	0.210533	8.61	0.16	12.87	9.59	278.1	260	264.3	258.7	198.2	3.84	10.49	1.43	11.37	12.38		High	0.0003053	0.002367	8
FALSE	High	[R].PGCQPSSPCVPK.[L]	2xDBIA [C3; C9]; 1xTMTPro [K12]; 1xTMTPro [N-Term]	9.3067e-05	4.51323e-05	1	1	4	O14545	O14545 [474-485]	0		PGCQPSSPCVPK	TRAF-type zinc finger domain-containing protein 1 OS=Homo sapiens (Human) OX=9606 GN=TRAFD1 PE=1 SV=1	2400.34	0.832	0.945	0.833	0.713	0.329667	0.515359	0.446109	0.220223	7.12	1.02	3.69	4.18	1969.5	1580.6	1709.7	1639.6	1438.6	5.66	4.55	9.22	12.79	23.44		High	5.499e-05	4.348e-05	7
FALSE	High	[K].LCDFGISGQLVD.[S]	1xDBIA [C2]; 1xTMTPro [N-Term]	0.000190983	4.51323e-05	1	1	7	P45985	P45985 [245-256]	0		LCDFGISGQLVD	Dual specificity mitogen-activated protein kinase kinase 4 OS=Homo sapiens (Human) OX=9606 GN=MAP2K4 PE=1 SV=1	1867	0.917	0.899	0.917	0.713	0.403736	0.514971	0.619485	0.279409	0.57	9.35	17.55	22.27	325.1	294.2	288.2	301.6	234.6	1.28	13.44	9.64	13.35	31.1		High	5.499e-05	9.412e-05	34
FALSE	High	[A].ASCFGAK.[K]	1xDBIA [C3]; 1xTMTPro [K7]; 1xTMTPro [N-Term]	0.0055834	0.000798928	1	1	2	O60716	O60716 [616-622]	0		ASCFGAK	Catenin delta-1 OS=Homo sapiens (Human) OX=9606 GN=CTNND1 PE=1 SV=1	1587.92	0.906	0.916	0.886	0.714	0.388799	0.514971	0.453531	0.25769	8.38	5.64	3.86	24.37	3367.5	3051.9	2995.6	3109.4	2505.3	4.23	5.91	4.43	7.63	26.05		High	0.0005382	0.003526	25
FALSE	High	[E].DGCGPGPGPPR.[E]	1xDBIA [C3]; 1xTMTPro [N-Term]	2.72744e-05	4.51323e-05	1	1	3	Q96LD4	Q96LD4 [345-355]	0		DGCGPGPGPPR	E3 ubiquitin-protein ligase TRIM47 OS=Homo sapiens (Human) OX=9606 GN=TRIM47 PE=1 SV=2	1609.84	0.882	0.934	0.924	0.714	0.393577	0.514971	0.441911	0.26496	11.21	0.35	0.65	7.72	2336.8	2081.9	2037.5	2168.3	1668	4.99	11.45	7.01	9.86	35.6		High	5.499e-05	1.174e-05	24
FALSE	High	[K].QDCSQLVER.[I]	1xDBIA [C3]; 1xTMTPro [N-Term]	0.000121002	4.51323e-05	1	1	7	Q9ULT8	Q9ULT8 [934-942]	0		QDCSQLVER	E3 ubiquitin-protein ligase HECTD1 OS=Homo sapiens (Human) OX=9606 GN=HECTD1 PE=1 SV=3	1677.89	0.884	0.886	0.954	0.714	0.338787	0.514971	0.550413	0.286126	2.41	11.48	4.56	16.78	3628.1	3205.5	3214.8	3485.2	2609	0.73	6.69	8.37	9.21	35.21		High	5.499e-05	5.765e-05	14
FALSE	High	[K].FICTTSAIQNR.[F]	1xDBIA [C3]; 1xTMTPro [N-Term]	5.40145e-07	4.51323e-05	1	1	7	P53396	P53396 [18-28]	0		FICTTSAIQNR	ATP-citrate synthase OS=Homo sapiens (Human) OX=9606 GN=ACLY PE=1 SV=3	1854.02	0.913	0.956	0.901	0.714	0.376563	0.549597	0.439673	0.243113	0.81	6.01	6.8	21.44	2433.3	2180.9	2269.6	2305.8	1862.2	4.89	6.11	6.93	7.35	22.56		High	5.499e-05	1.779e-07	24
FALSE	High	[R].GSSYPVCVSK.[V]	1xDBIA [C7]; 1xTMTPro [K10]; 1xTMTPro [N-Term]	0.000310535	4.51323e-05	1	1	2	P00973	P00973 [48-57]	0		GSSYPVCVSK	2'-5'-oligoadenylate synthase 1 OS=Homo sapiens (Human) OX=9606 GN=OAS1 PE=1 SV=4	1931.09	0.895	0.906	0.95	0.714	0.446405	0.551055	0.504434	0.196896	13.87	17.35	4.88	2.3	748	669.8	677.7	688.7	552.1	7.7	3.05	5.95	6.89	13.9		High	5.499e-05	0.0001582	9
FALSE	High	[F].TVDAGGLIHCIE.[D]	1xDBIA [C10]; 1xTMTPro [N-Term]	7.03441e-07	4.51323e-05	1	1	3	Q93052	Q93052 [515-526]	0		TVDAGGLIHCIE	Lipoma-preferred partner OS=Homo sapiens (Human) OX=9606 GN=LPP PE=1 SV=1	1828	0.86	0.813	0.931	0.714	0.380492	0.514971	0.546491	0.138905	13.83	22.84	3.2	2.87	364.3	353	290.2	332.2	276.4	7.65	12.64	11.38	10.69	4.99		High	5.499e-05	2.357e-07	28
FALSE	High	[R].YVEPIEDVPCGN.[I]	1xDBIA [C10]; 1xTMTPro [N-Term]	0.000292312	4.51323e-05	1	1	4	P13639	P13639 [457-468]	0		YVEPIEDVPCGN	Elongation factor 2 OS=Homo sapiens (Human) OX=9606 GN=EEF2 PE=1 SV=4	1934.99	0.8	0.809	0.84	0.714	0.329667	0.514971	0.466229	0.154984	1.72	19.3	15.53	2.14	322.2	257.1	260.2	270.7	231.4	0.37	11.44	16.53	12.78	7.17		High	5.499e-05	0.0001483	48
FALSE	High	[K].GPAPAPQQCSEPE.[T]	1xDBIA [C9]; 1xTMTPro [N-Term]	0.0193838	0.00242067	1	1	3	Q3YEC7	Q3YEC7 [483-495]	0		GPAPAPQQCSEPE	Rab-like protein 6 OS=Homo sapiens (Human) OX=9606 GN=RABL6 PE=1 SV=2	1910.96	0.884	0.824	0.972	0.715	0.574761	0.683661	0.989248	0.407971	14.34	10.12	19.55	18.63	114.7	101.4	101.6	115.1	88	12.86	1.65	11.31	10.03	18.24		High	0.001682	0.0129	9
FALSE	High	[K].WDFTPCK.[N]	1xDBIA [C6]; 1xTMTPro [K7]; 1xTMTPro [N-Term]	0.0274488	0.0034943	1	1	6	P38606	P38606 [133-139]	0		WDFTPCK	V-type proton ATPase catalytic subunit A OS=Homo sapiens (Human) OX=9606 GN=ATP6V1A PE=1 SV=2	1801	0.849	0.807	0.958	0.715	0.345687	0.514971	0.547016	0.240343	8.31	1.75	3.88	22.1	581.9	520.6	494.9	554.6	415.8	4.26	6.45	10.72	4.66	16.13		High	0.002502	0.01878	6
FALSE	High	[E].ITNACFEPANQM.[V]	1xDBIA [C5]; 1xTMTPro [N-Term]	0.0011187	0.000418575	3	6	3	Q71U36; Q9BQE3; P68366	Q71U36 [291-302]; Q9BQE3 [291-302]; P68366 [291-302]	0		ITNACFEPANQM	Tubulin alpha-1A chain OS=Homo sapiens (Human) OX=9606 GN=TUBA1A PE=1 SV=1 Tubulin alpha-1C chain OS=Homo sapiens (Human) OX=9606 GN=TUBA1C PE=1 SV=1 Tubulin alpha-4A chain OS=Homo sapiens (Human) OX=9606 GN=TUBA4A PE=1 SV=1	1938.97	0.887	0.832	0.877	0.715	0.4429	0.534576	0.556004	0.220223	15.23	2.33	4.41	9.09	105.2	96.6	89.3	92.8	75.2	2.85	15.47	11.61	7.91	11.09	Shared	High	0.0002594	0.0006379	14
FALSE	High	[F].TYYCPPSSSPVWSEPLYSLRPE.[H]	1xDBIA [C4]; 1xTMTPro [N-Term]	1.02162e-08	4.51323e-05	1	1	1	P49356	P49356 [8-29]	0		TYYCPPSSSPVWSEPLYSLRPE	Protein farnesyltransferase subunit beta OS=Homo sapiens (Human) OX=9606 GN=FNTB PE=1 SV=1	3158.58	0.81	0.787	0.841	0.715	0.347047	0.514971	0.377258	0.129264	10.28	28.67	1.51	1.13	244.1	197.7	192	206.7	174	0.49	12.11	19.8	1.78	3.25		High	5.499e-05	2.59e-09	47
FALSE	High	[K].DNSTCNIE.[V]	1xDBIA [C5]; 1xTMTPro [N-Term]	0.0501937	0.00549076	1	1	2	P51530	P51530 [247-254]	0		DNSTCNIE	DNA replication ATP-dependent helicase/nuclease DNA2 OS=Homo sapiens (Human) OX=9606 GN=DNA2 PE=1 SV=3	1495.74	0.858	0.82	0.909	0.715	0.32063	0.514971	0.464406	0.209159	3.84	3.87	0.5	7.83	225.1	198.2	184.5	201.3	158.4	3.32	7.21	8.01	11.4	17.59		High	0.003794	0.03708	30
FALSE	High	[R].TPLEPSNCWSDLDGGNHTE.[N]	1xDBIA [C8]; 1xTMTPro [N-Term]	2.15734e-08	4.51323e-05	1	1	4	Q32MZ4	Q32MZ4 [403-421]	0		TPLEPSNCWSDLDGGNHTE	Leucine-rich repeat flightless-interacting protein 1 OS=Homo sapiens (Human) OX=9606 GN=LRRFIP1 PE=1 SV=2	2672.26	0.855	0.915	0.949	0.715	0.41899	0.514971	0.464235	0.263787	14.5	4.87	3.22	11.52	698.4	617	592.5	644.9	499.4	7.12	7.79	9.4	6.39	35.65		High	5.499e-05	5.752e-09	25
FALSE	High	[E].TCQLFTTE.[L]	1xDBIA [C2]; 1xTMTPro [N-Term]	0.0626782	0.00663853	1	3	1	Q96G04	Q96G04 [289-296]	0		TCQLFTTE	Protein-lysine N-methyltransferase EEF2KMT OS=Homo sapiens (Human) OX=9606 GN=EEF2KMT PE=1 SV=2	1542.82	0.792	0.794	0.875	0.715	0.287582	0.514971	0.497348	0.224107	1.98	3.99	5.73	2.17	223.4	183.5	187.3	206.3	154.5	4.46	4.15	7.07	6.71	20.99		High	0.004723	0.04801	4
FALSE	High	[E].LTDLGLDSLDNSVTCE.[C]	1xDBIA [C15]; 1xTMTPro [N-Term]	5.61818e-07	4.51323e-05	1	1	2	Q96BY6	Q96BY6 [305-320]	0		LTDLGLDSLDNSVTCE	Dedicator of cytokinesis protein 10 OS=Homo sapiens (Human) OX=9606 GN=DOCK10 PE=1 SV=3	2295.17	0.922	0.953	0.897	0.715	0.641675	0.831249	0.768822	0.235481	22.56	26.98	6.71	17.65	66.7	59.3	63.5	60.7	44.3	13.56	4.32	6.48	1.18	17.02		High	5.499e-05	1.858e-07	59
FALSE	High	[R].FQLTDCQIYE.[V]	1xDBIA [C6]; 1xTMTPro [N-Term]	0.00155532	0.000418575	1	1	5	Q16555	Q16555 [174-183]	0		FQLTDCQIYE	Dihydropyrimidinase-related protein 2 OS=Homo sapiens (Human) OX=9606 GN=DPYSL2 PE=1 SV=1	1859.95	0.852	0.853	0.877	0.715	0.33653	0.514971	0.453531	0.129264	2.44	11.56	7.23	1.26	1147.6	925.3	982.9	1001	821	3.28	8.5	8.84	5.87	0.38		High	0.0002594	0.0009126	28
FALSE	High	[K].DSCGDQFLSVPSPF.[T]	1xDBIA [C3]; 1xTMTPro [N-Term]	0.000713369	0.000257308	1	1	3	Q12968	Q12968 [386-399]	0		DSCGDQFLSVPSPF	Nuclear factor of activated T-cells, cytoplasmic 3 OS=Homo sapiens (Human) OX=9606 GN=NFATC3 PE=1 SV=1	2099.04	0.797	1.01	0.809	0.715	0.354175	0.722327	0.537878	0.216674	14.68	11.33	25.86	5.19	33.2	28.8	30.5	26.9	23.4	20.75	10.65	10.05	9.92	3.08		High	0.0001491	0.00039	19
FALSE	High	[E].TQPCTPSSSDYSDLQR.[V]	1xDBIA [C4]; 1xTMTPro [N-Term]	1.5252e-07	4.51323e-05	1	1	4	P50552	P50552 [331-346]	0		TQPCTPSSSDYSDLQR	Vasodilator-stimulated phosphoprotein OS=Homo sapiens (Human) OX=9606 GN=VASP PE=1 SV=3	2385.17	0.891	0.927	0.897	0.716	0.355225	0.514971	0.454408	0.234211	3.93	4.8	8.25	7.26	2976.7	2587.3	2622.1	2778	2130.1	4.54	9.71	12.06	9.12	25.51		High	5.499e-05	4.621e-08	54
FALSE	High	[R].VLCALTE.[A]	1xDBIA [C3]; 1xTMTPro [N-Term]	0.0630791	0.00663853	1	1	3	Q9H3S7	Q9H3S7 [626-632]	0		VLCALTE	Tyrosine-protein phosphatase non-receptor type 23 OS=Homo sapiens (Human) OX=9606 GN=PTPN23 PE=1 SV=1	1348.78	0.835	0.87	0.861	0.716	0.344718	0.514971	0.478031	0.17985	12.83	3.58	0.25	8.99	223.1	185	194.1	192.2	159.7	0.87	9.69	8.41	8.68	12.28		High	0.004747	0.04841	11
FALSE	High	[K].INQMVCNSDR.[V]	1xDBIA [C6]; 1xTMTPro [N-Term]	6.68996e-05	4.51323e-05	1	1	2	P06400	P06400 [848-857]	0		INQMVCNSDR	Retinoblastoma-associated protein OS=Homo sapiens (Human) OX=9606 GN=RB1 PE=1 SV=2	1779.92	0.965	0.916	0.89	0.716	0.462663	0.514971	0.450852	0.261834	2.27	1.23	1.61	12.8	1256.3	1221.2	1140.4	1165.7	899.5	2.72	10.26	6.89	4.98	30.73		High	5.499e-05	3.051e-05	19
FALSE	High	[K].DMSPPFICEE.[T]	1xDBIA [C8]; 1xTMTPro [N-Term]	0.000648507	0.000159506	1	1	2	Q8NDI1	Q8NDI1 [708-717]	0		DMSPPFICEE	EH domain-binding protein 1 OS=Homo sapiens (Human) OX=9606 GN=EHBP1 PE=1 SV=3	1767.86	0.965	0.913	0.938	0.716	0.60193	0.514971	0.481667	0.232262	10.46	7.74	5.22	14.64	476.7	464.6	414.7	447.2	341.4	3.06	13.03	7.15	8.64	22.19		High	0.0001071	0.000352	46
FALSE	High	[E].DICPSTHNMDVPNIK.[R]	1xDBIA [C3]; 1xTMTPro [K15]; 1xTMTPro [N-Term]	1.33669e-05	4.51323e-05	2	3	5	Q6IS14; Q9GZV4	Q6IS14 [71-85]; Q9GZV4 [71-85]	0		DICPSTHNMDVPNIK	Eukaryotic translation initiation factor 5A-1-like OS=Homo sapiens (Human) OX=9606 GN=EIF5AL1 PE=2 SV=2 Eukaryotic translation initiation factor 5A-2 OS=Homo sapiens (Human) OX=9606 GN=EIF5A2 PE=1 SV=3	2588.38	0.965	0.961	0.918	0.716	0.788249	0.615196	0.426383	0.164102	2.6	10.2	3.36	3.7	1332.1	1360.5	1279.7	1236.3	1027.2	4.72	3.6	9.17	1.33	7.97	Shared	High	5.499e-05	5.486e-06	6
FALSE	High	[S].AAQCQVGPTR.[E]	1xDBIA [C4]; 1xTMTPro [N-Term]	2.62234e-05	4.51323e-05	1	1	4	Q9UI10	Q9UI10 [66-75]	0		AAQCQVGPTR	Translation initiation factor eIF-2B subunit delta OS=Homo sapiens (Human) OX=9606 GN=EIF2B4 PE=1 SV=2	1630.9	0.861	0.856	0.911	0.717	0.350936	0.514971	0.733118	0.289709	5.53	3.68	10.1	26.84	1716	1497.7	1489.1	1562.9	1229.5	3.69	4.05	6.53	9.13	28.58		High	5.499e-05	1.124e-05	18
FALSE	High	[K].CASQAGMTAYG.[T]	1xOxidation [M7]; 1xDBIA [C1]; 1xTMTPro [N-Term]	0.00110712	0.000418575	1	1	2	Q15417	Q15417 [173-183]	0		CASQAGMTAYG	Calponin-3 OS=Homo sapiens (Human) OX=9606 GN=CNN3 PE=1 SV=1	1675.81	0.876	0.939	0.85	0.717	0.321341	0.514971	0.480071	0.234965	1.9	0.45	15.54	17.74	524.9	459.6	494.1	468.6	395.1	3.96	7.96	7.94	11.73	18.73		High	0.0002594	0.0006287	66
FALSE	High	[E].GCGGGGGGSEE.[V]	1xDBIA [C2]; 1xTMTPro [N-Term]	2.68189e-05	4.51323e-05	1	1	5	Q8N4J0	Q8N4J0 [17-27]	0		GCGGGGGGSEE	Carnosine N-methyltransferase OS=Homo sapiens (Human) OX=9606 GN=CARNMT1 PE=1 SV=1	1466.69	0.918	0.936	0.908	0.717	0.392347	0.514971	0.437824	0.179849	6.32	0.19	2.75	12.61	677.8	601.4	613.5	595.1	497.9	2.93	8.17	3.01	3.68	12.76		High	5.499e-05	1.151e-05	56
FALSE	High	[M].AAGCSEAPR.[P]	1xDBIA [C4]; 1xTMTPro [N-Term]	0.00027062	4.51323e-05	1	1	2	Q3B726	Q3B726 [2-10]	0		AAGCSEAPR	DNA-directed RNA polymerase I subunit RPA43 OS=Homo sapiens (Human) OX=9606 GN=TWISTNB PE=1 SV=1	1461.78	0.962	0.846	0.848	0.717	0.516659	0.531388	0.442014	0.219021	4.22	18.72	6.8	16.41	733.3	705.8	620.6	621.8	534.6	1.75	13.57	14.74	8	15.23		High	5.499e-05	0.0001366	11
FALSE	High	[R].DTDSDTQDANDSSCK.[S]	1xDBIA [C14]; 1xTMTPro [K15]; 1xTMTPro [N-Term]	1.27198e-08	4.51323e-05	1	1	2	Q9Y2H0	Q9Y2H0 [713-727]	0		DTDSDTQDANDSSCK	Disks large-associated protein 4 OS=Homo sapiens (Human) OX=9606 GN=DLGAP4 PE=1 SV=3	2506.19	0.872	0.877	0.894	0.717	0.340217	0.514971	0.53753	0.27283	4.13	11.67	15.91	14.08	658.1	574.1	577.3	604.7	485	4.28	12.09	12.79	10.62	31.11		High	5.499e-05	3.258e-09	47
FALSE	High	[K].RVPDHHPC.[-]	1xDBIA [C8]; 1xTMTPro [N-Term]	0.00410291	0.000443408	1	1	3	P78371	P78371 [528-535]	0		RVPDHHPC	T-complex protein 1 subunit beta OS=Homo sapiens (Human) OX=9606 GN=CCT2 PE=1 SV=4	1560.84	0.919	0.861	0.948	0.717	0.39619	0.514971	0.529794	0.216528	7.1	7.4	2.93	2.06	524.4	482	437	491.2	364.1	3.08	12.39	8.2	10.46	18.37		High	0.0003314	0.002559	8
FALSE	High	[E].GPLFSPGGQPAPCGSQASWTK.[S]	1xDBIA [C13]; 1xTMTPro [K21]; 1xTMTPro [N-Term]	7.68717e-11	4.51323e-05	1	1	3	O14976	O14976 [1056-1076]	0		GPLFSPGGQPAPCGSQASWTK	Cyclin-G-associated kinase OS=Homo sapiens (Human) OX=9606 GN=GAK PE=1 SV=2	2977.58	0.914	0.893	0.963	0.717	0.358102	0.514971	0.507307	0.261924	2.98	12.21	3.13	23.19	1307	1194	1162.7	1286	1005.1	4.21	3.85	6.07	7.28	25.78		High	5.499e-05	1.404e-11	46
FALSE	High	[K].SSSSGMQSCGEEE.[G]	1xDBIA [C9]; 1xTMTPro [N-Term]	9.78683e-05	4.51323e-05	1	1	2	O75962	O75962 [1847-1859]	0		SSSSGMQSCGEEE	Triple functional domain protein OS=Homo sapiens (Human) OX=9606 GN=TRIO PE=1 SV=2	1917.85	0.855	0.862	0.957	0.717	0.358515	0.514971	0.63582	0.260564	6.73	4.38	9.37	12.08	203.5	173.9	174.2	202.9	145.9	2.62	6.7	10.93	12.09	30.31		High	5.499e-05	4.591e-05	27
FALSE	High	[E].SVCDDPTVVASNIME.[V]	1xDBIA [C3]; 1xTMTPro [N-Term]	4.15454e-05	4.51323e-05	1	1	4	Q16875	Q16875 [153-167]	0		SVCDDPTVVASNIME	6-phosphofructo-2-kinase/fructose-2,6-bisphosphatase 3 OS=Homo sapiens (Human) OX=9606 GN=PFKFB3 PE=1 SV=1	2180.09	0.938	0.898	0.885	0.717	0.447404	0.585516	0.582816	0.265292	5.93	16.38	4.4	31.42	397.3	362	356.8	380.6	308.5	7.46	5.75	6.25	6.41	18.28		High	5.499e-05	1.834e-05	26
FALSE	High	[K].PLVDPACITSIQPGAPK.[T]	1xDBIA [C7]; 1xTMTPro [K17]; 1xTMTPro [N-Term]	1.66871e-07	4.51323e-05	1	1	3	O96013	O96013 [52-68]	0		PLVDPACITSIQPGAPK	Serine/threonine-protein kinase PAK 4 OS=Homo sapiens (Human) OX=9606 GN=PAK4 PE=1 SV=1	2611.51	0.877	0.951	0.826	0.717	0.37141	0.521078	0.42563	0.14316	8.75	1.12	6.89	9.32	1374.8	1177.1	1210.4	1135.7	1029.7	6.43	6.4	8.87	11.55	11.41		High	5.499e-05	5.095e-08	20
FALSE	High	[K].YDLDACDIQE.[K]	1xDBIA [C6]; 1xTMTPro [N-Term]	0.0226541	0.00311265	1	1	2	O14976	O14976 [686-695]	0		YDLDACDIQE	Cyclin-G-associated kinase OS=Homo sapiens (Human) OX=9606 GN=GAK PE=1 SV=2	1784.87	0.864	1.037	0.96	0.718	0.556587	0.570415	0.686485	0.540953	30.45	6.15	13.78	0.21	16.9	13.9	16.8	12.3	12.2	15.3	12.67	5.62	25.59	14.41		High	0.002123	0.01526	7
FALSE	High	[K].VFFIQACQGDNYQK.[G]	1xDBIA [C7]; 1xTMTPro [K14]; 1xTMTPro [N-Term]	4.59637e-06	4.51323e-05	1	1	3	Q14790	Q14790 [354-367]	0		VFFIQACQGDNYQK	Caspase-8 OS=Homo sapiens (Human) OX=9606 GN=CASP8 PE=1 SV=1	2565.38	0.874	0.875	0.899	0.718	0.35845	0.514971	0.439443	0.245771	5.16	9.39	6.87	20.38	2423.3	2119.1	2067.9	2279	1818.6	3.58	7.99	6.07	7.02	23.01		High	5.499e-05	1.754e-06	34
FALSE	High	[K].TSSVSNPQDSVGSPCSR.[V]	1xDBIA [C15]; 1xTMTPro [N-Term]	2.88125e-13	4.51323e-05	1	1	4	P49023	P49023 [94-110]	0		TSSVSNPQDSVGSPCSR	Paxillin OS=Homo sapiens (Human) OX=9606 GN=PXN PE=1 SV=3	2308.15	0.872	0.922	0.862	0.718	0.353446	0.514971	0.701949	0.261924	7.81	5.23	10.41	20.32	1104.4	963.5	1055.7	999.2	832.2	4.43	13.15	7.55	14.55	25.18		High	5.499e-05	3.603e-14	73
FALSE	High	[R].LSHCTVHR.[T]	1xDBIA [C4]; 1xTMTPro [N-Term]	0.011892	0.00155889	1	1	3	Q6NW34	Q6NW34 [489-496]	0		LSHCTVHR	Nucleolus and neural progenitor protein OS=Homo sapiens (Human) OX=9606 GN=NEPRO PE=1 SV=3	1552.87	0.959	0.934	0.966	0.718	0.389307	0.683475	0.974777	0.295082	3.62	21.72	18.53	27.43	158.5	143.3	147.9	153	113.8	8.39	7.38	8.99	7.85	15.63		High	0.001062	0.007726	7
FALSE	High	[R].GGASSSCCEEE.[Q]	1xCarbamidomethyl [C7]; 1xDBIA [C8]; 1xTMTPro [N-Term]	0.000966945	0.000359979	1	1	2	Q9UJK0	Q9UJK0 [277-287]	0		GGASSSCCEEE	Ribosome biogenesis protein TSR3 homolog OS=Homo sapiens (Human) OX=9606 GN=TSR3 PE=1 SV=1	1715.75	0.795	0.798	0.851	0.718	0.33653	0.514971	0.475733	0.27246	13.92	8.57	10.76	13.44	185.6	155.6	148.4	149.1	133.2	5.75	8.17	6.47	11.69	27.99		High	0.0001956	0.000543	30
FALSE	High	[K].DCDPGSPR.[R]	1xDBIA [C2]; 1xTMTPro [N-Term]	0.00538685	0.000798928	1	1	5	Q00341	Q00341 [939-946]	0		DCDPGSPR	Vigilin OS=Homo sapiens (Human) OX=9606 GN=HDLBP PE=1 SV=2	1446.73	0.988	0.887	0.901	0.718	0.758943	0.514971	0.489177	0.266927	14.77	3.58	9.29	8.7	1349	1333.4	1168.7	1241.7	990	2.68	19.2	9.81	9.22	31.38		High	0.0005382	0.003403	12
FALSE	High	[E].RKPCNSQPSELSSE.[T]	1xDBIA [C4]; 1xTMTPro [K2]; 1xTMTPro [N-Term]	0.014517	0.00188942	1	1	2	P27816	P27816 [651-664]	0		RKPCNSQPSELSSE	Microtubule-associated protein 4 OS=Homo sapiens (Human) OX=9606 GN=MAP4 PE=1 SV=3	2466.33	0.931	0.874	0.947	0.718	0.446703	0.515359	0.464235	0.291464	5.94	9.76	4.48	19.97	1628.2	1516.4	1394.5	1541.7	1197.3	2.19	11.74	10.14	6.09	35.9		High	0.001339	0.009569	5
FALSE	High	[R].IASACLDE.[L]	1xDBIA [C5]; 1xTMTPro [N-Term]	0.0421135	0.00483831	1	1	2	Q7Z7E8	Q7Z7E8 [61-68]	0		IASACLDE	Ubiquitin-conjugating enzyme E2 Q1 OS=Homo sapiens (Human) OX=9606 GN=UBE2Q1 PE=1 SV=1	1421.76	0.978	1	0.886	0.718	0.546895	0.716265	0.454408	0.249262	1.14	8.82	9.25	8.03	130.6	126.9	130.7	122.9	97.8	3.94	17.71	12.36	6.89	26.83		High	0.00333	0.03019	6
FALSE	High	[E].DWENPQLCSDYVK.[D]	1xDBIA [C8]; 1xTMTPro [K13]; 1xTMTPro [N-Term]	6.66007e-06	4.51323e-05	1	1	1	O95067	O95067 [124-136]	0		DWENPQLCSDYVK	G2/mitotic-specific cyclin-B2 OS=Homo sapiens (Human) OX=9606 GN=CCNB2 PE=1 SV=1	2501.3	0.885	0.846	0.903	0.719	0.431115	0.529933	0.614727	0.184258	10.03	22.24	19.98	10.48	746	647.1	645.8	673.8	527.1	5.89	17.19	12.34	9.43	9.56		High	5.499e-05	2.605e-06	26
FALSE	High	[E].QNLVDCSGPQGNE.[G]	1xDBIA [C6]; 1xTMTPro [N-Term]	0.001248	0.000418575	1	1	2	P07711	P07711 [164-176]	0		QNLVDCSGPQGNE	Cathepsin L1 OS=Homo sapiens (Human) OX=9606 GN=CTSL PE=1 SV=2	1960.97	0.907	0.933	0.859	0.719	0.462663	0.688808	0.514064	0.227439	8.22	22.7	16.24	10.16	637.1	577.7	584.1	537.6	494.6	9.04	14.45	12.13	10.49	10.95		High	0.0002594	0.0007147	23
FALSE	High	[K].AGGDSGNVDDDCER.[V]	1xDBIA [C12]; 1xTMTPro [N-Term]	1.00848e-09	4.51323e-05	1	1	4	Q96K76	Q96K76 [845-858]	0		AGGDSGNVDDDCER	Ubiquitin carboxyl-terminal hydrolase 47 OS=Homo sapiens (Human) OX=9606 GN=USP47 PE=1 SV=3	2009.92	0.863	0.908	0.91	0.719	0.36078	0.62719	0.706937	0.270646	10.52	13.69	9.39	15.87	956.6	825.8	868.5	893.8	705.5	3.52	7.75	9.31	9.33	29.73		High	5.499e-05	2.187e-10	55
FALSE	High	[F].SLIAGLTIACND.[Y]	1xDBIA [C10]; 1xTMTPro [N-Term]	0.000312245	4.51323e-05	1	1	2	P60903	P60903 [74-85]	0		SLIAGLTIACND	Protein S100-A10 OS=Homo sapiens (Human) OX=9606 GN=S100A10 PE=1 SV=2	1791	0.786	0.787	0.9	0.719	0.370689	0.758334	0.53753	0.124985	21.85	9.27	13.02	2.48	96.7	70.8	79.6	75.8	70.7	14.15	11.88	16.5	8.8	13.92		High	5.499e-05	0.0001595	25
FALSE	High	[E].SCKPTATEPLFK.[K]	1xDBIA [C2]; 2xTMTPro [K3; K12]; 1xTMTPro [N-Term]	2.37767e-07	4.51323e-05	1	1	3	Q9UKK3	Q9UKK3 [1292-1303]	0		SCKPTATEPLFK	Protein mono-ADP-ribosyltransferase PARP4 OS=Homo sapiens (Human) OX=9606 GN=PARP4 PE=1 SV=3	2530.49	0.95	0.893	0.925	0.719	0.506609	0.514971	0.512243	0.271839	5.74	7.52	6.51	22.32	2054	1863.2	1752.2	1977	1536.8	4.26	14.68	8.3	8.52	30.77		High	5.499e-05	7.428e-08	17
FALSE	High	[K].TCSDDVVDYFK.[R]	1xDBIA [C2]; 1xTMTPro [K11]; 1xTMTPro [N-Term]	2.78288e-07	4.51323e-05	1	1	3	Q96P11	Q96P11 [145-155]	0		TCSDDVVDYFK	Probable 28S rRNA (cytosine-C(5))-methyltransferase OS=Homo sapiens (Human) OX=9606 GN=NSUN5 PE=1 SV=2	2196.15	0.883	0.789	0.939	0.72	0.444421	0.539026	0.491945	0.209159	18.03	7.94	0.02	2.76	227	225.1	191	203.2	158.7	8.57	15.82	17.91	2.87	8.98		High	5.499e-05	8.778e-08	34
FALSE	High	[G].SAVPGGAGPCATVSVFPGAR.[L]	1xDBIA [C10]; 1xTMTPro [N-Term]	2.23246e-11	4.51323e-05	1	1	5	Q86X55	Q86X55 [17-36]	0		SAVPGGAGPCATVSVFPGAR	Histone-arginine methyltransferase CARM1 OS=Homo sapiens (Human) OX=9606 GN=CARM1 PE=1 SV=3	2401.3	0.917	0.914	0.879	0.72	0.330376	0.514971	0.493828	0.283626	2.5	7.76	13.84	16.18	651.5	597.4	595.7	577.9	473.2	0.97	3.38	8.76	11	33.84		High	5.499e-05	3.741e-12	98
FALSE	High	[K].LVVVDFSATWCGPCK.[M]	1xCarbamidomethyl [C14]; 1xDBIA [C11]; 1xTMTPro [K15]; 1xTMTPro [N-Term]	1.0102e-08	4.51323e-05	1	1	6	P10599	P10599 [22-36]	0		LVVVDFSATWCGPCK	Thioredoxin OS=Homo sapiens (Human) OX=9606 GN=TXN PE=1 SV=3	2586.41	0.911	1.043	0.86	0.72	0.47143	0.842946	0.96033	0.228179	6.43	21.97	23.36	14.87	1136.9	844.4	924.8	1090.5	709.5	17.69	17.43	26.98	21.17	8.48		High	5.499e-05	2.546e-09	45
FALSE	High	[K].QIPAITCIQSQWR.[G]	1xDBIA [C7]; 1xTMTPro [N-Term]	1.9641e-07	4.51323e-05	1	1	5	P46940	P46940 [775-787]	0		QIPAITCIQSQWR	Ras GTPase-activating-like protein IQGAP1 OS=Homo sapiens (Human) OX=9606 GN=IQGAP1 PE=1 SV=1	2144.2	0.83	0.88	0.945	0.72	0.350936	0.514971	0.427364	0.287564	14.21	10.65	1.23	15.1	2786.3	2330.7	2355.5	2651.9	2007	2.55	7.91	10.34	5.1	37.28		High	5.499e-05	6.043e-08	21
FALSE	High	[E].GGQGCDSGSAE.[Q]	1xDBIA [C5]; 1xTMTPro [N-Term]	0.000221813	4.51323e-05	1	1	2	Q96RT7	Q96RT7 [839-849]	0		GGQGCDSGSAE	Gamma-tubulin complex component 6 OS=Homo sapiens (Human) OX=9606 GN=TUBGCP6 PE=1 SV=3	1567.73	0.939	0.914	0.885	0.721	0.458039	0.530209	0.442235	0.269517	6.92	13.72	4.56	17.42	350.3	324.5	316	333.4	271.4	4.68	8	8.81	6.63	30.9		High	5.499e-05	0.0001105	27
FALSE	High	[E].VWACNLDEE.[M]	1xDBIA [C4]; 1xTMTPro [N-Term]	0.00342723	0.000443408	1	1	2	Q9UIV1	Q9UIV1 [15-23]	0		VWACNLDEE	CCR4-NOT transcription complex subunit 7 OS=Homo sapiens (Human) OX=9606 GN=CNOT7 PE=1 SV=3	1678.84	1.02	0.949	0.93	0.721	0.748369	0.514971	0.472772	0.198645	3.63	3.03	6.51	16.77	493.2	503	454.4	464.1	345	2.14	14.38	6.5	4.68	13.41		High	0.0003053	0.002113	16
FALSE	High	[G].QQGVSGYCQQGQQPY.[Y]	1xDBIA [C8]; 1xTMTPro [N-Term]	4.01705e-05	4.51323e-05	1	1	2	Q8NFD5	Q8NFD5 [586-600]	0		QQGVSGYCQQGQQPY	AT-rich interactive domain-containing protein 1B OS=Homo sapiens (Human) OX=9606 GN=ARID1B PE=1 SV=2	2271.11	1.115	0.939	0.929	0.721	0.986849	0.591015	0.511615	0.257785	16.62	13.31	6.04	6.4	578.9	642.2	541	554.6	500.8	10.99	18.39	6.68	2.43	15.59		High	5.499e-05	1.775e-05	55
FALSE	High	[R].GDTVSASPCSAPLAR.[A]	1xDBIA [C9]; 1xTMTPro [N-Term]	2.38701e-08	4.51323e-05	1	1	4	Q15477	Q15477 [239-253]	0		GDTVSASPCSAPLAR	Helicase SKI2W OS=Homo sapiens (Human) OX=9606 GN=SKIV2L PE=1 SV=3	2032.08	0.921	0.948	0.957	0.721	0.398156	0.517875	0.42563	0.257725	6.36	6.32	1.11	17.49	1685.8	1504.5	1482	1624.7	1228.2	4.63	7.04	7.88	5.54	29.06		High	5.499e-05	6.399e-09	44
FALSE	High	[D].VDLCGPSIPR.[M]	1xDBIA [C4]; 1xTMTPro [N-Term]	2.27895e-05	4.51323e-05	1	1	5	Q9Y5Y2	Q9Y5Y2 [51-60]	0		VDLCGPSIPR	Cytosolic Fe-S cluster assembly factor NUBP2 OS=Homo sapiens (Human) OX=9606 GN=NUBP2 PE=1 SV=1	1656.94	0.85	0.855	0.903	0.721	0.310291	0.514971	0.507272	0.245771	3.93	2.94	6.54	6.5	334.7	292.2	309.9	295.3	235.7	5.49	7.49	7.32	9.38	20.82		High	5.499e-05	9.649e-06	19
FALSE	High	[E].DGGHVFAGQCYAE.[I]	1xDBIA [C10]; 1xTMTPro [N-Term]	3.10326e-05	4.51323e-05	1	1	4	Q13085	Q13085 [769-781]	0		DGGHVFAGQCYAE	Acetyl-CoA carboxylase 1 OS=Homo sapiens (Human) OX=9606 GN=ACACA PE=1 SV=2	1953.94	0.919	0.889	0.944	0.721	0.362988	0.570415	0.682128	0.361089	3.62	12.99	15.51	31.99	585.8	506.1	520.9	566.4	448.7	7.32	3.59	5.51	11.2	45.05		High	5.499e-05	1.345e-05	44
FALSE	High	[G].EPIFLAGCSD.[G]	1xDBIA [C8]; 1xTMTPro [N-Term]	0.00342723	0.000443408	1	1	1	Q8WVS4	Q8WVS4 [922-931]	0		EPIFLAGCSD	WD repeat-containing protein 60 OS=Homo sapiens (Human) OX=9606 GN=WDR60 PE=1 SV=3	1651.87	0.722	0.726	0.804	0.721	0.545965	0.514971	0.709211	0.265292	8.78	11.14	24.5	23.72	125.2	90.5	87.5	100.7	80.9	19.82	7.77	3.97	9.23	8.21		High	0.0003053	0.002116	27
FALSE	High	[E].ASCSSWGTGSTNK.[N]	1xDBIA [C3]; 1xTMTPro [K13]; 1xTMTPro [N-Term]	6.05333e-06	4.51323e-05	1	1	1	A0AVT1	A0AVT1 [15-27]	0		ASCSSWGTGSTNK	Ubiquitin-like modifier-activating enzyme 6 OS=Homo sapiens (Human) OX=9606 GN=UBA6 PE=1 SV=1	2190.15	0.911	0.886	0.895	0.721	0.649945	0.637087	0.516886	0.241238	29.8	23.87	10.14	18.81	699.1	636.5	619.1	649.6	523.4	2.94	25.44	15.83	14.41	20.02		High	5.499e-05	2.347e-06	14
FALSE	High	[E].HGVGGVSQCPE.[P]	1xDBIA [C9]; 1xTMTPro [N-Term]	0.000208703	4.51323e-05	1	1	4	Q9C0C2	Q9C0C2 [1365-1375]	0		HGVGGVSQCPE	182 kDa tankyrase-1-binding protein OS=Homo sapiens (Human) OX=9606 GN=TNKS1BP1 PE=1 SV=4	1669.87	1.01	0.912	0.936	0.722	0.638421	0.514971	0.42563	0.265611	0.3	1.78	0.18	13.44	766.2	773.9	699	718.3	542.3	2.36	14	4	3.68	30.25		High	5.499e-05	0.0001033	32
FALSE	High	[R].QPVADDTCLE.[K]	1xDBIA [C8]; 1xTMTPro [N-Term]	0.00174762	0.000418575	1	1	4	Q6PJG6	Q6PJG6 [21-30]	0		QPVADDTCLE	BRCA1-associated ATM activator 1 OS=Homo sapiens (Human) OX=9606 GN=BRAT1 PE=1 SV=2	1690.86	0.821	0.926	0.87	0.722	0.329667	0.514971	0.538206	0.138905	1.36	2.7	6.87	7.91	355.2	290.5	324.5	345.6	267.2	9.69	0.99	4.54	7.49	10.58		High	0.0002594	0.001031	14
FALSE	High	[N].SIGIYTDCQGR.[R]	1xDBIA [C8]; 1xTMTPro [N-Term]	1.15505e-05	4.51323e-05	1	1	1	Q5VT25	Q5VT25 [1429-1439]	0		SIGIYTDCQGR	Serine/threonine-protein kinase MRCK alpha OS=Homo sapiens (Human) OX=9606 GN=CDC42BPA PE=1 SV=1	1812.96	0.903	0.8	0.821	0.722	0.505451	0.544653	0.490387	0.22685	18.37	3.74	13.68	13.72	753.6	701.6	606.5	618.6	543.8	3.4	13.96	14.41	10.3	14.32		High	5.499e-05	4.678e-06	3
FALSE	High	[R].HAQPTCPGAQLC.[T]	1xCarbamidomethyl [C12]; 1xDBIA [C6]; 1xTMTPro [N-Term]	0.00108431	0.000418575	1	1	4	P49327	P49327 [1553-1564]	0		HAQPTCPGAQLC	Fatty acid synthase OS=Homo sapiens (Human) OX=9606 GN=FASN PE=1 SV=3	1882.96	0.787	0.747	0.752	0.722	0.329836	0.540755	0.488761	0.195933	13.4	11.39	31.26	8.14	1038.9	815.2	786.5	781.3	719.2	5.98	6.52	18.41	15.73	9.72		High	0.0002594	0.0006136	2
FALSE	High	[A].SSCTISSNGPGQR.[R]	1xDBIA [C3]; 1xTMTPro [N-Term]	1.80224e-08	4.51323e-05	1	1	5	Q68CZ2	Q68CZ2 [926-938]	0		SSCTISSNGPGQR	Tensin-3 OS=Homo sapiens (Human) OX=9606 GN=TNS3 PE=1 SV=2	1893.98	0.895	0.913	0.936	0.722	0.358515	0.514971	0.482842	0.284917	5.19	3.85	2.53	16.31	1047.1	957.1	956.4	957.9	738.5	2.18	10.77	8.05	8.03	34.79		High	5.499e-05	4.744e-09	34
FALSE	High	[S].ITAFQCPTCRHVITLSQ.[R]	2xDBIA [C6; C9]; 1xTMTPro [N-Term]	0.0966139	0.00965961	1	1	1	O15344	O15344 [51-67]	0		ITAFQCPTCRHVITLSQ	E3 ubiquitin-protein ligase Midline-1 OS=Homo sapiens (Human) OX=9606 GN=MID1 PE=1 SV=1	2814.54	0.943	0.921	0.921	0.722	0.44223	0.588034	0.739642	0.294908	1.37	17.08	32.9	16.7	17.1	15.9	15.5	15.7	12.3	6.81	17.83	13.86	29.32	31.86		High	0.007158	0.08037	2
FALSE	High	[D].SCQSGGVPTAVQN.[L]	1xDBIA [C2]; 1xTMTPro [N-Term]	7.11393e-07	4.51323e-05	1	1	4	Q13310	Q13310 [493-505]	0		SCQSGGVPTAVQN	Polyadenylate-binding protein 4 OS=Homo sapiens (Human) OX=9606 GN=PABPC4 PE=1 SV=1	1847.96	0.902	0.868	0.905	0.722	0.431518	0.514971	0.439817	0.186941	14.71	4.77	0.08	13.1	1395.9	1258.6	1211.9	1250.3	1009.2	0.65	9.68	8	6	11.02		High	5.499e-05	2.386e-07	40
FALSE	High	[E].CHLNADTVSSK.[L]	1xDBIA [C1]; 1xTMTPro [K11]; 1xTMTPro [N-Term]	1.44605e-05	4.51323e-05	1	1	1	P63010	P63010 [857-867]	0		CHLNADTVSSK	AP-2 complex subunit beta OS=Homo sapiens (Human) OX=9606 GN=AP2B1 PE=1 SV=1	2079.15	0.863	0.816	0.818	0.722	0.354175	0.514971	0.42563	0.969011	5.43	17.61	2	1.08	1453.8	1240.3	1173.3	1189.2	1051.3	0.68	11.29	13.29	5.52	58.02		High	5.499e-05	5.957e-06	22
FALSE	High	[E].AECPNPSTPSK.[A]	1xDBIA [C3]; 1xTMTPro [K11]; 1xTMTPro [N-Term]	6.32558e-05	4.51323e-05	1	1	2	O94804	O94804 [945-955]	0		AECPNPSTPSK	Serine/threonine-protein kinase 10 OS=Homo sapiens (Human) OX=9606 GN=STK10 PE=1 SV=1	2035.11	0.918	0.932	0.951	0.722	0.442091	0.525213	0.454408	0.245771	9.66	7.5	4.23	22.97	897.5	823.9	796.7	856.7	672.3	4.27	9.03	10.48	3.95	22.45		High	5.499e-05	2.872e-05	16
FALSE	High	[E].VTVTGTDSQYCR.[K]	1xDBIA [C11]; 1xTMTPro [N-Term]	2.56794e-08	4.51323e-05	1	1	3	O43379	O43379 [949-960]	0		VTVTGTDSQYCR	WD repeat-containing protein 62 OS=Homo sapiens (Human) OX=9606 GN=WDR62 PE=1 SV=4	1930	0.937	0.925	0.975	0.722	0.449979	0.608842	0.869039	0.262896	6.81	16.93	6.97	28.36	1087.8	1019.3	1004.1	1130.2	837.5	3.78	8.19	9.14	6.93	22.66		High	5.499e-05	6.904e-09	41
FALSE	High	[E].YDDLCEPE.[Q]	1xDBIA [C5]; 1xTMTPro [N-Term]	0.0282883	0.00358939	1	1	3	O60879	O60879 [771-778]	0		YDDLCEPE	Protein diaphanous homolog 2 OS=Homo sapiens (Human) OX=9606 GN=DIAPH2 PE=1 SV=1	1583.76	0.923	0.819	0.945	0.722	0.356623	0.637087	0.945238	0.0985008	3.06	5.02	10.08	0.19	47.1	44.5	38.6	44.6	34.1	5.51	11.23	25.74	8.87	6.29		High	0.00255	0.01942	29
FALSE	High	[E].GCYVATLEK.[C]	1xDBIA [C2]; 1xTMTPro [K9]; 1xTMTPro [N-Term]	2.54976e-05	4.51323e-05	1	1	6	Q15654	Q15654 [330-338]	0		GCYVATLEK	Thyroid receptor-interacting protein 6 OS=Homo sapiens (Human) OX=9606 GN=TRIP6 PE=1 SV=3	1888.09	0.895	0.929	0.967	0.723	0.355355	0.652311	0.909329	0.239216	6.47	19.71	14.83	24.27	1943	1680	1805.4	2041.9	1525.3	6.08	4.64	8.05	10.83	15.65		High	5.499e-05	1.091e-05	25
FALSE	High	[K].DACVNNSALGGE.[V]	1xDBIA [C3]; 1xTMTPro [N-Term]	7.27608e-05	4.51323e-05	1	1	5	Q96EA4	Q96EA4 [465-476]	0		DACVNNSALGGE	Protein Spindly OS=Homo sapiens (Human) OX=9606 GN=SPDL1 PE=1 SV=2	1749.88	0.961	0.959	0.914	0.723	0.598986	0.559737	0.426383	0.194277	11.63	5.74	4.16	16.71	1262.7	1161.1	1158.7	1188	1028.8	8.89	12.52	5.84	6.29	15.27		High	5.499e-05	3.353e-05	29
FALSE	High	[R].LQGINCGPDFTPSFANLGR.[T]	1xDBIA [C6]; 1xTMTPro [N-Term]	5.45602e-11	4.51323e-05	1	1	6	Q04637	Q04637 [657-675]	0		LQGINCGPDFTPSFANLGR	Eukaryotic translation initiation factor 4 gamma 1 OS=Homo sapiens (Human) OX=9606 GN=EIF4G1 PE=1 SV=4	2607.37	1	0.915	0.948	0.723	0.617335	0.557995	0.601856	0.301517	1.87	12.14	2.42	26.37	2635.4	2635.9	2412.3	2618.9	2029.9	4.07	8.03	6.86	3.16	33.63		High	5.499e-05	9.725e-12	87
FALSE	High	[K].TKPSNLVNTCIR.[T]	1xDBIA [C10]; 1xTMTPro [K2]; 1xTMTPro [N-Term]	4.54456e-05	4.51323e-05	1	1	2	Q92844	Q92844 [309-320]	0		TKPSNLVNTCIR	TRAF family member-associated NF-kappa-B activator OS=Homo sapiens (Human) OX=9606 GN=TANK PE=1 SV=2	2250.32	0.854	0.91	0.928	0.723	0.358515	0.514971	0.441911	0.240343	13	9.53	3.42	14.81	1597.8	1392.8	1390.7	1513.3	1155.4	3.26	8.95	12.83	7.07	24.2		High	5.499e-05	2.022e-05	17
FALSE	High	[K].DGVCGPPPSKK.[M]	1xDBIA [C4]; 2xTMTPro [K10; K11]; 1xTMTPro [N-Term]	4.15419e-06	4.51323e-05	1	1	3	Q08J23	Q08J23 [499-509]	0		DGVCGPPPSKK	RNA cytosine C(5)-methyltransferase NSUN2 OS=Homo sapiens (Human) OX=9606 GN=NSUN2 PE=1 SV=2	2293.35	1.06	0.926	1.03	0.723	0.745451	0.772407	0.827503	0.29189	22.17	32.51	12.27	19.75	882.3	1037	783.6	871.4	611.8	7.55	17.87	20.69	16.45	30.09		High	5.499e-05	1.573e-06	6
FALSE	High	[R].SSPSIICMPK.[Q]	1xDBIA [C7]; 1xTMTPro [K10]; 1xTMTPro [N-Term]	4.75306e-05	4.51323e-05	1	1	3	Q9NZN8	Q9NZN8 [169-178]	0		SSPSIICMPK	CCR4-NOT transcription complex subunit 2 OS=Homo sapiens (Human) OX=9606 GN=CNOT2 PE=1 SV=1	1967.13	0.9	0.881	0.979	0.723	0.331768	0.514971	0.602647	0.246224	6.4	0	2.11	8.66	1049.6	944.2	925.2	1007.6	744.5	1.39	5.81	6.74	8.89	24.46		High	5.499e-05	2.122e-05	30
FALSE	High	[E].AGGCGAPAAR.[E]	1xDBIA [C4]; 1xTMTPro [N-Term]	0.000161662	4.51323e-05	1	1	4	O60343	O60343 [71-80]	0		AGGCGAPAAR	TBC1 domain family member 4 OS=Homo sapiens (Human) OX=9606 GN=TBC1D4 PE=1 SV=2	1430.79	0.898	1.002	0.967	0.723	0.467652	0.630057	0.619485	0.196896	16.84	0.18	6.93	10.2	580.8	521.8	516.8	549.2	439.5	8.36	7.14	7.43	3.65	19.82		High	5.499e-05	7.836e-05	24
FALSE	High	[E].GIAPTPEDPLQPSCR.[K]	1xDBIA [C14]; 1xTMTPro [N-Term]	1.31046e-07	4.51323e-05	1	1	4	Q8IVF2	Q8IVF2 [5150-5164]	0		GIAPTPEDPLQPSCR	Protein AHNAK2 OS=Homo sapiens (Human) OX=9606 GN=AHNAK2 PE=1 SV=2	2181.17	0.692	1.013	1.048	0.723	0.329271	0.655647	0.618947	0.262896	5.95	0.58	9.77	25.6	2835	2025.5	2708	2983	2050.7	6.76	6.93	13.45	6.53	13.95		High	5.499e-05	3.938e-08	68
FALSE	High	[K].RPVFPPLCGDGLLSGK.[E]	1xDBIA [C8]; 1xTMTPro [K16]; 1xTMTPro [N-Term]	1.89574e-08	4.51323e-05	1	1	4	Q9NRX1	Q9NRX1 [57-72]	0		RPVFPPLCGDGLLSGK	RNA-binding protein PNO1 OS=Homo sapiens (Human) OX=9606 GN=PNO1 PE=1 SV=1	2560.49	0.937	0.815	0.868	0.723	0.44911	0.515359	0.429162	0.225016	1.82	25.05	1.28	20.72	2242	2066.3	1827	1913.8	1782	6.05	11	13.49	1.69	15.15		High	5.499e-05	4.995e-09	15
FALSE	High	[S].SSSGVLGTGLCE.[L]	1xDBIA [C11]; 1xTMTPro [N-Term]	6.4032e-06	4.51323e-05	1	1	4	O43294	O43294 [81-92]	0		SSSGVLGTGLCE	Transforming growth factor beta-1-induced transcript 1 protein OS=Homo sapiens (Human) OX=9606 GN=TGFB1I1 PE=1 SV=2	1709.91	0.877	0.867	0.969	0.724	0.435988	0.514971	0.464802	0.217662	16.24	5.42	0.93	5.48	50.1	46.2	45.6	46.9	38.1	4.51	15.24	8.14	5.43	13.3		High	5.499e-05	2.489e-06	33
FALSE	High	[R].TCSSSTSVIADLQEDE.[D]	1xDBIA [C2]; 1xTMTPro [N-Term]	1.79818e-06	4.51323e-05	1	1	4	O60678	O60678 [201-216]	0		TCSSSTSVIADLQEDE	Protein arginine N-methyltransferase 3 OS=Homo sapiens (Human) OX=9606 GN=PRMT3 PE=1 SV=4	2285.11	0.848	0.842	0.87	0.724	0.317013	0.514971	0.42563	0.177878	4.4	17.64	5.6	13.62	431.8	366	331.2	357.5	313.7	5.79	9.64	15.47	3.98	6.68		High	5.499e-05	6.436e-07	53
FALSE	High	[E].VCQKPPKEPSSVLVQPLR.[E]	1xDBIA [C2]; 2xTMTPro [K4; K7]; 1xTMTPro [N-Term]	6.95739e-05	4.51323e-05	1	1	1	Q71RC2	Q71RC2 [622-639]	0		VCQKPPKEPSSVLVQPLR	La-related protein 4 OS=Homo sapiens (Human) OX=9606 GN=LARP4 PE=1 SV=3	3213.93	0.975	0.82	0.84	0.724	0.639068	0.525028	0.42563	0.141412	11	10.44	6.76	8.34	932.8	906.7	763.1	788.4	679.3	0.44	16.44	16.08	6.68	6.08		High	5.499e-05	3.189e-05	5
FALSE	High	[E].GSGDLGEPLYEEPCNE.[I]	1xDBIA [C14]; 1xTMTPro [N-Term]	3.1366e-06	4.51323e-05	1	1	3	Q9HC35	Q9HC35 [945-960]	0		GSGDLGEPLYEEPCNE	Echinoderm microtubule-associated protein-like 4 OS=Homo sapiens (Human) OX=9606 GN=EML4 PE=1 SV=3	2309.09	0.895	0.86	1.005	0.724	0.408986	0.514971	0.975741	0.261612	14.24	1.87	14.11	25.17	146.7	129.9	124.8	147.4	106.2	0.84	10.16	6.01	8.92	22.69		High	5.499e-05	1.166e-06	33
FALSE	High	[E].HAMDCVR.[A]	1xDBIA [C5]; 1xTMTPro [N-Term]	0.0168795	0.00203826	1	1	5	O75153	O75153 [329-335]	0		HAMDCVR	Clustered mitochondria protein homolog OS=Homo sapiens (Human) OX=9606 GN=CLUH PE=1 SV=2	1431.75	0.895	0.883	0.951	0.724	0.330567	0.514971	0.513186	0.237976	0.44	4.96	5.69	9.2	842	740.6	728.2	800.5	609.8	2.46	6.66	6.47	8.04	24		High	0.001496	0.0112	19
FALSE	High	[Q].CGGKPGVTFTSAK.[G]	1xDBIA [C1]; 2xTMTPro [K4; K13]; 1xTMTPro [N-Term]	8.57602e-06	4.51323e-05	1	1	2	Q9C0C9	Q9C0C9 [913-925]	0		CGGKPGVTFTSAK	(E3-independent) E2 ubiquitin-conjugating enzyme OS=Homo sapiens (Human) OX=9606 GN=UBE2O PE=1 SV=3	2461.44	0.882	0.864	1.021	0.724	0.343166	0.514971	0.755759	0.234645	3.72	9.71	5.23	9.17	1936.4	1649.6	1823.6	1961.9	1402.8	6.61	3.74	11.72	14.25	14.89		High	5.499e-05	3.413e-06	9
FALSE	High	[G].AGCQVGINQNGTGK.[F]	1xDBIA [C3]; 1xTMTPro [K14]; 1xTMTPro [N-Term]	1.5864e-07	4.51323e-05	1	1	3	Q96F86	Q96F86 [89-102]	0		AGCQVGINQNGTGK	Enhancer of mRNA-decapping protein 3 OS=Homo sapiens (Human) OX=9606 GN=EDC3 PE=1 SV=1	2251.25	0.92	0.891	0.935	0.725	0.358515	0.514971	0.585304	0.262266	0.34	13.03	6.13	21.2	1341.9	1217.8	1179.1	1277.2	989.7	1.6	6.87	8.2	7.12	25.89		High	5.499e-05	4.81e-08	34
FALSE	High	[R].HAQPTCPGAQ.[L]	1xDBIA [C6]; 1xTMTPro [N-Term]	0.000624812	0.000159506	1	1	4	P49327	P49327 [1553-1562]	0		HAQPTCPGAQ	Fatty acid synthase OS=Homo sapiens (Human) OX=9606 GN=FASN PE=1 SV=3	1609.84	0.809	0.929	0.785	0.725	0.327068	0.884549	0.749168	0.37028	9.16	30.39	7.34	45.73	363.4	279.9	337.7	303.7	280.3	15.24	8.86	9.12	12.66	21.23		High	0.0001071	0.0003363	17
FALSE	High	[R].DSAQCAAIAER.[L]	1xDBIA [C5]; 1xTMTPro [N-Term]	7.52519e-07	4.51323e-05	1	1	8	Q96RS6	Q96RS6 [372-382]	0		DSAQCAAIAER	NudC domain-containing protein 1 OS=Homo sapiens (Human) OX=9606 GN=NUDCD1 PE=1 SV=2	1734.91	0.926	0.954	0.905	0.725	0.411334	0.514971	0.574349	0.242566	3.58	2.29	17.15	15.49	2950	2731.3	2755	2857.1	2287.1	4.67	7.62	3.07	13	23.38		High	5.499e-05	2.543e-07	26
FALSE	High	[K].DCALTVVALR.[S]	1xDBIA [C2]; 1xTMTPro [N-Term]	5.02714e-05	4.51323e-05	1	1	4	Q8N6M0	Q8N6M0 [171-180]	0		DCALTVVALR	Deubiquitinase OTUD6B OS=Homo sapiens (Human) OX=9606 GN=OTUD6B PE=1 SV=1	1660.97	0.846	0.864	0.941	0.725	0.440887	0.607359	0.533802	0.232515	18.71	29.07	9.03	5.66	173.4	146.7	149.9	159.8	126.5	4.97	10.56	16.14	2.95	8.92		High	5.499e-05	2.252e-05	4
FALSE	High	[Y].CGSEQLD.[V]	1xDBIA [C1]; 1xTMTPro [N-Term]	0.0634827	0.00667868	1	1	1	Q99707	Q99707 [1153-1159]	0		CGSEQLD	Methionine synthase OS=Homo sapiens (Human) OX=9606 GN=MTR PE=1 SV=2	1351.68	0.954	0.933	1.044	0.725	0.484321	0.651096	0.784835	0.138905	4.23	12.62	0.05	5.29	177.2	173.5	169.6	179.3	127.3	2.84	15.84	11.97	15.27	4.64		High	0.004794	0.04874	14
FALSE	High	[K].CSSCEPFPDGATNNLSR.[S]	2xDBIA [C1; C4]; 1xTMTPro [N-Term]	3.99641e-09	4.51323e-05	1	1	2	O95999	O95999 [119-135]	0		CSSCEPFPDGATNNLSR	B-cell lymphoma/leukemia 10 OS=Homo sapiens (Human) OX=9606 GN=BCL10 PE=1 SV=1	2694.33	0.857	0.92	0.957	0.725	0.294116	0.523097	0.728666	0.23368	2.64	11.01	15.77	10.87	991.6	849.8	912.5	953.9	704.8	5.62	7.47	13.21	10.17	17.28		High	5.499e-05	9.5e-10	27
FALSE	High	[G].AQATCGQFASD.[V]	1xDBIA [C5]; 1xTMTPro [N-Term]	0.00176634	0.000418575	1	1	2	Q02833	Q02833 [69-79]	0		AQATCGQFASD	Ras association domain-containing protein 7 OS=Homo sapiens (Human) OX=9606 GN=RASSF7 PE=1 SV=1	1698.84	0.889	0.887	0.879	0.725	0.329655	0.514971	0.441911	0.181313	1.26	2.92	6.55	10.95	531.1	445.9	461.8	446.8	385.1	3.79	6.26	6.52	8.23	14.58		High	0.0002594	0.001042	17
FALSE	High	[K].KDDGDSMCGGPGMSDPR.[A]	1xDBIA [C8]; 1xTMTPro [K1]; 1xTMTPro [N-Term]	3.39536e-09	4.51323e-05	1	1	3	O75122	O75122 [969-985]	0		KDDGDSMCGGPGMSDPR	CLIP-associating protein 2 OS=Homo sapiens (Human) OX=9606 GN=CLASP2 PE=1 SV=3	2629.27	0.885	0.941	0.986	0.725	0.32063	0.514971	0.578209	0.253398	2.23	1.74	0.86	19.61	2028.7	1867.5	1903	2012.7	1471.2	2.41	3.44	5.22	6.25	24.92		High	5.499e-05	7.988e-10	33
FALSE	High	[K].KPPCGSTPYSER.[T]	1xDBIA [C4]; 1xTMTPro [K1]; 1xTMTPro [N-Term]	0.0456754	0.00522641	1	1	3	O15231	O15231 [612-623]	0		KPPCGSTPYSER	Zinc finger protein 185 OS=Homo sapiens (Human) OX=9606 GN=ZNF185 PE=1 SV=3	2226.22	0.943	0.96	0.957	0.725	0.711444	0.603231	0.454408	0.245771	23.92	9.27	1.19	24.33	1653.3	1559.8	1492.1	1497.9	1202.5	7.23	14.66	10.29	6.72	25.12		High	0.003594	0.03314	11
FALSE	High	[K].LFTEYPCGSGNVYAGVLAVAR.[Q]	1xDBIA [C7]; 1xTMTPro [N-Term]	2.30902e-11	4.51323e-05	1	1	3	Q8IU81	Q8IU81 [274-294]	0		LFTEYPCGSGNVYAGVLAVAR	Interferon regulatory factor 2-binding protein 1 OS=Homo sapiens (Human) OX=9606 GN=IRF2BP1 PE=1 SV=1	2787.48	1.025	0.861	0.885	0.725	0.938404	0.544588	0.404735	0.271839	9.39	9.95	0.6	19.73	487.2	506.7	402.1	437.3	338.8	2.93	13.71	14.18	3.81	28.05		High	5.499e-05	3.873e-12	53
FALSE	High	[Q].CSLPQDPAIVQSSLGSSTSSFQSMGSYGPFGR.[M]	1xDBIA [C1]; 1xTMTPro [N-Term]	4.51697e-13	4.51323e-05	1	1	2	Q8ND56	Q8ND56 [85-116]	0		CSLPQDPAIVQSSLGSSTSSFQSMGSYGPFGR	Protein LSM14 homolog A OS=Homo sapiens (Human) OX=9606 GN=LSM14A PE=1 SV=3	3878.9	0.823	0.802	0.829	0.725	0.426508	0.514971	0.454408	0.224107	15.84	5.14	11.15	10.33	258.9	210.6	225.6	216.8	185.5	5.27	13.23	13.21	7.74	13.07		High	5.499e-05	5.84e-14	102
FALSE	High	[K].SVSAFAPICNPVLCPWGK.[K]	2xDBIA [C9; C14]; 1xTMTPro [K18]; 1xTMTPro [N-Term]	3.47048e-06	4.51323e-05	1	1	3	P10768	P10768 [168-185]	0		SVSAFAPICNPVLCPWGK	S-formylglutathione hydrolase OS=Homo sapiens (Human) OX=9606 GN=ESD PE=1 SV=2	3089.73	1.101	0.906	0.958	0.726	0.778837	0.647968	0.720237	0.179849	48.19	28.67	17.45	12.54	14.7	16.2	13.3	15.9	11.9	29.61	19.49	4.11	39.39	23.02		High	5.499e-05	1.298e-06	13
FALSE	High	[G].ADTALNTITDTCDR.[I]	1xDBIA [C12]; 1xTMTPro [N-Term]	2.49111e-06	4.51323e-05	1	1	2	Q01813	Q01813 [552-565]	0		ADTALNTITDTCDR	ATP-dependent 6-phosphofructokinase, platelet type OS=Homo sapiens (Human) OX=9606 GN=PFKP PE=1 SV=2	2110.08	0.969	0.844	0.844	0.726	0.649154	0.514971	0.464235	0.14291	10.96	0.19	4.21	0.18	225.7	216.1	190.9	190.6	164.2	0.78	10.19	2.94	8.19	4.93		High	5.499e-05	9.107e-07	30
FALSE	High	[S].SCPGGTK.[S]	1xDBIA [C2]; 1xTMTPro [K7]; 1xTMTPro [N-Term]	0.0134208	0.00177927	1	1	3	Q9NXC5	Q9NXC5 [798-804]	0		SCPGGTK	GATOR complex protein MIOS OS=Homo sapiens (Human) OX=9606 GN=MIOS PE=1 SV=2	1553.9	0.876	0.859	0.983	0.726	0.27251	0.514971	0.626899	0.258545	0.14	2.93	2.43	13.71	669.8	597.7	575.7	635	468.9	2.85	3.24	7.3	7.38	25.18		High	0.001193	0.008784	22
FALSE	High	[K].NCTAGAVY.[T]	1xDBIA [C2]; 1xTMTPro [N-Term]	0.0182533	0.00242067	1	1	2	Q9Y314	Q9Y314 [7-14]	0		NCTAGAVY	Nitric oxide synthase-interacting protein OS=Homo sapiens (Human) OX=9606 GN=NOSIP PE=1 SV=1	1398.74	0.94	0.924	0.837	0.726	0.49039	0.532633	0.482842	0.1296	7.27	11.04	8.2	0.61	226.4	208	204.4	198.9	164.4	6.78	10.5	8.28	9.08	2.2		High	0.001682	0.01217	12
FALSE	High	[R].HCCGVAQMR.[E]	2xDBIA [C2; C3]; 1xTMTPro [N-Term]	0.000293924	4.51323e-05	1	1	4	O00170	O00170 [120-128]	0		HCCGVAQMR	AH receptor-interacting protein OS=Homo sapiens (Human) OX=9606 GN=AIP PE=1 SV=2	1901	0.92	0.954	0.905	0.726	0.355931	0.515359	0.855662	0.257785	1.62	3.99	8.88	15.24	285.5	252.6	269.1	260.6	209.1	2.53	7.26	6.23	18.02	27.61		High	5.499e-05	0.0001491	17
FALSE	High	[R].VGMGSGSICITQE.[V]	1xDBIA [C9]; 1xTMTPro [N-Term]	4.83368e-05	4.51323e-05	1	1	5	P12268	P12268 [323-335]	0		VGMGSGSICITQE	Inosine-5'-monophosphate dehydrogenase 2 OS=Homo sapiens (Human) OX=9606 GN=IMPDH2 PE=1 SV=2	1881.97	0.891	0.895	0.893	0.726	0.383655	0.567551	0.454408	0.229112	9.22	8.67	8.26	19.51	631	562.4	564.5	569.7	468.2	4.13	7.62	6.87	4.05	11.91		High	5.499e-05	2.156e-05	40
FALSE	High	[Y].ILLDPSCSGSGMPSR.[Q]	1xDBIA [C7]; 1xTMTPro [N-Term]	4.90927e-07	4.51323e-05	1	1	3	Q96P11	Q96P11 [302-316]	0		ILLDPSCSGSGMPSR	Probable 28S rRNA (cytosine-C(5))-methyltransferase OS=Homo sapiens (Human) OX=9606 GN=NSUN5 PE=1 SV=2	2120.12	0.909	0.819	0.829	0.726	0.423088	0.530111	0.42563	0.14316	5.11	8.1	8.88	4.29	386.1	350.7	319	319.9	280.3	0.53	16.48	16.07	6.46	6.12		High	5.499e-05	1.611e-07	32
FALSE	High	[K].QGAECPHQNK.[T]	1xDBIA [C5]; 1xTMTPro [K10]; 1xTMTPro [N-Term]	0.000241001	4.51323e-05	1	1	2	Q8TEP8	Q8TEP8 [392-401]	0		QGAECPHQNK	Centrosomal protein of 192 kDa OS=Homo sapiens (Human) OX=9606 GN=CEP192 PE=1 SV=3	2016.09	0.919	0.879	0.936	0.726	0.378762	0.514971	0.42563	0.218599	3.53	15.71	2.64	15.34	996.1	894.3	834.4	938.3	747.2	3.99	5.72	10.95	3.46	15.4		High	5.499e-05	0.0001203	9
FALSE	High	[G].ACANQASE.[T]	1xDBIA [C2]; 1xTMTPro [N-Term]	0.0119642	0.00162332	1	1	4	P53396	P53396 [763-770]	0		ACANQASE	ATP-citrate synthase OS=Homo sapiens (Human) OX=9606 GN=ACLY PE=1 SV=3	1393.71	0.874	0.848	0.894	0.726	0.338787	0.515359	0.633135	0.302416	3.52	5.25	22.13	28.15	553.5	453.3	469.4	497	403.8	5.17	6.01	6.64	11.01	28.88		High	0.001062	0.007783	23
FALSE	High	[M].VLCPVIGK.[L]	1xDBIA [C3]; 1xTMTPro [K8]; 1xTMTPro [N-Term]	0.00159693	0.000418575	1	1	1	O95671	O95671 [2-9]	0		VLCPVIGK	Probable bifunctional dTTP/UTP pyrophosphatase/methyltransferase protein OS=Homo sapiens (Human) OX=9606 GN=ASMTL PE=1 SV=3	1733.1	0.91	0.884	0.949	0.727	0.355006	0.514971	0.515094	0.262411	2.35	11.81	4.72	24.28	1196	1054.8	1057	1159.1	892.4	2.89	6.11	7.25	3.17	17.96		High	0.0002594	0.0009367	30
FALSE	High	[E].IDYGDLCEDLK.[D]	1xDBIA [C7]; 1xTMTPro [K11]; 1xTMTPro [N-Term]	2.10113e-07	4.51323e-05	1	1	3	Q14683	Q14683 [981-991]	0		IDYGDLCEDLK	Structural maintenance of chromosomes protein 1A OS=Homo sapiens (Human) OX=9606 GN=SMC1A PE=1 SV=2	2188.18	0.848	0.768	0.74	0.727	0.449979	0.514971	0.426383	0.231395	19.35	12.89	9.19	20.76	1679.7	1465.8	1327.2	1242.3	1220.6	4.86	18.61	17.84	5.77	12.06		High	5.499e-05	6.491e-08	38
FALSE	High	[E].DGTIVDDDDYFLCLPSNTK.[F]	1xDBIA [C13]; 1xTMTPro [K19]; 1xTMTPro [N-Term]	4.69584e-10	4.51323e-05	1	1	2	O00273	O00273 [66-84]	0		DGTIVDDDDYFLCLPSNTK	DNA fragmentation factor subunit alpha OS=Homo sapiens (Human) OX=9606 GN=DFFA PE=1 SV=1	3035.55	0.861	0.973	0.905	0.727	0.323394	0.514971	0.690161	0.222555	6.92	1.73	13.24	4.91	441.1	362.7	404.8	405.1	309.1	4.47	7.96	4.67	9.54	16.76		High	5.499e-05	9.636e-11	49
FALSE	High	[L].SCIAMMCNE.[F]	1xCarbamidomethyl [C7]; 1xOxidation [M5]; 1xDBIA [C2]; 1xTMTPro [N-Term]	0.036528	0.0044088	1	1	2	P26447	P26447 [80-88]	0		SCIAMMCNE	Protein S100-A4 OS=Homo sapiens (Human) OX=9606 GN=S100A4 PE=1 SV=1	1674.76	0.785	0.819	0.886	0.727	0.326048	0.514971	0.457924	0.147075	12.51	11.18	4.58	6.43	496.6	389.9	406.8	426.8	362.7	1.92	10.84	12.29	9.9	5.85		High	0.003081	0.02575	9
FALSE	High	[R].CSNPLDTSVKE.[K]	1xDBIA [C1]; 1xTMTPro [K10]; 1xTMTPro [N-Term]	0.000421754	4.51323e-05	1	1	2	P17812	P17812 [218-228]	0		CSNPLDTSVKE	CTP synthase 1 OS=Homo sapiens (Human) OX=9606 GN=CTPS1 PE=1 SV=2	2097.15	0.927	0.934	0.884	0.727	0.422267	0.528039	0.720062	0.230518	9.41	8.22	12.56	4.73	742.2	647	611.4	662.9	545	10.53	5.99	9.92	6.44	2.96		High	5.499e-05	0.0002201	4
FALSE	High	[R].SVSSSVQVCPE.[V]	1xDBIA [C9]; 1xTMTPro [N-Term]	0.000156355	4.51323e-05	1	1	3	Q8IXW5	Q8IXW5 [350-360]	0		SVSSSVQVCPE	Putative RNA polymerase II subunit B1 CTD phosphatase RPAP2 OS=Homo sapiens (Human) OX=9606 GN=RPAP2 PE=1 SV=1	1721.91	0.901	0.892	0.907	0.727	0.345687	0.514971	0.464235	0.241954	0.78	4.39	8.08	11.16	1257.2	1122.7	1131.5	1140.4	913.7	0.89	7.29	6.58	6.1	21.5		High	5.499e-05	7.569e-05	26
FALSE	High	[E].VSDTMVCQSSSTVGQSFSE.[Q]	1xDBIA [C7]; 1xTMTPro [N-Term]	7.88287e-06	4.51323e-05	1	1	2	Q96SB4	Q96SB4 [421-439]	0		VSDTMVCQSSSTVGQSFSE	SRSF protein kinase 1 OS=Homo sapiens (Human) OX=9606 GN=SRPK1 PE=1 SV=2	2579.23	0.864	0.872	0.935	0.727	0.355148	0.514971	0.464235	0.231395	12.03	5.97	3.12	6.97	545.7	471.5	475.2	520.8	396.3	1.29	10.43	7.1	6.31	20.73		High	5.499e-05	3.118e-06	28
FALSE	High	[E].SAQCVGDE.[F]	1xDBIA [C4]; 1xTMTPro [N-Term]	0.0171873	0.00203826	1	1	1	Q9Y5X2	Q9Y5X2 [189-196]	0		SAQCVGDE	Sorting nexin-8 OS=Homo sapiens (Human) OX=9606 GN=SNX8 PE=1 SV=1	1408.71	0.928	0.94	0.95	0.727	0.509398	0.514971	0.52183	0.224674	12.27	4.86	5.61	20.14	331.5	300.7	291.3	313.5	248.9	7.29	11.1	4.22	3.17	20.38		High	0.001496	0.01138	10
FALSE	High	[D].SHTPCHK.[D]	1xDBIA [C5]; 1xTMTPro [K7]; 1xTMTPro [N-Term]	0.0128649	0.00177927	1	1	4	O94763	O94763 [264-270]	0		SHTPCHK	Unconventional prefoldin RPB5 interactor 1 OS=Homo sapiens (Human) OX=9606 GN=URI1 PE=1 SV=3	1713.97	0.985	0.921	0.977	0.727	0.84042	0.514971	0.404735	0.25664	15.71	3.85	0.13	20.53	1425.2	1453.4	1279.6	1391	1036.7	4.56	10.78	9.46	4.75	27.45		High	0.001146	0.008384	10
FALSE	High	[L].SCGSRSC.[S]	1xCarbamidomethyl [C2]; 1xDBIA [C7]; 1xTMTPro [N-Term]	0.0465428	0.00522641	1	1	2	Q3SY46	Q3SY46 [111-117]	0		SCGSRSC	Keratin-associated protein 13-3 OS=Homo sapiens (Human) OX=9606 GN=KRTAP13-3 PE=1 SV=1	1356.67	0.815	0.921	0.963	0.727	0.298329	0.515359	0.640225	0.282345	3.53	10.57	8.3	21.23	445.4	363.1	386.4	403.7	324	3.9	7.55	8.61	10.35	27.75		High	0.003613	0.03384	5
FALSE	High	[L].TVSTSSLNLMAADCK.[Q]	1xDBIA [C14]; 1xTMTPro [K15]; 1xTMTPro [N-Term]	1.25285e-07	4.51323e-05	1	1	1	P29353	P29353 [235-249]	0		TVSTSSLNLMAADCK	SHC-transforming protein 1 OS=Homo sapiens (Human) OX=9606 GN=SHC1 PE=1 SV=4	2445.33	0.835	0.763	0.871	0.728	0.32063	0.514971	0.464235	0.214745	4.18	9.95	7.3	17.27	662.3	568.8	524.7	572.3	478.1	6.25	10.34	13.5	6.5	9.57		High	5.499e-05	3.741e-08	44
FALSE	High	[R].QSLQALACYADISVSE.[G]	1xDBIA [C8]; 1xTMTPro [N-Term]	0.000165298	4.51323e-05	1	1	1	Q9NPQ8	Q9NPQ8 [87-102]	0		QSLQALACYADISVSE	Synembryn-A OS=Homo sapiens (Human) OX=9606 GN=RIC8A PE=1 SV=3	2298.2	0.826	0.895	0.847	0.728	0.323394	0.574699	0.480668	0.197394	0.66	21.86	17.05	15.89	55.9	46	48	47.3	41.6	3.22	8.81	15.88	8.65	10.14		High	5.499e-05	8.046e-05	22
FALSE	High	[C].CAVDPIENEEDR.[K]	1xDBIA [C1]; 1xTMTPro [N-Term]	9.74525e-07	4.51323e-05	1	1	4	Q5T4S7	Q5T4S7 [3721-3732]	0		CAVDPIENEEDR	E3 ubiquitin-protein ligase UBR4 OS=Homo sapiens (Human) OX=9606 GN=UBR4 PE=1 SV=1	1989.99	0.812	0.817	1.001	0.728	0.339664	0.689665	0.709604	0.297505	13.28	10.22	5.07	11.15	366	325.1	323.2	366.2	266.3	8.65	12.83	19.85	9.74	32.78		High	5.499e-05	3.356e-07	52
FALSE	High	[D].SFGLVTCFQQE.[S]	1xDBIA [C7]; 1xTMTPro [N-Term]	0.000246387	4.51323e-05	1	1	4	Q9NVR5	Q9NVR5 [721-731]	0		SFGLVTCFQQE	Protein kintoun OS=Homo sapiens (Human) OX=9606 GN=DNAAF2 PE=1 SV=2	1858.97	0.919	0.897	0.922	0.728	0.397343	0.514971	0.42563	0.222637	7.41	1.43	0.32	20.92	467.7	428.4	435.3	429.6	356.5	2.8	6.93	3.18	4	14.24		High	5.499e-05	0.0001235	29
FALSE	High	[K].NCNDFQYE.[S]	1xDBIA [C2]; 1xTMTPro [N-Term]	0.0101578	0.00131682	1	1	4	Q04917	Q04917 [111-118]	0		NCNDFQYE	14-3-3 protein eta OS=Homo sapiens (Human) OX=9606 GN=YWHAH PE=1 SV=4	1632.76	0.922	0.911	0.89	0.728	0.321341	0.333887	0.455337	0.187204	0.16	0.17	9.43	13.23	324.5	287.5	297.5	296.5	247.2	4.27	5.8	4.2	6.89	10.19		High	0.0008568	0.006555	24
FALSE	High	[R].TIQFVDWCPTGFK.[V]	1xDBIA [C8]; 1xTMTPro [K13]; 1xTMTPro [N-Term]	5.96635e-08	4.51323e-05	2	5	20	Q71U36; Q9BQE3	Q71U36 [340-352]; Q9BQE3 [340-352]	0		TIQFVDWCPTGFK	Tubulin alpha-1A chain OS=Homo sapiens (Human) OX=9606 GN=TUBA1A PE=1 SV=1 Tubulin alpha-1C chain OS=Homo sapiens (Human) OX=9606 GN=TUBA1C PE=1 SV=1	2446.34	0.888	0.913	1	0.728	0.349753	0.557024	0.746582	0.269969	1.88	16.37	3.61	28.07	6286.8	5383.8	5741.2	6130.5	4577.2	2.84	7.32	11.8	6.1	21.85	Shared	High	5.499e-05	1.696e-08	60
FALSE	High	[E].ALPACLLR.[D]	1xDBIA [C5]; 1xTMTPro [N-Term]	0.00393839	0.000443408	1	1	4	P04183	P04183 [75-82]	0		ALPACLLR	Thymidine kinase, cytosolic OS=Homo sapiens (Human) OX=9606 GN=TK1 PE=1 SV=2	1456.9	0.846	0.942	0.897	0.728	0.424313	0.51749	0.588927	0.212518	22.15	5.83	18.68	15.64	574.9	486.2	514.8	484	442.4	7.32	8.03	4.79	13.21	17.04		High	0.0003314	0.002452	3
FALSE	High	[E].DILDNPCND.[A]	1xDBIA [C7]; 1xTMTPro [N-Term]	0.00883378	0.00105417	1	1	4	Q9BVW5	Q9BVW5 [258-266]	0		DILDNPCND	TIMELESS-interacting protein OS=Homo sapiens (Human) OX=9606 GN=TIPIN PE=1 SV=2	1618.81	0.831	0.832	0.907	0.728	0.330724	0.514971	0.52183	0.129264	9.93	9.06	6.71	0.17	801	707.1	667.6	692.8	582.6	5.47	10.49	9.35	11.94	9.11		High	0.0007638	0.005696	20
FALSE	High	[K].VTFQPPSSIGCR.[K]	1xDBIA [C11]; 1xTMTPro [N-Term]	3.77667e-05	4.51323e-05	1	1	8	A0MZ66	A0MZ66 [555-566]	0		VTFQPPSSIGCR	Shootin-1 OS=Homo sapiens (Human) OX=9606 GN=SHTN1 PE=1 SV=4	1892.04	0.854	0.873	0.903	0.728	0.356995	0.514971	0.471251	0.260433	13.62	14.09	4.55	19.41	1042.6	890.4	905.8	964.2	801	3.26	7.37	7.56	4.52	25.37		High	5.499e-05	1.664e-05	29
FALSE	High	[K].DDECPVVNAY.[A]	1xDBIA [C4]; 1xTMTPro [N-Term]	0.029869	0.00375551	1	1	1	Q9BPX3	Q9BPX3 [174-183]	0		DDECPVVNAY	Condensin complex subunit 3 OS=Homo sapiens (Human) OX=9606 GN=NCAPG PE=1 SV=1	1724.85	0.865	0.653	0.724	0.728	0.473909	0.514971	0.454408	0.557105	18.29	6.18	26.14	48	63.1	54.6	41	46.3	46.6	0.97	26.72	22.19	18.29	44.47		High	0.002629	0.02058	20
FALSE	High	[K].VSVHCPVFD.[Y]	1xDBIA [C5]; 1xTMTPro [N-Term]	0.0960091	0.0095798	1	1	1	P49770	P49770 [306-314]	0		VSVHCPVFD	Translation initiation factor eIF-2B subunit beta OS=Homo sapiens (Human) OX=9606 GN=EIF2B2 PE=1 SV=3	1602.86	1.025	0.894	0.845	0.728	0.709272	0.589458	0.645857	0.236993	1.77	15.16	5.92	0.06	448.9	423.8	401.3	401.3	359.4	8.89	9.21	5.18	8.66	7.38		High	0.00711	0.07974	5
FALSE	High	[D].CAFMVDNE.[A]	1xDBIA [C1]; 1xTMTPro [N-Term]	0.00405515	0.000443408	3	7	9	Q71U36; Q9BQE3; P68366	Q71U36 [200-207]; Q9BQE3 [200-207]; P68366 [200-207]	0		CAFMVDNE	Tubulin alpha-1A chain OS=Homo sapiens (Human) OX=9606 GN=TUBA1A PE=1 SV=1 Tubulin alpha-1C chain OS=Homo sapiens (Human) OX=9606 GN=TUBA1C PE=1 SV=1 Tubulin alpha-4A chain OS=Homo sapiens (Human) OX=9606 GN=TUBA4A PE=1 SV=1	1528.75	1.044	0.927	1.153	0.728	0.323394	0.959893	0.711479	0.244845	1.46	1.96	1.64	4.06	82.9	86.4	77.5	96.4	60.4	4.69	3.03	11.4	17.68	18.44	Shared	High	0.0003314	0.002523	31
FALSE	High	[M].VLLPVASQMEASCLVIQLV.[Q]	1xDBIA [C13]; 1xTMTPro [N-Term]	0.0131003	0.00177927	1	1	3	Q9BTP7	Q9BTP7 [115-133]	0		VLLPVASQMEASCLVIQLV	Fanconi anemia core complex-associated protein 24 OS=Homo sapiens (Human) OX=9606 GN=FAAP24 PE=1 SV=2	2613.5	0.852	0.955	1.053	0.729	0.407416	0.514971	0.934374	0.174279	11.69	1.5	6.06	0.39	168.2	148.9	156.9	184.1	127.4	4.26	9.33	1.87	13.72	9.45		High	0.001174	0.008578	1
FALSE	High	[K].AACPLDSE.[S]	1xDBIA [C3]; 1xTMTPro [N-Term]	0.0538094	0.00571314	1	1	2	O95359	O95359 [2201-2208]	0		AACPLDSE	Transforming acidic coiled-coil-containing protein 2 OS=Homo sapiens (Human) OX=9606 GN=TACC2 PE=1 SV=3	1405.73	0.876	0.984	0.894	0.729	0.600227	0.929827	0.583515	0.394607	19.4	10.86	1.95	25.83	95.8	83.9	94.2	85.7	70.6	7.79	10.23	4.07	0.69	21.73		High	0.004033	0.04001	6
FALSE	High	[E].GCGHTHCVR.[G]	1xCarbamidomethyl [C]; 1xDBIA [C]; 1xTMTPro [N-Term]	4.72649e-05	4.51323e-05	1	1	13	O60927	O60927 [84-92]	0		GCGHTHCVR	E3 ubiquitin-protein ligase PPP1R11 OS=Homo sapiens (Human) OX=9606 GN=PPP1R11 PE=1 SV=1	1626.83	0.901	1.046	1.059	0.729	0.458862	0.785903	0.907386	0.2665	13.6	0.57	1.53	8.96	97.7	86.8	101.2	102	82.5	9.18	9.36	6.89	5.35	15.46		High	5.499e-05	2.11e-05	29
FALSE	High	[E].SLPAVCPSDGCTWK.[G]	1xCarbamidomethyl [C6]; 1xDBIA [C11]; 1xTMTPro [K14]; 1xTMTPro [N-Term]	7.41042e-06	4.51323e-05	1	1	3	Q12933	Q12933 [102-115]	0		SLPAVCPSDGCTWK	TNF receptor-associated factor 2 OS=Homo sapiens (Human) OX=9606 GN=TRAF2 PE=1 SV=2	2425.29	0.843	0.928	0.907	0.729	0.36216	0.514971	0.473387	0.172168	9.42	0.98	10.1	9.55	294	247.9	260.9	260.9	224.1	4.82	5.15	5.37	6.49	12.99		High	5.499e-05	2.922e-06	46
FALSE	High	[E].DSVCILE.[G]	1xDBIA [C4]; 1xTMTPro [N-Term]	0.0369801	0.00452004	1	1	2	Q8WXE1	Q8WXE1 [466-472]	0		DSVCILE	ATR-interacting protein OS=Homo sapiens (Human) OX=9606 GN=ATRIP PE=1 SV=1	1378.76	1.079	1.042	0.91	0.729	0.386666	0.515359	0.65068	0.378038	3.44	3.28	21.4	41.84	20.4	21.5	20.8	17.2	16.9	15.38	9.35	11.26	17.75	46.97		High	0.003149	0.02609	11
FALSE	High	[D].SCQSGGVPTAVQNLAPR.[A]	1xDBIA [C2]; 1xTMTPro [N-Term]	1.21047e-14	4.51323e-05	1	1	4	Q13310	Q13310 [493-509]	0		SCQSGGVPTAVQNLAPR	Polyadenylate-binding protein 4 OS=Homo sapiens (Human) OX=9606 GN=PABPC4 PE=1 SV=1	2285.24	0.955	0.897	0.958	0.729	0.449979	0.521324	0.50663	0.27246	4.29	8.97	1.61	12.34	2132.3	2088.5	1913.7	2055	1546.3	1.64	9.64	11.14	7.14	31.98		High	5.499e-05	1.227e-15	60
FALSE	High	[E].GADHSCTMGDAE.[E]	1xDBIA [C6]; 1xTMTPro [N-Term]	0.0038701	0.000443408	1	1	2	Q12802	Q12802 [1164-1175]	0		GADHSCTMGDAE	A-kinase anchor protein 13 OS=Homo sapiens (Human) OX=9606 GN=AKAP13 PE=1 SV=2	1793.81	0.936	0.867	0.939	0.729	0.479031	0.514971	0.611876	0.236085	6.62	5.23	12.48	0.92	268.1	255	232.5	256.1	195.5	2.34	16.4	7.93	10.73	24.54		High	0.0003053	0.002404	4
FALSE	High	[R].SIQFVDWCPTGFK.[V]	1xDBIA [C8]; 1xTMTPro [K13]; 1xTMTPro [N-Term]	1.16457e-07	4.51323e-05	1	2	44	P68366	P68366 [340-352]	0		SIQFVDWCPTGFK	Tubulin alpha-4A chain OS=Homo sapiens (Human) OX=9606 GN=TUBA4A PE=1 SV=1	2432.33	0.864	0.889	0.983	0.729	0.339664	0.515359	0.630057	0.253749	6.36	14.19	3.29	20.7	10965.4	9346.1	9748.1	10800.3	8014.8	0.84	7.72	12.18	6.26	21.6		High	5.499e-05	3.467e-08	52
FALSE	High	[K].ESAQCVGDE.[F]	1xDBIA [C5]; 1xTMTPro [N-Term]	0.010663	0.00136531	1	1	1	Q9Y5X2	Q9Y5X2 [188-196]	0		ESAQCVGDE	Sorting nexin-8 OS=Homo sapiens (Human) OX=9606 GN=SNX8 PE=1 SV=1	1537.75	0.886	0.958	0.859	0.729	0.430105	0.650059	0.564295	0.254249	16.57	13.38	23.36	20.55	176.2	156.2	168.8	151.4	128.5	7.51	6.34	6.92	10.9	16.28		High	0.00094	0.006906	8
FALSE	High	[K].ITDFGLCK.[E]	1xDBIA [C7]; 1xTMTPro [K8]; 1xTMTPro [N-Term]	0.00152286	0.000418575	1	3	6	P31751	P31751 [291-298]	0		ITDFGLCK	RAC-beta serine/threonine-protein kinase OS=Homo sapiens (Human) OX=9606 GN=AKT2 PE=1 SV=2	1801.05	0.821	0.925	0.99	0.729	0.27251	0.514971	0.823806	0.23103	0.53	5.66	6.41	18.3	307.1	256.4	284.2	310.2	228.5	1.29	1.13	4.15	5.38	17.25		High	0.0002594	0.0008919	18
FALSE	High	[R].SPACSSLTPSLCK.[L]	2xDBIA [C4; C12]; 1xTMTPro [K13]; 1xTMTPro [N-Term]	9.3011e-08	4.51323e-05	1	1	2	Q96R06	Q96R06 [43-55]	0		SPACSSLTPSLCK	Sperm-associated antigen 5 OS=Homo sapiens (Human) OX=9606 GN=SPAG5 PE=1 SV=2	2494.4	0.938	0.906	0.912	0.729	0.410703	0.514971	0.441276	0.217164	3.77	6.25	5.27	18.69	2002.5	1878.6	1771.8	1867.1	1546.1	4.15	5.44	3.88	3.58	15.32		High	5.499e-05	2.726e-08	32
FALSE	High	[E].ADGDCAPE.[D]	1xDBIA [C5]; 1xTMTPro [N-Term]	0.0164776	0.00203826	1	1	2	Q8WVT3	Q8WVT3 [114-121]	0		ADGDCAPE	Trafficking protein particle complex subunit 12 OS=Homo sapiens (Human) OX=9606 GN=TRAPPC12 PE=1 SV=3	1377.66	1.025	0.922	0.939	0.729	0.772446	0.549357	0.464235	0.166955	1.2	9.84	2.83	10.5	160.8	160.6	154.2	151	129.7	7.29	3.46	3.55	1.63	11.4		High	0.001496	0.01092	17
FALSE	High	[D].MGPHIFQTCPSAN.[Y]	1xDBIA [C9]; 1xTMTPro [N-Term]	0.00075996	0.000257308	1	1	1	P25786	P25786 [140-152]	0		MGPHIFQTCPSAN	Proteasome subunit alpha type-1 OS=Homo sapiens (Human) OX=9606 GN=PSMA1 PE=1 SV=1	2003.02	0.944	0.902	0.878	0.73	0.498737	0.616034	0.520659	0.220943	9.43	10.12	15.64	19.97	611	572.8	551.4	536.6	445.9	5.87	9.92	6.1	8.99	8.18		High	0.0001491	0.0004177	36
FALSE	High	[H].TSLPQCINPF.[T]	1xDBIA [C6]; 1xTMTPro [N-Term]	0.001539	0.000418575	1	1	5	O43143	O43143 [109-118]	0		TSLPQCINPF	Pre-mRNA-splicing factor ATP-dependent RNA helicase DHX15 OS=Homo sapiens (Human) OX=9606 GN=DHX15 PE=1 SV=2	1719.94	0.854	0.811	0.824	0.73	0.330567	0.526358	0.42563	0.14423	5.78	23.22	3.16	5.54	642.9	571.6	510.8	530.6	459.7	4.19	9.94	18.07	0.56	3.83		High	0.0002594	0.0008997	25
FALSE	High	[R].LQGINCGPDFTPS.[F]	1xDBIA [C6]; 1xTMTPro [N-Term]	0.000768001	0.000257308	1	1	3	Q04637	Q04637 [657-669]	0		LQGINCGPDFTPS	Eukaryotic translation initiation factor 4 gamma 1 OS=Homo sapiens (Human) OX=9606 GN=EIF4G1 PE=1 SV=4	1949.01	0.953	0.894	0.856	0.73	0.481113	0.634625	0.487702	0.253774	5.07	7.86	0.01	11.55	764.8	720.1	690	660.6	563.4	2.98	10.69	9.81	5.57	23.74		High	0.0001491	0.0004223	39
FALSE	High	[K].VHVDCMTSQK.[L]	1xOxidation [M6]; 1xDBIA [C5]; 1xTMTPro [K10]; 1xTMTPro [N-Term]	0.00113631	0.000418575	1	1	5	P27708	P27708 [1451-1460]	0		VHVDCMTSQK	CAD protein OS=Homo sapiens (Human) OX=9606 GN=CAD PE=1 SV=3	2068.12	0.941	0.91	0.951	0.73	0.422242	0.525944	0.487827	0.261834	3.1	12.67	0.02	25.19	1482.9	1395.8	1349.3	1462.9	1123.1	2.16	8.36	7.93	2.49	22.65		High	0.0002594	0.0006463	11
FALSE	High	[K].VDDQCGNSSSIPFLSPNCPNQE.[G]	2xDBIA [C5; C18]; 1xTMTPro [N-Term]	4.83791e-09	4.51323e-05	1	1	3	Q5T7V8	Q5T7V8 [363-384]	0		VDDQCGNSSSIPFLSPNCPNQE	RAB6-interacting golgin OS=Homo sapiens (Human) OX=9606 GN=GORAB PE=1 SV=1	3247.57	1.033	0.987	1.051	0.73	0.847477	0.814383	0.730525	0.429058	9.86	14.14	19.16	50.18	55.2	53.8	54.4	62	49.5	19.08	11.95	6.35	4.26	39.15		High	5.499e-05	1.163e-09	29
FALSE	High	[M].LLNGDCPE.[S]	1xDBIA [C6]; 1xTMTPro [N-Term]	0.0209563	0.0027497	1	1	2	O75153	O75153 [2-9]	0		LLNGDCPE	Clustered mitochondria protein homolog OS=Homo sapiens (Human) OX=9606 GN=CLUH PE=1 SV=2	1460.77	0.914	0.828	0.905	0.73	0.46949	0.514971	0.42563	0.124985	9.93	5.67	2.92	0.43	406.2	382.1	323.8	367.5	297.4	4.42	18.96	16.95	7.98	3.28		High	0.001964	0.01409	9
FALSE	High	[E].QIDGSALSCF.[S]	1xDBIA [C9]; 1xTMTPro [N-Term]	0.000720941	0.000257308	1	1	2	Q96FJ0	Q96FJ0 [205-214]	0		QIDGSALSCF	AMSH-like protease OS=Homo sapiens (Human) OX=9606 GN=STAMBPL1 PE=1 SV=2	1640.86	0.93	0.872	0.849	0.73	0.417602	0.514971	0.42563	0.138905	2.79	5.12	3.9	1.5	439.6	408.7	383.1	373.1	326.3	1.39	13.7	9.45	6.3	3.83		High	0.0001491	0.0003942	28
FALSE	High	[K].DGLVISCGPDSCSE.[W]	1xCarbamidomethyl [C7]; 1xDBIA [C12]; 1xTMTPro [N-Term]	0.00273173	0.000443408	1	1	2	Q8TF46	Q8TF46 [907-920]	0		DGLVISCGPDSCSE	DIS3-like exonuclease 1 OS=Homo sapiens (Human) OX=9606 GN=DIS3L PE=1 SV=2	2038.97	1.084	0.772	1.001	0.73	0.918373	0.514971	0.958438	0.214933	16.62	4.5	50.22	19.08	16.2	19.5	11.1	16.2	12	12.97	27.42	9.04	24.22	13.49		High	0.0003053	0.001663	2
FALSE	High	[R].LNPAVTCAGK.[G]	1xDBIA [C7]; 1xTMTPro [K10]; 1xTMTPro [N-Term]	2.98191e-06	4.51323e-05	1	1	4	Q8TD19	Q8TD19 [872-881]	0		LNPAVTCAGK	Serine/threonine-protein kinase Nek9 OS=Homo sapiens (Human) OX=9606 GN=NEK9 PE=1 SV=2	1878.11	0.858	0.894	0.944	0.73	0.338787	0.514971	0.497348	0.253774	2.51	5.39	2.01	15.12	1285.9	1106.6	1092.9	1198.3	939.3	3.01	3.04	5.94	5.6	26.48		High	5.499e-05	1.102e-06	34
FALSE	High	[R].EPVICTPVSSGFEK.[S]	1xDBIA [C5]; 1xTMTPro [K14]; 1xTMTPro [N-Term]	6.6976e-06	4.51323e-05	1	1	4	Q8TEQ6	Q8TEQ6 [802-815]	0		EPVICTPVSSGFEK	Gem-associated protein 5 OS=Homo sapiens (Human) OX=9606 GN=GEMIN5 PE=1 SV=3	2397.33	0.92	0.911	0.97	0.731	0.458862	0.611218	0.525587	0.276611	11.74	13.72	1.51	13.66	791.7	728.4	706	772.2	581.4	1.4	10.95	12.4	7.01	32.58		High	5.499e-05	2.619e-06	33
FALSE	High	[L].NSFDDLSPDCLGHAGLVYE.[Y]	1xDBIA [C10]; 1xTMTPro [N-Term]	0.00044288	4.51323e-05	1	1	2	P40227	P40227 [334-352]	0		NSFDDLSPDCLGHAGLVYE	T-complex protein 1 subunit zeta OS=Homo sapiens (Human) OX=9606 GN=CCT6A PE=1 SV=3	2652.29	0.797	0.733	0.819	0.731	0.392104	0.558973	0.466229	0.73304	10.97	14.3	9.81	0.67	122.7	105.2	90	100.3	89.7	7.25	10.68	21.56	11.33	46.71		High	5.499e-05	0.0002319	21
FALSE	High	[E].SCHDGYQHQE.[K]	1xDBIA [C2]; 1xTMTPro [N-Term]	0.00119704	0.000418575	1	1	2	Q2KHR3	Q2KHR3 [1120-1129]	0		SCHDGYQHQE	Glutamine and serine-rich protein 1 OS=Homo sapiens (Human) OX=9606 GN=QSER1 PE=1 SV=3	1803.84	1.15	0.894	1.048	0.731	0.908665	0.514971	0.823806	0.261834	1.47	9.62	1.08	4.13	348.9	394.3	337.8	359.4	276.4	5.28	14.98	9.24	11.43	15.57		High	0.0002594	0.000683	10
FALSE	High	[K].ALRPPPPRPCTPVS.[T]	1xDBIA [C10]; 1xTMTPro [N-Term]	0.00723194	0.000798928	1	1	2	Q6XZF7	Q6XZF7 [607-620]	0		ALRPPPPRPCTPVS	Dynamin-binding protein OS=Homo sapiens (Human) OX=9606 GN=DNMBP PE=1 SV=1	2088.21	0.826	0.823	0.936	0.731	0.321341	0.514971	0.577635	0.244978	9.34	3.26	8.58	6.12	560.5	483.1	471.2	510.7	399	3.54	8.78	10.26	12.13	21.3		High	0.0005876	0.004608	7
FALSE	High	[R].GSSLSGSLCSLLE.[S]	1xDBIA [C9]; 1xTMTPro [N-Term]	0.00063825	0.000159506	1	1	1	Q8IV03	Q8IV03 [145-157]	0		GSSLSGSLCSLLE	Leucine rich adaptor protein 1-like OS=Homo sapiens (Human) OX=9606 GN=LURAP1L PE=1 SV=2	1853	0.855	1.086	1.046	0.731	0.380537	0.725666	0.921356	0.289241	16.48	27.62	20.1	8	31.3	25.6	34.3	31.5	24.7	11.94	14.37	14.08	6.5	9.14		High	0.0001071	0.0003445	17
FALSE	High	[E].SDYCSLMK.[E]	1xDBIA [C4]; 1xTMTPro [K8]; 1xTMTPro [N-Term]	0.00044771	4.51323e-05	1	1	1	Q86YV5	Q86YV5 [363-370]	0		SDYCSLMK	Inactive tyrosine-protein kinase PRAG1 OS=Homo sapiens (Human) OX=9606 GN=PRAG1 PE=1 SV=4	1851	0.949	0.895	1.012	0.731	0.473746	0.514971	0.740602	0.224107	8.97	9.04	3.44	5.23	1052.9	1027.6	975.8	1050.6	758.9	5.96	3.84	5.79	9.69	12.83		High	5.499e-05	0.0002355	19
FALSE	High	[R].IACGPPQAK.[L]	1xDBIA [C3]; 1xTMTPro [K9]; 1xTMTPro [N-Term]	5.25771e-05	4.51323e-05	1	1	2	Q9Y520	Q9Y520 [221-229]	0		IACGPPQAK	Protein PRRC2C OS=Homo sapiens (Human) OX=9606 GN=PRRC2C PE=1 SV=4	1789.06	0.989	0.905	0.958	0.731	0.65994	0.514971	0.404735	0.264586	8.35	11.34	0.55	11.45	1846.1	1769	1527	1767	1360.7	5.35	12.66	11.46	5.2	32.41		High	5.499e-05	2.356e-05	37
FALSE	High	[E].FTEDELPYDDCVFGGQR.[L]	1xDBIA [C11]; 1xTMTPro [N-Term]	7.27566e-07	4.51323e-05	1	1	1	P25963	P25963 [298-314]	0		FTEDELPYDDCVFGGQR	NF-kappa-B inhibitor alpha OS=Homo sapiens (Human) OX=9606 GN=NFKBIA PE=1 SV=1	2591.24	0.937	0.926	0.885	0.731	0.44911	0.515359	0.432703	0.208739	6.08	4.34	0.38	13.67	243	221	225	230.9	195.7	6.97	6.75	8.14	6.64	16.67		High	5.499e-05	2.446e-07	54
FALSE	High	[R].REDPQACIEE.[Q]	1xDBIA [C7]; 1xTMTPro [N-Term]	0.00821325	0.00100065	1	1	1	Q2VPK5	Q2VPK5 [451-460]	0		REDPQACIEE	Cytoplasmic tRNA 2-thiolation protein 2 OS=Homo sapiens (Human) OX=9606 GN=CTU2 PE=1 SV=1	1789.91	0.821	0.868	0.929	0.731	0.353446	0.514971	0.494036	0.23103	10.34	11.43	2.21	10.14	198.1	165.6	175.1	183.7	144.6	1.11	10.01	11.92	9.2	17.83		High	0.0007436	0.005271	4
FALSE	High	[R].CGLPSSGK.[R]	1xDBIA [C1]; 1xTMTPro [K8]; 1xTMTPro [N-Term]	0.000826598	0.000257308	1	1	3	O43896	O43896 [711-718]	0		CGLPSSGK	Kinesin-like protein KIF1C OS=Homo sapiens (Human) OX=9606 GN=KIF1C PE=1 SV=3	1652.96	0.789	0.872	1.009	0.731	0.35994	0.514971	0.736823	0.235481	4.37	13.46	6.99	8.71	1374.8	1170.9	1294.9	1387.5	1005.7	5.63	12.45	13.96	16.41	15.65		High	0.0001491	0.0004566	14
FALSE	High	[K].CSFDVVK.[R]	1xDBIA [C1]; 1xTMTPro [K7]; 1xTMTPro [N-Term]	0.0069743	0.000798928	1	1	6	Q9Y678	Q9Y678 [169-175]	0		CSFDVVK	Coatomer subunit gamma-1 OS=Homo sapiens (Human) OX=9606 GN=COPG1 PE=1 SV=1	1701.99	0.763	0.731	0.853	0.732	0.40247	0.549322	0.462889	0.27283	22.18	5.75	9.89	9.21	216.4	165.2	158.1	174.6	148.9	7.89	12.38	17	7.42	30.05		High	0.0005876	0.004449	14
FALSE	High	[E].TSDLCYTAE.[K]	1xDBIA [C5]; 1xTMTPro [N-Term]	0.0199744	0.00253155	1	1	4	P46821	P46821 [2061-2069]	0		TSDLCYTAE	Microtubule-associated protein 1B OS=Homo sapiens (Human) OX=9606 GN=MAP1B PE=1 SV=2	1602.8	0.825	0.897	0.887	0.732	0.348925	0.534576	0.493828	0.248573	4.96	9.7	13.41	7.37	456.3	380.7	413.7	405	333.8	3.07	10.52	12.25	7.49	22.73		High	0.001738	0.01336	18
FALSE	High	[E].AAPSCVGDMADTPR.[D]	1xDBIA [C5]; 1xTMTPro [N-Term]	1.90643e-08	4.51323e-05	1	1	4	Q9UHD8	Q9UHD8 [244-257]	0		AAPSCVGDMADTPR	Septin-9 OS=Homo sapiens (Human) OX=9606 GN=SEPTIN9 PE=1 SV=2	1991	0.941	0.85	0.951	0.732	0.438184	0.514971	0.454408	0.266927	1.38	9.29	3.21	20.42	2729.1	2458.6	2219.8	2624.1	2019.6	2.89	12.24	11.04	5.13	28.13		High	5.499e-05	5.019e-09	48
FALSE	High	[K].QSAGSDYCNTE.[N]	1xDBIA [C8]; 1xTMTPro [N-Term]	0.00139277	0.000418575	1	1	4	O95630	O95630 [304-314]	0		QSAGSDYCNTE	STAM-binding protein OS=Homo sapiens (Human) OX=9606 GN=STAMBP PE=1 SV=1	1774.82	0.828	0.913	0.904	0.732	0.353446	0.515359	0.619485	0.152939	11.98	0.09	8.21	6.9	132.7	109.9	128.6	120.7	101.9	4.9	5.58	3.51	9.65	10.57		High	0.0002594	0.0008066	34
FALSE	High	[C].SLLCDPNPDDPLVPD.[I]	1xDBIA [C4]; 1xTMTPro [N-Term]	0.00215534	0.000443408	1	1	1	P51668	P51668 [108-122]	0		SLLCDPNPDDPLVPD	Ubiquitin-conjugating enzyme E2 D1 OS=Homo sapiens (Human) OX=9606 GN=UBE2D1 PE=1 SV=1	2210.13	0.762	0.753	0.791	0.732	0.313412	0.514971	0.42563	0.182577	8.5	10.29	2.59	9.01	70.1	56.6	55.3	53.3	51.3	8.29	6.53	12.68	3.5	3.23		High	0.0003053	0.001295	37
FALSE	High	[Q].SSCSSTSGGGGGGGGGGGGGK.[S]	1xDBIA [C3]; 1xTMTPro [K21]; 1xTMTPro [N-Term]	9.38372e-16	4.51323e-05	1	1	1	Q16204	Q16204 [25-45]	0		SSCSSTSGGGGGGGGGGGGGK	Coiled-coil domain-containing protein 6 OS=Homo sapiens (Human) OX=9606 GN=CCDC6 PE=1 SV=2	2432.21	0.914	0.948	0.972	0.732	0.389376	0.541532	0.526361	0.234965	4.55	6.73	3.82	7.84	776.5	654.6	678.8	727.3	571	4.74	10.25	11.21	3.06	24.27		High	5.499e-05	7.993e-17	122
FALSE	High	[QR].QGYDAACD.[I]	1xDBIA [C7]; 1xTMTPro [N-Term]	0.0388506	0.00452004	1	3	4	P51812	P51812 [593-600]	0		QGYDAACD	Ribosomal protein S6 kinase alpha-3 OS=Homo sapiens (Human) OX=9606 GN=RPS6KA3 PE=1 SV=1	1442.69	0.829	0.836	0.79	0.732	0.32063	0.847065	0.790516	0.335218	2.23	4.32	0.68	38.78	668.8	515.5	559.3	541.3	504	15.13	12.23	9.29	10.73	19.41		High	0.00316	0.02764	23
FALSE	High	[A].SGQLGPLMCQFG.[L]	1xDBIA [C9]; 1xTMTPro [N-Term]	0.000796785	0.000257308	1	1	6	Q16186	Q16186 [349-360]	0		SGQLGPLMCQFG	Proteasomal ubiquitin receptor ADRM1 OS=Homo sapiens (Human) OX=9606 GN=ADRM1 PE=1 SV=2	1837.96	0.887	0.859	0.898	0.732	0.354175	0.541573	0.851936	0.333266	6.2	25.1	22.87	31.8	1148	977.3	986	1031	883.4	11.12	6.88	8.24	11.62	30.95		High	0.0001491	0.0004401	25
FALSE	High	[R].ADTSLNNCE.[G]	1xDBIA [C8]; 1xTMTPro [N-Term]	0.004956	0.000601669	1	1	6	O76080	O76080 [69-77]	0		ADTSLNNCE	AN1-type zinc finger protein 5 OS=Homo sapiens (Human) OX=9606 GN=ZFAND5 PE=1 SV=1	1566.78	1	0.926	0.898	0.732	0.595727	0.525997	0.454408	0.211446	0.93	12.08	3.98	17.05	336.5	316.1	311.6	326	269.6	7.7	14.66	1.3	9.66	17.19		High	0.0004034	0.003118	21
FALSE	High	[E].GCSVGAEADRE.[L]	1xDBIA [C2]; 1xTMTPro [N-Term]	0.00740915	0.000868399	1	1	3	P40855	P40855 [7-17]	0		GCSVGAEADRE	Peroxisomal biogenesis factor 19 OS=Homo sapiens (Human) OX=9606 GN=PEX19 PE=1 SV=1	1693.85	0.926	0.876	0.975	0.733	0.353446	0.563949	0.647051	0.234965	0.43	24.38	5.76	4.63	624.3	578	507.9	565.1	438.2	4.34	10.52	20.39	9.83	19.35		High	0.0006208	0.004727	24
FALSE	High	[K].LFLCVLPQDK.[S]	1xDBIA [C4]; 1xTMTPro [K10]; 1xTMTPro [N-Term]	5.94756e-05	4.51323e-05	1	1	2	Q92609	Q92609 [93-102]	0		LFLCVLPQDK	TBC1 domain family member 5 OS=Homo sapiens (Human) OX=9606 GN=TBC1D5 PE=1 SV=1	2080.25	0.956	0.881	0.897	0.733	0.446178	0.660492	0.685716	0.312744	4.52	4.74	23.88	31.48	419.6	365.2	369.6	382.4	312.2	5.8	7.81	7.64	12.54	27.71		High	5.499e-05	2.698e-05	20
FALSE	High	[R].AGCSGLGHPIQLDPNQK.[T]	1xDBIA [C3]; 1xTMTPro [K17]; 1xTMTPro [N-Term]	2.21617e-12	4.51323e-05	1	1	4	Q9Y6K5	Q9Y6K5 [348-364]	0		AGCSGLGHPIQLDPNQK	2'-5'-oligoadenylate synthase 3 OS=Homo sapiens (Human) OX=9606 GN=OAS3 PE=1 SV=3	2639.46	1.031	0.94	0.981	0.733	0.85255	0.521324	0.637685	0.228427	10.59	9.53	3.91	4.94	3640	3750.5	3396.3	3422.3	2726.2	6.2	11.2	6.87	2.87	13.89		High	5.499e-05	3.174e-13	40
FALSE	High	[E].VDCSYPIFE.[N]	1xDBIA [C3]; 1xTMTPro [N-Term]	0.00759081	0.000868399	1	1	3	Q8TCN5	Q8TCN5 [274-282]	0		VDCSYPIFE	Zinc finger protein 507 OS=Homo sapiens (Human) OX=9606 GN=ZNF507 PE=1 SV=2	1672.86	0.977	0.909	0.937	0.733	0.663088	0.515359	0.485027	0.205004	10.24	13.28	1.31	12.15	385.9	376.9	351	348.1	289.7	3.14	9.09	6.05	8.64	12.15		High	0.0006516	0.004856	20
FALSE	High	[E].PCSQPSGDR.[S]	1xDBIA [C2]; 1xTMTPro [N-Term]	0.00575295	0.000798928	1	1	2	O94804	O94804 [378-386]	0		PCSQPSGDR	Serine/threonine-protein kinase 10 OS=Homo sapiens (Human) OX=9606 GN=STK10 PE=1 SV=1	1546.8	0.839	0.947	0.888	0.733	0.31243	0.549504	0.42563	0.186941	5.21	8.24	5.4	1.23	1454.8	1250.8	1377.8	1291.5	1074.7	5.44	3.31	5.59	9.64	16.43		High	0.0005645	0.003651	1
FALSE	High	[K].LLQLLTCSSDDR.[G]	1xDBIA [C7]; 1xTMTPro [N-Term]	1.67149e-06	4.51323e-05	1	1	2	Q9Y6Q9	Q9Y6Q9 [621-632]	0		LLQLLTCSSDDR	Nuclear receptor coactivator 3 OS=Homo sapiens (Human) OX=9606 GN=NCOA3 PE=1 SV=1	1964.08	0.871	0.937	0.903	0.733	0.323394	0.514971	0.482842	0.179849	6.21	4.24	8.38	7.73	323.9	284.9	282.9	289	221.3	4.28	8.5	7.22	7.13	11.25		High	5.499e-05	5.962e-07	48
FALSE	High	[R].DVVICPDASLE.[D]	1xDBIA [C5]; 1xTMTPro [N-Term]	0.00596358	0.000798928	1	1	5	Q99497	Q99497 [49-59]	0		DVVICPDASLE	Parkinson disease protein 7 OS=Homo sapiens (Human) OX=9606 GN=PARK7 PE=1 SV=2	1760.94	0.836	0.794	0.795	0.733	0.308493	0.333887	0.439443	0.146311	2.54	0.12	0.9	2.07	405.4	355.8	321.9	338.5	292.3	4.02	5.54	3.14	5.91	8.3		High	0.0005645	0.003784	28
FALSE	High	[R].SLSDCVNYIVQDSK.[I]	1xDBIA [C5]; 1xTMTPro [K14]; 1xTMTPro [N-Term]	3.56361e-07	4.51323e-05	1	1	1	O15111	O15111 [402-415]	0		SLSDCVNYIVQDSK	Inhibitor of nuclear factor kappa-B kinase subunit alpha OS=Homo sapiens (Human) OX=9606 GN=CHUK PE=1 SV=2	2475.34	0.897	0.901	0.932	0.733	0.31243	0.514971	0.42563	0.204698	1.05	11.21	0.39	16.33	701.1	623.1	626.1	649.7	523.1	1.35	1.91	8.47	0.75	12.89		High	5.499e-05	1.141e-07	35
FALSE	High	[K].ISSNCPK.[A]	1xDBIA [C5]; 1xTMTPro [K7]; 1xTMTPro [N-Term]	0.0122573	0.00173928	1	1	2	P10398	P10398 [534-540]	0		ISSNCPK	Serine/threonine-protein kinase A-Raf OS=Homo sapiens (Human) OX=9606 GN=ARAF PE=1 SV=2	1652.96	0.834	0.944	0.936	0.733	0.333221	0.514971	0.481667	0.236762	7.75	4.01	2.47	18.73	4067.8	3391.3	3649	3920.3	3069.1	4.04	3.19	6.24	6.46	20.88		High	0.001146	0.008015	12
FALSE	High	[R].KLDPCISWK.[D]	1xDBIA [C5]; 2xTMTPro [K1; K9]; 1xTMTPro [N-Term]	0.0013497	0.000418575	1	1	2	Q96RT8	Q96RT8 [199-207]	0		KLDPCISWK	Gamma-tubulin complex component 5 OS=Homo sapiens (Human) OX=9606 GN=TUBGCP5 PE=1 SV=1	2298.38	0.815	0.778	0.935	0.733	0.232164	0.514971	0.544774	0.241056	1.64	1.65	4.93	17.51	852.7	703.6	744.5	796.9	625.1	7.23	7.38	12.78	7.46	13.48		High	0.0002594	0.0007806	10
[truncated: 12,968 more rows]
