# Supplementary material for: Development of Inhibitors, Probes, and PROTAC Provides a Complete Toolbox to Study PARK7 in the Living Cell
Source: J Med Chem. 2024 May 7;67(10):7935–53. doi: 10.1021/acs.jmedchem.3c02410 (PMC11129182; doi:10.1021/acs.jmedchem.3c02410)
Supplement: Supplementary file 4 — jm3c02410_si_004.xlsx [file jm3c02410_si_004.xlsx]

## Sheet: PeptideGroups
Checked	Confidence	Annotated Sequence	Modifications	Qvality PEP	Qvality q-value	# Protein Groups	# Proteins	# PSMs	Master Protein Accessions	Positions in Master Proteins	Modifications in Master Proteins	Sequence	Master Protein Descriptions	# Missed Cleavages	Theo. MH+ [Da]	Abundances (Grouped): 1 DMSO, 1	Abundances (Grouped): 1 DMSO, 2	Abundances (Grouped): 1 DMSO, 3	Abundances (Grouped): 2 JYQ-164 0_5 uM, 1	Abundances (Grouped): 2 JYQ-164 0_5 uM, 2	Abundances (Grouped): 2 JYQ-164 0_5 uM, 3	Abundances (Grouped): 3 JYQ-164 5 uM, 1	Abundances (Grouped): 3 JYQ-164 5 uM, 2	Abundances (Grouped): 3 JYQ-164 5 uM, 3	Abundances (Grouped): 4 JYQ-173 0_5 uM, 1	Abundances (Grouped): 4 JYQ-173 0_5 uM, 2	Abundances (Grouped): 4 JYQ-173 0_5 uM, 3	Abundances (Grouped): 5 JYQ-173 5 uM, 1	Abundances (Grouped): 5 JYQ-173 5 uM, 2	Abundances (Grouped): 5 JYQ-173 5 uM, 3	Quan Info	Confidence (by Search Engine): Mascot	Percolator q-Value (by Search Engine): Mascot	Percolator PEP (by Search Engine): Mascot	Ions Score (by Search Engine): Mascot
FALSE	High	[A].ICAGPTALLAHE.[I]	1xDBIA [C2]; 1xTMTPro [N-Term]	1.11676e-05	4.51323e-05	1	1	4	Q99497	Q99497 [105-116]		ICAGPTALLAHE	Parkinson disease protein 7 OS=Homo sapiens (Human) OX=9606 GN=PARK7 PE=1 SV=2	0	1796.01	2273.3	2343.3	2347.1	488.2	975.4	805.9	253.3	279.2	254.4	366.9	372.8	306.5	238.3	239.3	213.4		High	5.499e-05	4.506e-06	47
FALSE	High	[L].IAAICAGPTALLAHE.[I]	1xDBIA [C5]; 1xTMTPro [N-Term]	2.83484e-06	4.51323e-05	1	1	6	Q99497	Q99497 [102-116]		IAAICAGPTALLAHE	Parkinson disease protein 7 OS=Homo sapiens (Human) OX=9606 GN=PARK7 PE=1 SV=2	0	2051.16	592	583.6	538.4	136.5	237	202.4	84.4	79.7	86.3	96.9	106.4	90.9	70.9	65.3	74.9		High	5.499e-05	1.049e-06	34
FALSE	High	[K].TDCDIEDDR.[L]	1xDBIA [C3]; 1xTMTPro [N-Term]	0.00021338	4.51323e-05	1	1	2	Q13085	Q13085 [1295-1303]		TDCDIEDDR	Acetyl-CoA carboxylase 1 OS=Homo sapiens (Human) OX=9606 GN=ACACA PE=1 SV=2	0	1681.8	880.2	803.5	904.3	308.4	666.6	578.8	348.1	821.2	438.3	551.9	594.9	466.4	286.6	347.8	127.2		High	5.499e-05	0.0001057	19
FALSE	High	[R].YRNPVSQCMR.[G]	1xDBIA [C8]; 1xTMTPro [N-Term]	0.000104655	4.51323e-05	1	1	2	Q13148	Q13148 [43-52]		YRNPVSQCMR	TAR DNA-binding protein 43 OS=Homo sapiens (Human) OX=9606 GN=TARDBP PE=1 SV=1	0	1853.98	248.9	223.2	227.7	119.6	329	295.1	130	242.6	177.2	216	258.8	136	101.6	141	32.3		High	5.499e-05	4.946e-05	20
FALSE	High	[K].LADQCTGLQGF.[L]	1xDBIA [C5]; 1xTMTPro [N-Term]	0.000230574	4.51323e-05	2	4	7	Q71U36; Q9BQE3	Q71U36 [125-135]; Q9BQE3 [125-135]		LADQCTGLQGF	Tubulin alpha-1A chain OS=Homo sapiens (Human) OX=9606 GN=TUBA1A PE=1 SV=1 Tubulin alpha-1C chain OS=Homo sapiens (Human) OX=9606 GN=TUBA1C PE=1 SV=1	0	1752.93	685.7	472.7	630.8	132.1	354.1	357.3	163.1	489	230.3	265	364.6	162.1	129.7	158.8	91.8	Shared	High	5.499e-05	0.0001149	28
FALSE	High	[R].KGLIAAICAGPTALLAHE.[I]	1xDBIA [C8]; 1xTMTPro [K1]; 1xTMTPro [N-Term]	1.48876e-08	4.51323e-05	1	1	3	Q99497	Q99497 [99-116]		KGLIAAICAGPTALLAHE	Parkinson disease protein 7 OS=Homo sapiens (Human) OX=9606 GN=PARK7 PE=1 SV=2	0	2653.57	560.6	519.3	465	318.9	297.4	280.5	65	57.5	80.1	115.3	112.5	110.4	71.3	65.5	70.7		High	5.499e-05	3.855e-09	18
FALSE	High	[Y].NCEEPTEK.[L]	1xDBIA [C2]; 1xTMTPro [K8]; 1xTMTPro [N-Term]	0.000295546	4.51323e-05	1	1	5	P30041	P30041 [90-97]		NCEEPTEK	Peroxiredoxin-6 OS=Homo sapiens (Human) OX=9606 GN=PRDX6 PE=1 SV=3	0	1853.99	1747	1444.3	1685.9	415.6	1050.5	904.6	452.1	1621.1	650.6	945.3	965	643.1	417.1	528.1	277.2		High	5.499e-05	0.00015	23
FALSE	High	[H].TADSACDPNNKR.[L]	1xDBIA [C6]; 1xTMTPro [K11]; 1xTMTPro [N-Term]	2.78937e-05	4.51323e-05	1	1	2	Q12768	Q12768 [380-391]		TADSACDPNNKR	WASH complex subunit 5 OS=Homo sapiens (Human) OX=9606 GN=WASHC5 PE=1 SV=1	0	2196.17	1187.3	1296	1587.4	447.2	1180.3	1078.6	523.3	1307.8	557.8	731	1027	499.4	392.3	516.8	261.1		High	5.499e-05	1.2e-05	4
FALSE	High	[K].EADTDVQVCPN.[Y]	1xDBIA [C9]; 1xTMTPro [N-Term]	6.68996e-05	4.51323e-05	1	1	4	Q7Z2T5	Q7Z2T5 [231-241]		EADTDVQVCPN	TRMT1-like protein OS=Homo sapiens (Human) OX=9606 GN=TRMT1L PE=1 SV=2	0	1790.89	220.1	188.8	227.2	70.4	178.9	167.8	71.5	201.3	93.8	115.6	140.4	95.3	66.1	74.4	38.9		High	5.499e-05	3.064e-05	48
FALSE	High	[E].VYIQDHGDGTHTITYIPLCPGAY.[T]	1xDBIA [C19]; 1xTMTPro [N-Term]	4.33829e-07	4.51323e-05	1	1	4	P21333	P21333 [1207-1229]		VYIQDHGDGTHTITYIPLCPGAY	Filamin-A OS=Homo sapiens (Human) OX=9606 GN=FLNA PE=1 SV=4	0	3134.59	3938.4	3598.7	3877.8	1526.1	3395.5	3320.7	1884.8	3857.7	2192.8	2593.7	3091.4	1794.8	1486.4	2090.1	742.8		High	5.499e-05	1.409e-07	22
FALSE	High	[F].MTSICDER.[G]	1xDBIA [C5]; 1xTMTPro [N-Term]	0.00338808	0.000443408	1	1	4	P53396	P53396 [841-848]		MTSICDER	ATP-citrate synthase OS=Homo sapiens (Human) OX=9606 GN=ACLY PE=1 SV=3	0	1554.79	670.9	589.1	613.2	170.9	432.1	405.6	230.5	520.9	274.5	300.4	384.7	223.4	194.2	233.5	120.2		High	0.0003053	0.002097	24
FALSE	High	[L].QSPCASVR.[E]	1xDBIA [C4]; 1xTMTPro [N-Term]	0.00174762	0.000418575	1	1	2	Q92616	Q92616 [1092-1099]		QSPCASVR	eIF-2-alpha kinase activator GCN1 OS=Homo sapiens (Human) OX=9606 GN=GCN1 PE=1 SV=6	0	1447.8	1495.7	1357.8	1422.1	458.8	1014.3	935.1	578.1	1457.3	685.9	936.3	982.9	788.1	409.6	528.9	279.1		High	0.0002594	0.00103	5
FALSE	High	[E].SCDCLQGFQLTH.[S]	2xDBIA [C2; C4]; 1xTMTPro [N-Term]	2.00534e-08	4.51323e-05	2	7	5	A6NNZ2; P07437	A6NNZ2 [126-137]; P07437 [126-137]		SCDCLQGFQLTH	Tubulin beta 8B OS=Homo sapiens (Human) OX=9606 GN=TUBB8B PE=1 SV=1 Tubulin beta chain OS=Homo sapiens (Human) OX=9606 GN=TUBB PE=1 SV=2	0	2248.15	3224.3	3213.8	3122	1092.6	2383.5	2249.8	1182.7	3005	1563.5	1974.5	2232.4	1749.9	1012.3	1224.1	617.5	Shared	High	5.499e-05	5.306e-09	39
FALSE	High	[Y].SFASDGDSGTCSPLR.[H]	1xDBIA [C11]; 1xTMTPro [N-Term]	7.73049e-11	4.51323e-05	1	1	4	P35611	P35611 [420-434]		SFASDGDSGTCSPLR	Alpha-adducin OS=Homo sapiens (Human) OX=9606 GN=ADD1 PE=1 SV=2	0	2100.04	2945.1	2938	2861.5	1090.4	2402.6	2167.2	1294.3	2654.5	1518.4	1934.6	2207.3	1417.8	1018.8	1279	591.8		High	5.499e-05	1.409e-11	34
FALSE	High	[R].SDPDACPTMPLLAM.[L]	1xDBIA [C6]; 1xTMTPro [N-Term]	0.000717146	0.000257308	1	1	2	P57678	P57678 [205-218]		SDPDACPTMPLLAM	Gem-associated protein 4 OS=Homo sapiens (Human) OX=9606 GN=GEMIN4 PE=1 SV=2	0	2062.03	89.9	94.6	94.5	28.7	73.8	60.4	38.9	88.5	36	48.8	56.8	41.3	33.4	24.9	19.7		High	0.0001491	0.0003926	19
FALSE	High	[H].CIDPNDSK.[H]	1xDBIA [C1]; 1xTMTPro [K8]; 1xTMTPro [N-Term]	0.00164845	0.000418575	1	1	2	Q15185	Q15185 [58-65]		CIDPNDSK	Prostaglandin E synthase 3 OS=Homo sapiens (Human) OX=9606 GN=PTGES3 PE=1 SV=1	0	1795.99	1267.5	1354.9	1329.9	372.2	1112.7	889.5	451	1287.2	621	869.9	829.2	600.2	390.5	453.4	284.2		High	0.0002594	0.000971	24
FALSE	High	[F].CTIDPNESR.[V]	1xDBIA [C1]; 1xTMTPro [N-Term]	0.000687452	0.000257308	1	1	7	Q9NTK5	Q9NTK5 [55-63]		CTIDPNESR	Obg-like ATPase 1 OS=Homo sapiens (Human) OX=9606 GN=OLA1 PE=1 SV=2	0	1634.85	683.5	724.2	792.5	213.3	530.8	474.5	254.4	644.6	345.5	430.8	488.2	285.4	241.9	256.1	174		High	0.0001491	0.0003734	14
FALSE	High	[E].ALCVISGVPGLK.[G]	1xDBIA [C3]; 1xTMTPro [K12]; 1xTMTPro [N-Term]	2.11298e-07	4.51323e-05	1	1	6	Q92616	Q92616 [646-657]		ALCVISGVPGLK	eIF-2-alpha kinase activator GCN1 OS=Homo sapiens (Human) OX=9606 GN=GCN1 PE=1 SV=6	0	2061.27	339.6	298.5	346.1	222.5	314.5	293.3	240.3	324.3	272.5	278.1	304.2	244.5	163.8	234.3	78.6		High	5.499e-05	6.56e-08	50
FALSE	High	[K].YCPSYNK.[S]	1xDBIA [C2]; 1xTMTPro [K7]; 1xTMTPro [N-Term]	0.00693229	0.000798928	1	1	1	Q96FZ2	Q96FZ2 [38-44]		YCPSYNK	Abasic site processing protein HMCES OS=Homo sapiens (Human) OX=9606 GN=HMCES PE=1 SV=1	0	1778.98	1695.6	1590.5	1660.6	547.1	1269.3	1227.6	646.1	1554.6	841.5	977	1195.1	820.3	517.5	662.7	382.2		High	0.0005876	0.004419	12
FALSE	High	[E].TVSDCSPH.[I]	1xDBIA [C5]; 1xTMTPro [N-Term]	0.00208631	0.000443408	1	1	4	P47756	P47756 [202-209]		TVSDCSPH	F-actin-capping protein subunit beta OS=Homo sapiens (Human) OX=9606 GN=CAPZB PE=1 SV=4	0	1445.74	371.7	333.9	351.2	124	312.6	258.2	147.9	349.1	180.4	202.2	237.1	168.7	109.5	143.9	84		High	0.0003053	0.00125	16
FALSE	High	[G].GCSVTVPANVQR.[W]	1xDBIA [C2]; 1xTMTPro [N-Term]	0.000435728	4.51323e-05	1	1	4	Q13155	Q13155 [290-301]		GCSVTVPANVQR	Aminoacyl tRNA synthase complex-interacting multifunctional protein 2 OS=Homo sapiens (Human) OX=9606 GN=AIMP2 PE=1 SV=2	0	1831.02	1408.1	878	1313.5	1028.6	776.9	1141.8	1078.9	1181.2	1068.3	930.4	1358.3	995.8	925.7	1089.1	314.9		High	5.499e-05	0.0002276	23
FALSE	High	[M].SCDGPFKPDHYR.[Y]	1xDBIA [C2]; 1xTMTPro [K7]; 1xTMTPro [N-Term]	5.49881e-05	4.51323e-05	1	1	3	P23526	P23526 [420-431]		SCDGPFKPDHYR	Adenosylhomocysteinase OS=Homo sapiens (Human) OX=9606 GN=AHCY PE=1 SV=4	0	2326.23	438.8	438.1	431.2	142.7	340	280.9	157.9	404.6	210.1	262.1	258.4	199.2	131.5	159.8	103.6		High	5.499e-05	2.473e-05	5
FALSE	High	[L].CQPTGGK.[A]	1xDBIA [C1]; 1xTMTPro [K7]; 1xTMTPro [N-Term]	0.0115373	0.00136531	1	2	2	P42677	P42677 [64-70]		CQPTGGK	40S ribosomal protein S27 OS=Homo sapiens (Human) OX=9606 GN=RPS27 PE=1 SV=3	0	1594.92	2601.2	1765	2646.2	1217.1	1269.6	1744.3	1377.4	2492.3	1761.5	1751.7	2036.7	1237.4	1047.3	1255.9	636.3		High	0.0009687	0.007502	13
FALSE	High	[R].VASMPLISSTCD.[M]	1xDBIA [C11]; 1xTMTPro [N-Term]	1.31266e-06	4.51323e-05	1	1	8	O60664	O60664 [29-40]		VASMPLISSTCD	Perilipin-3 OS=Homo sapiens (Human) OX=9606 GN=PLIN3 PE=1 SV=3	0	1823.96	895.8	773	835.4	304.8	668.9	652.4	323.4	869.3	477.8	685.3	742	404.6	250.8	271.7	202.4		High	5.499e-05	4.61e-07	26
FALSE	High	[E].SCDCLQGF.[Q]	2xDBIA [C2; C4]; 1xTMTPro [N-Term]	0.0127103	0.00173928	3	8	2	Q9H4B7; A6NNZ2; P07437	Q9H4B7 [126-133]; A6NNZ2 [126-133]; P07437 [126-133]		SCDCLQGF	Tubulin beta-1 chain OS=Homo sapiens (Human) OX=9606 GN=TUBB1 PE=1 SV=1 Tubulin beta 8B OS=Homo sapiens (Human) OX=9606 GN=TUBB8B PE=1 SV=1 Tubulin beta chain OS=Homo sapiens (Human) OX=9606 GN=TUBB PE=1 SV=2	0	1768.9	953.4	838.2	854.4	312.1	677	626.7	332.3	856.4	505.2	588.4	656.4	397.7	317.1	355.2	208.1	Shared	High	0.001146	0.008305	4
FALSE	High	[Y].CVSCAIHSK.[V]	2xDBIA [C1; C4]; 1xTMTPro [K9]; 1xTMTPro [N-Term]	4.01003e-07	4.51323e-05	1	2	4	P62854	P62854 [74-82]		CVSCAIHSK	40S ribosomal protein S26 OS=Homo sapiens (Human) OX=9606 GN=RPS26 PE=1 SV=3	0	2148.23	947.8	769.3	919.4	458	727.5	732.3	502.6	897.5	567.5	606.2	716.3	454.1	380.4	440.7	226.6		High	5.499e-05	1.297e-07	20
FALSE	High	[E].SACTVPTDVDK.[W]	1xDBIA [C3]; 1xTMTPro [K11]; 1xTMTPro [N-Term]	1.39404e-07	4.51323e-05	1	1	4	Q15181	Q15181 [272-282]		SACTVPTDVDK	Inorganic pyrophosphatase OS=Homo sapiens (Human) OX=9606 GN=PPA1 PE=1 SV=2	0	2040.13	4198.9	4393.8	4199.2	1364.3	3318.6	2837.6	1652.1	3826.1	2136.4	2701.5	2824.9	1883.6	1329	1584.1	1038.3		High	5.499e-05	4.202e-08	38
FALSE	High	[Y].CILGIEK.[G]	1xDBIA [C1]; 1xTMTPro [K7]; 1xTMTPro [N-Term]	0.00400799	0.000443408	1	1	3	Q9UDY4	Q9UDY4 [7-13]		CILGIEK	DnaJ homolog subfamily B member 4 OS=Homo sapiens (Human) OX=9606 GN=DNAJB4 PE=1 SV=1	0	1680.04	554.1	504.7	566.2	217.4	446.6	412.1	237.6	497.7	280.3	336.5	393.5	292.9	210.1	242	140.4		High	0.0003314	0.002493	20
FALSE	High	[K].FICVTPTTCSNTIDLPMSPR.[T]	2xDBIA [C3; C9]; 1xTMTPro [N-Term]	6.24389e-11	4.51323e-05	1	1	5	P40763	P40763 [710-729]		FICVTPTTCSNTIDLPMSPR	Signal transducer and activator of transcription 3 OS=Homo sapiens (Human) OX=9606 GN=STAT3 PE=1 SV=2	0	3092.63	1102.5	1061.7	1046.6	724.4	854.6	892.2	812.7	1104.1	933	1081.6	1078.3	851.4	609.9	778.7	263.8		High	5.499e-05	1.121e-11	62
FALSE	High	[D].CQAQQAH.[I]	1xDBIA [C1]; 1xTMTPro [N-Term]	0.0255388	0.00335599	1	1	2	Q6P2E9	Q6P2E9 [1261-1267]		CQAQQAH	Enhancer of mRNA-decapping protein 4 OS=Homo sapiens (Human) OX=9606 GN=EDC4 PE=1 SV=1	0	1385.73	224.8	175.6	247.2	128.9	152.6	167.3	129.4	225.7	169.6	169.6	182.9	112.1	124.2	129	62.4		High	0.002378	0.01738	23
FALSE	High	[M].CGAPSATQPATAE.[T]	1xDBIA [C1]; 1xTMTPro [N-Term]	1.27795e-05	4.51323e-05	1	1	3	P04080	P04080 [3-15]		CGAPSATQPATAE	Cystatin-B OS=Homo sapiens (Human) OX=9606 GN=CSTB PE=1 SV=2	0	1803.92	1130.7	1267.6	1208.1	365.8	810.4	650.4	488.8	1122.6	652.4	728.5	801.9	451.3	402.5	430.7	305.9		High	5.499e-05	5.222e-06	38
FALSE	High	[K].VEQNSEPCAGSSSE.[S]	1xDBIA [C8]; 1xTMTPro [N-Term]	3.97224e-05	4.51323e-05	1	1	4	Q8N806	Q8N806 [253-266]		VEQNSEPCAGSSSE	Putative E3 ubiquitin-protein ligase UBR7 OS=Homo sapiens (Human) OX=9606 GN=UBR7 PE=1 SV=2	0	2023.96	112.7	105	109.5	52.4	92.7	91.7	64	116.9	80.8	79.1	98.7	74.6	56.5	64	27.8		High	5.499e-05	1.756e-05	25
FALSE	High	[K].AALEQPCE.[G]	1xDBIA [C7]; 1xTMTPro [N-Term]	0.040572	0.00460839	1	1	5	Q6PUV4	Q6PUV4 [84-91]		AALEQPCE	Complexin-2 OS=Homo sapiens (Human) OX=9606 GN=CPLX2 PE=1 SV=2	0	1460.77	856.6	837.1	766.2	403.4	612.2	569.8	501.4	671.8	488.7	553	639.8	446.1	343.5	381.4	197.2		High	0.003204	0.02889	19
FALSE	High	[F].VPNDGCLNFIEE.[N]	1xDBIA [C6]; 1xTMTPro [N-Term]	0.000518036	4.51323e-05	1	1	2	P62266	P62266 [85-96]		VPNDGCLNFIEE	40S ribosomal protein S23 OS=Homo sapiens (Human) OX=9606 GN=RPS23 PE=1 SV=3	0	1950	308.6	297.7	292.1	103.2	234.2	210.8	122.7	283	160.7	165.7	210.9	126.3	102.4	126.8	75.3		High	5.499e-05	0.0002755	16
FALSE	High	[F].HCIDPNDSK.[H]	1xDBIA [C2]; 1xTMTPro [K9]; 1xTMTPro [N-Term]	0.000462504	4.51323e-05	1	1	4	Q15185	Q15185 [57-65]		HCIDPNDSK	Prostaglandin E synthase 3 OS=Homo sapiens (Human) OX=9606 GN=PTGES3 PE=1 SV=1	0	1933.05	945.1	915.8	970.9	338.9	814	678.9	380.2	851	485.9	603.7	634	401.2	312.2	368.5	250.7		High	5.499e-05	0.0002439	14
FALSE	High	[F].YHQGQCCIA.[A]	1xCarbamidomethyl [C6]; 1xDBIA [C7]; 1xTMTPro [N-Term]	0.00363069	0.000443408	1	1	3	P00352	P00352 [297-305]		YHQGQCCIA	Retinal dehydrogenase 1 OS=Homo sapiens (Human) OX=9606 GN=ALDH1A1 PE=1 SV=2	0	1679.83	1582.7	1465.7	1630.7	551.4	679.2	667.1	459.1	505.9	462.9	590.7	635.5	539.8	509.8	546.2	421		High	0.0003053	0.002249	18
FALSE	High	[Y].CVDNNQGGPGEDGAQGEPAEPE.[D]	1xDBIA [C1]; 1xTMTPro [N-Term]	5.25178e-07	4.51323e-05	1	1	2	P40222	P40222 [87-108]		CVDNNQGGPGEDGAQGEPAEPE	Alpha-taxilin OS=Homo sapiens (Human) OX=9606 GN=TXLNA PE=1 SV=3	0	2770.25	151.6	175.6	191.6	69.6	159.9	128	76.8	153.4	100.3	110.3	121.1	82.1	60.3	90	49.7		High	5.499e-05	1.726e-07	74
FALSE	High	[H].GVFYHQGQCCIA.[A]	1xCarbamidomethyl [C9]; 1xDBIA [C10]; 1xTMTPro [N-Term]	2.65195e-05	4.51323e-05	1	1	1	P00352	P00352 [294-305]		GVFYHQGQCCIA	Retinal dehydrogenase 1 OS=Homo sapiens (Human) OX=9606 GN=ALDH1A1 PE=1 SV=2	0	1982.99	1817.2	1679.8	1855.4	586.3	612.4	598.9	413.1	406.9	425.9	539.1	584.7	485.7	491.9	504.8	486.1		High	5.499e-05	1.14e-05	28
FALSE	High	[Y].QACPTQDCNK.[K]	2xDBIA [C3; C8]; 1xTMTPro [K10]; 1xTMTPro [N-Term]	0.00230115	0.000443408	1	1	2	P27694	P27694 [479-488]		QACPTQDCNK	Replication protein A 70 kDa DNA-binding subunit OS=Homo sapiens (Human) OX=9606 GN=RPA1 PE=1 SV=2	0	2308.24	1258	1179.2	1215	506.2	1109.1	977.6	635.4	1224.9	743.1	883.8	917.9	755	489.8	585.3	319.6		High	0.0003053	0.001387	17
FALSE	High	[H].VGQAGVQIGNACWE.[L]	1xDBIA [C12]; 1xTMTPro [N-Term]	5.49329e-07	4.51323e-05	2	6	8	Q71U36; Q9BQE3	Q71U36 [9-22]; Q9BQE3 [9-22]		VGQAGVQIGNACWE	Tubulin alpha-1A chain OS=Homo sapiens (Human) OX=9606 GN=TUBA1A PE=1 SV=1 Tubulin alpha-1C chain OS=Homo sapiens (Human) OX=9606 GN=TUBA1C PE=1 SV=1	0	2032.06	2139.5	1989.2	2097.5	739.4	1598.1	1538.1	900.8	1984.4	1162.4	1373.7	1558.1	978.4	779.8	944.1	553.1	Shared	High	5.499e-05	1.813e-07	62
FALSE	High	[E].YVFSQLLQCK.[Q]	1xDBIA [C9]; 1xTMTPro [K10]; 1xTMTPro [N-Term]	3.92089e-07	4.51323e-05	1	1	7	Q9P2R3	Q9P2R3 [381-390]		YVFSQLLQCK	Rabankyrin-5 OS=Homo sapiens (Human) OX=9606 GN=ANKFY1 PE=1 SV=2	0	2133.24	2304.2	2128.3	2240.5	1776.5	1997.4	2106.9	1835.1	2313.7	1919.7	2076	2186.1	2064.1	1616.5	1896.5	603.3		High	5.499e-05	1.266e-07	45
FALSE	High	[K].QMAVPSFTQQILCPK.[P]	1xDBIA [C13]; 1xTMTPro [K15]; 1xTMTPro [N-Term]	1.57751e-07	4.51323e-05	1	1	3	Q86TB9	Q86TB9 [198-212]		QMAVPSFTQQILCPK	Protein PAT1 homolog 1 OS=Homo sapiens (Human) OX=9606 GN=PATL1 PE=1 SV=2	0	2595.46	80.8	65.1	79.3	55.8	59.3	75.9	67.5	68.9	57.4	76.7	85.3	58.7	56.4	56.6	21.4		High	5.499e-05	4.797e-08	44
FALSE	High	[K].DTCYSPK.[P]	1xDBIA [C3]; 1xTMTPro [K7]; 1xTMTPro [N-Term]	0.00736443	0.000798928	1	1	3	Q9Y5K6	Q9Y5K6 [538-544]		DTCYSPK	CD2-associated protein OS=Homo sapiens (Human) OX=9606 GN=CD2AP PE=1 SV=1	0	1717.94	1848.9	2048.6	1803.5	787.6	1626.9	1329.2	936.2	1660.2	1083.4	1341.6	1554.5	1068.6	837.3	911	488.2		High	0.0006208	0.004702	15
FALSE	High	[F].LINCSGDIFLE.[K]	1xDBIA [C4]; 1xTMTPro [N-Term]	0.000209863	4.51323e-05	1	1	2	Q9Y2T2	Q9Y2T2 [7-17]		LINCSGDIFLE	AP-3 complex subunit mu-1 OS=Homo sapiens (Human) OX=9606 GN=AP3M1 PE=1 SV=1	0	1823.99	62.7	47.9	59.5	21.1	50.3	34.5	22.5	42.9	35.9	42.6	40.5	27.1	27.2	28.2	16.2		High	5.499e-05	0.0001037	41
FALSE	High	[Y].HQGQCCIA.[A]	1xCarbamidomethyl [C5]; 1xDBIA [C6]; 1xTMTPro [N-Term]	0.0862329	0.0083841	1	1	1	P00352	P00352 [298-305]		HQGQCCIA	Retinal dehydrogenase 1 OS=Homo sapiens (Human) OX=9606 GN=ALDH1A1 PE=1 SV=2	0	1516.77	195.4	174.7	199.4	82.3	77.6	78.4	63.3	58.1	59.2	69.8	70.8	60.3	66.4	66.5	54.3		High	0.006043	0.06984	17
FALSE	High	[E].GCEEPATHN.[A]	1xDBIA [C2]; 1xTMTPro [N-Term]	0.000628146	0.000159506	2	2	4	Q00610; P53675	Q00610 [869-877]; P53675 [869-877]		GCEEPATHN	Clathrin heavy chain 1 OS=Homo sapiens (Human) OX=9606 GN=CLTC PE=1 SV=5 Clathrin heavy chain 2 OS=Homo sapiens (Human) OX=9606 GN=CLTCL1 PE=1 SV=2	0	1557.77	1646.1	1481.3	1448.8	640	1271.5	1203.2	792.7	1439.9	939.7	993.6	1133.2	844	630.7	756.9	399.7	Shared	High	0.0001071	0.0003394	19
FALSE	High	[E].VDSGEPCSFD.[V]	1xDBIA [C7]; 1xTMTPro [N-Term]	0.0136663	0.00177927	1	1	2	Q5TBC7	Q5TBC7 [40-49]		VDSGEPCSFD	Bcl-2-like protein 15 OS=Homo sapiens (Human) OX=9606 GN=BCL2L15 PE=1 SV=1	0	1655.79	192.8	198.8	193.2	132.3	152.6	151.9	148.1	174.7	160.9	195.5	188.3	129.1	101.1	119.5	53.4		High	0.001193	0.008966	8
FALSE	High	[Y].NSSSACASSR.[G]	1xDBIA [C6]; 1xTMTPro [N-Term]	1.20814e-05	4.51323e-05	1	1	2	Q86Y37	Q86Y37 [357-366]		NSSSACASSR	CDK2-associated and cullin domain-containing protein 1 OS=Homo sapiens (Human) OX=9606 GN=CACUL1 PE=1 SV=1	0	1569.8	327.4	434.5	422.9	201.6	325.3	501.7	393.8	391.6	243.3	295.5	282.8	206	167.6	179.6	117.8		High	5.499e-05	4.925e-06	15
FALSE	High	[G].GAGASTSGSSGACGFSYK.[-]	1xDBIA [C13]; 1xTMTPro [K18]; 1xTMTPro [N-Term]	7.02608e-11	4.51323e-05	1	1	4	Q9UNF1	Q9UNF1 [589-606]		GAGASTSGSSGACGFSYK	Melanoma-associated antigen D2 OS=Homo sapiens (Human) OX=9606 GN=MAGED2 PE=1 SV=2	0	2499.28	2982	2117	2782.8	2037.9	1820.6	2371.7	2306.9	2594.3	2237.9	2609.8	2778.5	2218.2	1790.8	2171.9	779.3		High	5.499e-05	1.269e-11	50
FALSE	High	[N].CSCAAGDSCTCAGSCK.[C]	4xCarbamidomethyl [C1; C3; C9; C]; 1xDBIA [C]; 1xTMTPro [K16]; 1xTMTPro [N-Term]	9.3376e-09	4.51323e-05	1	1	4	P02795	P02795 [5-20]		CSCAAGDSCTCAGSCK	Metallothionein-2 OS=Homo sapiens (Human) OX=9606 GN=MT2A PE=1 SV=1	0	2599.17	2788.8	2962.4	3382.3	1101.1	2301.5	1756.7	1239.2	2675.4	1611.9	1807.5	2023.1	1244.7	1069.7	1203.3	948.5		High	5.499e-05	2.352e-09	49
FALSE	High	[R].TCSMVGNGDTTSQDDCVSK.[E]	2xDBIA [C2; C16]; 1xTMTPro [K19]; 1xTMTPro [N-Term]	9.08345e-12	4.51323e-05	1	1	2	Q6NYC1	Q6NYC1 [379-397]		TCSMVGNGDTTSQDDCVSK	Bifunctional arginine demethylase and lysyl-hydroxylase JMJD6 OS=Homo sapiens (Human) OX=9606 GN=JMJD6 PE=1 SV=1	0	3148.56	617.6	609.5	626.7	448.3	569.8	544.1	435.9	582.2	518.8	623.9	571.7	440	373.1	389.1	177.5		High	5.499e-05	1.432e-12	58
FALSE	High	[N].CSCAAGDSCTCAGSCK.[C]	3xCarbamidomethyl [C3; C9; C15]; 2xDBIA [C1; C11]; 1xTMTPro [K16]; 1xTMTPro [N-Term]	5.23395e-09	4.51323e-05	1	1	1	P02795	P02795 [5-20]		CSCAAGDSCTCAGSCK	Metallothionein-2 OS=Homo sapiens (Human) OX=9606 GN=MT2A PE=1 SV=1	0	2838.33	985.8	1017.2	1153.5	364	802	596.6	414.9	921	561.8	651.1	758.5	434.1	386.2	431.4	328.8		High	5.499e-05	1.268e-09	45
FALSE	High	[K].ACPSSDK.[H]	1xDBIA [C2]; 1xTMTPro [K7]; 1xTMTPro [N-Term]	0.0129429	0.00177927	1	1	1	O94822	O94822 [722-728]		ACPSSDK	E3 ubiquitin-protein ligase listerin OS=Homo sapiens (Human) OX=9606 GN=LTN1 PE=1 SV=6	0	1611.9	1209.4	1166.2	1194.4	778.9	993	1017.1	791.4	1210.7	873.1	1017.9	1146.9	959.7	659.3	888.9	340.5		High	0.001174	0.008486	19
FALSE	High	[K].KPADDQDPIDALSGDLDSCPSTTE.[T]	1xDBIA [C19]; 1xTMTPro [K1]; 1xTMTPro [N-Term]	1.1451e-07	4.51323e-05	1	1	1	P20810	P20810 [643-666]		KPADDQDPIDALSGDLDSCPSTTE	Calpastatin OS=Homo sapiens (Human) OX=9606 GN=CAST PE=1 SV=4	0	3394.68	136.9	134.8	131.4	88.7	111.2	110.2	80.2	130.2	110	131.8	127.7	96.4	81	85.5	37.5		High	5.499e-05	3.406e-08	12
FALSE	High	[H].VGQAGVQMGNACWE.[L]	1xDBIA [C12]; 1xTMTPro [N-Term]	2.71021e-06	4.51323e-05	1	1	5	P68366	P68366 [9-22]		VGQAGVQMGNACWE	Tubulin alpha-4A chain OS=Homo sapiens (Human) OX=9606 GN=TUBA4A PE=1 SV=1	0	2050.02	1112.5	1072.4	1057.6	414	852.6	762.2	471.5	1006.3	566.8	712	772	544.1	379.2	502.1	302.3		High	5.499e-05	9.958e-07	81
FALSE	High	[E].EGGPCLFPGSDSWQENPEEPCSK.[A]	2xDBIA [C5; C21]; 1xTMTPro [K23]; 1xTMTPro [N-Term]	6.24073e-08	4.51323e-05	1	1	2	Q63HN8	Q63HN8 [58-80]		EGGPCLFPGSDSWQENPEEPCSK	E3 ubiquitin-protein ligase RNF213 OS=Homo sapiens (Human) OX=9606 GN=RNF213 PE=1 SV=3	0	3693.82	480.7	469.4	464.8	331.1	437.3	423.5	352.4	479.7	375.1	452.2	472.3	362.9	277.6	329.9	134.9		High	5.499e-05	1.778e-08	32
FALSE	High	[E].DTSCSDSK.[T]	1xDBIA [C4]; 1xTMTPro [K8]; 1xTMTPro [N-Term]	0.00044288	4.51323e-05	1	1	3	Q08499	Q08499 [759-766]		DTSCSDSK	cAMP-specific 3',5'-cyclic phosphodiesterase 4D OS=Homo sapiens (Human) OX=9606 GN=PDE4D PE=1 SV=2	0	1746.92	2320.6	2250.3	2160.6	1536	1870	1924.1	1665.4	2214.5	1794.7	2192.2	2094.7	1703.2	1337.7	1585.9	631		High	5.499e-05	0.0002324	22
FALSE	High	[Y].CFNKPEDK.[-]	1xDBIA [C1]; 2xTMTPro [K4; K8]; 1xTMTPro [N-Term]	0.00185331	0.000418575	1	2	5	A0A2R8Y422	A0A2R8Y422 [149-156]		CFNKPEDK	Ubiquitin-like domain-containing protein OS=Homo sapiens (Human) OX=9606 GN=ENSG00000231767 PE=4 SV=1	0	2189.26	845.6	871.7	1020.9	607.7	997.6	929.1	579.2	949.5	743	841.3	860.9	603.4	519.2	622.4	300.3		High	0.0002594	0.0011	1
FALSE	High	[R].EEVPMCSDAE.[S]	1xDBIA [C6]; 1xTMTPro [N-Term]	0.0142565	0.00183859	1	1	2	Q96EK7	Q96EK7 [339-348]		EEVPMCSDAE	Constitutive coactivator of peroxisome proliferator-activated receptor gamma OS=Homo sapiens (Human) OX=9606 GN=FAM120B PE=1 SV=1	0	1709.8	37.5	31.8	43.5	23.2	34.9	36.1	21.6	40.3	28.2	25.5	44.8	21.3	19.4	28.1	12.9		High	0.001193	0.009376	20
FALSE	High	[N].TVGCGKEE.[K]	1xDBIA [C4]; 1xTMTPro [K6]; 1xTMTPro [N-Term]	0.0222506	0.00301448	1	1	2	Q92615	Q92615 [676-683]		TVGCGKEE	La-related protein 4B OS=Homo sapiens (Human) OX=9606 GN=LARP4B PE=1 SV=3	0	1726.97	3223.4	3536.1	3448	1683	3399.1	2968	1908.9	3222.3	2136.9	2606.8	2833.3	1865.6	1519.9	1924.7	1037.4		High	0.002097	0.01497	19
FALSE	High	[M].QSSCSSTSGGGGGGGGGGGGGK.[S]	1xDBIA [C4]; 1xTMTPro [K22]; 1xTMTPro [N-Term]	3.8896e-15	4.51323e-05	1	1	2	Q16204	Q16204 [24-45]		QSSCSSTSGGGGGGGGGGGGGK	Coiled-coil domain-containing protein 6 OS=Homo sapiens (Human) OX=9606 GN=CCDC6 PE=1 SV=2	0	2560.27	734.4	743.2	743.6	307.1	574.7	458.1	334.6	625.2	382.5	443.1	497.7	337.8	276.2	300.3	224		High	5.499e-05	3.641e-16	116
FALSE	High	[H].EIPEEMCD.[-]	1xDBIA [C7]; 1xTMTPro [N-Term]	0.0599445	0.00644146	1	1	1	O14980	O14980 [1064-1071]		EIPEEMCD	Exportin-1 OS=Homo sapiens (Human) OX=9606 GN=XPO1 PE=1 SV=1	0	1565.75	136.8	151.6	150.2	35.2	135.7	110.7	55.9	140.3	69.3	84.7	87.5	60.4	41.4	49.9	45.3		High	0.004483	0.04538	22
FALSE	High	[E].NGCAYFHEEE.[R]	1xDBIA [C3]; 1xTMTPro [N-Term]	0.00139277	0.000418575	1	2	2	Q6P996	Q6P996 [133-142]		NGCAYFHEEE	Pyridoxal-dependent decarboxylase domain-containing protein 1 OS=Homo sapiens (Human) OX=9606 GN=PDXDC1 PE=1 SV=2	0	1798.84	1934	2198	2275.1	1419	2042.2	1736.3	1337.7	2123.3	1504	1918.2	1792.3	1352.4	1214	1316	690.9		High	0.0002594	0.0008073	4
FALSE	High	[K].SSPGLSDTIFCR.[W]	1xDBIA [C11]; 1xTMTPro [N-Term]	0.00510556	0.000681031	1	1	3	Q9H8M7	Q9H8M7 [17-28]		SSPGLSDTIFCR	Ubiquitin carboxyl-terminal hydrolase MINDY-3 OS=Homo sapiens (Human) OX=9606 GN=MINDY3 PE=1 SV=1	0	1883	302.5	260	270.3	215.8	237.8	221.9	235.8	252.7	229	258.5	255.5	226.1	153.2	175.8	82.7		High	0.0004741	0.003223	16
FALSE	High	[N].CTGAAAVQEE.[L]	1xDBIA [C1]; 1xTMTPro [N-Term]	0.000319179	4.51323e-05	1	1	5	O94992	O94992 [18-27]		CTGAAAVQEE	Protein HEXIM1 OS=Homo sapiens (Human) OX=9606 GN=HEXIM1 PE=1 SV=1	0	1578.81	341.4	394.2	417.7	154.9	379.4	320.8	174.5	316.8	223.8	237.8	270.5	196.4	169.6	181.2	128.1		High	5.499e-05	0.0001631	49
FALSE	High	[K].DILDKPQSICCLHTMLSLLSK.[M]	1xCarbamidomethyl [C10]; 1xDBIA [C11]; 2xTMTPro [K5; K21]; 1xTMTPro [N-Term]	6.78966e-08	4.51323e-05	1	1	1	Q9H2M9	Q9H2M9 [783-803]		DILDKPQSICCLHTMLSLLSK	Rab3 GTPase-activating protein non-catalytic subunit OS=Homo sapiens (Human) OX=9606 GN=RAB3GAP2 PE=1 SV=1	0	3624.05	1069.9	1132.3	1066.3	1046.2	1102.7	1103.8	1105.6	1163.2	1150.6	1153	1128.8	1110.5	933.8	1084.8	329.9		High	5.499e-05	1.948e-08	31
FALSE	High	[E].DGGHVFAGQCYAE.[I]	1xDBIA [C10]; 1xTMTPro [N-Term]	3.10326e-05	4.51323e-05	1	1	4	Q13085	Q13085 [769-781]		DGGHVFAGQCYAE	Acetyl-CoA carboxylase 1 OS=Homo sapiens (Human) OX=9606 GN=ACACA PE=1 SV=2	0	1953.94	622.2	537.4	585.8	506.1	506	538.1	508.7	564.4	520.9	587.3	566.4	473.2	448.7	494.1	181.6		High	5.499e-05	1.345e-05	44
FALSE	High	[E].FAHHGVFYHQGQCCIA.[A]	2xDBIA [C13; C14]; 1xTMTPro [N-Term]	1.71335e-08	4.51323e-05	1	1	4	P00352	P00352 [290-305]		FAHHGVFYHQGQCCIA	Retinal dehydrogenase 1 OS=Homo sapiens (Human) OX=9606 GN=ALDH1A1 PE=1 SV=2	0	2714.38	2750.1	2633.2	2838.1	1602.3	1577.1	1630.3	1176.3	1264.7	1226.4	1445	1546.2	1262.6	1040.5	1052.9	885.8		High	5.499e-05	4.48e-09	36
FALSE	High	[F].SATWCGPCK.[M]	1xCarbamidomethyl [C8]; 1xDBIA [C5]; 1xTMTPro [K9]; 1xTMTPro [N-Term]	0.000290708	4.51323e-05	1	1	4	P10599	P10599 [28-36]		SATWCGPCK	Thioredoxin OS=Homo sapiens (Human) OX=9606 GN=TXN PE=1 SV=3	0	1914.02	2110.4	2035.2	2192.5	895.9	1629.7	1487.7	1073	2055.3	1262.2	1435.1	1520.4	1128.6	944.1	1113.5	684.4		High	5.499e-05	0.0001472	21
FALSE	High	[G].ASTSGSSGACGFSYK.[-]	1xDBIA [C10]; 1xTMTPro [K15]; 1xTMTPro [N-Term]	9.24897e-08	4.51323e-05	1	1	2	Q9UNF1	Q9UNF1 [592-606]		ASTSGSSGACGFSYK	Melanoma-associated antigen D2 OS=Homo sapiens (Human) OX=9606 GN=MAGED2 PE=1 SV=2	0	2314.2	749.6	536.8	687.8	536.7	478.3	603	587.5	660.9	569.4	652.8	726	539.7	458	555.8	216.4		High	5.499e-05	2.706e-08	39
FALSE	High	[E].NFSLDWCK.[Q]	1xDBIA [C7]; 1xTMTPro [K8]; 1xTMTPro [N-Term]	0.000397244	4.51323e-05	1	1	2	P23919	P23919 [111-118]		NFSLDWCK	Thymidylate kinase OS=Homo sapiens (Human) OX=9606 GN=DTYMK PE=1 SV=4	0	1917.05	2990	2943.2	2947.6	1593.7	2103.1	2026.8	1824.8	2677.4	2314	2652.9	2509	1825.6	1146.4	1304.9	929.2		High	5.499e-05	0.0002067	22
FALSE	High	[R].DVCDYAIE.[T]	1xDBIA [C3]; 1xTMTPro [N-Term]	0.00791975	0.00100065	1	4	2	A5YM69	A5YM69 [66-73]		DVCDYAIE	Rho guanine nucleotide exchange factor 35 OS=Homo sapiens (Human) OX=9606 GN=ARHGEF35 PE=1 SV=1	0	1527.77	42.2	32.5	34.2	20.6	28.9	29.2	22.3	28	18.6	24.3	29.7	22.3	18.7	20.9	10.8		High	0.0007172	0.005061	26
FALSE	High	[K].AEWPSETPVLCQQCGGKPGVTFTSAK.[G]	2xDBIA [C11; C14]; 2xTMTPro [K17; K26]; 1xTMTPro [N-Term]	6.34685e-08	4.51323e-05	1	1	2	Q9C0C9	Q9C0C9 [900-925]		AEWPSETPVLCQQCGGKPGVTFTSAK	(E3-independent) E2 ubiquitin-conjugating enzyme OS=Homo sapiens (Human) OX=9606 GN=UBE2O PE=1 SV=3	0	4226.29	1185.4	1166.2	1102.6	724.3	1043.1	1040.7	807.2	1147	929.4	1121	1165.2	867.5	620.9	716.8	348		High	5.499e-05	1.812e-08	28
FALSE	High	[Y].NFDPDTCDE.[S]	1xDBIA [C7]; 1xTMTPro [N-Term]	0.0383736	0.00452004	1	1	2	O95359	O95359 [2368-2376]		NFDPDTCDE	Transforming acidic coiled-coil-containing protein 2 OS=Homo sapiens (Human) OX=9606 GN=TACC2 PE=1 SV=3	0	1655.75	183.3	191.6	170.7	80.8	177.8	137.3	103.3	166	126.6	126.3	146.2	98	88.3	100.9	54.1		High	0.00316	0.02725	16
FALSE	High	[H].QGQCCIAASR.[I]	1xCarbamidomethyl [C4]; 1xDBIA [C5]; 1xTMTPro [N-Term]	1.1813e-05	4.51323e-05	1	1	4	P00352	P00352 [299-308]		QGQCCIAASR	Retinal dehydrogenase 1 OS=Homo sapiens (Human) OX=9606 GN=ALDH1A1 PE=1 SV=2	0	1693.88	4501.8	4541	4297.3	1629.4	1768.1	1670	1193.1	1084.7	1089.1	1593.4	1565.3	1502.8	1636.6	1463.7	1365.9		High	5.499e-05	4.787e-06	19
FALSE	High	[N].VICDGCNGPVVGTR.[Y]	1xCarbamidomethyl [C3]; 1xDBIA [C6]; 1xTMTPro [N-Term]	3.10866e-08	4.51323e-05	1	1	3	Q13501	Q13501 [126-139]		VICDGCNGPVVGTR	Sequestosome-1 OS=Homo sapiens (Human) OX=9606 GN=SQSTM1 PE=1 SV=1	0	2047.07	1125.1	1111.1	1223.6	434.6	1089.1	881.3	486.9	1051.3	563.5	707.8	743.4	784	429.4	520	392.3		High	5.499e-05	8.484e-09	35
FALSE	High	[K].DECPDVR.[L]	1xDBIA [C3]; 1xTMTPro [N-Term]	0.0331189	0.00409653	1	1	2	P30154	P30154 [387-393]		DECPDVR	Serine/threonine-protein phosphatase 2A 65 kDa regulatory subunit A beta isoform OS=Homo sapiens (Human) OX=9606 GN=PPP2R1B PE=1 SV=3	0	1433.74	277.7	280.9	288.3	176.7	241.8	241.9	192.4	276.3	231.1	248.1	263.2	195.1	187.9	197.3	92.7		High	0.002863	0.02311	20
FALSE	High	[R].CGIGQEE.[M]	1xDBIA [C1]; 1xTMTPro [N-Term]	0.0634827	0.00667868	1	1	3	Q9C0C2	Q9C0C2 [794-800]		CGIGQEE	182 kDa tankyrase-1-binding protein OS=Homo sapiens (Human) OX=9606 GN=TNKS1BP1 PE=1 SV=4	0	1335.69	92.6	93.4	121.2	79.2	101.9	82.2	79.9	86.7	81.1	102	95.4	70.3	67.1	65.2	39		High	0.004794	0.04858	17
FALSE	High	[F].MTSICDER.[G]	1xOxidation [M1]; 1xDBIA [C5]; 1xTMTPro [N-Term]	0.00714499	0.000798928	1	1	5	P53396	P53396 [841-848]		MTSICDER	ATP-citrate synthase OS=Homo sapiens (Human) OX=9606 GN=ACLY PE=1 SV=3	0	1570.79	418.4	406.4	443.9	169.5	338.2	306	200.2	373	224.1	258.1	332.2	198.5	169	193.6	143.4		High	0.0005876	0.004547	32
FALSE	High	[E].KAALEQPCE.[G]	1xDBIA [C8]; 1xTMTPro [K1]; 1xTMTPro [N-Term]	0.00684906	0.000798928	1	1	4	Q6PUV4	Q6PUV4 [83-91]		KAALEQPCE	Complexin-2 OS=Homo sapiens (Human) OX=9606 GN=CPLX2 PE=1 SV=2	0	1893.08	2472.2	2406.7	2089.6	1961.5	1913.1	1865.9	2083.1	2067.4	1799.5	2236.4	2164.9	1824.2	1403.4	1513	676.7		High	0.0005876	0.004367	5
FALSE	High	[E].CADEPCDAYE.[V]	1xCarbamidomethyl [C]; 1xDBIA [C]; 1xTMTPro [N-Term]	0.00110137	0.000418575	1	1	5	Q8N9N2	Q8N9N2 [42-51]		CADEPCDAYE	Activating signal cointegrator 1 complex subunit 1 OS=Homo sapiens (Human) OX=9606 GN=ASCC1 PE=1 SV=1	0	1772.78	562.1	560.9	593.1	397.6	489	456.2	406.6	524.7	456.3	522.1	500.4	408.9	341.5	363.2	193.4		High	0.0002594	0.0006251	38
FALSE	High	[R].KGLIAAIC.[A]	1xDBIA [C8]; 1xTMTPro [K1]; 1xTMTPro [N-Term]	0.00680784	0.000798928	1	1	2	Q99497	Q99497 [99-106]		KGLIAAIC	Parkinson disease protein 7 OS=Homo sapiens (Human) OX=9606 GN=PARK7 PE=1 SV=2	0	1693.07	1320.4	1291.5	1363.3	867.4	808.3	840.7	494.5	512.4	543.2	576	625.6	597.2	541.4	504.2	444.6		High	0.0005876	0.004335	0
FALSE	High	[R].CDQDAQNPL.[S]	1xDBIA [C1]; 1xTMTPro [N-Term]	0.00538685	0.000798928	1	1	3	Q13561	Q13561 [240-248]		CDQDAQNPL	Dynactin subunit 2 OS=Homo sapiens (Human) OX=9606 GN=DCTN2 PE=1 SV=4	0	1603.81	228.4	246.7	265.3	96.4	202.2	171.1	112.9	217.1	148	165	166.7	101.1	106.8	101.4	86.6		High	0.0005382	0.003403	54
FALSE	High	[A].APGPGTPCASR.[G]	1xDBIA [C8]; 1xTMTPro [N-Term]	4.54456e-05	4.51323e-05	1	1	3	Q9H7E9	Q9H7E9 [14-24]		APGPGTPCASR	UPF0488 protein C8orf33 OS=Homo sapiens (Human) OX=9606 GN=C8orf33 PE=1 SV=1	0	1613.88	952.4	979.3	982.1	745.8	846.8	778.1	716.5	931.9	772.5	793.6	926.9	790.7	632.8	697	321.3		High	5.499e-05	2.026e-05	27
FALSE	High	[K].EADDNCLVME.[F]	1xDBIA [C6]; 1xTMTPro [N-Term]	0.00448128	0.000443408	1	1	4	Q07864	Q07864 [1698-1707]		EADDNCLVME	DNA polymerase epsilon catalytic subunit A OS=Homo sapiens (Human) OX=9606 GN=POLE PE=1 SV=5	0	1738.83	49.7	53.8	58.2	42.3	50.1	62.6	44.3	53.4	44.2	53.6	52.3	42.5	41.3	46.1	19		High	0.0003314	0.002812	20
FALSE	High	[C].AAGDSCTCAGSCK.[C]	2xCarbamidomethyl [C6; C]; 1xDBIA [C]; 1xTMTPro [K13]; 1xTMTPro [N-Term]	6.49115e-08	4.51323e-05	1	1	2	P02795	P02795 [8-20]		AAGDSCTCAGSCK	Metallothionein-2 OS=Homo sapiens (Human) OX=9606 GN=MT2A PE=1 SV=1	0	2192.08	2088.4	2036.2	2097.9	724.8	1555	1314.7	882.2	1810.5	1012.2	1222.9	1354.4	918.9	784.7	871.3	691.4		High	5.499e-05	1.853e-08	30
FALSE	High	[R].QSACNLEK.[K]	1xDBIA [C4]; 1xTMTPro [K8]; 1xTMTPro [N-Term]	0.000320936	4.51323e-05	1	1	3	P35579	P35579 [1434-1441]		QSACNLEK	Myosin-9 OS=Homo sapiens (Human) OX=9606 GN=MYH9 PE=1 SV=4	0	1797.02	1830.8	1661.1	1745.9	1255.4	1045	1260.4	1394.3	1386.5	1534.3	1536.6	1690.4	1505.8	1175.9	1576.3	577.9		High	5.499e-05	0.0001643	27
FALSE	High	[E].SCDCLQGFQLTH.[S]	1xCarbamidomethyl [C]; 1xDBIA [C]; 1xTMTPro [N-Term]	3.75455e-06	4.51323e-05	2	7	8	A6NNZ2; P07437	A6NNZ2 [126-137]; P07437 [126-137]		SCDCLQGFQLTH	Tubulin beta 8B OS=Homo sapiens (Human) OX=9606 GN=TUBB8B PE=1 SV=1 Tubulin beta chain OS=Homo sapiens (Human) OX=9606 GN=TUBB PE=1 SV=2	0	2008.99	2252.4	2297	2231.9	932.2	1720.6	1599.1	977.5	2161.3	1118.3	1422.4	1556	1509.5	908.7	1058	740.3	Shared	High	5.499e-05	1.412e-06	45
FALSE	High	[E].VDVLLCALQSPCASVR.[E]	2xDBIA [C6; C12]; 1xTMTPro [N-Term]	6.50215e-07	4.51323e-05	1	1	1	Q92616	Q92616 [1084-1099]		VDVLLCALQSPCASVR	eIF-2-alpha kinase activator GCN1 OS=Homo sapiens (Human) OX=9606 GN=GCN1 PE=1 SV=6	0	2570.45	159.2	158.8	167.5	119.1	140	162.7	133.6	146.8	130.2	166	144.4	135.9	104.3	108.8	55.8		High	5.499e-05	2.169e-07	44
FALSE	High	[K].LADQCTGLQGFLVFH.[S]	1xDBIA [C5]; 1xTMTPro [N-Term]	9.88242e-12	4.51323e-05	2	4	5	Q71U36; Q9BQE3	Q71U36 [125-139]; Q9BQE3 [125-139]		LADQCTGLQGFLVFH	Tubulin alpha-1A chain OS=Homo sapiens (Human) OX=9606 GN=TUBA1A PE=1 SV=1 Tubulin alpha-1C chain OS=Homo sapiens (Human) OX=9606 GN=TUBA1C PE=1 SV=1	0	2249.21	350.8	247.9	271.2	161.9	188.3	254.2	173.7	289.4	214.5	212.8	264.8	178.8	160.7	172	90.4	Shared	High	5.499e-05	1.565e-12	85
FALSE	High	[F].SVQDPWFCE.[A]	1xDBIA [C8]; 1xTMTPro [N-Term]	0.00156354	0.000418575	1	1	4	Q1ED39	Q1ED39 [165-173]		SVQDPWFCE	Lysine-rich nucleolar protein 1 OS=Homo sapiens (Human) OX=9606 GN=KNOP1 PE=1 SV=1	0	1710.85	198.5	187.4	185.2	100.4	229.5	188.8	113.4	194.4	122.6	132.5	157.5	110.8	80.2	106.1	62.1		High	0.0002594	0.0009152	25
FALSE	High	[E].TCVSVQCQK.[Q]	2xDBIA [C2; C7]; 1xTMTPro [K9]; 1xTMTPro [N-Term]	7.83871e-06	4.51323e-05	1	1	4	A0MZ66	A0MZ66 [134-142]		TCVSVQCQK	Shootin-1 OS=Homo sapiens (Human) OX=9606 GN=SHTN1 PE=1 SV=4	0	2196.25	1077.9	1106.1	1149.2	978	952.9	938.5	952.1	1093.3	1054.6	1133	1185.5	937.7	853.7	906.1	385.9		High	5.499e-05	3.101e-06	32
FALSE	High	[R].CSTSNNR.[L]	1xDBIA [C1]; 1xTMTPro [N-Term]	0.0418522	0.004742	1	1	1	Q16513	Q16513 [131-137]		CSTSNNR	Serine/threonine-protein kinase N2 OS=Homo sapiens (Human) OX=9606 GN=PKN2 PE=1 SV=1	0	1381.72	240	266.6	275.7	195.9	236.2	217.3	190.1	268	264.4	251.3	249.3	173	157.2	163.3	93.2		High	0.003303	0.0299	3
FALSE	High	[Y].STCSLNPIEDE.[A]	1xDBIA [C3]; 1xTMTPro [N-Term]	3.41389e-05	4.51323e-05	1	1	7	Q08J23	Q08J23 [319-329]		STCSLNPIEDE	RNA cytosine C(5)-methyltransferase NSUN2 OS=Homo sapiens (Human) OX=9606 GN=NSUN2 PE=1 SV=2	0	1807.91	827.5	853.5	894.5	313.5	744.4	726.6	386	814.9	487.5	557.7	666	494.2	312.5	404.5	302.8		High	5.499e-05	1.493e-05	20
FALSE	High	[Y].WLSGLTCTE.[Q]	1xDBIA [C7]; 1xTMTPro [N-Term]	0.00244455	0.000443408	1	1	5	P10768	P10768 [50-58]		WLSGLTCTE	S-formylglutathione hydrolase OS=Homo sapiens (Human) OX=9606 GN=ESD PE=1 SV=2	0	1609.86	266.9	253.2	286.2	113.5	189.7	171.8	126.4	220.7	139.5	161.5	195.9	127.4	107.1	117.3	97.5		High	0.0003053	0.001477	19
FALSE	High	[R].CFHQLMK.[D]	1xOxidation [M6]; 1xDBIA [C1]; 1xTMTPro [K7]; 1xTMTPro [N-Term]	0.00811421	0.00100065	1	1	2	P23919	P23919 [163-169]		CFHQLMK	Thymidylate kinase OS=Homo sapiens (Human) OX=9606 GN=DTYMK PE=1 SV=4	0	1827.03	1305.1	1309.7	1312.4	715.5	973.1	908.3	811.5	1192.1	1046.6	1158.8	1062.4	830.6	613.5	638	447.4		High	0.0007436	0.005213	10
FALSE	High	[N].INSNGSICLD.[I]	1xDBIA [C8]; 1xTMTPro [N-Term]	0.00104009	0.000418575	2	4	4	P51668; P61077	P51668 [78-87]; P61077 [78-87]		INSNGSICLD	Ubiquitin-conjugating enzyme E2 D1 OS=Homo sapiens (Human) OX=9606 GN=UBE2D1 PE=1 SV=1 Ubiquitin-conjugating enzyme E2 D3 OS=Homo sapiens (Human) OX=9606 GN=UBE2D3 PE=1 SV=1	0	1635.87	297	296.2	330.1	123.9	249	219.1	143.5	278.9	178.4	193.2	238	136	116.4	130.1	113.1	Shared	High	0.0002594	0.0005883	5
FALSE	High	[N].VICDGCNGPVVGTR.[Y]	2xDBIA [C3; C6]; 1xTMTPro [N-Term]	1.65653e-08	4.51323e-05	1	1	5	Q13501	Q13501 [126-139]		VICDGCNGPVVGTR	Sequestosome-1 OS=Homo sapiens (Human) OX=9606 GN=SQSTM1 PE=1 SV=1	0	2286.24	886.6	856.1	846	395.6	781	743.3	402.3	849.9	496.3	675.9	680.7	578	377	440	290.2		High	5.499e-05	4.336e-09	33
FALSE	High	[L].IVNLICPH.[R]	1xDBIA [C6]; 1xTMTPro [N-Term]	0.00129443	0.000418575	1	1	4	O00410	O00410 [868-875]		IVNLICPH	Importin-5 OS=Homo sapiens (Human) OX=9606 GN=IPO5 PE=1 SV=4	0	1508.89	132	74.3	139.1	49.2	54	88.8	49.9	129.6	66.3	63.7	84.7	47.5	44	57.4	47.8		High	0.0002594	0.0007473	24
FALSE	High	[C].CAVDPIENEEDR.[K]	1xDBIA [C1]; 1xTMTPro [N-Term]	9.74525e-07	4.51323e-05	1	1	4	Q5T4S7	Q5T4S7 [3721-3732]		CAVDPIENEEDR	E3 ubiquitin-protein ligase UBR4 OS=Homo sapiens (Human) OX=9606 GN=UBR4 PE=1 SV=1	0	1989.99	366	364.6	422.9	266.7	325.1	343.3	298.9	429.7	323.2	366.2	377.3	313.1	266.3	286.9	145.6		High	5.499e-05	3.356e-07	52
FALSE	High	[K].DSSGWSCSK.[D]	1xDBIA [C7]; 1xTMTPro [K9]; 1xTMTPro [N-Term]	1.4789e-05	4.51323e-05	1	1	5	O15523	O15523 [56-64]		DSSGWSCSK	ATP-dependent RNA helicase DDX3Y OS=Homo sapiens (Human) OX=9606 GN=DDX3Y PE=1 SV=2	0	1860.98	2138.2	2370.1	2304.5	1308.7	2072.6	1933.6	1482.3	2154.6	1561	1778.8	1868.3	1508.8	1190.1	1447.3	796.7		High	5.499e-05	6.11e-06	28
FALSE	High	[E].CSHSSQQR.[Q]	1xDBIA [C1]; 1xTMTPro [N-Term]	0.00109566	0.000418575	1	1	4	Q08378	Q08378 [455-462]		CSHSSQQR	Golgin subfamily A member 3 OS=Homo sapiens (Human) OX=9606 GN=GOLGA3 PE=1 SV=2	0	1532.79	263.7	259.3	252.1	210.2	273.9	242.9	204	268.1	238.5	243.5	250.8	233.8	215.9	233.2	87.3		High	0.0002594	0.0006202	12
FALSE	High	[C].STVLCQPTGGK.[A]	1xDBIA [C5]; 1xTMTPro [K11]; 1xTMTPro [N-Term]	0.00027362	4.51323e-05	1	2	2	P42677	P42677 [60-70]		STVLCQPTGGK	40S ribosomal protein S27 OS=Homo sapiens (Human) OX=9606 GN=RPS27 PE=1 SV=3	0	1995.16	707.2	465.1	648.2	282.5	327.4	440	339	646.7	388.4	412.2	463.3	344.3	322.8	305.6	224.8		High	5.499e-05	0.0001381	19
FALSE	High	[K].DCPSEPPCSQ.[-]	1xCarbamidomethyl [C]; 1xDBIA [C]; 1xTMTPro [N-Term]	0.000631498	0.000159506	1	1	9	P33764	P33764 [92-101]		DCPSEPPCSQ	Protein S100-A3 OS=Homo sapiens (Human) OX=9606 GN=S100A3 PE=1 SV=1	0	1719.8	686.6	668.4	644.8	416.8	525.4	537.1	509	615.8	544.2	608.3	681.7	476	390.9	441.7	223.9		High	0.0001071	0.0003404	27
FALSE	High	[L].FLAQLKDECPE.[V]	1xDBIA [C9]; 1xTMTPro [K6]; 1xTMTPro [N-Term]	0.00295532	0.000443408	1	1	3	P30153	P30153 [369-379]		FLAQLKDECPE	Serine/threonine-protein phosphatase 2A 65 kDa regulatory subunit A alpha isoform OS=Homo sapiens (Human) OX=9606 GN=PPP2R1A PE=1 SV=4	0	2197.22	593.6	601.4	623.8	294.3	541.3	515.2	302.6	592.9	369.6	442.6	543.9	312.2	273.9	334	216.8		High	0.0003053	0.001807	11
FALSE	High	[K].GCSNEPYFGSLTAL.[V]	1xDBIA [C2]; 1xTMTPro [N-Term]	0.0518043	0.00549076	1	1	1	Q68CZ2	Q68CZ2 [1250-1263]		GCSNEPYFGSLTAL	Tensin-3 OS=Homo sapiens (Human) OX=9606 GN=TNS3 PE=1 SV=2	0	2059.05	24.2	23.1	21.1	12.2	18.1	18.1	16.1	28.8	17.9	31.8	28.5	21.1	14.5	15.7	7.3		High	0.003801	0.0383	26
FALSE	High	[E].NYDCGTK.[L]	1xDBIA [C4]; 1xTMTPro [K7]; 1xTMTPro [N-Term]	0.00680784	0.000798928	1	1	2	Q9NUQ8	Q9NUQ8 [99-105]		NYDCGTK	ATP-binding cassette sub-family F member 3 OS=Homo sapiens (Human) OX=9606 GN=ABCF3 PE=1 SV=2	0	1704.92	1039.7	1219.9	1267	828.6	962.5	933	855.8	1186.7	915.1	1119.1	1106.8	885.7	741.2	754.9	441.1		High	0.0005876	0.004339	15
FALSE	High	[KQ].QGFGNLPICM.[A]	1xDBIA [C9]; 1xTMTPro [N-Term]	0.00083531	0.000257308	2	2	4	P11586; Q6UB35	P11586 [855-864]; Q6UB35 [898-907]		QGFGNLPICM	C-1-tetrahydrofolate synthase, cytoplasmic OS=Homo sapiens (Human) OX=9606 GN=MTHFD1 PE=1 SV=3 Monofunctional C1-tetrahydrofolate synthase, mitochondrial OS=Homo sapiens (Human) OX=9606 GN=MTHFD1L PE=1 SV=1	0	1679.89	751.6	671.4	627.3	266.4	523.4	484.7	326.7	664.1	395.2	433.1	482.7	351.1	273	310.8	218.4	Shared	High	0.0001491	0.000463	32
FALSE	High	[E].EAPVNACPPGFR.[P]	1xDBIA [C7]; 1xTMTPro [N-Term]	1.49379e-06	4.51323e-05	1	1	4	O75369	O75369 [1714-1725]		EAPVNACPPGFR	Filamin-B OS=Homo sapiens (Human) OX=9606 GN=FLNB PE=1 SV=2	0	1858	3056.5	2832.1	2632.8	1131.5	2458.3	2061	1383	2591.5	1655.6	1875.5	2031.9	1377.1	1112.8	1261	918.6		High	5.499e-05	5.283e-07	40
FALSE	High	[Y].QVIPGSVCLK.[Y]	1xDBIA [C8]; 1xTMTPro [K10]; 1xTMTPro [N-Term]	0.000292312	4.51323e-05	1	1	3	Q9NTZ6	Q9NTZ6 [880-889]		QVIPGSVCLK	RNA-binding protein 12 OS=Homo sapiens (Human) OX=9606 GN=RBM12 PE=1 SV=1	0	1948.19	934.6	996.5	1022.6	489.2	869.1	773.7	523.4	915.1	556.1	650.9	708.4	550.2	481	492.4	357.1		High	5.499e-05	0.0001481	25
FALSE	High	[R].SYDPPCPGHWTPE.[A]	1xDBIA [C6]; 1xTMTPro [N-Term]	0.00108997	0.000418575	1	1	4	O60936	O60936 [104-116]		SYDPPCPGHWTPE	Nucleolar protein 3 OS=Homo sapiens (Human) OX=9606 GN=NOL3 PE=1 SV=2	0	2086	1506.1	1398.5	1335.2	990.1	1269.7	1258.3	1110.4	1372.1	1184	1238.1	1323.3	1153.1	860.6	1038.8	467.2		High	0.0002594	0.0006183	5
FALSE	High	[R].KTAGQTGMCGGVR.[G]	1xDBIA [C9]; 1xTMTPro [K1]; 1xTMTPro [N-Term]	3.22074e-07	4.51323e-05	1	1	2	Q5VTL8	Q5VTL8 [105-117]		KTAGQTGMCGGVR	Pre-mRNA-splicing factor 38B OS=Homo sapiens (Human) OX=9606 GN=PRPF38B PE=1 SV=1	0	2170.21	1176.5	1034.1	1062.9	904.9	1446.6	1602.2	1043.3	1366.4	1222.2	1473.4	1434	1049.7	810.8	1045.7	372.2		High	5.499e-05	1.028e-07	18
FALSE	High	[K].EDLNCQEE.[E]	1xDBIA [C5]; 1xTMTPro [N-Term]	0.0531321	0.00562628	1	1	2	O75821	O75821 [135-142]		EDLNCQEE	Eukaryotic translation initiation factor 3 subunit G OS=Homo sapiens (Human) OX=9606 GN=EIF3G PE=1 SV=2	0	1579.76	235.7	212.7	225.3	126.6	223.2	222.4	145.8	228.3	162.7	167.2	191.5	124.3	120.5	127.7	79		High	0.003905	0.03949	18
FALSE	High	[N].LGGHPQPTQVQFVCDR.[Q]	1xDBIA [C14]; 1xTMTPro [N-Term]	7.94678e-08	4.51323e-05	1	1	3	P51610	P51610 [1037-1052]		LGGHPQPTQVQFVCDR	Host cell factor 1 OS=Homo sapiens (Human) OX=9606 GN=HCFC1 PE=1 SV=2	0	2382.27	188.3	200.8	207.5	107.4	210.7	180.1	94.7	183.1	123.8	145.2	143.9	109.2	102.2	108.2	72.8		High	5.499e-05	2.308e-08	73
FALSE	High	[K].NPDVDAICE.[M]	1xDBIA [C8]; 1xTMTPro [N-Term]	0.00841503	0.00100065	1	1	4	Q2NKX8	Q2NKX8 [349-357]		NPDVDAICE	DNA excision repair protein ERCC-6-like OS=Homo sapiens (Human) OX=9606 GN=ERCC6L PE=1 SV=1	0	1575.8	133.7	116.7	142.3	80	97.3	114.2	85.8	142.5	96.9	115.5	107.3	80	67.3	69.7	50		High	0.0007436	0.005409	36
FALSE	High	[K].SAVDYNTCAGVWSQDK.[W]	1xDBIA [C8]; 1xTMTPro [K16]; 1xTMTPro [N-Term]	1.20924e-08	4.51323e-05	1	1	4	Q9Y5A9	Q9Y5A9 [475-490]		SAVDYNTCAGVWSQDK	YTH domain-containing family protein 2 OS=Homo sapiens (Human) OX=9606 GN=YTHDF2 PE=1 SV=2	0	2648.36	2076.9	2000.5	2090.6	1033.8	1757.4	1592.2	1114.1	1889.4	1219.3	1455.8	1534.4	1285.6	972.6	1097.7	734.6		High	5.499e-05	3.088e-09	48
FALSE	High	[N].ACFEPANQMVK.[C]	1xDBIA [C2]; 1xTMTPro [K11]; 1xTMTPro [N-Term]	4.76514e-08	4.51323e-05	3	6	6	Q71U36; Q9BQE3; P68366	Q71U36 [294-304]; Q9BQE3 [294-304]; P68366 [294-304]		ACFEPANQMVK	Tubulin alpha-1A chain OS=Homo sapiens (Human) OX=9606 GN=TUBA1A PE=1 SV=1 Tubulin alpha-1C chain OS=Homo sapiens (Human) OX=9606 GN=TUBA1C PE=1 SV=1 Tubulin alpha-4A chain OS=Homo sapiens (Human) OX=9606 GN=TUBA4A PE=1 SV=1	0	2142.17	4582.3	4098.9	3491	1939.1	3186.3	3150.1	2127.5	4096.9	2799.1	3584.4	3258.6	2772.8	1808.8	2226	1226.9	Shared	High	5.499e-05	1.336e-08	52
FALSE	High	[K].DINAYNCEEPTEK.[L]	1xDBIA [C7]; 1xTMTPro [K13]; 1xTMTPro [N-Term]	4.78384e-09	4.51323e-05	1	1	4	P30041	P30041 [85-97]		DINAYNCEEPTEK	Peroxiredoxin-6 OS=Homo sapiens (Human) OX=9606 GN=PRDX6 PE=1 SV=3	0	2430.25	3854.7	3043	3209.1	1689.4	2654.2	2653.1	1900.4	3555.6	2261.5	2584.1	2851.3	2256.6	1611.4	1982.6	1130.2		High	5.499e-05	1.147e-09	49
FALSE	High	[K].ATCAPQHG.[A]	1xDBIA [C3]; 1xTMTPro [N-Term]	0.00933002	0.00105417	1	1	9	P21333	P21333 [2541-2548]		ATCAPQHG	Filamin-A OS=Homo sapiens (Human) OX=9606 GN=FLNA PE=1 SV=4	0	1384.73	812.1	763.4	786.6	585.7	710.8	729.2	644.5	732.8	661.1	656	757.4	604.1	536	618.7	277.5		High	0.0007638	0.005998	20
FALSE	High	[S].SPVICAGGQDR.[C]	1xDBIA [C5]; 1xTMTPro [N-Term]	1.28515e-05	4.51323e-05	1	1	6	Q15365	Q15365 [190-200]		SPVICAGGQDR	Poly(rC)-binding protein 1 OS=Homo sapiens (Human) OX=9606 GN=PCBP1 PE=1 SV=2	0	1702.92	1220.4	1286	1280.7	940.7	1071.6	1055.3	954.4	1152.1	1044.3	1122.4	1281.7	955.2	778.2	994.2	452		High	5.499e-05	5.265e-06	14
FALSE	High	[R].GTRPAPGGCIQPR.[G]	1xDBIA [C9]; 1xTMTPro [N-Term]	0.000694765	0.000257308	1	1	1	Q96RR4	Q96RR4 [215-227]		GTRPAPGGCIQPR	Calcium/calmodulin-dependent protein kinase kinase 2 OS=Homo sapiens (Human) OX=9606 GN=CAMKK2 PE=1 SV=2	0	1910.07	412.6	465.7	436.3	218.5	430	421.7	213.6	417.2	243.1	355	423.6	261.8	187.5	221.3	154.2		High	0.0001491	0.0003786	4
FALSE	High	[R].ALCHVGLFD.[F]	1xDBIA [C3]; 1xTMTPro [N-Term]	0.00985413	0.00118682	1	1	6	Q6PJG6	Q6PJG6 [694-702]		ALCHVGLFD	BRCA1-associated ATM activator 1 OS=Homo sapiens (Human) OX=9606 GN=BRAT1 PE=1 SV=2	0	1574.87	1489.9	1379.9	1521.4	1072.2	1202.5	1363.4	1141.2	1401.8	1203.5	1276	1455.6	1138.5	921	1049.2	538.3		High	0.0008249	0.00635	5
FALSE	High	[K].GCIEPGPGHWGE.[L]	1xDBIA [C2]; 1xTMTPro [N-Term]	5.98097e-05	4.51323e-05	1	1	1	Q96F63	Q96F63 [16-27]		GCIEPGPGHWGE	Coiled-coil domain-containing protein 97 OS=Homo sapiens (Human) OX=9606 GN=CCDC97 PE=1 SV=1	0	1838.92	752.4	729.2	757.8	425.8	776	697	492.1	717.1	560.3	631.3	671.1	488.5	413	456.9	268.3		High	5.499e-05	2.716e-05	17
FALSE	High	[R].LCQEPGEEE.[R]	1xDBIA [C2]; 1xTMTPro [N-Term]	0.0689767	0.00707127	1	1	1	Q8NEM2	Q8NEM2 [352-360]		LCQEPGEEE	SHC SH2 domain-binding protein 1 OS=Homo sapiens (Human) OX=9606 GN=SHCBP1 PE=1 SV=3	0	1633.81	121.8	141.5	126.1	71.5	93.4	96.3	89.6	107.2	83	98.9	109.5	87.2	67.9	73	44.9		High	0.005044	0.05346	1
FALSE	High	[G].HAGACAN.[Q]	1xDBIA [C5]; 1xTMTPro [N-Term]	0.0622799	0.00663853	1	1	2	P53396	P53396 [760-766]		HAGACAN	ATP-citrate synthase OS=Homo sapiens (Human) OX=9606 GN=ACLY PE=1 SV=3	0	1243.65	498.2	360.2	454.2	230.5	315	339.9	248.1	410.4	298.2	312	342	232.7	215.6	261	162		High	0.004623	0.0474	9
FALSE	High	[E].VTCDPDSGGSQGLR.[G]	1xDBIA [C3]; 1xTMTPro [N-Term]	2.08225e-09	4.51323e-05	1	1	4	Q9C0C2	Q9C0C2 [1322-1335]		VTCDPDSGGSQGLR	182 kDa tankyrase-1-binding protein OS=Homo sapiens (Human) OX=9606 GN=TNKS1BP1 PE=1 SV=4	0	1992.01	2072.9	2077.2	1854.4	1437.7	1898.8	1897.5	1458.7	1978.8	1638.1	1869.9	1937.4	1555.4	1198.5	1410.7	662.1		High	5.499e-05	4.732e-10	35
FALSE	High	[R].VCALLSC.[T]	1xCarbamidomethyl [C7]; 1xDBIA [C2]; 1xTMTPro [N-Term]	0.0190376	0.00242067	1	1	5	P15121	P15121 [298-304]		VCALLSC	Aldo-keto reductase family 1 member B1 OS=Homo sapiens (Human) OX=9606 GN=AKR1B1 PE=1 SV=3	0	1365.76	813.6	868.2	744.3	281.1	642.7	571.4	406.7	749.9	488.7	529.7	622.1	420.4	328.5	395	266.4		High	0.001682	0.01268	24
FALSE	High	[E].FAHHGVFYHQGQCCIA.[A]	1xCarbamidomethyl [C13]; 1xDBIA [C14]; 1xTMTPro [N-Term]	7.11393e-07	4.51323e-05	1	1	6	P00352	P00352 [290-305]		FAHHGVFYHQGQCCIA	Retinal dehydrogenase 1 OS=Homo sapiens (Human) OX=9606 GN=ALDH1A1 PE=1 SV=2	0	2475.21	2131	2043.7	2116.1	1009.4	830.3	869.1	673.2	547.3	628.9	809.6	844.6	831.4	878.3	878.5	759.7		High	5.499e-05	2.392e-07	25
FALSE	High	[R].LECVEPN.[C]	1xDBIA [C3]; 1xTMTPro [N-Term]	0.0439926	0.0049605	1	2	4	Q969Q0	Q969Q0 [70-76]		LECVEPN	60S ribosomal protein L36a-like OS=Homo sapiens (Human) OX=9606 GN=RPL36AL PE=1 SV=3	0	1403.75	102.8	84.7	79	41.2	81.1	86.6	64.1	81.5	63.8	47.8	66.8	51.2	45.2	48.2	28.4		High	0.003446	0.03181	16
FALSE	High	[E].EAVDGECPPQR.[S]	1xDBIA [C7]; 1xTMTPro [N-Term]	3.24416e-06	4.51323e-05	1	1	7	P27708	P27708 [1368-1378]		EAVDGECPPQR	CAD protein OS=Homo sapiens (Human) OX=9606 GN=CAD PE=1 SV=3	0	1800.92	354.3	353.5	313.2	238.9	295.1	265.4	253.4	309.5	274.3	286.9	316.6	247.2	212	250.4	113.1		High	5.499e-05	1.211e-06	29
FALSE	High	[K].QNDICIE.[K]	1xDBIA [C5]; 1xTMTPro [N-Term]	0.0439926	0.0049605	1	1	1	Q5TAX3	Q5TAX3 [60-66]		QNDICIE	Terminal uridylyltransferase 4 OS=Homo sapiens (Human) OX=9606 GN=TUT4 PE=1 SV=3	0	1434.76	105.1	89	92	74.8	92	72.8	79.2	93.5	79.1	78.6	85	83.3	59.6	65.1	33.3		High	0.003446	0.03168	15
FALSE	High	[E].GNADEEDPLGPNCYYDK.[T]	1xDBIA [C13]; 1xTMTPro [K17]; 1xTMTPro [N-Term]	5.25449e-10	4.51323e-05	1	1	3	Q8ND56	Q8ND56 [349-365]		GNADEEDPLGPNCYYDK	Protein LSM14 homolog A OS=Homo sapiens (Human) OX=9606 GN=LSM14A PE=1 SV=3	0	2804.37	2994	2920.8	2673.5	2118.7	2766.1	2696.1	2313.5	2820.1	2601.8	2847.2	2809.8	2372.7	1917.8	2267.3	969.3		High	5.499e-05	1.088e-10	49
FALSE	High	[R].YGQNCHK.[G]	1xDBIA [C5]; 1xTMTPro [K7]; 1xTMTPro [N-Term]	0.00668571	0.000798928	1	1	1	O15355	O15355 [160-166]		YGQNCHK	Protein phosphatase 1G OS=Homo sapiens (Human) OX=9606 GN=PPM1G PE=1 SV=1	0	1753.97	863.9	842.6	854.9	620.3	724.1	748.1	670.9	825.5	712.5	763.6	843.5	744.3	613.2	641	309.9		High	0.0005876	0.00425	17
FALSE	High	[R].GCTATLGNF.[A]	1xDBIA [C2]; 1xTMTPro [N-Term]	0.00252698	0.000443408	1	1	2	P15880	P15880 [228-236]		GCTATLGNF	40S ribosomal protein S2 OS=Homo sapiens (Human) OX=9606 GN=RPS2 PE=1 SV=2	0	1483.79	411.5	358	395.6	181.7	371	331.9	218	384.9	246.9	270.3	321.8	243.5	190.3	199.5	143.5		High	0.0003053	0.001534	14
FALSE	High	[R].WNDNCPSWN.[T]	1xDBIA [C5]; 1xTMTPro [N-Term]	0.00369432	0.000443408	1	1	4	P17655	P17655 [297-305]		WNDNCPSWN	Calpain-2 catalytic subunit OS=Homo sapiens (Human) OX=9606 GN=CAPN2 PE=1 SV=6	0	1735.82	416.3	394	398.3	189.8	334.2	297.8	177.5	368.3	237.8	269.8	309.8	202.9	168.1	198.1	144.8		High	0.0003053	0.002297	31
FALSE	High	[K].DTQSPSTCSE.[G]	1xDBIA [C8]; 1xTMTPro [N-Term]	0.000340888	4.51323e-05	1	1	5	Q9C0C2	Q9C0C2 [709-718]		DTQSPSTCSE	182 kDa tankyrase-1-binding protein OS=Homo sapiens (Human) OX=9606 GN=TNKS1BP1 PE=1 SV=4	0	1654.79	678.7	713.7	683.6	322.3	653.7	569.4	377.7	706	442.3	503.3	556.8	395.9	320.2	392	248.6		High	5.499e-05	0.0001747	31
FALSE	High	[K].CGQTSK.[T]	1xDBIA [C1]; 1xTMTPro [K6]; 1xTMTPro [N-Term]	0.0725948	0.00729243	1	1	1	Q96P48	Q96P48 [995-1000]		CGQTSK	Arf-GAP with Rho-GAP domain, ANK repeat and PH domain-containing protein 1 OS=Homo sapiens (Human) OX=9606 GN=ARAP1 PE=1 SV=3	0	1527.88	620.4	710.3	751.7	546.2	623.7	580.7	516.2	675.7	630.8	689.6	683.6	542.6	521.3	506.1	274.1		High	0.005265	0.05679	12
FALSE	High	[K].EADDNCLVME.[F]	1xOxidation [M9]; 1xDBIA [C6]; 1xTMTPro [N-Term]	0.0013497	0.000418575	1	1	5	Q07864	Q07864 [1698-1707]		EADDNCLVME	DNA polymerase epsilon catalytic subunit A OS=Homo sapiens (Human) OX=9606 GN=POLE PE=1 SV=5	0	1754.83	57.1	57.9	62.8	42.9	55.8	66.9	54.8	56.4	54.4	46.7	56.2	47.8	43.2	44.9	22.9		High	0.0002594	0.0007789	29
FALSE	High	[E].LCPILPAKK.[Q]	1xDBIA [C2]; 2xTMTPro [K8; K9]; 1xTMTPro [N-Term]	0.000378215	4.51323e-05	1	1	1	O75607	O75607 [165-173]		LCPILPAKK	Nucleoplasmin-3 OS=Homo sapiens (Human) OX=9606 GN=NPM3 PE=1 SV=3	0	2191.42	960.5	903.2	853.1	651.6	1207.7	1185.3	633.5	1051.9	660.8	902.2	1030.8	728.8	544.1	735	312.2		High	5.499e-05	0.0001963	6
FALSE	High	[K].AGGLGINLTSANVVILHDIDCNPYNDK.[Q]	1xDBIA [C21]; 1xTMTPro [K27]; 1xTMTPro [N-Term]	1.0518e-14	4.51323e-05	1	1	1	Q9H4L7	Q9H4L7 [931-957]		AGGLGINLTSANVVILHDIDCNPYNDK	SWI/SNF-related matrix-associated actin-dependent regulator of chromatin subfamily A containing DEAD/H box 1 OS=Homo sapiens (Human) OX=9606 GN=SMARCAD1 PE=1 SV=2	0	3731.01	610	613.1	668.6	591.9	697.8	693.7	552.5	652.3	579.4	653	619.7	651	487.4	560	244.7		High	5.499e-05	1.053e-15	65
FALSE	High	[Q].GQVCCNGTR.[V]	1xCarbamidomethyl [C5]; 1xDBIA [C4]; 1xTMTPro [N-Term]	0.000397244	4.51323e-05	1	1	4	P49189	P49189 [285-293]		GQVCCNGTR	4-trimethylaminobutyraldehyde dehydrogenase OS=Homo sapiens (Human) OX=9606 GN=ALDH9A1 PE=1 SV=3	0	1594.81	1695.2	1628.3	1582.7	1757.4	1468.5	1480.7	803.5	708.7	806.3	1084.9	1044.6	1053.7	674.9	649.2	580.3		High	5.499e-05	0.0002069	7
FALSE	High	[E].MDQTTGEPQCE.[V]	1xDBIA [C10]; 1xTMTPro [N-Term]	0.000114435	4.51323e-05	1	1	1	Q8IWD4	Q8IWD4 [133-143]		MDQTTGEPQCE	Coiled-coil domain-containing protein 117 OS=Homo sapiens (Human) OX=9606 GN=CCDC117 PE=1 SV=1	0	1838.86	174.3	175.1	161.6	135.8	179.7	172.7	149.9	162.1	154.5	152.8	151	146	130.7	139.9	59.4		High	5.499e-05	5.442e-05	32
FALSE	High	[R].TTSGDDACNLTSFR.[P]	1xDBIA [C8]; 1xTMTPro [N-Term]	1.92044e-07	4.51323e-05	1	1	1	Q96N67	Q96N67 [450-463]		TTSGDDACNLTSFR	Dedicator of cytokinesis protein 7 OS=Homo sapiens (Human) OX=9606 GN=DOCK7 PE=1 SV=4	0	2088.04	510.4	490.9	520.7	266	452	413.1	293.8	466.1	319.3	367	414	326	260.6	285.2	191.5		High	5.499e-05	5.929e-08	21
FALSE	High	[S].ITAFQCPTCRHVITLSQ.[R]	2xDBIA [C6; C9]; 1xTMTPro [N-Term]	0.0966139	0.00965961	1	1	1	O15344	O15344 [51-67]		ITAFQCPTCRHVITLSQ	E3 ubiquitin-protein ligase Midline-1 OS=Homo sapiens (Human) OX=9606 GN=MID1 PE=1 SV=1	0	2814.54	17.1	16.8	19	12.6	15.9	18.1	17.8	15.5	13.5	15.7	19.9	10.8	12.3	13.7	7		High	0.007158	0.08037	2
FALSE	High	[G].YQVIPGSVCLK.[Y]	1xDBIA [C9]; 1xTMTPro [K11]; 1xTMTPro [N-Term]	0.000219371	4.51323e-05	1	1	5	Q9NTZ6	Q9NTZ6 [879-889]		YQVIPGSVCLK	RNA-binding protein 12 OS=Homo sapiens (Human) OX=9606 GN=RBM12 PE=1 SV=1	0	2111.25	4154.4	3681.8	4513.6	3662.7	3399	4231	3554.2	3900.4	3641.1	3732.2	4338.8	3747.4	3218.4	3730.2	1678		High	5.499e-05	0.000109	23
FALSE	High	[E].KAGLSGQADFDDFCSSPGLGRPPAPTHVG.[A]	1xDBIA [C14]; 1xTMTPro [K1]; 1xTMTPro [N-Term]	1.26765e-10	4.51323e-05	1	1	1	O15027	O15027 [391-419]		KAGLSGQADFDDFCSSPGLGRPPAPTHVG	Protein transport protein Sec16A OS=Homo sapiens (Human) OX=9606 GN=SEC16A PE=1 SV=4	0	3788.97	959.5	892.5	906.5	760.4	868.6	872.5	815.2	892.6	866.2	956.8	925.1	846.2	673.9	771.3	337.4		High	5.499e-05	2.386e-11	43
FALSE	High	[R].QNPCGSK.[A]	1xDBIA [C4]; 1xTMTPro [K7]; 1xTMTPro [N-Term]	0.00522862	0.000756868	1	1	5	P38936	P38936 [10-16]		QNPCGSK	Cyclin-dependent kinase inhibitor 1 OS=Homo sapiens (Human) OX=9606 GN=CDKN1A PE=1 SV=3	0	1637.93	3489.3	3392.6	3526.5	2844.1	3392.1	3395.6	2914.3	3465.9	2992.8	3426	3449.5	3180.8	2620.7	2749.2	1319		High	0.000508	0.003301	6
FALSE	High	[K].CPDGGDNADSSNTALNMPVIPM.[N]	1xDBIA [C1]; 1xTMTPro [N-Term]	2.56412e-05	4.51323e-05	1	1	1	O15294	O15294 [758-779]		CPDGGDNADSSNTALNMPVIPM	UDP-N-acetylglucosamine--peptide N-acetylglucosaminyltransferase 110 kDa subunit OS=Homo sapiens (Human) OX=9606 GN=OGT PE=1 SV=3	0	2819.33	36.3	37.8	47.1	24.3	38.4	31.3	26.4	43.4	24.2	32.4	32.3	27.8	20.5	21.5	17.6		High	5.499e-05	1.099e-05	43
FALSE	High	[N].SSKPSNCQNK.[E]	1xDBIA [C7]; 2xTMTPro [K3; K10]; 1xTMTPro [N-Term]	5.56079e-05	4.51323e-05	1	1	2	O14965	O14965 [387-396]		SSKPSNCQNK	Aurora kinase A OS=Homo sapiens (Human) OX=9606 GN=AURKA PE=1 SV=2	0	2301.32	1268	1181.3	1100.6	606.6	916.9	853.9	699.5	974.4	876	895.5	870.3	715.1	624.3	650.1	412.9		High	5.499e-05	2.513e-05	5
FALSE	High	[K].QCYLQQVK.[Q]	1xDBIA [C2]; 1xTMTPro [K8]; 1xTMTPro [N-Term]	0.000190983	4.51323e-05	1	1	4	Q63HN8	Q63HN8 [4257-4264]		QCYLQQVK	E3 ubiquitin-protein ligase RNF213 OS=Homo sapiens (Human) OX=9606 GN=RNF213 PE=1 SV=3	0	1914.11	3268.3	3204.3	3137.8	2534.6	3122.1	3112.3	2628.6	3169.8	2758	2957.2	3090.1	2805.8	2406.9	2766.5	1178.3		High	5.499e-05	9.378e-05	26
FALSE	High	[K].DHGGGCGGPE.[A]	1xDBIA [C6]; 1xTMTPro [N-Term]	0.000428686	4.51323e-05	1	1	2	O94964	O94964 [245-254]		DHGGGCGGPE	Protein SOGA1 OS=Homo sapiens (Human) OX=9606 GN=SOGA1 PE=1 SV=2	0	1485.71	695.8	671.7	623.6	366	549.6	509.5	448.6	620.1	489.3	516.6	558	409.7	353.7	412.6	234.3		High	5.499e-05	0.0002239	36
FALSE	High	[K].NHAGSPGCEE.[S]	1xDBIA [C8]; 1xTMTPro [N-Term]	0.000254687	4.51323e-05	1	1	6	P42575	P42575 [336-345]		NHAGSPGCEE	Caspase-2 OS=Homo sapiens (Human) OX=9606 GN=CASP2 PE=1 SV=2	0	1600.77	1441.9	2357.7	1491.1	1873.4	2058	1091.3	1102.3	1130.6	1057.4	1004.9	971.2	876	790	846.8	560.7		High	5.499e-05	0.0001279	9
FALSE	High	[R].VGLGICYD.[M]	1xDBIA [C6]; 1xTMTPro [N-Term]	0.0289796	0.00372782	1	1	3	Q9NQR4	Q9NQR4 [148-155]		VGLGICYD	Omega-amidase NIT2 OS=Homo sapiens (Human) OX=9606 GN=NIT2 PE=1 SV=1	0	1439.79	132.4	126.2	128.7	100.9	88.9	97	64.4	59.1	62.3	100.6	104.6	94.2	59.6	57.2	48.5		High	0.002619	0.01996	8
FALSE	High	[K].VDATDASYPSVNTCVHYLK.[L]	1xDBIA [C14]; 1xTMTPro [K19]; 1xTMTPro [N-Term]	8.04475e-14	4.51323e-05	1	1	4	Q9ULT8	Q9ULT8 [2566-2584]		VDATDASYPSVNTCVHYLK	E3 ubiquitin-protein ligase HECTD1 OS=Homo sapiens (Human) OX=9606 GN=HECTD1 PE=1 SV=3	0	2987.58	3029.5	3193.1	3130.9	2103.6	2580.6	2543.1	2184.6	2955.8	2342.3	2604.1	2642.1	2894.7	1853	2113.9	1182.1		High	5.499e-05	9.215e-15	56
FALSE	High	[M].SGVTTCLR.[F]	1xDBIA [C6]; 1xTMTPro [N-Term]	0.00193456	0.000443408	2	7	8	A6NNZ2; P07437	A6NNZ2 [234-241]; P07437 [234-241]		SGVTTCLR	Tubulin beta 8B OS=Homo sapiens (Human) OX=9606 GN=TUBB8B PE=1 SV=1 Tubulin beta chain OS=Homo sapiens (Human) OX=9606 GN=TUBB PE=1 SV=2	0	1436.82	3048.8	2838	3040.1	2092.6	2324.6	2307.2	2111.3	2649.8	2417.1	2486.2	2867	1942.1	1818.4	2123.6	1148.5	Shared	High	0.0002984	0.001151	9
FALSE	High	[H].HGVFYHQGQCCIA.[A]	1xCarbamidomethyl [C10]; 1xDBIA [C11]; 1xTMTPro [N-Term]	6.73534e-06	4.51323e-05	1	1	4	P00352	P00352 [293-305]		HGVFYHQGQCCIA	Retinal dehydrogenase 1 OS=Homo sapiens (Human) OX=9606 GN=ALDH1A1 PE=1 SV=2	0	2120.05	236.4	241.5	265.7	117	146.2	147.2	110.6	124.3	127.7	113.4	147.1	126.1	121.3	123.1	100.4		High	5.499e-05	2.635e-06	18
FALSE	High	[G].QCGNQIGAK.[F]	1xDBIA [C2]; 1xTMTPro [K9]; 1xTMTPro [N-Term]	2.29179e-05	4.51323e-05	4	9	6	Q13509; Q9H4B7; A6NNZ2; P07437	Q13509 [11-19]; Q9H4B7 [11-19]; A6NNZ2 [11-19]; P07437 [11-19]		QCGNQIGAK	Tubulin beta-3 chain OS=Homo sapiens (Human) OX=9606 GN=TUBB3 PE=1 SV=2 Tubulin beta-1 chain OS=Homo sapiens (Human) OX=9606 GN=TUBB1 PE=1 SV=1 Tubulin beta 8B OS=Homo sapiens (Human) OX=9606 GN=TUBB8B PE=1 SV=1 Tubulin beta chain OS=Homo sapiens (Human) OX=9606 GN=TUBB PE=1 SV=2	0	1823.05	3788.3	3479.8	3486.1	2698.3	2983.3	2838.9	2707.2	3115.2	3051.5	3125	3659.3	2453.2	2492	2841	1317.4	Shared	High	5.499e-05	9.719e-06	41
FALSE	High	[G].QCPPPSTR.[G]	1xDBIA [C2]; 1xTMTPro [N-Term]	0.0109913	0.00136531	1	1	1	Q93052	Q93052 [261-268]		QCPPPSTR	Lipoma-preferred partner OS=Homo sapiens (Human) OX=9606 GN=LPP PE=1 SV=1	0	1485.82	1736.2	1797.1	1754.6	1338	1456.7	1480.7	1339.4	1646.7	1509.8	1589.4	1789.1	1557	1279.8	1431.6	663.3		High	0.00094	0.007137	2
FALSE	High	[E].CLDFVFDNTE.[A]	1xDBIA [C1]; 1xTMTPro [N-Term]	0.00118463	0.000418575	1	1	4	Q9UP83	Q9UP83 [664-673]		CLDFVFDNTE	Conserved oligomeric Golgi complex subunit 5 OS=Homo sapiens (Human) OX=9606 GN=COG5 PE=1 SV=3	0	1802.9	246.3	229.5	255.4	201.9	225.2	213.1	200.1	245	218.3	217.6	221.5	207.6	191.7	199.5	96.6		High	0.0002594	0.0006767	18
FALSE	High	[R].PCFYDIDLDPE.[T]	1xDBIA [C2]; 1xTMTPro [N-Term]	0.000555517	4.51323e-05	1	1	3	P11586	P11586 [917-927]		PCFYDIDLDPE	C-1-tetrahydrofolate synthase, cytoplasmic OS=Homo sapiens (Human) OX=9606 GN=MTHFD1 PE=1 SV=3	0	1926.95	388.1	367.6	378.1	185	271.5	255.6	214	383.3	256.7	279.3	283.2	196.5	184.1	193.1	143.1		High	5.499e-05	0.0002972	39
FALSE	High	[K].QIPAITCIQSQWR.[G]	1xDBIA [C7]; 1xTMTPro [N-Term]	1.9641e-07	4.51323e-05	1	1	5	P46940	P46940 [775-787]		QIPAITCIQSQWR	Ras GTPase-activating-like protein IQGAP1 OS=Homo sapiens (Human) OX=9606 GN=IQGAP1 PE=1 SV=1	0	2144.2	2786.3	2807.6	2676.8	2110.7	2330.7	2472.2	2287.5	2759.4	2355.5	2653.8	2651.9	2425	2007	2251.7	1014.5		High	5.499e-05	6.043e-08	21
FALSE	High	[K].DPVQCSR.[D]	1xDBIA [C5]; 1xTMTPro [N-Term]	0.0437187	0.0049605	1	1	1	Q99497	Q99497 [42-48]		DPVQCSR	Parkinson disease protein 7 OS=Homo sapiens (Human) OX=9606 GN=PARK7 PE=1 SV=2	0	1404.76	1137.9	1257.9	1075.6	493.6	730.2	659	514.8	687.1	549.4	594.3	581.6	527.2	448.2	448.5	407.6		High	0.003446	0.03162	10
FALSE	High	[K].QASSETPGCTDR.[G]	1xDBIA [C9]; 1xTMTPro [N-Term]	3.94299e-07	4.51323e-05	1	1	8	Q92609	Q92609 [698-709]		QASSETPGCTDR	TBC1 domain family member 5 OS=Homo sapiens (Human) OX=9606 GN=TBC1D5 PE=1 SV=1	0	1851.92	1948.4	1968	1856.7	1325.7	1760.1	1782.5	1444.6	1896.1	1581.5	1804.1	1923.9	1530.5	1176.6	1353.2	704.3		High	5.499e-05	1.276e-07	24
FALSE	High	[K].QDCSQLVER.[I]	1xDBIA [C3]; 1xTMTPro [N-Term]	0.000121002	4.51323e-05	1	1	7	Q9ULT8	Q9ULT8 [934-942]		QDCSQLVER	E3 ubiquitin-protein ligase HECTD1 OS=Homo sapiens (Human) OX=9606 GN=HECTD1 PE=1 SV=3	0	1677.89	3653.5	3600.2	3628.1	2861.2	3233.4	3205.5	2923.2	3457.9	3214.8	3485.2	3543.5	2984	2609	2899	1377		High	5.499e-05	5.765e-05	14
FALSE	High	[N].ASCTTNCLAPLAK.[V]	1xCarbamidomethyl [C7]; 1xDBIA [C3]; 1xTMTPro [K13]; 1xTMTPro [N-Term]	1.19369e-09	4.51323e-05	1	2	7	P04406	P04406 [150-162]		ASCTTNCLAPLAK	Glyceraldehyde-3-phosphate dehydrogenase OS=Homo sapiens (Human) OX=9606 GN=GAPDH PE=1 SV=3	0	2254.25	3418.2	3682.2	3413.6	1561.8	2973.8	2686.7	1938.1	3483.7	2212.4	2529.8	2899.4	2108.3	1747.7	2002.7	1296.5		High	5.499e-05	2.611e-10	65
FALSE	High	[H].IFQTCPSANYFDCR.[A]	1xCarbamidomethyl [C13]; 1xDBIA [C5]; 1xTMTPro [N-Term]	2.12841e-06	4.51323e-05	1	1	4	P25786	P25786 [144-157]		IFQTCPSANYFDCR	Proteasome subunit alpha type-1 OS=Homo sapiens (Human) OX=9606 GN=PSMA1 PE=1 SV=1	0	2322.13	5159.3	5235.2	5202.4	2272.4	4599.4	4413.4	2606.2	5163.4	3164.9	3657.5	4269.1	2966.8	2431.6	3013.9	1977.1		High	5.499e-05	7.697e-07	49
FALSE	High	[R].YGCEGPSHGGLPGASSEK.[G]	1xDBIA [C3]; 1xTMTPro [K18]; 1xTMTPro [N-Term]	6.50552e-10	4.51323e-05	1	1	6	Q00653	Q00653 [55-72]		YGCEGPSHGGLPGASSEK	Nuclear factor NF-kappa-B p100 subunit OS=Homo sapiens (Human) OX=9606 GN=NFKB2 PE=1 SV=4	0	2637.36	4466.6	4072	4066.3	2864.9	3481.4	3767.5	3211.8	4078	3384.6	3681	4082.6	3396.9	2436.8	3026.9	1546		High	5.499e-05	1.371e-10	38
FALSE	High	[E].VDTSVSGAGCTTYK.[E]	1xDBIA [C10]; 1xTMTPro [K14]; 1xTMTPro [N-Term]	7.22266e-08	4.51323e-05	1	1	4	A6NDU8	A6NDU8 [235-248]		VDTSVSGAGCTTYK	UPF0600 protein C5orf51 OS=Homo sapiens (Human) OX=9606 GN=C5orf51 PE=1 SV=1	0	2293.24	577.7	558.8	577.3	313.1	444.3	432	343.8	512.6	386.1	451.6	493.7	351.6	294.5	333.4	219.8		High	5.499e-05	2.089e-08	33
FALSE	High	[R].SASASPLTPCSVTR.[S]	1xDBIA [C10]; 1xTMTPro [N-Term]	1.24371e-08	4.51323e-05	1	1	6	Q3KQU3	Q3KQU3 [364-377]		SASASPLTPCSVTR	MAP7 domain-containing protein 1 OS=Homo sapiens (Human) OX=9606 GN=MAP7D1 PE=1 SV=1	0	1977.08	3549.7	3511.6	3294.4	2583.4	3098.7	2846.1	2738.9	3323.5	2960.4	3258.9	3206.6	2771.5	2378.5	2631.5	1256		High	5.499e-05	3.193e-09	36
FALSE	High	[R].EPELPCGLAPAVSR.[E]	1xDBIA [C6]; 1xTMTPro [N-Term]	5.28964e-06	4.51323e-05	1	1	3	Q8TEQ6	Q8TEQ6 [788-801]		EPELPCGLAPAVSR	Gem-associated protein 5 OS=Homo sapiens (Human) OX=9606 GN=GEMIN5 PE=1 SV=3	0	2039.13	379.1	386.1	380.3	200.8	324.4	322.8	257.4	364.7	254.7	288.9	290.5	285.6	213.5	248.8	145.2		High	5.499e-05	2.031e-06	19
FALSE	High	[K].TGADVCR.[L]	1xDBIA [C6]; 1xTMTPro [N-Term]	0.0716728	0.00729243	1	1	1	Q86XI2	Q86XI2 [179-185]		TGADVCR	Condensin-2 complex subunit G2 OS=Homo sapiens (Human) OX=9606 GN=NCAPG2 PE=1 SV=1	0	1321.72	207.5	243.5	229.8	209.3	264.4	216.4	223.4	259.4	209.7	215.4	204.5	205.1	196.7	202.7	87.8		High	0.005265	0.05632	9
FALSE	High	[L].CTADLNR.[G]	1xDBIA [C1]; 1xTMTPro [N-Term]	0.0323214	0.0038985	1	1	2	Q96EK6	Q96EK6 [45-51]		CTADLNR	Glucosamine 6-phosphate N-acetyltransferase OS=Homo sapiens (Human) OX=9606 GN=GNPNAT1 PE=1 SV=1	0	1392.76	308.2	317.7	367.6	162.5	275	238.6	188.3	308.4	194.9	228.5	238.7	181	151.6	147.8	140.5		High	0.002678	0.0224	10
FALSE	High	[K].CDNSSMSLQMGYT.[Q]	1xDBIA [C1]; 1xTMTPro [N-Term]	0.000261813	4.51323e-05	1	1	1	Q99439	Q99439 [240-252]		CDNSSMSLQMGYT	Calponin-2 OS=Homo sapiens (Human) OX=9606 GN=CNN2 PE=1 SV=4	0	2036.94	420.2	458.2	474.3	267	376.3	352.7	322.6	431.3	341.2	366.7	428.8	302.1	263.2	269.9	181.5		High	5.499e-05	0.0001321	21
FALSE	High	[K].YLSDSCSPR.[S]	1xDBIA [C6]; 1xTMTPro [N-Term]	0.000142235	4.51323e-05	1	1	4	P83436	P83436 [500-508]		YLSDSCSPR	Conserved oligomeric Golgi complex subunit 7 OS=Homo sapiens (Human) OX=9606 GN=COG7 PE=1 SV=1	0	1627.84	1583.4	1620.5	1562.2	1298.2	1563	1537.2	1246.9	1536.3	1339.5	1458.1	1569.6	1399	1176.5	1338.6	598		High	5.499e-05	6.846e-05	26
FALSE	High	[K].STDFLPVDCPVR.[S]	1xDBIA [C9]; 1xTMTPro [N-Term]	9.02082e-06	4.51323e-05	1	1	6	Q63HN8	Q63HN8 [606-617]		STDFLPVDCPVR	E3 ubiquitin-protein ligase RNF213 OS=Homo sapiens (Human) OX=9606 GN=RNF213 PE=1 SV=3	0	1949.05	835.1	894.8	871	657.1	857.7	828.6	721.1	857.7	750	774.7	799.3	743.7	622.7	676.2	334.8		High	5.499e-05	3.598e-06	21
FALSE	High	[K].ENSSCGR.[F]	1xDBIA [C5]; 1xTMTPro [N-Term]	0.0295097	0.00372782	1	1	6	Q9Y2T2	Q9Y2T2 [284-290]		ENSSCGR	AP-3 complex subunit mu-1 OS=Homo sapiens (Human) OX=9606 GN=AP3M1 PE=1 SV=1	0	1352.69	260	228.4	248.9	175.8	195.7	219.9	206.5	230.5	198.3	210.3	226.2	192.7	146.7	193.5	95.8		High	0.002619	0.02037	19
FALSE	High	[R].TIQFVDWCPTG.[F]	1xDBIA [C8]; 1xTMTPro [N-Term]	0.000289112	4.51323e-05	2	5	4	Q71U36; Q9BQE3	Q71U36 [340-350]; Q9BQE3 [340-350]		TIQFVDWCPTG	Tubulin alpha-1A chain OS=Homo sapiens (Human) OX=9606 GN=TUBA1A PE=1 SV=1 Tubulin alpha-1C chain OS=Homo sapiens (Human) OX=9606 GN=TUBA1C PE=1 SV=1	0	1866.97	1080.4	1108.9	1113.6	781.2	906.8	947.8	821.5	939.2	943.9	1023.3	1038.7	814.1	717.7	844.8	428.8	Shared	High	5.499e-05	0.0001462	26
FALSE	High	[E].SGGCGDSSPGPSASQGPR.[A]	1xDBIA [C4]; 1xTMTPro [N-Term]	8.39613e-12	4.51323e-05	1	1	5	Q8TD19	Q8TD19 [22-39]		SGGCGDSSPGPSASQGPR	Serine/threonine-protein kinase Nek9 OS=Homo sapiens (Human) OX=9606 GN=NEK9 PE=1 SV=2	0	2204.07	793.6	830.1	856.9	575	730.8	707.9	619.5	816.4	706	816.7	781.9	637.3	492.8	595.7	330.6		High	5.499e-05	1.321e-12	78
FALSE	High	[K].DSLDQFDCK.[L]	1xDBIA [C8]; 1xTMTPro [K9]; 1xTMTPro [N-Term]	4.41891e-05	4.51323e-05	1	1	4	Q9HAV4	Q9HAV4 [1124-1132]		DSLDQFDCK	Exportin-5 OS=Homo sapiens (Human) OX=9606 GN=XPO5 PE=1 SV=1	0	1975.05	3345.6	3517.7	3492.7	2554.5	3394.8	3239.5	2786.1	3412.6	3073.6	3369.8	3164.6	2867.7	2589.7	2866.9	1350.9		High	5.499e-05	1.958e-05	31
FALSE	High	[E].QCCYNCGKPGH.[L]	2xCarbamidomethyl [C3; C6]; 1xDBIA [C2]; 1xTMTPro [K8]; 1xTMTPro [N-Term]	8.27962e-07	4.51323e-05	1	1	1	P62633	P62633 [96-106]		QCCYNCGKPGH	Cellular nucleic acid-binding protein OS=Homo sapiens (Human) OX=9606 GN=CNBP PE=1 SV=1	0	2228.1	1162.6	1177.7	1206.3	831.1	1147.9	1082.3	830.3	1125.2	872.9	1024.4	1038.8	813.1	741.7	854.1	466.8		High	5.499e-05	2.807e-07	12
FALSE	High	[K].RPQFSPTGDCQAE.[A]	1xDBIA [C10]; 1xTMTPro [N-Term]	0.00568448	0.000798928	1	1	2	Q7Z4Q2	Q7Z4Q2 [11-23]		RPQFSPTGDCQAE	HEAT repeat-containing protein 3 OS=Homo sapiens (Human) OX=9606 GN=HEATR3 PE=1 SV=2	0	2036.02	2226.1	2184.2	2210.6	1442.2	2107.6	2034.7	1561.6	2186.3	1618.4	1848.7	1984.7	1667.9	1335.9	1503.6	857		High	0.0005382	0.003588	8
FALSE	High	[R].NIQACKE.[L]	1xDBIA [C5]; 1xTMTPro [K6]; 1xTMTPro [N-Term]	0.040572	0.00460839	1	1	5	P50990	P50990 [32-38]		NIQACKE	T-complex protein 1 subunit theta OS=Homo sapiens (Human) OX=9606 GN=CCT8 PE=1 SV=4	0	1709.99	1419.6	2038.5	2292.1	1623.1	2180.5	2451.8	1424.5	2442.4	1213.7	1585.6	2016.8	1337.6	1053.3	1390.4	889.7		High	0.003204	0.02889	14
FALSE	High	[N].TSDVIGTCE.[A]	1xDBIA [C8]; 1xTMTPro [N-Term]	0.00120329	0.000418575	1	1	2	Q9H2G2	Q9H2G2 [545-553]		TSDVIGTCE	STE20-like serine/threonine-protein kinase OS=Homo sapiens (Human) OX=9606 GN=SLK PE=1 SV=1	0	1524.79	101	106.6	116.3	49.9	91.4	72.6	48.6	93.1	61.2	75	83.9	40.6	50.3	49.6	45.2		High	0.0002594	0.0006877	16
FALSE	High	[E].ALPADSGPGPTPDEPCIK.[C]	1xDBIA [C16]; 1xTMTPro [K18]; 1xTMTPro [N-Term]	2.32997e-09	4.51323e-05	1	1	4	Q8N4X5	Q8N4X5 [571-588]		ALPADSGPGPTPDEPCIK	Actin filament-associated protein 1-like 2 OS=Homo sapiens (Human) OX=9606 GN=AFAP1L2 PE=1 SV=1	0	2669.45	2183.8	2172.5	2021.2	1438.9	1926	1831.8	1540.3	2081.6	1780.3	1985.5	2028.1	1658.2	1328.5	1517.4	785		High	5.499e-05	5.35e-10	58
FALSE	High	[R].LPCQPLVPGPE.[L]	1xDBIA [C3]; 1xTMTPro [N-Term]	0.000193115	4.51323e-05	1	1	5	Q9UGP4	Q9UGP4 [429-439]		LPCQPLVPGPE	LIM domain-containing protein 1 OS=Homo sapiens (Human) OX=9606 GN=LIMD1 PE=1 SV=1	0	1749.99	41.7	39	44.2	25.8	47.9	30.5	29	29.2	33.3	33.9	42.6	27.6	21.3	30.2	17.2		High	5.499e-05	9.515e-05	25
FALSE	High	[D].YTNPCTK.[S]	1xDBIA [C5]; 1xTMTPro [K7]; 1xTMTPro [N-Term]	0.00644826	0.000798928	1	1	2	Q99836	Q99836 [276-282]		YTNPCTK	Myeloid differentiation primary response protein MyD88 OS=Homo sapiens (Human) OX=9606 GN=MYD88 PE=1 SV=1	0	1730.98	3990	4022.7	3812.3	3075.8	3361.3	3298.1	3289.5	3760.7	3320	3601	3803.1	3075.8	2724.8	3115.1	1482.5		High	0.0005876	0.00411	18
FALSE	High	[E].IVHIQAGQCGN.[Q]	1xDBIA [C9]; 1xTMTPro [N-Term]	1.29967e-05	4.51323e-05	3	5	16	Q13509; Q9BUF5; P07437	Q13509 [4-14]; Q9BUF5 [4-14]; P07437 [4-14]		IVHIQAGQCGN	Tubulin beta-3 chain OS=Homo sapiens (Human) OX=9606 GN=TUBB3 PE=1 SV=2 Tubulin beta-6 chain OS=Homo sapiens (Human) OX=9606 GN=TUBB6 PE=1 SV=1 Tubulin beta chain OS=Homo sapiens (Human) OX=9606 GN=TUBB PE=1 SV=2	0	1739.95	2779.7	2508.2	2473.6	1164.7	2047.9	1889	1293.4	2425.9	1463.7	1725.9	1814.1	1457.8	1169.1	1284.4	962.2	Shared	High	5.499e-05	5.322e-06	56
FALSE	High	[K].KINPICNDHYR.[S]	1xDBIA [C6]; 1xTMTPro [K1]; 1xTMTPro [N-Term]	3.8399e-06	4.51323e-05	1	1	3	Q96KB5	Q96KB5 [65-75]		KINPICNDHYR	Lymphokine-activated killer T-cell-originated protein kinase OS=Homo sapiens (Human) OX=9606 GN=PBK PE=1 SV=3	0	2277.28	209.7	166.5	188.2	149.7	156.2	177.4	167.7	176.3	170.6	199.4	199.7	156.5	138.3	139.4	73.2		High	5.499e-05	1.444e-06	38
FALSE	High	[K].STCSYYEDEDEE.[V]	1xDBIA [C3]; 1xTMTPro [N-Term]	0.000162563	4.51323e-05	1	1	2	Q8NI08	Q8NI08 [760-771]		STCSYYEDEDEE	Nuclear receptor coactivator 7 OS=Homo sapiens (Human) OX=9606 GN=NCOA7 PE=1 SV=2	0	2069.88	121.6	124.3	117.7	89.6	110	105.7	98.7	109.3	103.2	111.2	106.7	83.4	71.8	88.2	46		High	5.499e-05	7.923e-05	19
FALSE	High	[R].TDPPDGQQDSECNR.[N]	1xDBIA [C12]; 1xTMTPro [N-Term]	8.75155e-05	4.51323e-05	1	1	2	Q9NUQ3	Q9NUQ3 [116-129]		TDPPDGQQDSECNR	Gamma-taxilin OS=Homo sapiens (Human) OX=9606 GN=TXLNG PE=1 SV=2	0	2162.01	444.4	479.1	522.3	355	451.9	397.3	365.2	446.3	423.4	427.4	446	381.2	346.8	370.1	204.1		High	5.499e-05	4.067e-05	51
FALSE	High	[K].YMACCLLYR.[G]	2xDBIA [C4; C5]; 1xTMTPro [N-Term]	0.000160765	4.51323e-05	3	5	8	Q71U36; Q9BQE3; P68366	Q71U36 [312-320]; Q9BQE3 [312-320]; P68366 [312-320]		YMACCLLYR	Tubulin alpha-1A chain OS=Homo sapiens (Human) OX=9606 GN=TUBA1A PE=1 SV=1 Tubulin alpha-1C chain OS=Homo sapiens (Human) OX=9606 GN=TUBA1C PE=1 SV=1 Tubulin alpha-4A chain OS=Homo sapiens (Human) OX=9606 GN=TUBA4A PE=1 SV=1	0	2032.09	2112.7	1981.1	1835	1318.9	1751.6	1809.2	1364.1	1968.2	1768.2	1929.8	1900.8	1488.5	1255.4	1416.9	717	Shared	High	5.499e-05	7.789e-05	29
FALSE	High	[E].SHRPPGNCGE.[V]	1xDBIA [C8]; 1xTMTPro [N-Term]	0.0085178	0.00105417	1	1	2	P40123	P40123 [25-34]		SHRPPGNCGE	Adenylyl cyclase-associated protein 2 OS=Homo sapiens (Human) OX=9606 GN=CAP2 PE=1 SV=1	0	1653.85	986.2	963.6	915.3	715.6	785.5	775.9	746.7	901.2	836.5	854.7	875.9	774.1	633.6	744.2	357.9		High	0.0007638	0.005463	19
FALSE	High	[M].SCITNGSGANR.[K]	1xDBIA [C2]; 1xTMTPro [N-Term]	6.68745e-07	4.51323e-05	1	1	2	Q9HC35	Q9HC35 [81-91]		SCITNGSGANR	Echinoderm microtubule-associated protein-like 4 OS=Homo sapiens (Human) OX=9606 GN=EML4 PE=1 SV=3	0	1679.88	1876.4	1868.3	1805.7	955.3	1760.6	1554.7	1015.6	1779.3	1224.8	1403.3	1364.3	1205.4	1024.3	1020.7	706.5		High	5.499e-05	2.244e-07	25
FALSE	High	[F].CHLAWVNTPK.[K]	1xDBIA [C1]; 1xTMTPro [K10]; 1xTMTPro [N-Term]	1.46882e-06	4.51323e-05	1	1	4	Q06830	Q06830 [83-92]		CHLAWVNTPK	Peroxiredoxin-1 OS=Homo sapiens (Human) OX=9606 GN=PRDX1 PE=1 SV=1	0	2073.19	1334.2	1297.1	1435.8	609.6	1052.3	909.3	654.1	1274.2	852.5	912.7	953.5	602.7	624	655.5	562		High	5.499e-05	5.177e-07	57
FALSE	High	[K].AACSAAAMEE.[D]	1xDBIA [C3]; 1xTMTPro [N-Term]	0.000310535	4.51323e-05	1	1	1	Q05086	Q05086 [196-205]		AACSAAAMEE	Ubiquitin-protein ligase E3A OS=Homo sapiens (Human) OX=9606 GN=UBE3A PE=1 SV=4	0	1553.76	99.7	100.5	115.2	82.4	109.7	102.7	69.4	111.6	89.2	91.8	96.1	86	78.7	76.3	45.2		High	5.499e-05	0.0001579	27
FALSE	High	[C].CIVTSTYG.[W]	1xDBIA [C1]; 1xTMTPro [N-Term]	0.0423766	0.00487645	2	3	2	P07900; P08238	P07900 [598-605]; P08238 [590-597]		CIVTSTYG	Heat shock protein HSP 90-alpha OS=Homo sapiens (Human) OX=9606 GN=HSP90AA1 PE=1 SV=5 Heat shock protein HSP 90-beta OS=Homo sapiens (Human) OX=9606 GN=HSP90AB1 PE=1 SV=4	0	1443.78	176.8	170.7	189.7	97.3	151.5	146.9	116.8	162.7	123.2	114.7	146.3	95	90.3	103.4	74.4	Shared	High	0.003354	0.03036	21
FALSE	High	[E].SCDCLQGFQLTHSLGGGTG.[S]	2xDBIA [C2; C4]; 1xTMTPro [N-Term]	1.59615e-10	4.51323e-05	2	7	8	A6NNZ2; P07437	A6NNZ2 [126-144]; P07437 [126-144]		SCDCLQGFQLTHSLGGGTG	Tubulin beta 8B OS=Homo sapiens (Human) OX=9606 GN=TUBB8B PE=1 SV=1 Tubulin beta chain OS=Homo sapiens (Human) OX=9606 GN=TUBB PE=1 SV=2	0	2777.4	5285.2	5093.7	5126.1	4526.1	4418.9	4832.5	4431.7	4970.3	5121.2	5466.7	5918.5	4462	3949	5024.1	2010.2	Shared	High	5.499e-05	3.061e-11	37
FALSE	High	[F].GCPLLLDDVAR.[E]	1xDBIA [C2]; 1xTMTPro [N-Term]	0.000129378	4.51323e-05	1	1	4	O15067	O15067 [65-75]		GCPLLLDDVAR	Phosphoribosylformylglycinamidine synthase OS=Homo sapiens (Human) OX=9606 GN=PFAS PE=1 SV=4	0	1772.01	1085.5	970.8	1071.1	473	824.5	765	570.8	1132.8	642.5	807	813.4	750.2	459.9	540.6	420.2		High	5.499e-05	6.175e-05	21
FALSE	High	[E].DGCGPGPGPPR.[E]	1xDBIA [C3]; 1xTMTPro [N-Term]	2.72744e-05	4.51323e-05	1	1	3	Q96LD4	Q96LD4 [345-355]		DGCGPGPGPPR	E3 ubiquitin-protein ligase TRIM47 OS=Homo sapiens (Human) OX=9606 GN=TRIM47 PE=1 SV=2	0	1609.84	2336.8	2408	2182.6	1713.1	2123.2	2081.9	1974.2	2253.3	2037.5	2168.3	2224.5	1844.8	1668	1813.1	857.6		High	5.499e-05	1.174e-05	24
FALSE	High	[G].SAVPGGAGPCATVSVFPGAR.[L]	1xDBIA [C10]; 1xTMTPro [N-Term]	2.23246e-11	4.51323e-05	1	1	5	Q86X55	Q86X55 [17-36]		SAVPGGAGPCATVSVFPGAR	Histone-arginine methyltransferase CARM1 OS=Homo sapiens (Human) OX=9606 GN=CARM1 PE=1 SV=3	0	2401.3	657.2	644.5	651.5	565	601.1	597.4	523.7	621.8	595.7	577.9	625.1	501.3	473.2	520.9	256.3		High	5.499e-05	3.741e-12	98
FALSE	High	[N].LASCCVMPPDLTAFAK.[Q]	2xDBIA [C4; C5]; 1xTMTPro [K16]; 1xTMTPro [N-Term]	2.23133e-08	4.51323e-05	1	1	4	P48507	P48507 [190-205]		LASCCVMPPDLTAFAK	Glutamate--cysteine ligase regulatory subunit OS=Homo sapiens (Human) OX=9606 GN=GCLM PE=1 SV=1	0	2867.58	268.5	267.6	276.2	152.7	216.8	223.2	178.1	264.9	207.2	211.7	223.5	200.7	144.3	172.7	108.8		High	5.499e-05	5.939e-09	31
FALSE	High	[A].SSCTISSNGPGQR.[R]	1xDBIA [C3]; 1xTMTPro [N-Term]	1.80224e-08	4.51323e-05	1	1	5	Q68CZ2	Q68CZ2 [926-938]		SSCTISSNGPGQR	Tensin-3 OS=Homo sapiens (Human) OX=9606 GN=TNS3 PE=1 SV=2	0	1893.98	1023.3	1069	1047.1	795.5	957.1	971.6	854.8	1002.4	956.4	957.9	1018	866.9	738.5	866.8	412.9		High	5.499e-05	4.744e-09	34
FALSE	High	[N].SCGTIGLIHAVANNQDK.[L]	1xDBIA [C2]; 1xTMTPro [K17]; 1xTMTPro [N-Term]	3.15235e-13	4.51323e-05	1	1	2	P09936	P09936 [89-105]		SCGTIGLIHAVANNQDK	Ubiquitin carboxyl-terminal hydrolase isozyme L1 OS=Homo sapiens (Human) OX=9606 GN=UCHL1 PE=1 SV=2	0	2645.47	4718.1	4773.3	4854.9	1529.9	3494.9	3001	1723.1	3965.9	1910.5	2592.1	2808.7	1916.5	1387.8	1559.6	1914.6		High	5.499e-05	3.973e-14	48
FALSE	High	[R].HYLGHTDCVK.[C]	1xDBIA [C8]; 1xTMTPro [K10]; 1xTMTPro [N-Term]	4.55564e-08	4.51323e-05	1	1	4	Q9HC35	Q9HC35 [304-313]		HYLGHTDCVK	Echinoderm microtubule-associated protein-like 4 OS=Homo sapiens (Human) OX=9606 GN=EML4 PE=1 SV=3	0	2077.15	698.7	724.2	701.9	581.1	634.2	657	608.2	680	644.9	607.8	666.7	579.8	546.7	557.6	276.8		High	5.499e-05	1.273e-08	31
FALSE	High	[E].RKPCNSQPSELSSE.[T]	1xDBIA [C4]; 1xTMTPro [K2]; 1xTMTPro [N-Term]	0.014517	0.00188942	1	1	2	P27816	P27816 [651-664]		RKPCNSQPSELSSE	Microtubule-associated protein 4 OS=Homo sapiens (Human) OX=9606 GN=MAP4 PE=1 SV=3	0	2466.33	1666.6	1628.2	1595.4	1241.6	1516.4	1547.8	1366.8	1637	1394.5	1627.2	1541.7	1440.4	1197.3	1351.8	629.4		High	0.001339	0.009569	5
FALSE	High	[-].MDSTACLK.[S]	1xAcetyl [N-Term]; 1xDBIA [C6]; 1xTMTPro [K8]	0.0395784	0.00452004	1	1	4	Q8TCG1	Q8TCG1 [1-8]	Q8TCG1 1xAcetyl [N-Term]	MDSTACLK	Protein CIP2A OS=Homo sapiens (Human) OX=9606 GN=CIP2A PE=1 SV=2	0	1510.79	273.8	294.1	297.9	237.9	274.4	284.7	284	297.6	268.5	297.5	299.8	264.3	230.4	251.8	117.5		High	0.00316	0.02811	33
FALSE	High	[K].DLTVCEPPKPQCSLPQDPAIVQSSLG.[S]	2xDBIA [C5; C12]; 1xTMTPro [K9]; 1xTMTPro [N-Term]	0.000732443	0.000257308	1	1	1	Q8ND56	Q8ND56 [74-99]		DLTVCEPPKPQCSLPQDPAIVQSSLG	Protein LSM14 homolog A OS=Homo sapiens (Human) OX=9606 GN=LSM14A PE=1 SV=3	0	3923.13	140.6	135.4	144	118.2	121.2	134.3	117.9	122.3	133.1	124.3	162.5	120.3	87.2	112.5	56.8		High	0.0001491	0.0004018	10
FALSE	High	[C].LSTCIFPDK.[T]	1xDBIA [C4]; 1xTMTPro [K9]; 1xTMTPro [N-Term]	0.000417192	4.51323e-05	1	1	3	Q13630	Q13630 [113-121]		LSTCIFPDK	GDP-L-fucose synthase OS=Homo sapiens (Human) OX=9606 GN=TSTA3 PE=1 SV=1	0	1928.12	378.7	349.9	356.9	151.3	292.9	274.6	170.2	342.4	205.5	238.6	270.4	189.6	133.4	169.8	140.9		High	5.499e-05	0.0002179	4
FALSE	High	[R].TASLTSASSVDGSRPQACTHSE.[S]	1xDBIA [C18]; 1xTMTPro [N-Term]	3.93629e-08	4.51323e-05	1	1	1	Q9ULP0	Q9ULP0 [315-336]		TASLTSASSVDGSRPQACTHSE	Protein NDRG4 OS=Homo sapiens (Human) OX=9606 GN=NDRG4 PE=1 SV=2	0	2792.38	341	396.3	368.5	255.6	325	284.2	275.4	359.8	327.1	339.7	348.5	274.4	228.4	248.6	145.6		High	5.499e-05	1.089e-08	34
FALSE	High	[R].QGCPGAAG.[Q]	1xDBIA [C3]; 1xTMTPro [N-Term]	0.00367297	0.000443408	1	1	1	Q9UBV8	Q9UBV8 [8-15]		QGCPGAAG	Peflin OS=Homo sapiens (Human) OX=9606 GN=PEF1 PE=1 SV=1	0	1260.67	1150.5	1133.1	1154.9	874.6	781.6	838.2	950.2	1098.8	921.3	1065.7	1103.7	977.1	783.5	732.5	456.8		High	0.0003053	0.002271	27
FALSE	High	[K].FSFQCPGR.[M]	1xDBIA [C5]; 1xTMTPro [N-Term]	0.00410291	0.000443408	1	1	4	Q13418	Q13418 [342-349]		FSFQCPGR	Integrin-linked protein kinase OS=Homo sapiens (Human) OX=9606 GN=ILK PE=1 SV=2	0	1541.82	822.4	819.2	812.9	660.9	767.3	746.8	706.8	836.7	746	721.5	776.6	681.2	628.8	638.7	322.2		High	0.0003314	0.002565	34
FALSE	High	[Y].CLPSYTAYK.[N]	1xDBIA [C1]; 1xTMTPro [K9]; 1xTMTPro [N-Term]	0.00102932	0.000418575	1	1	2	Q9Y4E8	Q9Y4E8 [264-272]		CLPSYTAYK	Ubiquitin carboxyl-terminal hydrolase 15 OS=Homo sapiens (Human) OX=9606 GN=USP15 PE=1 SV=3	0	1950.1	407.6	406.1	424.1	230.7	382	337.3	255.9	427.6	286.4	307.4	324.5	264	229.9	239.4	168.1		High	0.0002594	0.0005807	16
FALSE	High	[L].SCIAMMCNE.[F]	1xCarbamidomethyl [C]; 1xDBIA [C]; 1xTMTPro [N-Term]	0.0028894	0.000443408	1	1	3	P26447	P26447 [80-88]		SCIAMMCNE	Protein S100-A4 OS=Homo sapiens (Human) OX=9606 GN=S100A4 PE=1 SV=1	0	1658.77	308.6	306.6	296.7	156.1	263.2	225.3	165	262.1	199.7	225.8	243.5	175.7	156.9	152.2	117.7		High	0.0003053	0.001764	21
FALSE	High	[E].APVNACPPGFR.[P]	1xDBIA [C6]; 1xTMTPro [N-Term]	0.000107019	4.51323e-05	1	1	7	O75369	O75369 [1715-1725]		APVNACPPGFR	Filamin-B OS=Homo sapiens (Human) OX=9606 GN=FLNB PE=1 SV=2	0	1728.95	3152.7	2880.6	2759.6	1275	2512.9	2253.9	1485.6	2653.9	1728	1956.7	2154.1	1455.1	1248.9	1442.2	1094.9		High	5.499e-05	5.053e-05	28
FALSE	High	[R].CPADNPGLVQAQPR.[V]	1xDBIA [C1]; 1xTMTPro [N-Term]	6.0678e-08	4.51323e-05	1	1	5	Q68CZ2	Q68CZ2 [615-628]		CPADNPGLVQAQPR	Tensin-3 OS=Homo sapiens (Human) OX=9606 GN=TNS3 PE=1 SV=2	0	2066.11	763.8	821.6	719.9	574.9	721.6	651.1	645.6	766.1	670.7	726.2	751.3	594.6	531.8	577.2	285.7		High	5.499e-05	1.727e-08	62
FALSE	High	[K].IISNASCTTNC.[L]	1xCarbamidomethyl [C]; 1xDBIA [C]; 1xTMTPro [N-Term]	0.000182687	4.51323e-05	1	1	7	P04406	P04406 [146-156]		IISNASCTTNC	Glyceraldehyde-3-phosphate dehydrogenase OS=Homo sapiens (Human) OX=9606 GN=GAPDH PE=1 SV=3	0	1783.9	1191.3	1090.6	1095.8	522.5	976.2	862.1	649.2	1086.3	739.8	781.6	870	630	610.4	635.4	435.1		High	5.499e-05	8.942e-05	25
FALSE	High	[K].DCDPGSPR.[R]	1xDBIA [C2]; 1xTMTPro [N-Term]	0.00538685	0.000798928	1	1	5	Q00341	Q00341 [939-946]		DCDPGSPR	Vigilin OS=Homo sapiens (Human) OX=9606 GN=HDLBP PE=1 SV=2	0	1446.73	1306.9	1378.5	1349	1023.6	1513.2	1333.4	1159.5	1373.5	1168.7	1255.9	1241.7	1059.8	997.1	990	536.4		High	0.0005382	0.003403	12
FALSE	High	[K].LEEEPSASSPQYACD.[F]	1xDBIA [C14]; 1xTMTPro [N-Term]	4.51954e-06	4.51323e-05	1	1	3	Q2NKX8	Q2NKX8 [938-952]		LEEEPSASSPQYACD	DNA excision repair protein ERCC-6-like OS=Homo sapiens (Human) OX=9606 GN=ERCC6L PE=1 SV=1	0	2226.06	218.6	203.9	194.7	136.9	177.5	161.4	130	210.1	162.9	170.8	190.1	144	118.9	130	77.5		High	5.499e-05	1.718e-06	27
FALSE	High	[K].SFFDNISCDDNRE.[R]	1xDBIA [C8]; 1xTMTPro [N-Term]	9.51256e-08	4.51323e-05	1	1	5	Q8ND56	Q8ND56 [368-380]		SFFDNISCDDNRE	Protein LSM14 homolog A OS=Homo sapiens (Human) OX=9606 GN=LSM14A PE=1 SV=3	0	2162.01	1178.9	1372.2	1374.5	894.6	1353.3	1405.3	967.4	1464.4	874.3	1116.2	1252.2	929	722	860.1	547.3		High	5.499e-05	2.788e-08	49
FALSE	High	[R].NCYQDDINR.[S]	1xDBIA [C2]; 1xTMTPro [N-Term]	0.000173778	4.51323e-05	1	1	6	P40818	P40818 [808-816]		NCYQDDINR	Ubiquitin carboxyl-terminal hydrolase 8 OS=Homo sapiens (Human) OX=9606 GN=USP8 PE=1 SV=1	0	1740.87	2446.3	2600.4	2777.6	1978.5	2252.5	2080.8	2035.6	2571.1	2410.2	2444.7	2509	1970.9	1858.6	1907.7	1106.7		High	5.499e-05	8.476e-05	30
FALSE	High	[E].QCCYNCGKPGHLAR.[D]	2xCarbamidomethyl [C3; C]; 1xDBIA [C]; 1xTMTPro [K8]; 1xTMTPro [N-Term]	1.29141e-09	4.51323e-05	1	1	3	P62633	P62633 [96-109]		QCCYNCGKPGHLAR	Cellular nucleic acid-binding protein OS=Homo sapiens (Human) OX=9606 GN=CNBP PE=1 SV=1	0	2568.32	2130.5	1814.1	2034.6	2100	1997.6	2247.7	2059.1	2095.6	2208.2	2517.9	2360.7	2319.1	1955.2	2151.4	810.7		High	5.499e-05	2.844e-10	15
FALSE	High	[Q].SSNPCVQR.[K]	1xDBIA [C5]; 1xTMTPro [N-Term]	0.00163108	0.000418575	1	1	2	Q01804	Q01804 [485-492]		SSNPCVQR	OTU domain-containing protein 4 OS=Homo sapiens (Human) OX=9606 GN=OTUD4 PE=1 SV=4	0	1490.81	2138.4	2001.4	2330.4	1883.5	1847.6	2016.7	1953.3	2102.8	1929	2104.8	2261.7	1818.2	1613.2	1901.3	929.4		High	0.0002594	0.0009596	6
FALSE	High	[D].LFVLPANCGSSDGCEE.[L]	1xCarbamidomethyl [C8]; 1xDBIA [C14]; 1xTMTPro [N-Term]	0.000128659	4.51323e-05	1	1	5	Q8WZA9	Q8WZA9 [145-160]		LFVLPANCGSSDGCEE	Immunity-related GTPase family Q protein OS=Homo sapiens (Human) OX=9606 GN=IRGQ PE=1 SV=1	0	2298.11	148.9	153.9	141.9	106.9	135.1	124.4	113.3	131.3	123.8	129.6	119.4	121.7	111.7	109.3	56.6		High	5.499e-05	6.167e-05	24
FALSE	High	[K].AHVVPCFDASK.[V]	1xDBIA [C6]; 1xTMTPro [K11]; 1xTMTPro [N-Term]	1.88833e-07	4.51323e-05	1	1	9	P21333	P21333 [1152-1162]		AHVVPCFDASK	Filamin-A OS=Homo sapiens (Human) OX=9606 GN=FLNA PE=1 SV=4	0	2078.17	3982.8	3957.8	3842.2	2503.7	3666.6	3479.9	2899.6	4039.2	3202.8	3568.9	3680.8	2993.2	2484.7	2929.8	1534.9		High	5.499e-05	5.798e-08	22
FALSE	High	[IL].QAGQCGNQIGAK.[F]	1xDBIA [C5]; 1xTMTPro [K12]; 1xTMTPro [N-Term]	1.78005e-05	4.51323e-05	2	6	4	Q13509; P07437	Q13509 [8-19]; P07437 [8-19]		QAGQCGNQIGAK	Tubulin beta-3 chain OS=Homo sapiens (Human) OX=9606 GN=TUBB3 PE=1 SV=2 Tubulin beta chain OS=Homo sapiens (Human) OX=9606 GN=TUBB PE=1 SV=2	0	2079.16	1896.1	1772.2	1793.3	855.3	1563.9	1352.6	919.2	1740.5	1010.5	1264.2	1344.1	1061.5	817.3	923.1	716.6	Shared	High	5.499e-05	7.426e-06	36
FALSE	High	[K].DGVCGPPPSKK.[M]	1xDBIA [C4]; 2xTMTPro [K10; K11]; 1xTMTPro [N-Term]	4.15419e-06	4.51323e-05	1	1	3	Q08J23	Q08J23 [499-509]		DGVCGPPPSKK	RNA cytosine C(5)-methyltransferase NSUN2 OS=Homo sapiens (Human) OX=9606 GN=NSUN2 PE=1 SV=2	0	2293.35	846	882.3	977.9	761.6	1075.5	1037	783.6	1046.7	714	871.4	984	705	611.8	736.2	391.7		High	5.499e-05	1.573e-06	6
FALSE	High	[L].KIISNASCTTNCLAPLAK.[V]	1xCarbamidomethyl [C12]; 1xDBIA [C8]; 2xTMTPro [K1; K18]; 1xTMTPro [N-Term]	6.0163e-13	4.51323e-05	1	1	6	P04406	P04406 [145-162]		KIISNASCTTNCLAPLAK	Glyceraldehyde-3-phosphate dehydrogenase OS=Homo sapiens (Human) OX=9606 GN=GAPDH PE=1 SV=3	0	3113.8	2231.3	2618.4	2210.9	1480.6	2562.4	2270.6	1870.2	2432.7	2445	2820.4	2768	2028	1656.8	2099.2	886.7		High	5.499e-05	7.917e-14	31
FALSE	High	[E].GGPGADFGQSCFPAEAGR.[D]	1xDBIA [C11]; 1xTMTPro [N-Term]	3.91423e-08	4.51323e-05	1	1	2	Q14694	Q14694 [244-261]		GGPGADFGQSCFPAEAGR	Ubiquitin carboxyl-terminal hydrolase 10 OS=Homo sapiens (Human) OX=9606 GN=USP10 PE=1 SV=2	0	2324.14	144.7	150.7	142.1	114	168.9	133	119.9	151.4	123.5	141	148.9	125.6	97.4	116.4	57		High	5.499e-05	1.085e-08	83
FALSE	High	[F].AIGSDGLCCQSR.[E]	1xCarbamidomethyl [C9]; 1xDBIA [C8]; 1xTMTPro [N-Term]	4.48708e-07	4.51323e-05	1	1	4	Q92499	Q92499 [103-114]		AIGSDGLCCQSR	ATP-dependent RNA helicase DDX1 OS=Homo sapiens (Human) OX=9606 GN=DDX1 PE=1 SV=2	0	1866.95	1433.1	1513.2	1313	549.9	1250.2	1078.7	681	1374.7	790.5	977	1017.6	964.2	655.6	756.9	527.5		High	5.499e-05	1.462e-07	33
FALSE	High	[K].EPCQVQSCQEE.[M]	1xCarbamidomethyl [C]; 1xDBIA [C]; 1xTMTPro [N-Term]	0.00163974	0.000418575	1	1	8	Q15003	Q15003 [395-405]		EPCQVQSCQEE	Condensin complex subunit 2 OS=Homo sapiens (Human) OX=9606 GN=NCAPH PE=1 SV=3	0	1936.91	527.2	513.3	525.3	281.1	477.5	417.2	322.3	479.4	357.5	407	433.3	337.6	273.2	314.4	211.1		High	0.0002594	0.0009618	16
FALSE	High	[E].SYLPIGCK.[L]	1xDBIA [C7]; 1xTMTPro [K8]; 1xTMTPro [N-Term]	0.00158851	0.000418575	1	1	3	O75815	O75815 [340-347]		SYLPIGCK	Breast cancer anti-estrogen resistance protein 3 OS=Homo sapiens (Human) OX=9606 GN=BCAR3 PE=1 SV=1	0	1785.06	4075.8	4072.9	3771.5	2790.3	3477.3	3388.1	3095.4	3842.2	3275	3826.4	3772.1	3249.3	2503.7	2705.4	1517.2		High	0.0002594	0.0009292	31
FALSE	High	[E].APGSGTTCPGLPR.[A]	1xDBIA [C8]; 1xTMTPro [N-Term]	7.39937e-07	4.51323e-05	1	1	5	O60936	O60936 [117-129]		APGSGTTCPGLPR	Nucleolar protein 3 OS=Homo sapiens (Human) OX=9606 GN=NOL3 PE=1 SV=2	0	1813.99	2084	1983.3	1905.9	1472	1731.5	1687.7	1500.1	1902.8	1625.7	1802.2	1888.3	1603.7	1293.4	1523.6	767		High	5.499e-05	2.497e-07	37
FALSE	High	[R].GLCAIAQAE.[S]	1xDBIA [C3]; 1xTMTPro [N-Term]	0.00139277	0.000418575	1	1	19	P23396	P23396 [95-103]		GLCAIAQAE	40S ribosomal protein S3 OS=Homo sapiens (Human) OX=9606 GN=RPS3 PE=1 SV=2	0	1475.82	3482.3	3338.3	3078.3	2558.8	3005.9	3094.8	2829.6	3223	2814.1	3057.1	3181.3	2813.4	2131.9	2690.6	1239.1		High	0.0002594	0.0008058	20
FALSE	High	[R].DACDTVR.[V]	1xDBIA [C3]; 1xTMTPro [N-Term]	0.0453902	0.00519136	1	1	4	Q9NZL4	Q9NZL4 [199-205]		DACDTVR	Hsp70-binding protein 1 OS=Homo sapiens (Human) OX=9606 GN=HSPBP1 PE=1 SV=2	0	1379.73	1501.2	1468.5	1449.2	828.2	1235.9	1173.4	992.3	1421.3	1116.5	1196.5	1301.3	1005	883.5	952.6	583.8		High	0.003594	0.03293	7
FALSE	High	[G].VFYHQGQCCIA.[A]	1xCarbamidomethyl [C8]; 1xDBIA [C9]; 1xTMTPro [N-Term]	0.000582945	0.000159506	1	1	4	P00352	P00352 [295-305]		VFYHQGQCCIA	Retinal dehydrogenase 1 OS=Homo sapiens (Human) OX=9606 GN=ALDH1A1 PE=1 SV=2	0	1925.97	2771.3	2571.7	2855.5	1451.5	1280.7	1361.2	1156.9	1087.6	1120.7	1374.9	1474.3	1367	1264.7	1317.9	1151.1		High	0.0001071	0.0003127	23
FALSE	High	[E].GGPGADFGQSCFPAE.[A]	1xDBIA [C11]; 1xTMTPro [N-Term]	6.95579e-07	4.51323e-05	1	1	6	Q14694	Q14694 [244-258]		GGPGADFGQSCFPAE	Ubiquitin carboxyl-terminal hydrolase 10 OS=Homo sapiens (Human) OX=9606 GN=USP10 PE=1 SV=2	0	2039.98	1246.4	1187	1091.9	935.8	1230.5	1225.8	993.2	1175.3	1022.1	1081.8	1192.6	962.7	782.2	934.8	440.3		High	5.499e-05	2.331e-07	52
FALSE	High	[R].GGASSSCCEEE.[Q]	1xCarbamidomethyl [C7]; 1xDBIA [C8]; 1xTMTPro [N-Term]	0.000966945	0.000359979	1	1	2	Q9UJK0	Q9UJK0 [277-287]		GGASSSCCEEE	Ribosome biogenesis protein TSR3 homolog OS=Homo sapiens (Human) OX=9606 GN=TSR3 PE=1 SV=1	0	1715.75	185.6	175.3	196.6	134.9	155.6	156.4	148.1	165.5	148.4	170.2	149.1	135	133.2	138.4	79.3		High	0.0001956	0.000543	30
FALSE	High	[N].CADNTGAK.[N]	1xDBIA [C1]; 1xTMTPro [K8]; 1xTMTPro [N-Term]	0.000382366	4.51323e-05	1	1	6	P62829	P62829 [28-35]		CADNTGAK	60S ribosomal protein L23 OS=Homo sapiens (Human) OX=9606 GN=RPL23 PE=1 SV=1	0	1683.93	3375	3200.5	3260.5	1497.2	2368.1	2109.7	1686.6	3078.3	2085.6	2354.4	2494.4	1752.1	1440.7	1574.8	1315.2		High	5.499e-05	0.0001976	30
FALSE	High	[R].YRNPVSQCMR.[G]	1xOxidation [M9]; 1xDBIA [C8]; 1xTMTPro [N-Term]	0.0319304	0.00379942	1	1	1	Q13148	Q13148 [43-52]		YRNPVSQCMR	TAR DNA-binding protein 43 OS=Homo sapiens (Human) OX=9606 GN=TARDBP PE=1 SV=1	0	1869.97	747.2	740.3	753.8	413.9	826.1	739.3	445.7	749.4	564.2	681.1	758.3	458	401.2	491.5	304.1		High	0.002652	0.02215	7
FALSE	High	[R].DTDSDTQDANDSSCK.[S]	1xDBIA [C14]; 1xTMTPro [K15]; 1xTMTPro [N-Term]	1.27198e-08	4.51323e-05	1	1	2	Q9Y2H0	Q9Y2H0 [713-727]		DTDSDTQDANDSSCK	Disks large-associated protein 4 OS=Homo sapiens (Human) OX=9606 GN=DLGAP4 PE=1 SV=3	0	2506.19	621.6	676.4	658.1	478.3	607	574.1	497.7	644.1	577.3	622.5	604.7	508.3	492.4	485	265.5		High	5.499e-05	3.258e-09	47
FALSE	High	[K].CSFDVVK.[R]	1xDBIA [C1]; 1xTMTPro [K7]; 1xTMTPro [N-Term]	0.0069743	0.000798928	1	1	6	Q9Y678	Q9Y678 [169-175]		CSFDVVK	Coatomer subunit gamma-1 OS=Homo sapiens (Human) OX=9606 GN=COPG1 PE=1 SV=1	0	1701.99	222	190.9	216.4	147.4	188.6	165.2	156.1	208.4	158.1	159.2	174.6	184.7	162.4	148.9	87.4		High	0.0005876	0.004449	14
FALSE	High	[E].GCEEPATH.[N]	1xDBIA [C2]; 1xTMTPro [N-Term]	0.00821325	0.00100065	2	2	3	Q00610; P53675	Q00610 [869-876]; P53675 [869-876]		GCEEPATH	Clathrin heavy chain 1 OS=Homo sapiens (Human) OX=9606 GN=CLTC PE=1 SV=5 Clathrin heavy chain 2 OS=Homo sapiens (Human) OX=9606 GN=CLTCL1 PE=1 SV=2	0	1443.72	731	653.5	594.4	373.7	584.9	612.2	423.9	679.5	497.9	566.5	576.2	446.3	374	421	240.2	Shared	High	0.0007436	0.005269	17
FALSE	High	[D].LCGPSIPR.[M]	1xDBIA [C2]; 1xTMTPro [N-Term]	0.00300586	0.000443408	1	1	5	Q9Y5Y2	Q9Y5Y2 [53-60]		LCGPSIPR	Cytosolic Fe-S cluster assembly factor NUBP2 OS=Homo sapiens (Human) OX=9606 GN=NUBP2 PE=1 SV=1	0	1442.85	1746.1	1643	1640.3	1246.8	1438	1482.6	1319.7	1609.2	1399.3	1473.9	1582.1	1264	1050.5	1180.1	663.9		High	0.0003053	0.001845	6
FALSE	High	[R].LPSALTATACK.[S]	1xDBIA [C10]; 1xTMTPro [K11]; 1xTMTPro [N-Term]	2.2604e-07	4.51323e-05	1	1	4	Q92615	Q92615 [624-634]		LPSALTATACK	La-related protein 4B OS=Homo sapiens (Human) OX=9606 GN=LARP4B PE=1 SV=3	0	1980.18	3260.5	3145.8	3212.2	1903.5	3005.2	2664.5	2064.5	2889.6	2390.7	2598.2	2697.3	2157.3	1871.9	2052.7	1300.7		High	5.499e-05	7.053e-08	41
FALSE	High	[R].NPSTVCLCPEQPTCSNADSR.[A]	3xDBIA [C6; C8; C14]; 1xTMTPro [N-Term]	1.88929e-10	4.51323e-05	1	1	3	Q9H7E9	Q9H7E9 [37-56]		NPSTVCLCPEQPTCSNADSR	UPF0488 protein C8orf33 OS=Homo sapiens (Human) OX=9606 GN=C8orf33 PE=1 SV=1	0	3314.66	361.6	352.9	385.3	283.6	345.8	334	275.1	390.8	339.4	354.8	361.2	279.4	240.8	273.7	156.5		High	5.499e-05	3.647e-11	49
FALSE	High	[R].FINPIQNGQCAD.[S]	1xDBIA [C10]; 1xTMTPro [N-Term]	0.000552545	4.51323e-05	1	1	1	P46100	P46100 [1780-1791]		FINPIQNGQCAD	Transcriptional regulator ATRX OS=Homo sapiens (Human) OX=9606 GN=ATRX PE=1 SV=5	0	1920	375	392.6	387.8	177.1	310.6	306.1	185.3	367.9	236.5	245	268.4	196.8	165.7	182.3	157.6		High	5.499e-05	0.0002943	1
FALSE	High	[N].DLIGCIIGR.[Q]	1xDBIA [C5]; 1xTMTPro [N-Term]	0.00228859	0.000443408	1	2	1	Q15366	Q15366 [297-305]		DLIGCIIGR	Poly(rC)-binding protein 2 OS=Homo sapiens (Human) OX=9606 GN=PCBP2 PE=1 SV=1	0	1559.93	265.4	265.5	314.3	131	245.9	223.6	155.6	248.2	162.3	193.8	204.9	159.3	135.3	134.7	127.8		High	0.0003053	0.001377	22
FALSE	High	[E].SDPCLVCNNPEVPFCYIK.[L]	2xCarbamidomethyl [C4; C7]; 1xDBIA [C15]; 1xTMTPro [K18]; 1xTMTPro [N-Term]	1.16061e-09	4.51323e-05	1	1	2	Q5T4S7	Q5T4S7 [3529-3546]		SDPCLVCNNPEVPFCYIK	E3 ubiquitin-protein ligase UBR4 OS=Homo sapiens (Human) OX=9606 GN=UBR4 PE=1 SV=1	0	3059.56	285.6	309.2	292.4	296.4	321.3	309.1	279.2	310.7	292	320.6	324.1	301	286	296	119.1		High	5.499e-05	2.532e-10	53
FALSE	High	[K].GVCDQSFGIHVAE.[L]	1xDBIA [C3]; 1xTMTPro [N-Term]	0.000134526	4.51323e-05	1	1	2	P43246	P43246 [820-832]		GVCDQSFGIHVAE	DNA mismatch repair protein Msh2 OS=Homo sapiens (Human) OX=9606 GN=MSH2 PE=1 SV=1	0	1962.01	535.3	500.4	505.6	358.9	530.7	520.8	404	545.7	412.9	459	465.8	433.8	316.1	363.7	205.9		High	5.499e-05	6.436e-05	37
FALSE	High	[K].AGQCVIGLQMGTNK.[C]	1xDBIA [C4]; 1xTMTPro [K14]; 1xTMTPro [N-Term]	1.8787e-10	4.51323e-05	1	1	4	Q99439	Q99439 [161-174]		AGQCVIGLQMGTNK	Calponin-2 OS=Homo sapiens (Human) OX=9606 GN=CNN2 PE=1 SV=4	0	2324.31	2580.3	2570.7	2536.1	1924.1	2134.4	2360.2	2014.7	2549	2267.9	2519.9	2574.6	2110.8	1772.9	2055.5	1033		High	5.499e-05	3.632e-11	69
FALSE	High	[K].YLCDEQKE.[L]	1xDBIA [C3]; 1xTMTPro [K7]; 1xTMTPro [N-Term]	0.00489747	0.000523514	1	1	4	Q04637	Q04637 [1514-1521]		YLCDEQKE	Eukaryotic translation initiation factor 4 gamma 1 OS=Homo sapiens (Human) OX=9606 GN=EIF4G1 PE=1 SV=4	0	1932.04	2211.3	2736.9	2997.6	2093.7	2909	2982	2005.2	3055.8	1619.4	2130.7	2724.8	1908	1565.6	1906.9	1221.4		High	0.0003673	0.003078	14
FALSE	High	[K].EDDCGQDPY.[I]	1xDBIA [C4]; 1xTMTPro [N-Term]	0.0150524	0.0019378	1	1	1	P10746	P10746 [11-19]		EDDCGQDPY	Uroporphyrinogen-III synthase OS=Homo sapiens (Human) OX=9606 GN=UROS PE=1 SV=1	0	1641.74	247.2	244.6	264.6	134.3	218.5	204	161.4	231.7	194.3	196.8	210.6	163.1	143	160.3	107.8		High	0.001339	0.009889	6
FALSE	High	[K].VDDQCGNSSSIPFLSPNCPNQE.[G]	2xDBIA [C5; C18]; 1xTMTPro [N-Term]	4.83791e-09	4.51323e-05	1	1	3	Q5T7V8	Q5T7V8 [363-384]		VDDQCGNSSSIPFLSPNCPNQE	RAB6-interacting golgin OS=Homo sapiens (Human) OX=9606 GN=GORAB PE=1 SV=1	0	3247.57	46.3	67.8	55.2	47.9	53.8	60.8	50.5	57.4	54.4	62.9	62	58	51.1	49.5	22.5		High	5.499e-05	1.163e-09	29
FALSE	High	[Y].SYSCEGPEEE.[S]	1xDBIA [C4]; 1xTMTPro [N-Term]	0.000485573	4.51323e-05	1	1	2	Q9C0B1	Q9C0B1 [246-255]		SYSCEGPEEE	Alpha-ketoglutarate-dependent dioxygenase FTO OS=Homo sapiens (Human) OX=9606 GN=FTO PE=1 SV=3	0	1729.79	236.8	238.5	241.8	139.4	205.9	195.4	161.1	236.3	168.1	186.1	214.4	150	142.4	147.4	98.7		High	5.499e-05	0.0002572	12
FALSE	High	[A].TMSGVTTCLR.[F]	1xDBIA [C8]; 1xTMTPro [N-Term]	1.07975e-05	4.51323e-05	2	7	5	A6NNZ2; P07437	A6NNZ2 [232-241]; P07437 [232-241]		TMSGVTTCLR	Tubulin beta 8B OS=Homo sapiens (Human) OX=9606 GN=TUBB8B PE=1 SV=1 Tubulin beta chain OS=Homo sapiens (Human) OX=9606 GN=TUBB PE=1 SV=2	0	1668.91	1595.8	1593.6	1669.7	1165.9	1225	1249.2	1184.1	1420.2	1292.7	1364.9	1556.1	1109.8	924.8	1163.1	682	Shared	High	5.499e-05	4.361e-06	16
FALSE	High	[L].CFAPDLIINE.[Q]	1xDBIA [C1]; 1xTMTPro [N-Term]	0.0694188	0.00711361	1	1	2	P04150	P04150 [622-631]		CFAPDLIINE	Glucocorticoid receptor OS=Homo sapiens (Human) OX=9606 GN=NR3C1 PE=1 SV=1	0	1734.94	64.3	79.5	71.2	50.9	59.1	61.1	55	70.4	52.7	63.6	69.8	54.9	40.1	47.9	29.1		High	0.005118	0.054	30
FALSE	High	[E].ATCSDTSE.[S]	1xDBIA [C3]; 1xTMTPro [N-Term]	0.0172911	0.00203826	1	1	2	O94763	O94763 [446-453]		ATCSDTSE	Unconventional prefoldin RPB5 interactor 1 OS=Homo sapiens (Human) OX=9606 GN=URI1 PE=1 SV=3	0	1413.69	577.2	559.9	532	373.2	510.5	459	435.4	530.6	461.5	501.7	563.6	412.1	346.4	386.5	218		High	0.001496	0.01145	13
FALSE	High	[G].CTPQSLPK.[F]	1xDBIA [C1]; 1xTMTPro [K8]; 1xTMTPro [N-Term]	0.00127432	0.000418575	1	1	3	Q6PKG0	Q6PKG0 [864-871]		CTPQSLPK	La-related protein 1 OS=Homo sapiens (Human) OX=9606 GN=LARP1 PE=1 SV=2	0	1778.05	3343.5	3599.5	3996	3238.9	3361	3334.8	3076.3	3644.9	3477.3	3462.3	3866.3	3044.9	2870.8	3166.6	1639.1		High	0.0002594	0.0007347	18
FALSE	High	[K].LGPPPEPPGGLCHG.[H]	1xDBIA [C12]; 1xTMTPro [N-Term]	3.26245e-06	4.51323e-05	1	1	4	Q00653	Q00653 [880-893]		LGPPPEPPGGLCHG	Nuclear factor NF-kappa-B p100 subunit OS=Homo sapiens (Human) OX=9606 GN=NFKB2 PE=1 SV=4	0	1928.04	1420.9	1405.4	1375.7	1030.5	1204.1	1179.1	1169.8	1313.3	1183.9	1258.3	1327.8	1169.3	929.2	1119.9	565.8		High	5.499e-05	1.216e-06	63
FALSE	High	[R].FSTQGMGTFNPADYSDSTSTDVCGTK.[L]	1xDBIA [C23]; 1xTMTPro [K26]; 1xTMTPro [N-Term]	6.3782e-15	4.51323e-05	1	1	2	Q5T6F2	Q5T6F2 [186-211]		FSTQGMGTFNPADYSDSTSTDVCGTK	Ubiquitin-associated protein 2 OS=Homo sapiens (Human) OX=9606 GN=UBAP2 PE=1 SV=1	0	3621.73	639.3	669.9	681.4	497	636.6	606.4	569	664.8	584.8	691.3	633.6	561.1	488.4	545.1	280.3		High	5.499e-05	6.185e-16	102
FALSE	High	[R].GEASEDLCE.[M]	1xDBIA [C8]; 1xTMTPro [N-Term]	0.0061085	0.000798928	1	1	3	Q8N163	Q8N163 [637-645]		GEASEDLCE	Cell cycle and apoptosis regulator protein 2 OS=Homo sapiens (Human) OX=9606 GN=CCAR2 PE=1 SV=2	0	1552.75	195.5	198	216.5	138.8	239	253.1	148.8	209.1	151.2	157.9	180.9	140.5	128	155	89.1		High	0.0005645	0.003873	20
FALSE	High	[R].NSSQSSSDGSCK.[T]	1xDBIA [C11]; 1xTMTPro [K12]; 1xTMTPro [N-Term]	9.72884e-08	4.51323e-05	1	1	2	Q9BSF8	Q9BSF8 [133-144]		NSSQSSSDGSCK	BTB/POZ domain-containing protein 10 OS=Homo sapiens (Human) OX=9606 GN=BTBD10 PE=1 SV=2	0	2091.06	1142.2	1040.4	1144.4	920.9	881.6	838	781.1	941.1	908.1	992.1	974.6	810.1	709.2	705.9	471		High	5.499e-05	2.866e-08	42
FALSE	High	[H].TAHIACK.[F]	1xDBIA [C6]; 1xTMTPro [K7]; 1xTMTPro [N-Term]	0.00483968	0.000443408	2	2	8	Q05639; P68104	Q05639 [365-371]; P68104 [365-371]		TAHIACK	Elongation factor 1-alpha 2 OS=Homo sapiens (Human) OX=9606 GN=EEF1A2 PE=1 SV=1 Elongation factor 1-alpha 1 OS=Homo sapiens (Human) OX=9606 GN=EEF1A1 PE=1 SV=1	0	1647.99	1421.9	1445.1	1304.4	895.3	1161.6	1108.1	956	1370	1022.3	1122	1144.1	1179.5	733.8	850.9	537	Shared	High	0.0003314	0.00304	27
FALSE	High	[E].SNLTNGDEPTQCSR.[H]	1xDBIA [C12]; 1xTMTPro [N-Term]	2.24391e-08	4.51323e-05	1	1	7	Q96T76	Q96T76 [538-551]		SNLTNGDEPTQCSR	MMS19 nucleotide excision repair protein homolog OS=Homo sapiens (Human) OX=9606 GN=MMS19 PE=1 SV=2	0	2122.05	2275	2299.1	2274.6	1903.5	2090	2066.9	1915.7	2257.2	2024.5	2257.1	2186.4	2001.4	1757.7	1919	936.5		High	5.499e-05	5.966e-09	65
FALSE	High	[E].TCSGGNENQE.[L]	1xDBIA [C2]; 1xTMTPro [N-Term]	0.000504267	4.51323e-05	1	1	2	Q7Z2Z2	Q7Z2Z2 [920-929]		TCSGGNENQE	Elongation factor-like GTPase 1 OS=Homo sapiens (Human) OX=9606 GN=EFL1 PE=1 SV=2	0	1638.77	213	252.3	262.5	179.1	214.6	204.3	207	237	209.7	229.8	244.7	165.7	149.8	179.1	108.2		High	5.499e-05	0.0002669	31
FALSE	High	[R].GASCQGCPNQR.[L]	2xDBIA [C4; C7]; 1xTMTPro [N-Term]	2.72549e-06	4.51323e-05	1	1	4	P53384	P53384 [19-29]		GASCQGCPNQR	Cytosolic Fe-S cluster assembly factor NUBP1 OS=Homo sapiens (Human) OX=9606 GN=NUBP1 PE=1 SV=2	0	2017.04	2366.6	2248	2118	1672	2055.3	2083.3	1853.2	2216.3	1976	2161.8	2246.2	1852.9	1541.2	1666	874.6		High	5.499e-05	1.005e-06	17
FALSE	High	[K].SASDSGCDPASK.[K]	1xDBIA [C7]; 1xTMTPro [K12]; 1xTMTPro [N-Term]	3.57761e-08	4.51323e-05	1	1	3	Q7LBC6	Q7LBC6 [289-300]		SASDSGCDPASK	Lysine-specific demethylase 3B OS=Homo sapiens (Human) OX=9606 GN=KDM3B PE=1 SV=2	0	2029.05	470.2	495.7	527.1	435.8	542.7	504.3	411.9	514.6	412.5	488.4	480.9	453.8	373.8	428.5	217.9		High	5.499e-05	9.835e-09	19
FALSE	High	[K].NQLCDLE.[T]	1xDBIA [C4]; 1xTMTPro [N-Term]	0.0642978	0.00671197	1	1	3	P26358	P26358 [59-65]		NQLCDLE	DNA (cytosine-5)-methyltransferase 1 OS=Homo sapiens (Human) OX=9606 GN=DNMT1 PE=1 SV=2	0	1434.76	85	113.8	118.4	74	110.6	91.4	75.8	98	89.3	92.4	98.7	67.9	61.9	70.4	49		High	0.004813	0.04945	8
FALSE	High	[K].ENCLNSDVVE.[Q]	1xDBIA [C3]; 1xTMTPro [N-Term]	0.0195005	0.00242067	1	1	1	Q9HD67	Q9HD67 [1515-1524]		ENCLNSDVVE	Unconventional myosin-X OS=Homo sapiens (Human) OX=9606 GN=MYO10 PE=1 SV=3	0	1721.87	24.6	28.7	30.5	20.6	28.1	21.2	24.4	23.2	26	29.4	15.7	24	19.3	26.9	12.6		High	0.001682	0.01304	5
FALSE	High	[R].EQCCYNCGKPGHLAR.[D]	2xCarbamidomethyl [C4; C7]; 1xDBIA [C3]; 1xTMTPro [K9]; 1xTMTPro [N-Term]	2.1646e-06	4.51323e-05	1	1	2	P62633	P62633 [95-109]		EQCCYNCGKPGHLAR	Cellular nucleic acid-binding protein OS=Homo sapiens (Human) OX=9606 GN=CNBP PE=1 SV=1	0	2697.37	800.4	529.6	848.1	582.9	568.1	501	516.9	592.3	554.6	770.5	634.2	593.3	588.9	502.5	351.9		High	5.499e-05	7.828e-07	6
FALSE	High	[K].GCSNEPYFGSLTALVCQH.[S]	2xDBIA [C2; C16]; 1xTMTPro [N-Term]	4.77569e-10	4.51323e-05	1	1	3	Q68CZ2	Q68CZ2 [1250-1267]		GCSNEPYFGSLTALVCQH	Tensin-3 OS=Homo sapiens (Human) OX=9606 GN=TNS3 PE=1 SV=2	0	2822.43	941.1	962.6	958.4	607.1	816.6	787.9	628.1	864.7	654.8	719.4	757.8	627.5	526.1	588.7	398.1		High	5.499e-05	9.827e-11	59
FALSE	High	[K].EDLDIVCE.[R]	1xDBIA [C7]; 1xTMTPro [N-Term]	0.0293319	0.00372782	1	1	1	P40692	P40692 [71-78]		EDLDIVCE	DNA mismatch repair protein Mlh1 OS=Homo sapiens (Human) OX=9606 GN=MLH1 PE=1 SV=1	0	1535.79	19.3	19.5	18.4	12.5	16.3	21.4	12.2	22.8	14.5	23	15.5	16.5	12.2	11.1	7.6		High	0.002619	0.02022	25
FALSE	High	[N].SNGFICDYE.[L]	1xDBIA [C6]; 1xTMTPro [N-Term]	0.0289796	0.00372782	1	1	2	P13797	P13797 [28-36]		SNGFICDYE	Plastin-3 OS=Homo sapiens (Human) OX=9606 GN=PLS3 PE=1 SV=4	0	1647.8	1416.3	1470	1454.8	630.3	1192	1041.1	770	1399.2	902.6	985.1	1062.8	764.4	639.9	702.8	604.7		High	0.002619	0.01996	20
FALSE	High	[R].RASCTSSTSGSK.[R]	1xDBIA [C4]; 1xTMTPro [K12]; 1xTMTPro [N-Term]	3.4331e-05	4.51323e-05	1	1	2	P13807	P13807 [696-707]		RASCTSSTSGSK	Glycogen [starch] synthase, muscle OS=Homo sapiens (Human) OX=9606 GN=GYS1 PE=1 SV=2	0	2076.14	782.5	630.9	710.4	376.7	744.3	845.6	673.1	751.5	697.4	950.6	972.1	537.6	470	549.5	295.3		High	5.499e-05	1.501e-05	18
FALSE	High	[E].ASYQPLDPDKCDR.[D]	1xDBIA [C11]; 1xTMTPro [K10]; 1xTMTPro [N-Term]	1.75821e-06	4.51323e-05	1	1	4	Q16875	Q16875 [196-208]		ASYQPLDPDKCDR	6-phosphofructo-2-kinase/fructose-2,6-bisphosphatase 3 OS=Homo sapiens (Human) OX=9606 GN=PFKFB3 PE=1 SV=1	0	2412.28	3488.1	3162.5	3368.5	2355.8	2965.2	3039.5	2547.5	3283.8	2797.4	3063	3070.3	2613.1	2239	2518.4	1403.4		High	5.499e-05	6.278e-07	11
FALSE	High	[K].YSLADQTSGDQSPLPPCTPTPPCAE.[M]	2xDBIA [C17; C23]; 1xTMTPro [N-Term]	5.04317e-11	4.51323e-05	1	1	3	Q06124	Q06124 [547-571]		YSLADQTSGDQSPLPPCTPTPPCAE	Tyrosine-protein phosphatase non-receptor type 11 OS=Homo sapiens (Human) OX=9606 GN=PTPN11 PE=1 SV=3	0	3471.71	214.7	221.2	236.2	168.1	188.6	207	183.2	223.1	200.5	206.1	224	183.8	148.8	187.9	98.5		High	5.499e-05	8.921e-12	55
FALSE	High	[R].EPVICTPVSSGFEK.[S]	1xDBIA [C5]; 1xTMTPro [K14]; 1xTMTPro [N-Term]	6.6976e-06	4.51323e-05	1	1	4	Q8TEQ6	Q8TEQ6 [802-815]		EPVICTPVSSGFEK	Gem-associated protein 5 OS=Homo sapiens (Human) OX=9606 GN=GEMIN5 PE=1 SV=3	0	2397.33	795.7	791.7	774.9	622.9	728.4	774.3	663.6	838.6	706	772.2	776.2	683.9	581.4	637.2	323.3		High	5.499e-05	2.619e-06	33
FALSE	High	[R].EDTIPIPSLTSCTE.[T]	1xDBIA [C12]; 1xTMTPro [N-Term]	3.3569e-05	4.51323e-05	1	1	4	O43432	O43432 [308-321]		EDTIPIPSLTSCTE	Eukaryotic translation initiation factor 4 gamma 3 OS=Homo sapiens (Human) OX=9606 GN=EIF4G3 PE=1 SV=2	0	2106.1	180.5	181.7	194.3	127.7	169.9	167.2	137.2	197.9	164.5	154.9	175.5	155.8	123.5	142.1	81.1		High	5.499e-05	1.466e-05	26
FALSE	High	[D].SCQSGGVPTAVQNLAPR.[A]	1xDBIA [C2]; 1xTMTPro [N-Term]	1.21047e-14	4.51323e-05	1	1	4	Q13310	Q13310 [493-509]		SCQSGGVPTAVQNLAPR	Polyadenylate-binding protein 4 OS=Homo sapiens (Human) OX=9606 GN=PABPC4 PE=1 SV=1	0	2285.24	2120.8	2186.7	2132.3	1761.8	2088.5	2097.3	1794.7	2221.5	1913.7	2055	2095.8	1831.3	1546.3	1739.1	890		High	5.499e-05	1.227e-15	60
FALSE	High	[E].SYIARPDGDCASSLNGGNIK.[G]	1xDBIA [C10]; 1xTMTPro [K20]; 1xTMTPro [N-Term]	3.1438e-08	4.51323e-05	1	1	3	Q96GY0	Q96GY0 [267-286]		SYIARPDGDCASSLNGGNIK	Zinc finger C2HC domain-containing protein 1A OS=Homo sapiens (Human) OX=9606 GN=ZC2HC1A PE=1 SV=2	0	2942.56	2019.5	1916.6	1929.7	1551.4	1756.6	1761.7	1657.4	1895.6	1823.3	2018.7	2046.1	1772.1	1395	1567.2	806.5		High	5.499e-05	8.553e-09	23
FALSE	High	[R].TPLEPSNCWSDLDGGNHTE.[N]	1xDBIA [C8]; 1xTMTPro [N-Term]	2.15734e-08	4.51323e-05	1	1	4	Q32MZ4	Q32MZ4 [403-421]		TPLEPSNCWSDLDGGNHTE	Leucine-rich repeat flightless-interacting protein 1 OS=Homo sapiens (Human) OX=9606 GN=LRRFIP1 PE=1 SV=2	0	2672.26	698.4	721.8	628.3	543.8	617	630.1	592.5	683.1	575.1	677.5	644.9	596.3	499.4	559.7	262.6		High	5.499e-05	5.752e-09	25
FALSE	High	[R].FTQCQNGK.[I]	1xDBIA [C4]; 1xTMTPro [K8]; 1xTMTPro [N-Term]	0.000744118	0.000257308	1	1	2	O95347	O95347 [1171-1178]		FTQCQNGK	Structural maintenance of chromosomes protein 2 OS=Homo sapiens (Human) OX=9606 GN=SMC2 PE=1 SV=2	0	1830.02	2416.3	2364.1	2341	2019.9	2323.1	2246.3	2095.6	2363	2096.9	2257.6	2208.9	2041.5	1852.4	2001.6	978.8		High	0.0001491	0.0004074	20
FALSE	High	[R].NGNQDCR.[N]	1xDBIA [C6]; 1xTMTPro [N-Term]	0.0383736	0.00452004	1	1	2	Q9P2E3	Q9P2E3 [107-113]		NGNQDCR	NFX1-type zinc finger-containing protein 1 OS=Homo sapiens (Human) OX=9606 GN=ZNFX1 PE=2 SV=2	0	1406.71	1630	1823.6	1962.1	1526.6	1669.9	1521.5	1449.9	1756.2	1755.2	1873.4	1854.9	1435	1377.9	1372.1	821.4		High	0.00316	0.02719	8
FALSE	High	[R].TSGSDDPGICSNTD.[S]	1xDBIA [C10]; 1xTMTPro [N-Term]	0.000246387	4.51323e-05	1	1	4	Q8NDI1	Q8NDI1 [663-676]		TSGSDDPGICSNTD	EH domain-binding protein 1 OS=Homo sapiens (Human) OX=9606 GN=EHBP1 PE=1 SV=3	0	1968.91	206	240.6	237.7	220.8	224.8	217	201.3	244.8	251.4	233.5	252.3	200.2	206.6	199.6	99.6		High	5.499e-05	0.0001232	40
FALSE	High	[D].FTFVCPTE.[I]	1xDBIA [C5]; 1xTMTPro [N-Term]	0.0255388	0.00335599	3	4	8	P30048; Q13162; Q06830	P30048 [104-111]; Q13162 [120-127]; Q06830 [48-55]		FTFVCPTE	Thioredoxin-dependent peroxide reductase, mitochondrial OS=Homo sapiens (Human) OX=9606 GN=PRDX3 PE=1 SV=3 Peroxiredoxin-4 OS=Homo sapiens (Human) OX=9606 GN=PRDX4 PE=1 SV=1 Peroxiredoxin-1 OS=Homo sapiens (Human) OX=9606 GN=PRDX1 PE=1 SV=1	0	1543.81	1520.5	709	1025.6	649.2	632.7	804.1	749.7	1176.9	897	842.3	951.3	710.9	627.5	647.9	430.7	Shared	High	0.002378	0.01741	10
FALSE	High	[K].SPLGFYCDQNPVE.[S]	1xDBIA [C7]; 1xTMTPro [N-Term]	0.00016622	4.51323e-05	1	1	2	Q9Y6Q9	Q9Y6Q9 [569-581]		SPLGFYCDQNPVE	Nuclear receptor coactivator 3 OS=Homo sapiens (Human) OX=9606 GN=NCOA3 PE=1 SV=1	0	2069.03	191.4	203.9	209.2	157.2	194	185.7	172.7	210.9	178.4	198.2	203.5	165.9	151.3	166.5	87.9		High	5.499e-05	8.106e-05	10
FALSE	High	[K].STTTSDPPNICK.[V]	1xDBIA [C11]; 1xTMTPro [K12]; 1xTMTPro [N-Term]	5.71371e-07	4.51323e-05	1	1	6	Q9Y520	Q9Y520 [2330-2341]		STTTSDPPNICK	Protein PRRC2C OS=Homo sapiens (Human) OX=9606 GN=PRRC2C PE=1 SV=4	0	2168.19	2922.4	2931.1	2829.8	2391.6	3005.3	2941.7	2392.2	2965.1	2569.6	2835	2779.1	2554.3	2187.7	2487.8	1189.2		High	5.499e-05	1.894e-07	65
FALSE	High	[E].DSVCILE.[G]	1xDBIA [C4]; 1xTMTPro [N-Term]	0.0369801	0.00452004	1	1	2	Q8WXE1	Q8WXE1 [466-472]		DSVCILE	ATR-interacting protein OS=Homo sapiens (Human) OX=9606 GN=ATRIP PE=1 SV=1	0	1378.76	20.4	23.2	17	21.5	25	21.2	20.8	24.1	19.4	21.7	17.2	15.4	20.7	16.9	7.1		High	0.003149	0.02609	11
FALSE	High	[E].GPVSSSSSDCRE.[T]	1xDBIA [C10]; 1xTMTPro [N-Term]	3.15595e-05	4.51323e-05	1	1	3	Q9NY27	Q9NY27 [368-379]		GPVSSSSSDCRE	Serine/threonine-protein phosphatase 4 regulatory subunit 2 OS=Homo sapiens (Human) OX=9606 GN=PPP4R2 PE=1 SV=3	0	1810.89	159.8	176.6	199.2	145.4	216.2	204.1	143	198.2	127.3	149.7	186.9	160.3	117.5	135.1	83.8		High	5.499e-05	1.374e-05	33
FALSE	High	[K].ETNDDNYGPGPSLRPPNVACWR.[D]	1xDBIA [C20]; 1xTMTPro [N-Term]	1.39166e-08	4.51323e-05	1	1	3	Q9Y520	Q9Y520 [158-179]		ETNDDNYGPGPSLRPPNVACWR	Protein PRRC2C OS=Homo sapiens (Human) OX=9606 GN=PRRC2C PE=1 SV=4	0	3058.51	2203	2414.5	2147	1694.3	2333.8	2184.9	1696.5	2188.5	1894.8	2083	2199.4	1854.5	1564.4	1742.4	904.7		High	5.499e-05	3.587e-09	13
FALSE	High	[K].GNVICLGK.[E]	1xDBIA [C5]; 1xTMTPro [K8]; 1xTMTPro [N-Term]	0.000549589	4.51323e-05	1	1	4	Q9NX02	Q9NX02 [139-146]		GNVICLGK	NACHT, LRR and PYD domains-containing protein 2 OS=Homo sapiens (Human) OX=9606 GN=NLRP2 PE=1 SV=1	0	1708.04	1554	1480.5	1405.6	1067.2	1262.7	1248.1	1239.2	1491.3	1234.8	1335	1402.9	1218.9	1055.5	1127.4	592.9		High	5.499e-05	0.0002939	23
FALSE	High	[E].AKPCTSNCR.[I]	2xDBIA [C4; C8]; 1xTMTPro [K2]; 1xTMTPro [N-Term]	0.0244889	0.00335599	1	1	1	O75113	O75113 [451-459]		AKPCTSNCR	NEDD4-binding protein 1 OS=Homo sapiens (Human) OX=9606 GN=N4BP1 PE=1 SV=4	0	2180.23	1252.5	1245.9	1212.6	945.2	1196.1	1159.1	1051.1	1217.9	1124.7	1294	1251.8	1075.3	926.8	988.2	511.5		High	0.002364	0.01655	3
FALSE	High	[E].ALYDGSLGDCKE.[A]	1xDBIA [C10]; 1xTMTPro [K11]; 1xTMTPro [N-Term]	5.94298e-07	4.51323e-05	1	1	3	Q9BXJ9	Q9BXJ9 [808-819]		ALYDGSLGDCKE	N-alpha-acetyltransferase 15, NatA auxiliary subunit OS=Homo sapiens (Human) OX=9606 GN=NAA15 PE=1 SV=1	0	2175.16	341.8	372	378.5	250.6	415.7	383.3	267.4	416.6	252.3	296.6	363.7	246.3	207.4	250	159.7		High	5.499e-05	1.97e-07	38
FALSE	High	[R].DPDKYCPSYNK.[S]	1xDBIA [C6]; 2xTMTPro [K4; K11]; 1xTMTPro [N-Term]	4.545e-06	4.51323e-05	1	1	1	Q96FZ2	Q96FZ2 [34-44]		DPDKYCPSYNK	Abasic site processing protein HMCES OS=Homo sapiens (Human) OX=9606 GN=HMCES PE=1 SV=1	0	2538.38	1740.2	1482	1597.6	1371.9	1418.9	1702.2	1504.4	1688.7	1609.3	1731	1823	1522.5	1142.5	1424.6	674.3		High	5.499e-05	1.732e-06	10
FALSE	High	[R].VASMPLISSTCD.[M]	1xOxidation [M4]; 1xDBIA [C11]; 1xTMTPro [N-Term]	2.10667e-05	4.51323e-05	1	1	4	O60664	O60664 [29-40]		VASMPLISSTCD	Perilipin-3 OS=Homo sapiens (Human) OX=9606 GN=PLIN3 PE=1 SV=3	0	1839.95	907.5	833.3	872.7	477.4	715.8	709.2	474.6	870.7	578.2	733.7	789.4	509.9	421.8	448.1	368.8		High	5.499e-05	8.892e-06	43
FALSE	High	[G].HAGACANQASE.[T]	1xDBIA [C5]; 1xTMTPro [N-Term]	0.000193115	4.51323e-05	1	1	10	P53396	P53396 [760-770]		HAGACANQASE	ATP-citrate synthase OS=Homo sapiens (Human) OX=9606 GN=ACLY PE=1 SV=3	0	1658.82	1260.6	1187.8	1335.5	1060.1	1073.2	1088.9	1085.1	1154.9	1161.6	1061.5	1175.8	965.5	962.6	1046.9	564.7		High	5.499e-05	9.482e-05	26
FALSE	High	[K].CLPGDPNYLVG.[A]	1xDBIA [C1]; 1xTMTPro [N-Term]	0.00258366	0.000443408	1	1	2	Q07157	Q07157 [1727-1737]		CLPGDPNYLVG	Tight junction protein ZO-1 OS=Homo sapiens (Human) OX=9606 GN=TJP1 PE=1 SV=3	0	1747.94	486.5	450.1	514.5	356.8	412	431.6	359.2	475.2	418	459.1	495	370	301.3	349.6	217.8		High	0.0003053	0.001574	29
FALSE	High	[K].AGGDSGNVDDDCER.[V]	1xDBIA [C12]; 1xTMTPro [N-Term]	1.00848e-09	4.51323e-05	1	1	4	Q96K76	Q96K76 [845-858]		AGGDSGNVDDDCER	Ubiquitin carboxyl-terminal hydrolase 47 OS=Homo sapiens (Human) OX=9606 GN=USP47 PE=1 SV=3	0	2009.92	981.7	915.3	956.6	732.6	850.5	825.8	815.9	977.9	868.5	893.8	986.6	819.1	705.5	736.7	405.2		High	5.499e-05	2.187e-10	55
FALSE	High	[E].EAPVNACPPGFRPWVTE.[E]	1xDBIA [C7]; 1xTMTPro [N-Term]	6.86641e-08	4.51323e-05	1	1	4	O75369	O75369 [1714-1730]		EAPVNACPPGFRPWVTE	Filamin-B OS=Homo sapiens (Human) OX=9606 GN=FLNB PE=1 SV=2	0	2470.29	425.6	399	444.4	357.5	388	374	360.9	414.4	368.7	425.8	391.8	364.4	312.7	343.2	188.4		High	5.499e-05	1.971e-08	49
FALSE	High	[R].CTVDGSPHELE.[S]	1xDBIA [C1]; 1xTMTPro [N-Term]	0.00589248	0.000798928	1	1	1	Q9NRL3	Q9NRL3 [337-347]		CTVDGSPHELE	Striatin-4 OS=Homo sapiens (Human) OX=9606 GN=STRN4 PE=1 SV=2	0	1786.9	152.9	160.5	158.9	118.5	127.9	123.9	114.5	155.1	120.3	127.2	141	117.9	108.4	116	67.4		High	0.0005645	0.003737	7
FALSE	High	[Q].IGGCSVTVPANVQR.[W]	1xDBIA [C4]; 1xTMTPro [N-Term]	3.34429e-08	4.51323e-05	1	1	6	Q13155	Q13155 [288-301]		IGGCSVTVPANVQR	Aminoacyl tRNA synthase complex-interacting multifunctional protein 2 OS=Homo sapiens (Human) OX=9606 GN=AIMP2 PE=1 SV=2	0	2001.12	3950.1	2931.2	3601.1	3211.1	2809.7	3525.4	3343	3618.4	3447.6	3384.6	3584.3	3177.9	3117.9	3251.1	1527.7		High	5.499e-05	9.133e-09	34
FALSE	High	[E].NEGPVSSSSSDCRE.[T]	1xDBIA [C12]; 1xTMTPro [N-Term]	5.96635e-08	4.51323e-05	1	1	4	Q9NY27	Q9NY27 [366-379]		NEGPVSSSSSDCRE	Serine/threonine-protein phosphatase 4 regulatory subunit 2 OS=Homo sapiens (Human) OX=9606 GN=PPP4R2 PE=1 SV=3	0	2053.98	217.9	336.7	359.2	296.5	420	361.7	216.2	359.4	222.1	289.7	334.3	242.3	214.8	254.2	152.5		High	5.499e-05	1.7e-08	37
FALSE	High	[A].SGQLGPLMCQFG.[L]	1xDBIA [C9]; 1xTMTPro [N-Term]	0.000796785	0.000257308	1	1	6	Q16186	Q16186 [349-360]		SGQLGPLMCQFG	Proteasomal ubiquitin receptor ADRM1 OS=Homo sapiens (Human) OX=9606 GN=ADRM1 PE=1 SV=2	0	1837.96	1206.3	969.8	1148	1069.9	936.2	977.3	859.6	1002.7	986	938.6	1180.4	1031	883.4	904	487.5		High	0.0001491	0.0004401	25
FALSE	High	[E].VCPAGWK.[P]	1xDBIA [C2]; 1xTMTPro [K7]; 1xTMTPro [N-Term]	0.00894171	0.00105417	2	3	3	Q13162; Q06830	Q13162 [244-250]; Q06830 [172-178]		VCPAGWK	Peroxiredoxin-4 OS=Homo sapiens (Human) OX=9606 GN=PRDX4 PE=1 SV=1 Peroxiredoxin-1 OS=Homo sapiens (Human) OX=9606 GN=PRDX1 PE=1 SV=1	0	1664.98	1781.2	1523.6	1375.6	637.1	1049.6	886	722	1369.3	980.3	984.3	1148	729.1	670.5	700.4	584.5	Shared	High	0.0007638	0.005747	20
FALSE	High	[K].SCGSSSHE.[N]	1xDBIA [C2]; 1xTMTPro [N-Term]	0.00163108	0.000418575	1	1	4	Q7Z6Z7	Q7Z6Z7 [3258-3265]		SCGSSSHE	E3 ubiquitin-protein ligase HUWE1 OS=Homo sapiens (Human) OX=9606 GN=HUWE1 PE=1 SV=3	0	1393.67	2173	1847.7	1615.5	1388.2	2224.9	2176.1	1713.7	1945.6	1382.4	1473.6	2169.5	2064.8	1212	1768.5	687.5		High	0.0002594	0.0009592	17
FALSE	High	[R].SYSCSSPK.[I]	1xDBIA [C4]; 1xTMTPro [K8]; 1xTMTPro [N-Term]	0.000431021	4.51323e-05	1	1	2	Q8N1W1	Q8N1W1 [556-563]		SYSCSSPK	Rho guanine nucleotide exchange factor 28 OS=Homo sapiens (Human) OX=9606 GN=ARHGEF28 PE=1 SV=3	0	1762.97	1018.2	1093.5	1057	819	929.5	867.9	855.7	1029.6	955.1	1030.6	1010.6	880.3	695.5	750.9	449.9		High	5.499e-05	0.0002261	15
FALSE	High	[L].LADCIIPITD.[I]	1xDBIA [C4]; 1xTMTPro [N-Term]	0.00325494	0.000443408	1	1	1	O43847	O43847 [1124-1133]		LADCIIPITD	Nardilysin OS=Homo sapiens (Human) OX=9606 GN=NRDC PE=1 SV=3	0	1673.95	74.9	69.2	69.9	34.4	60.8	41.5	37.6	80.1	42.8	42.1	55.1	40.6	35.8	37.7	29.8		High	0.0003053	0.00201	12
FALSE	High	[K].ASLCGSMTSNSSAE.[T]	1xDBIA [C4]; 1xTMTPro [N-Term]	8.01687e-06	4.51323e-05	1	1	4	O60271	O60271 [821-834]		ASLCGSMTSNSSAE	C-Jun-amino-terminal kinase-interacting protein 4 OS=Homo sapiens (Human) OX=9606 GN=SPAG9 PE=1 SV=4	0	1944.93	446	408.4	421.4	341.1	389	397.9	383.4	402.6	416.3	453.8	447.9	394.3	301.8	347.3	179.6		High	5.499e-05	3.168e-06	37
FALSE	High	[E].NDGYCPDLE.[L]	1xDBIA [C5]; 1xTMTPro [N-Term]	0.00396144	0.000443408	1	1	2	Q92613	Q92613 [764-772]		NDGYCPDLE	Protein Jade-3 OS=Homo sapiens (Human) OX=9606 GN=JADE3 PE=1 SV=1	0	1625.78	60.8	71.1	88.3	57.8	66.6	63.4	54.9	63.4	68.6	73.2	58.2	57.4	72.9	67.8	37.7		High	0.0003314	0.002464	14
FALSE	High	[E].SSCPSQNLK.[N]	1xDBIA [C3]; 1xTMTPro [K9]; 1xTMTPro [N-Term]	1.71143e-05	4.51323e-05	1	1	7	Q8NEU8	Q8NEU8 [410-418]		SSCPSQNLK	DCC-interacting protein 13-beta OS=Homo sapiens (Human) OX=9606 GN=APPL2 PE=1 SV=3	0	1868.06	2227.6	2414.1	2304.1	1900.1	2083.8	2073.1	2030.3	2381	2134.2	2256.6	2250.3	2037.2	1821.1	1843.8	984.7		High	5.499e-05	7.138e-06	38
FALSE	High	[E].SDSPCSSE.[A]	1xDBIA [C5]; 1xTMTPro [N-Term]	0.0136663	0.00177927	1	1	1	O43432	O43432 [1407-1414]		SDSPCSSE	Eukaryotic translation initiation factor 4 gamma 3 OS=Homo sapiens (Human) OX=9606 GN=EIF4G3 PE=1 SV=2	0	1411.67	113.7	124.9	114.1	91.7	130.4	115.3	109.1	121.1	108.6	133.4	116.5	97	84.7	98.2	48.8		High	0.001193	0.00895	6
FALSE	High	[R].ASYFQCVQR.[E]	1xDBIA [C6]; 1xTMTPro [N-Term]	0.000196356	4.51323e-05	1	1	4	P30281	P30281 [42-50]		ASYFQCVQR	G1/S-specific cyclin-D3 OS=Homo sapiens (Human) OX=9606 GN=CCND3 PE=1 SV=2	0	1701.91	2247.4	2196.9	2152.6	1761.9	2064.7	2084.4	1916.7	2175	1873.3	2132.1	2108.1	1991	1590.3	1842.7	920.4		High	5.499e-05	9.688e-05	7
FALSE	High	[H].FCHLAWVNTPK.[K]	1xDBIA [C2]; 1xTMTPro [K11]; 1xTMTPro [N-Term]	1.07223e-06	4.51323e-05	1	1	4	Q06830	Q06830 [82-92]		FCHLAWVNTPK	Peroxiredoxin-1 OS=Homo sapiens (Human) OX=9606 GN=PRDX1 PE=1 SV=1	0	2220.26	882.8	736.8	752.5	453.2	684.5	666.7	468.1	875.8	529.6	624.5	635.2	630.6	423.6	468.2	321.8		High	5.499e-05	3.702e-07	32
FALSE	High	[R].LQGINCGPDFTPSFANLGR.[T]	1xDBIA [C6]; 1xTMTPro [N-Term]	5.45602e-11	4.51323e-05	1	1	6	Q04637	Q04637 [657-675]		LQGINCGPDFTPSFANLGR	Eukaryotic translation initiation factor 4 gamma 1 OS=Homo sapiens (Human) OX=9606 GN=EIF4G1 PE=1 SV=4	0	2607.37	2807.3	2605	2635.4	2286.7	2638.4	2635.9	2375.2	2688.1	2412.3	2618.9	2655.2	2498.6	2029.9	2291.1	1127.2		High	5.499e-05	9.725e-12	87
FALSE	High	[R].TPGHQNSVQPGAASPSNPCPATR.[S]	1xDBIA [C19]; 1xTMTPro [N-Term]	3.24055e-10	4.51323e-05	1	1	4	Q8IZW8	Q8IZW8 [391-413]		TPGHQNSVQPGAASPSNPCPATR	Tensin-4 OS=Homo sapiens (Human) OX=9606 GN=TNS4 PE=1 SV=3	0	2874.46	787.7	738.5	644.9	529.6	736.2	724.9	625.3	738	603.3	628.3	790.7	690.2	422.3	610.8	276		High	5.499e-05	6.514e-11	73
FALSE	High	[E].VAPVAQVALCLE.[T]	1xDBIA [C10]; 1xTMTPro [N-Term]	2.66688e-05	4.51323e-05	1	1	3	P42695	P42695 [1284-1295]		VAPVAQVALCLE	Condensin-2 complex subunit D3 OS=Homo sapiens (Human) OX=9606 GN=NCAPD3 PE=1 SV=2	0	1813.06	279.4	264	359.2	242.3	253.8	272.8	233	332.4	238.5	283.6	296.2	258.2	217.4	241	154.1		High	5.499e-05	1.145e-05	27
FALSE	High	[D].CFNMAQGFR.[T]	1xDBIA [C1]; 1xTMTPro [N-Term]	0.000592366	0.000159506	1	1	3	Q9Y6K5	Q9Y6K5 [648-656]		CFNMAQGFR	2'-5'-oligoadenylate synthase 3 OS=Homo sapiens (Human) OX=9606 GN=OAS3 PE=1 SV=3	0	1673.86	797	689.3	756.9	524.7	597	605.5	563.1	722.1	604.6	621.9	702.4	475.9	506.7	534.3	324.9		High	0.0001071	0.0003188	6
FALSE	High	[E].SMCSTPAFPVSPE.[T]	1xDBIA [C3]; 1xTMTPro [N-Term]	5.78724e-06	4.51323e-05	1	1	3	Q68CZ2	Q68CZ2 [840-852]		SMCSTPAFPVSPE	Tensin-3 OS=Homo sapiens (Human) OX=9606 GN=TNS3 PE=1 SV=2	0	1952.98	444.6	440.5	457.3	352.2	407.4	397.2	337	412.2	386.4	448.7	416.9	377.9	295.5	366.5	196.4		High	5.499e-05	2.241e-06	37
FALSE	High	[R].EDGGPQCWGR.[K]	1xDBIA [C7]; 1xTMTPro [N-Term]	4.08522e-05	4.51323e-05	1	1	3	Q17RN3	Q17RN3 [334-343]		EDGGPQCWGR	Protein FAM98C OS=Homo sapiens (Human) OX=9606 GN=FAM98C PE=2 SV=1	0	1704.84	2075.1	2023.9	2079.6	1611.4	1782.6	1830.2	1660.7	2056.5	1748.7	2019.5	2036.1	1827.1	1457.1	1604.7	893.1		High	5.499e-05	1.808e-05	18
FALSE	High	[E].AIYDICR.[R]	1xDBIA [C6]; 1xTMTPro [N-Term]	0.0501937	0.00549076	3	7	4	Q71U36; Q9BQE3; P68366	Q71U36 [208-214]; Q9BQE3 [208-214]; P68366 [208-214]		AIYDICR	Tubulin alpha-1A chain OS=Homo sapiens (Human) OX=9606 GN=TUBA1A PE=1 SV=1 Tubulin alpha-1C chain OS=Homo sapiens (Human) OX=9606 GN=TUBA1C PE=1 SV=1 Tubulin alpha-4A chain OS=Homo sapiens (Human) OX=9606 GN=TUBA4A PE=1 SV=1	0	1453.82	224	213.4	198	127.1	181.7	178.4	152.2	201.4	161	172.2	193.4	168.7	116.2	135.6	85.1	Shared	High	0.003794	0.03689	32
FALSE	High	[R].GPAPDPCLVPL.[A]	1xDBIA [C7]; 1xTMTPro [N-Term]	0.000582945	0.000159506	1	1	2	Q6ZNJ1	Q6ZNJ1 [239-249]		GPAPDPCLVPL	Neurobeachin-like protein 2 OS=Homo sapiens (Human) OX=9606 GN=NBEAL2 PE=1 SV=2	0	1678.95	250.5	208.6	210.7	104.4	186.6	163.7	112.8	204.4	150.8	158.1	174.8	120.7	117.5	120.1	90.7		High	0.0001071	0.0003119	19
FALSE	High	[R].QTNGCLNGYTPSR.[K]	1xDBIA [C5]; 1xTMTPro [N-Term]	4.97579e-09	4.51323e-05	1	1	7	Q9BZX2	Q9BZX2 [237-249]		QTNGCLNGYTPSR	Uridine-cytidine kinase 2 OS=Homo sapiens (Human) OX=9606 GN=UCK2 PE=1 SV=1	0	2011.04	1899.1	1873.3	1799.9	1380.3	1603.9	1596.5	1528.4	1775	1525.8	1792.7	1785.6	1580.5	1235.9	1349.1	774.7		High	5.499e-05	1.199e-09	33
FALSE	High	[E].QCCYNCGK.[P]	2xCarbamidomethyl [C3; C6]; 1xDBIA [C2]; 1xTMTPro [K8]; 1xTMTPro [N-Term]	0.000313965	4.51323e-05	1	1	4	P62633	P62633 [96-103]		QCCYNCGK	Cellular nucleic acid-binding protein OS=Homo sapiens (Human) OX=9606 GN=CNBP PE=1 SV=1	0	1936.97	1148.5	1194.7	1177.2	942.1	1003	945.9	924.7	1011.2	1043.2	1022.4	972.9	940.2	883.6	881.9	507		High	5.499e-05	0.0001598	16
FALSE	High	[R].ISCMSKPPAPNPTPPR.[N]	1xDBIA [C3]; 1xTMTPro [K6]; 1xTMTPro [N-Term]	2.07412e-08	4.51323e-05	1	1	2	P46734	P46734 [27-42]		ISCMSKPPAPNPTPPR	Dual specificity mitogen-activated protein kinase kinase 3 OS=Homo sapiens (Human) OX=9606 GN=MAP2K3 PE=1 SV=2	0	2597.46	3319.2	3236.3	3064.8	2546.2	2498.9	2611.4	2844	3112.3	2906.8	3223.7	3122.1	2815.3	2159.7	2457.1	1320.3		High	5.499e-05	5.503e-09	29
FALSE	High	[K].LCDFGISGQLVD.[S]	1xDBIA [C2]; 1xTMTPro [N-Term]	0.000190983	4.51323e-05	1	1	7	P45985	P45985 [245-256]		LCDFGISGQLVD	Dual specificity mitogen-activated protein kinase kinase 4 OS=Homo sapiens (Human) OX=9606 GN=MAP2K4 PE=1 SV=1	0	1867	329	320.7	325.1	232.8	294.2	299.4	256.9	288.2	311.8	301.6	333.4	254.7	234.6	269.1	140.2		High	5.499e-05	9.412e-05	34
FALSE	High	[E].SASCSTAR.[Q]	1xDBIA [C4]; 1xTMTPro [N-Term]	0.00856966	0.00105417	1	1	3	Q9Y2I8	Q9Y2I8 [5-12]		SASCSTAR	WD repeat-containing protein 37 OS=Homo sapiens (Human) OX=9606 GN=WDR37 PE=1 SV=2	0	1382.74	915.9	888.8	900.3	672.1	862.7	787.5	765.8	892.3	816.5	849.7	884.8	713	672.9	689.6	388.4		High	0.0007638	0.005517	5
FALSE	High	[K].NDQNNCPVKPCYLNILE.[D]	2xDBIA [C6; C11]; 1xTMTPro [K9]; 1xTMTPro [N-Term]	0.000308834	4.51323e-05	1	1	1	Q15154	Q15154 [1862-1878]		NDQNNCPVKPCYLNILE	Pericentriolar material 1 protein OS=Homo sapiens (Human) OX=9606 GN=PCM1 PE=1 SV=5	0	3177.7	105.5	108.2	126.4	123.5	123.6	119.1	101.1	132.2	141.2	122.3	128.6	116.2	103.5	116.6	54.6		High	5.499e-05	0.0001571	1
FALSE	High	[R].ATDYGPEEVCE.[R]	1xDBIA [C10]; 1xTMTPro [N-Term]	0.000134526	4.51323e-05	1	1	4	O75157	O75157 [54-64]		ATDYGPEEVCE	TSC22 domain family protein 2 OS=Homo sapiens (Human) OX=9606 GN=TSC22D2 PE=1 SV=3	0	1812.86	246.9	226.3	219	181.3	216.1	187.8	199.4	226.3	225.4	229.9	208.9	191.3	173.2	185.2	94.7		High	5.499e-05	6.436e-05	30
FALSE	High	[M].TSICDER.[G]	1xDBIA [C4]; 1xTMTPro [N-Term]	0.0341458	0.004127	1	1	2	P53396	P53396 [842-848]		TSICDER	ATP-citrate synthase OS=Homo sapiens (Human) OX=9606 GN=ACLY PE=1 SV=3	0	1423.75	1809	1733	1764.3	1263.5	1461.7	1425.1	1300.2	1632	1420.4	1432.6	1659.9	1171.2	1111	1306	763.6		High	0.002883	0.02392	14
FALSE	High	[R].YDNMHIPGSPLQFYVDYVNCGHVTAY.[G]	1xDBIA [C20]; 1xTMTPro [N-Term]	4.70086e-06	4.51323e-05	1	1	2	P21333	P21333 [1846-1871]		YDNMHIPGSPLQFYVDYVNCGHVTAY	Filamin-A OS=Homo sapiens (Human) OX=9606 GN=FLNA PE=1 SV=4	0	3603.74	129.3	145.9	167.2	98.6	135.6	125.2	95.5	168.4	97.8	103.1	116.7	94.2	76.6	91.7	72.4		High	5.499e-05	1.8e-06	22
FALSE	High	[E].HGVGGVSQCPE.[P]	1xDBIA [C9]; 1xTMTPro [N-Term]	0.000208703	4.51323e-05	1	1	4	Q9C0C2	Q9C0C2 [1365-1375]		HGVGGVSQCPE	182 kDa tankyrase-1-binding protein OS=Homo sapiens (Human) OX=9606 GN=TNKS1BP1 PE=1 SV=4	0	1669.87	751.5	787.6	766.2	610.3	797.1	773.9	671.3	727.2	699	685.5	737.5	718.3	542.3	625.1	331.8		High	5.499e-05	0.0001033	32
FALSE	High	[K].INQMVCNSDR.[V]	1xDBIA [C6]; 1xTMTPro [N-Term]	6.68996e-05	4.51323e-05	1	1	2	P06400	P06400 [848-857]		INQMVCNSDR	Retinoblastoma-associated protein OS=Homo sapiens (Human) OX=9606 GN=RB1 PE=1 SV=2	0	1779.92	1256.3	1310.1	1245.6	1037.7	1264.8	1221.2	1053.5	1209.5	1140.4	1210.7	1165.7	1096.4	899.5	1026.6	539.7		High	5.499e-05	3.051e-05	19
FALSE	High	[K].NSQQPCSR.[C]	1xDBIA [C6]; 1xTMTPro [N-Term]	0.00504517	0.000601669	1	1	2	Q92562	Q92562 [834-841]		NSQQPCSR	Polyphosphoinositide phosphatase OS=Homo sapiens (Human) OX=9606 GN=FIG4 PE=1 SV=1	0	1519.8	1386.2	1515	1536.1	1218.4	1441.7	1309.4	1149.2	1450.9	1385.7	1452.2	1511.6	1142.3	1103.9	1148.6	666.4		High	0.0004387	0.00317	7
FALSE	High	[E].SCDCLQGFQLTHSLG.[G]	2xDBIA [C2; C4]; 1xTMTPro [N-Term]	2.20263e-09	4.51323e-05	2	7	6	A6NNZ2; P07437	A6NNZ2 [126-140]; P07437 [126-140]		SCDCLQGFQLTHSLG	Tubulin beta 8B OS=Homo sapiens (Human) OX=9606 GN=TUBB8B PE=1 SV=1 Tubulin beta chain OS=Homo sapiens (Human) OX=9606 GN=TUBB PE=1 SV=2	0	2505.29	1560.3	1532.7	1495	1574.6	1414.8	1540.6	1546.5	1516.9	1761.4	1724.3	1990.1	1422.5	1316.4	1606.9	650.6	Shared	High	5.499e-05	5.01e-10	37
FALSE	High	[K].MAVDGGCGDTGDWE.[G]	1xOxidation [M1]; 1xDBIA [C7]; 1xTMTPro [N-Term]	0.0195005	0.00242067	1	1	1	Q8TBC4	Q8TBC4 [22-35]		MAVDGGCGDTGDWE	NEDD8-activating enzyme E1 catalytic subunit OS=Homo sapiens (Human) OX=9606 GN=UBA3 PE=1 SV=2	0	2028.9	18.9	12.2	23.7	15.4	16.3	17.1	17.7	18.9	18	11.2	18	15.5	14.7	14.2	10.3		High	0.001682	0.01301	11
FALSE	High	[A].SSPVICAGGQDR.[C]	1xDBIA [C6]; 1xTMTPro [N-Term]	3.70661e-07	4.51323e-05	1	1	2	Q15365	Q15365 [189-200]		SSPVICAGGQDR	Poly(rC)-binding protein 1 OS=Homo sapiens (Human) OX=9606 GN=PCBP1 PE=1 SV=2	0	1789.95	2101.8	1898.5	1644.4	1036.4	1628.4	1498.8	1161.3	1892.7	1487	1601.3	1464.8	1253	1023.8	1059.2	715.7		High	5.499e-05	1.191e-07	27
FALSE	High	[K].SSSSGMQSCGEEE.[G]	1xDBIA [C9]; 1xTMTPro [N-Term]	9.78683e-05	4.51323e-05	1	1	2	O75962	O75962 [1847-1859]		SSSSGMQSCGEEE	Triple functional domain protein OS=Homo sapiens (Human) OX=9606 GN=TRIO PE=1 SV=2	0	1917.85	203.5	212	202	173.9	173.4	194.6	170.4	206.9	174.2	207.9	202.9	165.4	145.9	165.5	87.9		High	5.499e-05	4.591e-05	27
FALSE	High	[E].FTSCLKE.[T]	1xDBIA [C4]; 1xTMTPro [K6]; 1xTMTPro [N-Term]	0.0835355	0.00810244	1	1	1	P40855	P40855 [125-131]		FTSCLKE	Peroxisomal biogenesis factor 19 OS=Homo sapiens (Human) OX=9606 GN=PEX19 PE=1 SV=1	0	1732	2093.8	2160	2216.2	1689.1	1966.2	2012	1695.9	2259.1	1610.3	1988.5	2302.1	1725.1	1386.1	1629.4	965.1		High	0.005903	0.06744	8
FALSE	High	[E].AQACILNTTLD.[L]	1xDBIA [C4]; 1xTMTPro [N-Term]	0.000817973	0.000257308	1	1	4	Q96AB3	Q96AB3 [111-121]		AQACILNTTLD	Isochorismatase domain-containing protein 2 OS=Homo sapiens (Human) OX=9606 GN=ISOC2 PE=1 SV=1	0	1762.97	522	537.3	601.5	834.7	632.8	733.1	377.2	334.9	312.9	366.4	380.1	442.7	278.3	289.9	262		High	0.0001491	0.0004508	19
FALSE	High	[E].TQDPSLGCGLPLNCTPIK.[G]	2xDBIA [C8; C14]; 1xTMTPro [K18]; 1xTMTPro [N-Term]	3.06867e-09	4.51323e-05	1	1	3	Q9NVP2	Q9NVP2 [165-182]		TQDPSLGCGLPLNCTPIK	Histone chaperone ASF1B OS=Homo sapiens (Human) OX=9606 GN=ASF1B PE=1 SV=1	0	3057.71	715.5	690.2	721.4	552.7	651.7	664.7	545.8	749.6	624.2	708.1	689.1	569.7	483.8	513.6	314.3		High	5.499e-05	7.175e-10	37
FALSE	High	[G].QCGNQIGTK.[F]	1xDBIA [C2]; 1xTMTPro [K9]; 1xTMTPro [N-Term]	1.62707e-05	4.51323e-05	1	1	6	Q9BUF5	Q9BUF5 [11-19]		QCGNQIGTK	Tubulin beta-6 chain OS=Homo sapiens (Human) OX=9606 GN=TUBB6 PE=1 SV=1	0	1853.06	2622.6	2565.9	2663.4	2206.2	2017.1	2129.3	2078.6	2337.4	2310.2	2416.4	2878.7	2099.6	1846	2165.8	1162		High	5.499e-05	6.744e-06	26
FALSE	High	[G].AVINCADNTGAK.[N]	1xDBIA [C5]; 1xTMTPro [K12]; 1xTMTPro [N-Term]	3.61189e-09	4.51323e-05	1	1	12	P62829	P62829 [24-35]		AVINCADNTGAK	60S ribosomal protein L23 OS=Homo sapiens (Human) OX=9606 GN=RPL23 PE=1 SV=1	0	2081.17	4490.9	4308.3	4439.4	3955.3	3062.6	3512.5	4053.9	3821.5	4054.7	3962.7	4806.6	3602.8	3043.7	3685.1	1937.2		High	5.499e-05	8.525e-10	67
FALSE	High	[R].GCSAPPSR.[L]	1xDBIA [C2]; 1xTMTPro [N-Term]	0.0115373	0.00136531	1	1	2	Q9UHR6	Q9UHR6 [56-63]		GCSAPPSR	Zinc finger HIT domain-containing protein 2 OS=Homo sapiens (Human) OX=9606 GN=ZNHIT2 PE=1 SV=1	0	1374.75	1090.2	1034.4	1006.7	800	914.8	944.2	921.3	1022.1	922.1	988.8	1065.6	885.3	717.5	855	439.6		High	0.0009687	0.007497	8
FALSE	High	[K].NCTSDSVR.[E]	1xDBIA [C2]; 1xTMTPro [N-Term]	0.00169275	0.000418575	1	1	4	Q05397	Q05397 [458-465]		NCTSDSVR	Focal adhesion kinase 1 OS=Homo sapiens (Human) OX=9606 GN=PTK2 PE=1 SV=2	0	1481.77	1299.6	1355.4	1402.7	1137.9	1271.5	1152.6	1164.5	1297	1295.6	1313.9	1296.8	1029.4	1089.2	1052.5	612.9		High	0.0002594	0.0009957	16
FALSE	High	[R].GVITDQNSDGYCQTGTMSR.[H]	1xDBIA [C12]; 1xTMTPro [N-Term]	5.42544e-11	4.51323e-05	1	1	2	P15924	P15924 [46-64]		GVITDQNSDGYCQTGTMSR	Desmoplakin OS=Homo sapiens (Human) OX=9606 GN=DSP PE=1 SV=3	0	2633.26	1215.1	1198.5	1204.6	874.6	1224.7	1144.2	997.4	1194.2	985.2	1147.1	1205.7	999.4	801.2	1011.2	526.3		High	5.499e-05	9.655e-12	68
FALSE	High	[K].LCPGGQLPF.[L]	1xDBIA [C2]; 1xTMTPro [N-Term]	0.0341458	0.004127	1	1	1	O00299	O00299 [58-66]		LCPGGQLPF	Chloride intracellular channel protein 1 OS=Homo sapiens (Human) OX=9606 GN=CLIC1 PE=1 SV=4	0	1531.86	67.8	83.2	68.6	32.4	54.8	59.6	39.8	67.5	46.1	44.8	55.3	33.1	29	31.4	30		High	0.002883	0.02384	21
FALSE	High	[K].ITAFVPNDGCLN.[F]	1xDBIA [C10]; 1xTMTPro [N-Term]	0.000579836	0.000159506	1	1	7	P62266	P62266 [81-92]		ITAFVPNDGCLN	40S ribosomal protein S23 OS=Homo sapiens (Human) OX=9606 GN=RPS23 PE=1 SV=3	0	1864	541	489.7	499.6	279.5	413	358	252.2	475.2	327.7	349.5	372.3	291.1	262.3	289.4	218.5		High	0.0001071	0.0003099	12
FALSE	High	[S].QGCSSGGGGGGSSAGGSG.[N]	1xDBIA [C3]; 1xTMTPro [N-Term]	1.24371e-08	4.51323e-05	1	1	5	Q9NZL4	Q9NZL4 [20-37]		QGCSSGGGGGGSSAGGSG	Hsp70-binding protein 1 OS=Homo sapiens (Human) OX=9606 GN=HSPBP1 PE=1 SV=2	0	1926.89	1195.4	1126.4	1196.8	938.3	1037.2	1059	931.2	1120	898.1	1032.3	1173.3	983.9	843.1	937.1	523.7		High	5.499e-05	3.189e-09	92
FALSE	High	[K].QDCSQLVE.[R]	1xDBIA [C3]; 1xTMTPro [N-Term]	0.00979448	0.00112057	1	1	2	Q9ULT8	Q9ULT8 [934-941]		QDCSQLVE	E3 ubiquitin-protein ligase HECTD1 OS=Homo sapiens (Human) OX=9606 GN=HECTD1 PE=1 SV=3	0	1521.79	224.9	258.8	248	159.2	209.5	193.9	169.7	254.1	175.7	213	206.6	219.9	141.4	144.4	108.7		High	0.0007945	0.006341	14
FALSE	High	[R].RPGGEGPQCE.[K]	1xDBIA [C9]; 1xTMTPro [N-Term]	0.0448255	0.00509584	1	1	4	Q9NWY4	Q9NWY4 [9-18]		RPGGEGPQCE	Histone PARylation factor 1 OS=Homo sapiens (Human) OX=9606 GN=HPF1 PE=1 SV=2	0	1629.83	2316.5	2401.6	2056.4	1602.8	1977.8	1909.9	1720.8	2281.6	1803.7	1994	1968.9	1949.6	1392.2	1569.1	901.9		High	0.003544	0.03246	12
FALSE	High	[E].NSVCSDTSE.[S]	1xDBIA [C4]; 1xTMTPro [N-Term]	0.00398464	0.000443408	1	1	3	O94763	O94763 [417-425]		NSVCSDTSE	Unconventional prefoldin RPB5 interactor 1 OS=Homo sapiens (Human) OX=9606 GN=URI1 PE=1 SV=3	0	1541.74	136.7	144.9	179.9	127.7	145.7	125.8	126.5	165.1	148.4	151.4	159.9	126.3	119.3	122	78.9		High	0.0003314	0.002485	17
FALSE	High	[E].AVDGECPPQR.[S]	1xDBIA [C6]; 1xTMTPro [N-Term]	7.65199e-05	4.51323e-05	1	1	10	P27708	P27708 [1369-1378]		AVDGECPPQR	CAD protein OS=Homo sapiens (Human) OX=9606 GN=CAD PE=1 SV=3	0	1671.88	2540.5	2422.7	2282.1	1741.4	2155.7	2090.8	1871.6	2307.8	2081.6	2116.2	2364.9	1996.7	1692.1	1827.7	1001.3		High	5.499e-05	3.535e-05	12
FALSE	High	[R].LATSAYDGCSNSE.[L]	1xDBIA [C9]; 1xTMTPro [N-Term]	0.000214565	4.51323e-05	1	1	4	Q70CQ2	Q70CQ2 [1082-1094]		LATSAYDGCSNSE	Ubiquitin carboxyl-terminal hydrolase 34 OS=Homo sapiens (Human) OX=9606 GN=USP34 PE=1 SV=2	0	1917.92	1158.2	1111.1	1108.4	819.8	1124.6	1040.9	849.8	1109	860.4	974.4	1036.2	902.6	753.9	891.9	486.6		High	5.499e-05	0.0001063	36
FALSE	High	[R].CANVNNSSTTSQR.[I]	1xDBIA [C1]; 1xTMTPro [N-Term]	4.00323e-08	4.51323e-05	1	1	2	Q5VZ89	Q5VZ89 [126-138]		CANVNNSSTTSQR	DENN domain-containing protein 4C OS=Homo sapiens (Human) OX=9606 GN=DENND4C PE=1 SV=3	0	1982	873.3	940.1	1045.7	842.7	879.8	813.9	791.6	929.1	925.2	957.8	935.6	767.6	756.9	751.3	459.3		High	5.499e-05	1.109e-08	49
FALSE	High	[K].YMACCLLYR.[G]	1xOxidation [M2]; 2xDBIA [C4; C5]; 1xTMTPro [N-Term]	0.000796785	0.000257308	3	5	6	Q71U36; Q9BQE3; P68366	Q71U36 [312-320]; Q9BQE3 [312-320]; P68366 [312-320]		YMACCLLYR	Tubulin alpha-1A chain OS=Homo sapiens (Human) OX=9606 GN=TUBA1A PE=1 SV=1 Tubulin alpha-1C chain OS=Homo sapiens (Human) OX=9606 GN=TUBA1C PE=1 SV=1 Tubulin alpha-4A chain OS=Homo sapiens (Human) OX=9606 GN=TUBA4A PE=1 SV=1	0	2048.08	4366	3942.5	3821.3	2817.9	3470.2	3713	2921.8	3995.4	3627.1	3979.2	4092.2	3345.1	2663.4	3096.6	1679.6	Shared	High	0.0001491	0.0004402	27
FALSE	High	[R].CGLDNTK.[Q]	1xDBIA [C1]; 1xTMTPro [K7]; 1xTMTPro [N-Term]	0.00856966	0.00105417	1	1	3	Q14008	Q14008 [1946-1952]		CGLDNTK	Cytoskeleton-associated protein 5 OS=Homo sapiens (Human) OX=9606 GN=CKAP5 PE=1 SV=3	0	1654.94	3286.8	3302	3479	2772.6	2862.8	2760.6	2633.4	3206.7	3058.3	3305	3335.9	2553.6	2264.5	2505.8	1530.1		High	0.0007638	0.005501	13
FALSE	High	[M].VMVPATVSNNVPGSDFSIGADTALNTITDTCDR.[I]	1xDBIA [C31]; 1xTMTPro [N-Term]	1.64527e-12	4.51323e-05	1	1	2	Q01813	Q01813 [533-565]		VMVPATVSNNVPGSDFSIGADTALNTITDTCDR	ATP-dependent 6-phosphofructokinase, platelet type OS=Homo sapiens (Human) OX=9606 GN=PFKP PE=1 SV=2	0	3981.99	228.8	233.2	227.9	136.2	209.5	224.7	143.5	201.1	160	152.5	170.7	159.4	129.4	136.7	100.3		High	5.499e-05	2.316e-13	84
FALSE	High	[R].NGGQDNCR.[A]	1xDBIA [C7]; 1xTMTPro [N-Term]	0.001499	0.000418575	1	1	8	P35869	P35869 [95-102]		NGGQDNCR	Aryl hydrocarbon receptor OS=Homo sapiens (Human) OX=9606 GN=AHR PE=1 SV=2	0	1463.73	2079.2	2282.5	2391.6	1843.8	1983.1	1888	1788.3	2122.2	2014.1	2236.1	2246.4	1680.9	1587.2	1683.2	1053.1		High	0.0002594	0.0008736	19
FALSE	High	[G].QAGVQIGNACWE.[L]	1xDBIA [C10]; 1xTMTPro [N-Term]	2.45151e-05	4.51323e-05	2	6	11	Q71U36; Q9BQE3	Q71U36 [11-22]; Q9BQE3 [11-22]		QAGVQIGNACWE	Tubulin alpha-1A chain OS=Homo sapiens (Human) OX=9606 GN=TUBA1A PE=1 SV=1 Tubulin alpha-1C chain OS=Homo sapiens (Human) OX=9606 GN=TUBA1C PE=1 SV=1	0	1875.97	2454.7	2313	2410	1894.4	1983.3	2120.1	1958.9	2153	2205.7	2231.6	2540.4	1925.6	1670.9	1950.9	1061.6	Shared	High	5.499e-05	1.049e-05	55
FALSE	High	[K].MSCMDNK.[D]	1xOxidation [M]; 1xDBIA [C3]; 1xTMTPro [K7]; 1xTMTPro [N-Term]	0.0343553	0.004127	1	1	8	P21333	P21333 [1400-1406]		MSCMDNK	Filamin-A OS=Homo sapiens (Human) OX=9606 GN=FLNA PE=1 SV=4	0	1748.9	6940.4	6908.1	6646.8	5429.4	6701.8	6434.4	5861.6	7069.5	6101.6	6565.9	6578.9	5867.8	5157.5	5882.1	2930		High	0.002883	0.02396	10
FALSE	High	[R].IEDEECVR.[L]	1xDBIA [C6]; 1xTMTPro [N-Term]	0.0040315	0.000443408	1	1	3	Q6P1J9	Q6P1J9 [140-147]		IEDEECVR	Parafibromin OS=Homo sapiens (Human) OX=9606 GN=CDC73 PE=1 SV=1	0	1592.83	506.2	389.7	468	371	434.7	521.7	376.3	543	404.3	419.6	489.3	389.9	348.2	413.5	206.5		High	0.0003314	0.002518	20
FALSE	High	[S].ATWCGPCK.[M]	1xCarbamidomethyl [C7]; 1xDBIA [C4]; 1xTMTPro [K8]; 1xTMTPro [N-Term]	0.00305738	0.000443408	1	1	3	P10599	P10599 [29-36]		ATWCGPCK	Thioredoxin OS=Homo sapiens (Human) OX=9606 GN=TXN PE=1 SV=3	0	1826.99	2514.7	2348.9	2529.1	1838.4	1891	1982.2	2147	2210.4	2181.6	2178.5	2505.5	1917.4	1878.3	2128.7	1116.7		High	0.0003053	0.00188	8
FALSE	High	[E].GGQGCDSGSAE.[Q]	1xDBIA [C5]; 1xTMTPro [N-Term]	0.000221813	4.51323e-05	1	1	2	Q96RT7	Q96RT7 [839-849]		GGQGCDSGSAE	Gamma-tubulin complex component 6 OS=Homo sapiens (Human) OX=9606 GN=TUBGCP6 PE=1 SV=3	0	1567.73	376.7	350.3	345.7	293.9	344.9	324.5	297.1	352.8	316	333.4	334	296.8	271.4	286	152.7		High	5.499e-05	0.0001105	27
FALSE	High	[N].LVCCSAK.[N]	1xCarbamidomethyl [C3]; 1xDBIA [C4]; 1xTMTPro [K7]; 1xTMTPro [N-Term]	0.0100353	0.00125317	1	1	1	P50990	P50990 [146-152]		LVCCSAK	T-complex protein 1 subunit theta OS=Homo sapiens (Human) OX=9606 GN=CCT8 PE=1 SV=4	0	1684.97	505.9	607.1	579.8	276.4	592.5	565.6	335	587.2	406.5	396	509.4	357.4	308.4	349.2	256.4		High	0.0008568	0.0065	22
FALSE	High	[Q].AILGMDVLCQAK.[S]	1xDBIA [C9]; 1xTMTPro [K12]; 1xTMTPro [N-Term]	8.01687e-06	4.51323e-05	2	2	3	O00148; Q13838	O00148 [78-89]; Q13838 [79-90]		AILGMDVLCQAK	ATP-dependent RNA helicase DDX39A OS=Homo sapiens (Human) OX=9606 GN=DDX39A PE=1 SV=2 Spliceosome RNA helicase DDX39B OS=Homo sapiens (Human) OX=9606 GN=DDX39B PE=1 SV=1	0	2166.26	349.3	317.9	333.1	202.4	355.7	311.1	213.7	352.5	229.7	245.4	281.3	257	190.6	218.8	147.5	Shared	High	5.499e-05	3.176e-06	32
FALSE	High	[K].CDSSPDSAEDVR.[K]	1xDBIA [C1]; 1xTMTPro [N-Term]	3.26402e-05	4.51323e-05	1	1	7	P02765	P02765 [132-143]		CDSSPDSAEDVR	Alpha-2-HS-glycoprotein OS=Homo sapiens (Human) OX=9606 GN=AHSG PE=1 SV=2	0	1880.9	691.8	1161.2	1507.6	1309	2804	1789.5	1103.1	1771	989.7	749.4	708.6	1016.4	1422.9	1200.9	667.9		High	5.499e-05	1.419e-05	39
FALSE	High	[E].LGGADGASDSTDSPASCQK.[K]	1xDBIA [C17]; 1xTMTPro [K19]; 1xTMTPro [N-Term]	1.52078e-12	4.51323e-05	1	1	3	Q8IZW8	Q8IZW8 [559-577]		LGGADGASDSTDSPASCQK	Tensin-4 OS=Homo sapiens (Human) OX=9606 GN=TNS4 PE=1 SV=3	0	2671.35	2235.5	2215.8	2151.1	1697.8	2011.1	2012.7	1811.8	2112.8	1853.1	2007.7	2025	1740.2	1447.9	1687.1	954.1		High	5.499e-05	2.128e-13	59
FALSE	High	[R].YLAADKDGNVTCER.[E]	1xDBIA [C12]; 1xTMTPro [K6]; 1xTMTPro [N-Term]	1.54244e-07	4.51323e-05	1	1	3	Q16658	Q16658 [69-82]		YLAADKDGNVTCER	Fascin OS=Homo sapiens (Human) OX=9606 GN=FSCN1 PE=1 SV=3	0	2459.32	610.1	983.9	1260.3	1382.6	825.1	942.5	923.8	494.5	717.2	970.4	576.5	755.7	483.8	433.4	559.6		High	5.499e-05	4.67e-08	11
FALSE	High	[R].IACGPPQAK.[L]	1xDBIA [C3]; 1xTMTPro [K9]; 1xTMTPro [N-Term]	5.25771e-05	4.51323e-05	1	1	2	Q9Y520	Q9Y520 [221-229]		IACGPPQAK	Protein PRRC2C OS=Homo sapiens (Human) OX=9606 GN=PRRC2C PE=1 SV=4	0	1789.06	1860.7	1846.1	1687.2	1433.5	1826.5	1769	1465	1809.1	1527	1767	1775.2	1616.4	1360.7	1463.1	749.2		High	5.499e-05	2.356e-05	37
FALSE	High	[E].DCLSINQEE.[T]	1xDBIA [C2]; 1xTMTPro [N-Term]	0.00106751	0.000418575	1	1	3	Q8TEQ6	Q8TEQ6 [210-218]		DCLSINQEE	Gem-associated protein 5 OS=Homo sapiens (Human) OX=9606 GN=GEMIN5 PE=1 SV=3	0	1650.83	63.4	62.8	64.7	53.4	64.6	50.7	55.3	57.8	62.6	61.1	49.8	44.7	59.8	48.6	28.7		High	0.0002594	0.0006031	23
FALSE	High	[R].CSSVTGVQR.[R]	1xDBIA [C1]; 1xTMTPro [N-Term]	0.000196356	4.51323e-05	1	1	2	O60343	O60343 [316-324]		CSSVTGVQR	TBC1 domain family member 4 OS=Homo sapiens (Human) OX=9606 GN=TBC1D4 PE=1 SV=2	0	1536.85	954	995.4	1006.3	764.8	886.3	810.6	797.3	938.5	873.1	949.5	956.7	751.1	679.5	714.3	447.4		High	5.499e-05	9.699e-05	10
FALSE	High	[R].DCNGDTPNLSFYR.[N]	1xDBIA [C2]; 1xTMTPro [N-Term]	1.1451e-07	4.51323e-05	1	1	4	Q9NZT2	Q9NZT2 [86-98]		DCNGDTPNLSFYR	Opioid growth factor receptor OS=Homo sapiens (Human) OX=9606 GN=OGFR PE=1 SV=3	0	2102.03	2791.5	2773.4	2692.5	2191.2	2612.6	2528.9	2356.8	2809	2480	2673.8	2747.5	2531.1	2096.6	2355.3	1197.7		High	5.499e-05	3.411e-08	33
FALSE	High	[E].VSCNKPSTNK.[T]	1xDBIA [C3]; 2xTMTPro [K5; K10]; 1xTMTPro [N-Term]	0.000419467	4.51323e-05	1	1	3	Q7Z4H7	Q7Z4H7 [741-750]		VSCNKPSTNK	HAUS augmin-like complex subunit 6 OS=Homo sapiens (Human) OX=9606 GN=HAUS6 PE=1 SV=2	0	2286.34	4229.3	4166.4	3998.9	3254.1	3781.9	3845.3	3339.9	3999.7	3570	4228.3	4112.4	3520.9	2853.5	3333.7	1779.2		High	5.499e-05	0.0002192	3
FALSE	High	[S].SPVIICATSLDEE.[A]	1xDBIA [C6]; 1xTMTPro [N-Term]	0.000127943	4.51323e-05	1	1	3	O15013	O15013 [172-184]		SPVIICATSLDEE	Rho guanine nucleotide exchange factor 10 OS=Homo sapiens (Human) OX=9606 GN=ARHGEF10 PE=1 SV=4	0	1977.05	231.9	233.2	243.7	201.4	248.3	253.6	207.7	240.7	225	233	252.6	207.2	173.8	212	108.5		High	5.499e-05	6.102e-05	12
FALSE	High	[E].QEPPVAEPVPVCTIFS.[Q]	1xDBIA [C12]; 1xTMTPro [N-Term]	0.000103492	4.51323e-05	1	1	2	Q8WVT3	Q8WVT3 [149-164]		QEPPVAEPVPVCTIFS	Trafficking protein particle complex subunit 12 OS=Homo sapiens (Human) OX=9606 GN=TRAPPC12 PE=1 SV=3	0	2313.25	56.4	59.1	64.8	46.6	67.7	57.3	49.6	55.2	49.9	60.4	52.7	56.9	48.3	51.7	28.9		High	5.499e-05	4.875e-05	33
FALSE	High	[K].CQGVSDQAVAE.[A]	1xDBIA [C1]; 1xTMTPro [N-Term]	8.51022e-05	4.51323e-05	1	1	3	Q8WTW3	Q8WTW3 [200-210]		CQGVSDQAVAE	Conserved oligomeric Golgi complex subunit 1 OS=Homo sapiens (Human) OX=9606 GN=COG1 PE=1 SV=1	0	1706.87	158.2	152.4	187.7	152.1	170.6	170.9	142.9	166.8	170.2	157.7	185.5	126.7	144.5	154.7	83.7		High	5.499e-05	3.953e-05	46
FALSE	High	[L].SCGSRSC.[S]	1xCarbamidomethyl [C2]; 1xDBIA [C7]; 1xTMTPro [N-Term]	0.0465428	0.00522641	1	1	2	Q3SY46	Q3SY46 [111-117]		SCGSRSC	Keratin-associated protein 13-3 OS=Homo sapiens (Human) OX=9606 GN=KRTAP13-3 PE=1 SV=1	0	1356.67	419.4	445.4	451.7	325.3	363.1	377.2	386.4	441.9	378.3	403.7	454.2	370	356.1	324	201.5		High	0.003613	0.03384	5
FALSE	High	[K].GLCTGCSR.[L]	1xCarbamidomethyl [C3]; 1xDBIA [C6]; 1xTMTPro [N-Term]	0.00120329	0.000418575	1	1	5	Q5T4S7	Q5T4S7 [135-142]		GLCTGCSR	E3 ubiquitin-protein ligase UBR4 OS=Homo sapiens (Human) OX=9606 GN=UBR4 PE=1 SV=1	0	1453.76	182.6	194.6	189.5	149.1	186.2	177.7	170.4	188.5	191.5	189.7	180.7	173	165.5	182.2	84.6		High	0.0002594	0.0006905	6
FALSE	High	[E].CSSPYKPRPPQSSTG.[S]	1xDBIA [C1]; 1xTMTPro [K6]; 1xTMTPro [N-Term]	9.10089e-05	4.51323e-05	1	1	2	Q93052	Q93052 [133-147]		CSSPYKPRPPQSSTG	Lipoma-preferred partner OS=Homo sapiens (Human) OX=9606 GN=LPP PE=1 SV=1	0	2496.35	2229.6	2308.6	2385.3	1900.7	2006.9	1825.7	1784	2143.1	2075	2271.7	2341.6	1754.5	1819.2	1889.6	1065		High	5.499e-05	4.238e-05	11
FALSE	High	[R].SEDMIACPE.[T]	1xDBIA [C7]; 1xTMTPro [N-Term]	0.0032364	0.000443408	1	1	1	O15488	O15488 [375-383]		SEDMIACPE	Glycogenin-2 OS=Homo sapiens (Human) OX=9606 GN=GYG2 PE=1 SV=2	0	1594.78	25.5	32.3	32.3	31.3	28.4	22.1	23	25.9	30.1	20.6	26.1	24.8	25.3	22.3	14.4		High	0.0003053	0.001997	25
FALSE	High	[E].SENSCNKE.[E]	1xDBIA [C5]; 1xTMTPro [K7]; 1xTMTPro [N-Term]	0.0046706	0.000443408	1	1	1	Q9Y520	Q9Y520 [616-623]		SENSCNKE	Protein PRRC2C OS=Homo sapiens (Human) OX=9606 GN=PRRC2C PE=1 SV=4	0	1814.96	754.8	765.8	835.7	668.3	779.3	809.5	628.4	826.7	591.9	703.9	775.6	686.2	559.5	656.7	373.5		High	0.0003314	0.002934	8
FALSE	High	[E].CSSDFGGK.[D]	1xDBIA [C1]; 1xTMTPro [K8]; 1xTMTPro [N-Term]	0.000297176	4.51323e-05	1	1	8	Q14C86	Q14C86 [789-796]		CSSDFGGK	GTPase-activating protein and VPS9 domain-containing protein 1 OS=Homo sapiens (Human) OX=9606 GN=GAPVD1 PE=1 SV=2	0	1704.92	4499.1	5272.8	4839.6	3351.3	4681.4	4377.1	3548.7	4572.3	3878	4412.3	4434.6	3330.9	2987.4	3296.8	2170.2		High	5.499e-05	0.0001508	21
FALSE	High	[K].SASPCIADK.[I]	1xDBIA [C5]; 1xTMTPro [K9]; 1xTMTPro [N-Term]	2.57855e-05	4.51323e-05	1	1	4	Q05209	Q05209 [466-474]		SASPCIADK	Tyrosine-protein phosphatase non-receptor type 12 OS=Homo sapiens (Human) OX=9606 GN=PTPN12 PE=1 SV=3	0	1796.02	3970.1	3897.9	3908.5	3101.7	3543	3334.3	3217.5	3683.1	3234.4	3483.7	3659.8	3117.9	2626.1	2899.8	1754.8		High	5.499e-05	1.106e-05	21
FALSE	High	[N].IGSLICNVG.[A]	1xDBIA [C6]; 1xTMTPro [N-Term]	0.0203372	0.00264177	1	1	4	P05386	P05386 [56-64]		IGSLICNVG	60S acidic ribosomal protein P1 OS=Homo sapiens (Human) OX=9606 GN=RPLP1 PE=1 SV=1	0	1475.86	225.6	221.4	208.4	110.2	184.2	138.1	120.9	196	134.5	142.5	156.5	118.3	97.1	110.3	93.6		High	0.001795	0.01362	32
FALSE	High	[E].DYCDSPHGE.[T]	1xDBIA [C3]; 1xTMTPro [N-Term]	0.0032364	0.000443408	1	1	3	O75044	O75044 [698-706]		DYCDSPHGE	SLIT-ROBO Rho GTPase-activating protein 2 OS=Homo sapiens (Human) OX=9606 GN=SRGAP2 PE=1 SV=3	0	1622.74	659.5	611.4	561	474.6	597.6	593.5	536.2	603.8	515.7	564.8	619.2	525.3	409.3	460.9	252.1		High	0.0003053	0.001993	9
FALSE	High	[K].TQCPTCCVTVTEPDLK.[N]	2xCarbamidomethyl [C3; C6]; 1xDBIA [C7]; 1xTMTPro [K16]; 1xTMTPro [N-Term]	6.71377e-08	4.51323e-05	1	1	2	Q9NS91	Q9NS91 [58-73]		TQCPTCCVTVTEPDLK	E3 ubiquitin-protein ligase RAD18 OS=Homo sapiens (Human) OX=9606 GN=RAD18 PE=1 SV=2	0	2756.43	464.6	528.6	543.5	500.5	577.1	553.1	495.4	526.7	466.2	508.4	491.5	498.1	456.1	501.3	244.3		High	5.499e-05	1.924e-08	19
FALSE	High	[S].AAQCQVGPTR.[E]	1xDBIA [C4]; 1xTMTPro [N-Term]	2.62234e-05	4.51323e-05	1	1	4	Q9UI10	Q9UI10 [66-75]		AAQCQVGPTR	Translation initiation factor eIF-2B subunit delta OS=Homo sapiens (Human) OX=9606 GN=EIF2B4 PE=1 SV=2	0	1630.9	1716	1622	1740.2	1423.7	1543.1	1497.7	1432.8	1625.2	1489.1	1562.9	1767.6	1483.8	1229.5	1419.1	782.5		High	5.499e-05	1.124e-05	18
FALSE	High	[E].QNGSSDLLCD.[L]	1xDBIA [C9]; 1xTMTPro [N-Term]	0.000631498	0.000159506	1	1	3	Q8TB52	Q8TB52 [263-272]		QNGSSDLLCD	F-box only protein 30 OS=Homo sapiens (Human) OX=9606 GN=FBXO30 PE=1 SV=3	0	1651.83	61.9	53.1	46.7	45.9	45.5	46.5	37.9	45.3	50.5	52.7	52.3	36.2	40.3	41.9	21		High	0.0001071	0.0003415	40
FALSE	High	[R].CPSQSSSR.[P]	1xDBIA [C1]; 1xTMTPro [N-Term]	0.0395784	0.00452004	1	1	1	Q6PKG0	Q6PKG0 [1054-1061]		CPSQSSSR	La-related protein 1 OS=Homo sapiens (Human) OX=9606 GN=LARP1 PE=1 SV=2	0	1451.76	429	446.2	456.7	297.4	417.5	362.4	309.7	441.7	381.7	403.7	382.7	311.8	278.5	285.3	205.7		High	0.00316	0.02813	5
FALSE	High	[E].QHCQQMSNK.[G]	1xDBIA [C3]; 1xTMTPro [K9]; 1xTMTPro [N-Term]	2.13046e-05	4.51323e-05	1	1	4	Q9Y5B0	Q9Y5B0 [199-207]		QHCQQMSNK	RNA polymerase II subunit A C-terminal domain phosphatase OS=Homo sapiens (Human) OX=9606 GN=CTDP1 PE=1 SV=3	0	2008.07	1276.9	1311.4	1316	1146.3	1389.1	1307.3	1171.6	1283.2	1168.2	1201.5	1243.6	1220.7	1105	1173.8	592.9		High	5.499e-05	9.004e-06	12
FALSE	High	[E].AAGACPEE.[I]	1xDBIA [C5]; 1xTMTPro [N-Term]	0.0508315	0.00549076	1	1	2	Q96EP0	Q96EP0 [500-507]		AAGACPEE	E3 ubiquitin-protein ligase RNF31 OS=Homo sapiens (Human) OX=9606 GN=RNF31 PE=1 SV=1	0	1347.69	372.1	333.8	362.2	287.9	340.1	332.7	305.3	336.4	315.1	313.3	378.8	301.3	289.5	288.7	163.2		High	0.003801	0.03745	7
FALSE	High	[G].ACANQASE.[T]	1xDBIA [C2]; 1xTMTPro [N-Term]	0.0119642	0.00162332	1	1	4	P53396	P53396 [763-770]		ACANQASE	ATP-citrate synthase OS=Homo sapiens (Human) OX=9606 GN=ACLY PE=1 SV=3	0	1393.71	555.9	506.5	553.5	428.9	453.3	483.5	455.3	516.3	469.4	497	537	430.6	403.8	454.2	249.5		High	0.001062	0.007783	23
FALSE	High	[R].CPSDPDSTSQPR.[S]	1xDBIA [C1]; 1xTMTPro [N-Term]	0.00178528	0.000418575	1	1	6	Q6XZF7	Q6XZF7 [1434-1445]		CPSDPDSTSQPR	Dynamin-binding protein OS=Homo sapiens (Human) OX=9606 GN=DNMBP PE=1 SV=1	0	1889.93	505.5	541.5	544.1	443.9	477.9	476.8	464	572.6	538.7	544.9	524.9	428.8	374.6	419.7	245.4		High	0.0002594	0.001058	36
FALSE	High	[E].SSMCQSNSR.[D]	1xDBIA [C4]; 1xTMTPro [N-Term]	0.000127232	4.51323e-05	1	1	3	Q9Y6Q9	Q9Y6Q9 [582-590]		SSMCQSNSR	Nuclear receptor coactivator 3 OS=Homo sapiens (Human) OX=9606 GN=NCOA3 PE=1 SV=1	0	1599.79	571.9	536	570	573.2	599.5	638.3	588	580.4	604.2	628.9	623.3	583.4	517.2	550.4	257.2		High	5.499e-05	6.074e-05	14
FALSE	High	[A].APPPPPRPGPCAYA.[A]	1xDBIA [C11]; 1xTMTPro [N-Term]	0.00117236	0.000418575	1	1	3	Q96B36	Q96B36 [34-47]		APPPPPRPGPCAYA	Proline-rich AKT1 substrate 1 OS=Homo sapiens (Human) OX=9606 GN=AKT1S1 PE=1 SV=1	0	1991.09	1881.9	1743.7	1780.1	1522.1	1630	1751	1605.3	1778.4	1677.6	1748.8	1796.2	1634.9	1396.2	1540.3	803.5		High	0.0002594	0.0006689	43
FALSE	High	[R].IASACLDE.[L]	1xDBIA [C5]; 1xTMTPro [N-Term]	0.0421135	0.00483831	1	1	2	Q7Z7E8	Q7Z7E8 [61-68]		IASACLDE	Ubiquitin-conjugating enzyme E2 Q1 OS=Homo sapiens (Human) OX=9606 GN=UBE2Q1 PE=1 SV=1	0	1421.76	138.6	128.8	130.6	91.9	126.9	127.7	107.3	136.5	130.7	122.9	123.4	109	99.6	97.8	59		High	0.00333	0.03019	6
FALSE	High	[E].DADTSGPCCE.[H]	1xCarbamidomethyl [C8]; 1xDBIA [C9]; 1xTMTPro [N-Term]	0.000540808	4.51323e-05	1	1	4	Q9BZE9	Q9BZE9 [217-226]		DADTSGPCCE	Tether containing UBX domain for GLUT4 OS=Homo sapiens (Human) OX=9606 GN=ASPSCR1 PE=1 SV=1	0	1654.74	411.3	399.3	415	300	371.1	345.1	323.9	394.8	362.4	355	369	323.8	290.3	282.7	187.5		High	5.499e-05	0.0002879	43
FALSE	High	[A].AAAQQQQQCGGGGATKPAVSGK.[Q]	1xDBIA [C9]; 2xTMTPro [K16; K22]; 1xTMTPro [N-Term]	1.1496e-08	4.51323e-05	1	1	4	Q5VTL8	Q5VTL8 [21-42]		AAAQQQQQCGGGGATKPAVSGK	Pre-mRNA-splicing factor 38B OS=Homo sapiens (Human) OX=9606 GN=PRPF38B PE=1 SV=1	0	3251.81	1503.9	1518.5	1489.8	1512.8	1793.1	1737.6	1442.2	1588	1355.4	1391.9	1559	1429.6	1340.9	1549.3	673.6		High	5.499e-05	2.936e-09	30
FALSE	High	[K].DPCAAPNEGF.[C]	1xDBIA [C3]; 1xTMTPro [N-Term]	0.0143428	0.00183859	1	1	5	Q9BQA1	Q9BQA1 [63-72]		DPCAAPNEGF	Methylosome protein 50 OS=Homo sapiens (Human) OX=9606 GN=WDR77 PE=1 SV=1	0	1620.8	47.9	45.9	49.7	28.3	46.8	38.3	29	49.6	37.1	45.1	34.6	28.3	31.7	33.2	22.5		High	0.001223	0.009396	4
FALSE	High	[K].GGNAVVDGCGK.[A]	1xDBIA [C9]; 1xTMTPro [K11]; 1xTMTPro [N-Term]	1.92044e-07	4.51323e-05	1	1	7	P48506	P48506 [493-503]		GGNAVVDGCGK	Glutamate--cysteine ligase catalytic subunit OS=Homo sapiens (Human) OX=9606 GN=GCLC PE=1 SV=2	0	1881.05	2735.7	2565.1	2357.2	1928.1	2310.3	2216.8	2045.2	2491.9	2208.7	2415.3	2533.7	2276.8	1823.2	2077.9	1067		High	5.499e-05	5.92e-08	46
FALSE	High	[E].HSDCAFMVD.[N]	1xDBIA [C4]; 1xTMTPro [N-Term]	0.00261254	0.000443408	3	8	6	Q71U36; Q9BQE3; P68366	Q71U36 [197-205]; Q9BQE3 [197-205]; P68366 [197-205]		HSDCAFMVD	Tubulin alpha-1A chain OS=Homo sapiens (Human) OX=9606 GN=TUBA1A PE=1 SV=1 Tubulin alpha-1C chain OS=Homo sapiens (Human) OX=9606 GN=TUBA1C PE=1 SV=1 Tubulin alpha-4A chain OS=Homo sapiens (Human) OX=9606 GN=TUBA4A PE=1 SV=1	0	1624.78	35	25.8	34	28.6	25.9	17.6	19.5	31.1	23.8	28.5	28.4	19.1	26.9	24.8	15.4	Shared	High	0.0003053	0.00159	15
FALSE	High	[E].CSSPYKPRPPQSSTGST.[A]	1xDBIA [C1]; 1xTMTPro [K6]; 1xTMTPro [N-Term]	1.89348e-05	4.51323e-05	1	1	2	Q93052	Q93052 [133-149]		CSSPYKPRPPQSSTGST	Lipoma-preferred partner OS=Homo sapiens (Human) OX=9606 GN=LPP PE=1 SV=1	0	2684.43	3420.5	3219.2	3733.5	3039.2	2942.7	2869.5	2925.8	3442.2	3434	3444.4	3609	2761.9	2838.2	2900.2	1692.2		High	5.499e-05	7.924e-06	12
FALSE	High	[G].APPASTAQAPCGQAAYG.[Q]	1xDBIA [C11]; 1xTMTPro [N-Term]	0.00228859	0.000443408	1	1	4	P53992	P53992 [68-84]		APPASTAQAPCGQAAYG	Protein transport protein Sec24C OS=Homo sapiens (Human) OX=9606 GN=SEC24C PE=1 SV=3	0	2161.1	858.7	902	887.4	715.1	833.6	852.6	766.9	881.1	737.5	814.4	895.6	801	673.9	718.2	402.7		High	0.0003053	0.001376	7
FALSE	High	[E].NTASTNCDSSSE.[G]	1xDBIA [C7]; 1xTMTPro [N-Term]	0.000102915	4.51323e-05	1	1	4	Q49AR2	Q49AR2 [189-200]		NTASTNCDSSSE	UPF0489 protein C5orf22 OS=Homo sapiens (Human) OX=9606 GN=C5orf22 PE=1 SV=2	0	1815.83	259.4	211.4	281.4	189.3	208.6	207.4	194.5	226.7	236.3	214.4	238.8	181.1	196.5	179.4	127.7		High	5.499e-05	4.853e-05	42
FALSE	High	[R].QMSVPGIFNPHEIPEEMCD.[-]	1xOxidation [M]; 1xDBIA [C18]; 1xTMTPro [N-Term]	0.000111908	4.51323e-05	1	1	6	O14980	O14980 [1053-1071]		QMSVPGIFNPHEIPEEMCD	Exportin-1 OS=Homo sapiens (Human) OX=9606 GN=XPO1 PE=1 SV=1	0	2789.33	695.1	708	748.6	628.1	758.4	714.6	691.5	736.9	662.3	692.7	742.8	668.9	575.5	630.8	339.8		High	5.499e-05	5.291e-05	19
FALSE	High	[E].FGITGDPQPSSFSPSSWCQGASQD.[Y]	1xDBIA [C18]; 1xTMTPro [N-Term]	0.000100641	4.51323e-05	1	1	4	Q9C0C2	Q9C0C2 [732-755]		FGITGDPQPSSFSPSSWCQGASQD	182 kDa tankyrase-1-binding protein OS=Homo sapiens (Human) OX=9606 GN=TNKS1BP1 PE=1 SV=4	0	3086.45	1357.6	1322.7	1351.6	1112.7	1342.2	1302.7	1145.5	1371.8	1256.8	1355.1	1288	1159.8	1016.8	1109.4	613.8		High	5.499e-05	4.734e-05	44
FALSE	High	[R].CDQGNTAATQTE.[V]	1xDBIA [C1]; 1xTMTPro [N-Term]	1.72107e-05	4.51323e-05	1	1	3	Q14149	Q14149 [632-643]		CDQGNTAATQTE	MORC family CW-type zinc finger protein 3 OS=Homo sapiens (Human) OX=9606 GN=MORC3 PE=1 SV=3	0	1838.89	87.4	116.9	119.3	94.2	122.9	102	96.6	114	113.4	90.3	104.8	90.8	91.8	91.8	54.2		High	5.499e-05	7.152e-06	51
FALSE	High	[R].EQPVQCDE.[M]	1xDBIA [C6]; 1xTMTPro [N-Term]	0.0703117	0.00719014	1	1	2	Q5TAX3	Q5TAX3 [761-768]		EQPVQCDE	Terminal uridylyltransferase 4 OS=Homo sapiens (Human) OX=9606 GN=TUT4 PE=1 SV=3	0	1547.77	66	68.1	69.8	51.6	71.1	73.5	59.5	67.6	59.6	71.3	76.4	52.4	53.5	50.6	31.7		High	0.00521	0.05473	17
FALSE	High	[D].ITYQEPQGTQPAQQQQPCLYE.[I]	1xDBIA [C18]; 1xTMTPro [N-Term]	1.64545e-05	4.51323e-05	1	1	3	Q9Y6H1	Q9Y6H1 [97-117]		ITYQEPQGTQPAQQQQPCLYE	Coiled-coil-helix-coiled-coil-helix domain-containing protein 2 OS=Homo sapiens (Human) OX=9606 GN=CHCHD2 PE=1 SV=1	0	3050.52	1068.2	1083.8	989	682.3	899.2	923.4	705.6	971.7	851.5	908.3	922.9	655.5	555.3	659.5	449.5		High	5.499e-05	6.846e-06	49
FALSE	High	[K].VSSCTAAE.[G]	1xDBIA [C4]; 1xTMTPro [N-Term]	0.0291551	0.00372782	1	1	2	Q9NR09	Q9NR09 [1544-1551]		VSSCTAAE	Baculoviral IAP repeat-containing protein 6 OS=Homo sapiens (Human) OX=9606 GN=BIRC6 PE=1 SV=2	0	1367.72	344.4	348.6	338.4	255.8	300.3	284.3	279.1	332	290.4	307.8	313.3	273.1	232.2	241.8	153.8		High	0.002619	0.02008	1
FALSE	High	[E].NVGLHVPCGY.[L]	1xDBIA [C8]; 1xTMTPro [N-Term]	0.00175696	0.000418575	1	1	6	O15013	O15013 [140-149]		NVGLHVPCGY	Rho guanine nucleotide exchange factor 10 OS=Homo sapiens (Human) OX=9606 GN=ARHGEF10 PE=1 SV=4	0	1658.9	845.6	860.3	909	522.6	722	700	515.5	850.2	648.5	639.4	696.3	526.3	492.4	530.3	413.2		High	0.0002594	0.001037	20
FALSE	High	[R].TCSDGGPSSE.[L]	1xDBIA [C2]; 1xTMTPro [N-Term]	0.00153091	0.000418575	1	1	2	Q86YV5	Q86YV5 [769-778]		TCSDGGPSSE	Inactive tyrosine-protein kinase PRAG1 OS=Homo sapiens (Human) OX=9606 GN=PRAG1 PE=1 SV=4	0	1539.73	259.1	239.4	271	221.6	265.8	254	222.8	253.3	244.2	256.6	247.4	198.5	196.5	229.2	123.2		High	0.0002594	0.0008957	27
FALSE	High	[E].ASGCHYGVLTCGSCK.[V]	2xCarbamidomethyl [C11; C14]; 1xDBIA [C4]; 1xTMTPro [K15]; 1xTMTPro [N-Term]	5.78128e-10	4.51323e-05	1	2	2	P04150	P04150 [428-442]		ASGCHYGVLTCGSCK	Glucocorticoid receptor OS=Homo sapiens (Human) OX=9606 GN=NR3C1 PE=1 SV=1	0	2504.27	418.2	381.6	320.2	250.3	288.5	354.4	332.1	378.9	278	319.9	404.7	329.8	221.2	295	145.6		High	5.499e-05	1.207e-10	36
FALSE	High	[Y].IQDHGDGTHTITYIPLCPGAY.[T]	1xDBIA [C17]; 1xTMTPro [N-Term]	3.25715e-07	4.51323e-05	1	1	1	P21333	P21333 [1209-1229]		IQDHGDGTHTITYIPLCPGAY	Filamin-A OS=Homo sapiens (Human) OX=9606 GN=FLNA PE=1 SV=4	0	2872.46	160.6	137.2	160.9	88.3	145.1	140.1	100.7	149.2	95.8	106.1	134.6	95.1	96.2	100.2	73.3		High	5.499e-05	1.037e-07	25
FALSE	High	[F].SLPYCPGK.[T]	1xDBIA [C5]; 1xTMTPro [K8]; 1xTMTPro [N-Term]	0.00522862	0.000756868	2	2	2	Q16881; Q86VQ6	Q16881 [335-342]; Q86VQ6 [329-336]		SLPYCPGK	Thioredoxin reductase 1, cytoplasmic OS=Homo sapiens (Human) OX=9606 GN=TXNRD1 PE=1 SV=3 Thioredoxin reductase 3 OS=Homo sapiens (Human) OX=9606 GN=TXNRD3 PE=1 SV=4	0	1769.03	1589.9	1360.8	1556.2	794.7	1110.9	1200.8	840.1	1425.7	953	1087.9	1179.8	898.8	740.5	858.4	708.8	Shared	High	0.000508	0.003301	9
FALSE	High	[R].TAGAQPCVGTDTTE.[N]	1xDBIA [C7]; 1xTMTPro [N-Term]	2.09488e-05	4.51323e-05	1	1	8	Q14694	Q14694 [267-280]		TAGAQPCVGTDTTE	Ubiquitin carboxyl-terminal hydrolase 10 OS=Homo sapiens (Human) OX=9606 GN=USP10 PE=1 SV=2	0	1950.98	1628.1	1676	1672.9	1399.4	1738.8	1639	1431.8	1721.4	1611	1594.2	1627.3	1418.3	1272.3	1351.2	762.8		High	5.499e-05	8.867e-06	22
FALSE	High	[R].AGSGQDQCR.[K]	1xDBIA [C8]; 1xTMTPro [N-Term]	0.000307141	4.51323e-05	1	1	3	Q5TCQ9	Q5TCQ9 [1272-1280]		AGSGQDQCR	Membrane-associated guanylate kinase, WW and PDZ domain-containing protein 3 OS=Homo sapiens (Human) OX=9606 GN=MAGI3 PE=1 SV=3	0	1521.78	1287.3	1264.1	1205.1	941	1208.5	1079.1	997.5	1241.2	1011.6	1132.3	1189	1013.1	799.6	965.4	550.4		High	5.499e-05	0.0001569	8
FALSE	High	[E].QPGTACLSK.[F]	1xDBIA [C6]; 1xTMTPro [K9]; 1xTMTPro [N-Term]	0.00208631	0.000443408	1	1	4	Q9NQW6	Q9NQW6 [229-237]		QPGTACLSK	Anillin OS=Homo sapiens (Human) OX=9606 GN=ANLN PE=1 SV=2	0	1809.05	2016.1	2006.7	1902.7	1632	1981.4	1869.9	1704	1940	1773	1859.7	1848.5	1702.7	1420.2	1644.6	869.4		High	0.0003053	0.001249	16
FALSE	High	[R].NNEQPGLCGLSNLGNTCFMN.[S]	1xCarbamidomethyl [C8]; 1xDBIA [C17]; 1xTMTPro [N-Term]	1.39029e-05	4.51323e-05	1	1	2	Q9Y4E8	Q9Y4E8 [282-301]		NNEQPGLCGLSNLGNTCFMN	Ubiquitin carboxyl-terminal hydrolase 15 OS=Homo sapiens (Human) OX=9606 GN=USP15 PE=1 SV=3	0	2783.32	175.5	173.7	198.5	109.4	167.2	150.8	110.5	172.6	142.1	139.1	141.7	116	95.9	99.2	90.7		High	5.499e-05	5.723e-06	50
FALSE	High	[K].GNFVVDQMCE.[I]	1xDBIA [C9]; 1xTMTPro [N-Term]	0.000839698	0.000257308	1	1	4	O94782	O94782 [611-620]		GNFVVDQMCE	Ubiquitin carboxyl-terminal hydrolase 1 OS=Homo sapiens (Human) OX=9606 GN=USP1 PE=1 SV=1	0	1741.86	540.7	567.2	548.9	393	558.7	541.5	430.4	565	429.7	460.1	517.4	421.2	384.7	389.1	251.1		High	0.0001491	0.0004641	44
FALSE	High	[E].YCNVGTK.[T]	1xDBIA [C2]; 1xTMTPro [K7]; 1xTMTPro [N-Term]	0.00461564	0.000443408	1	1	2	Q8IZQ1	Q8IZQ1 [1944-1950]		YCNVGTK	WD repeat and FYVE domain-containing protein 3 OS=Homo sapiens (Human) OX=9606 GN=WDFY3 PE=1 SV=2	0	1688.96	1484.1	1517.5	1475.1	1276.8	1382.7	1375.4	1351.6	1488.6	1436.2	1448.2	1517.5	1388.3	1139.7	1199.9	675.4		High	0.0003314	0.002887	16
FALSE	High	[K].LFAPQQILQCSPAN.[-]	1xDBIA [C10]; 1xTMTPro [N-Term]	4.99274e-07	4.51323e-05	1	1	5	P04183	P04183 [221-234]		LFAPQQILQCSPAN	Thymidine kinase, cytosolic OS=Homo sapiens (Human) OX=9606 GN=TK1 PE=1 SV=2	0	2130.17	669.3	760.5	694.5	533.4	614	570	544	652	570.9	601.7	651.9	579.5	482.2	530.4	318.3		High	5.499e-05	1.638e-07	53
FALSE	High	[K].CSTPEEIK.[K]	1xDBIA [C1]; 1xTMTPro [K8]; 1xTMTPro [N-Term]	0.000809434	0.000257308	1	1	2	P60981	P60981 [23-30]		CSTPEEIK	Destrin OS=Homo sapiens (Human) OX=9606 GN=DSTN PE=1 SV=3	0	1811.02	1588.5	1648	1694.9	971.5	1385.4	1170.6	1091	1679.5	1340.5	1531.1	1453.6	1230.4	1027.9	1040.1	777.1		High	0.0001491	0.0004463	32
FALSE	High	[K].LTPGCEAE.[A]	1xDBIA [C5]; 1xTMTPro [N-Term]	0.0749516	0.00753299	1	1	1	P49327	P49327 [2355-2362]		LTPGCEAE	Fatty acid synthase OS=Homo sapiens (Human) OX=9606 GN=FASN PE=1 SV=3	0	1419.75	55.1	71.9	58.7	57.2	48.4	62.5	59.2	63	60.5	68.2	54.9	59.4	42.2	51.2	26.9		High	0.005407	0.05928	10
FALSE	High	[E].SDTDGAGGNSSSSAAMQSSCSSTSGGGGGGGGGGGGGK.[S]	1xDBIA [C20]; 1xTMTPro [K38]; 1xTMTPro [N-Term]	1.30288e-17	4.51323e-05	1	1	3	Q16204	Q16204 [8-45]		SDTDGAGGNSSSSAAMQSSCSSTSGGGGGGGGGGGGGK	Coiled-coil domain-containing protein 6 OS=Homo sapiens (Human) OX=9606 GN=CCDC6 PE=1 SV=2	0	3955.79	1763.5	1787.8	1771.1	1309.4	1563.3	1532.4	1408.5	1826.8	1529.4	1869.2	1764.3	1448.5	1248.8	1493.4	812.3		High	5.499e-05	8.35e-19	141
FALSE	High	[Y].GISLCQAILDE.[T]	1xDBIA [C5]; 1xTMTPro [N-Term]	0.000101772	4.51323e-05	1	1	3	P04083	P04083 [320-330]		GISLCQAILDE	Annexin A1 OS=Homo sapiens (Human) OX=9606 GN=ANXA1 PE=1 SV=2	0	1761.97	273.5	238.9	250.7	112.3	197.4	179.1	139.5	249.5	142.1	205.3	190	161.4	123.6	132.8	115		High	5.499e-05	4.799e-05	43
FALSE	High	[E].SDNCSGGDDDWTHLSSKE.[V]	1xDBIA [C4]; 1xTMTPro [K17]; 1xTMTPro [N-Term]	3.27718e-10	4.51323e-05	1	1	1	Q13501	Q13501 [328-345]		SDNCSGGDDDWTHLSSKE	Sequestosome-1 OS=Homo sapiens (Human) OX=9606 GN=SQSTM1 PE=1 SV=1	0	2857.36	475.1	578.9	612	465	791.1	897.5	457.2	795.6	280.7	386.7	691.5	484.4	293.4	482.1	280.8		High	5.499e-05	6.586e-11	28
FALSE	High	[K].FSGDLDDQTCRE.[D]	1xDBIA [C10]; 1xTMTPro [N-Term]	1.20654e-06	4.51323e-05	1	1	7	P05455	P05455 [236-247]		FSGDLDDQTCRE	Lupus La protein OS=Homo sapiens (Human) OX=9606 GN=SSB PE=1 SV=2	0	1985.96	1559.5	1806.7	2005.2	1589.2	2026.2	2165.7	1476.8	2028.5	1233.5	1525.5	1908.2	1443.3	1220	1396	921		High	5.499e-05	4.208e-07	43
FALSE	High	[K].LFTEYPCGSGNVYAGVLAVAR.[Q]	1xDBIA [C7]; 1xTMTPro [N-Term]	2.30902e-11	4.51323e-05	1	1	3	Q8IU81	Q8IU81 [274-294]		LFTEYPCGSGNVYAGVLAVAR	Interferon regulatory factor 2-binding protein 1 OS=Homo sapiens (Human) OX=9606 GN=IRF2BP1 PE=1 SV=1	0	2787.48	467.1	487.2	494.4	406.5	530.9	506.7	402.1	507.6	398.8	411.5	442	437.3	338.8	407.6	227.2		High	5.499e-05	3.873e-12	53
FALSE	High	[R].GEDAFCDPE.[D]	1xDBIA [C6]; 1xTMTPro [N-Term]	0.00131488	0.000418575	1	1	2	Q15058	Q15058 [1162-1170]		GEDAFCDPE	Kinesin-like protein KIF14 OS=Homo sapiens (Human) OX=9606 GN=KIF14 PE=1 SV=1	0	1582.74	115.6	100.1	100.8	70.7	97.9	83.3	79.9	88.5	100.6	97	102.6	81.5	64.6	77.9	46.3		High	0.0002594	0.0007593	39
FALSE	High	[K].CLDGIPF.[T]	1xDBIA [C1]; 1xTMTPro [N-Term]	0.0492531	0.00534268	1	1	2	Q96IF1	Q96IF1 [435-441]		CLDGIPF	LIM domain-containing protein ajuba OS=Homo sapiens (Human) OX=9606 GN=AJUBA PE=1 SV=1	0	1364.76	378.6	391.5	409.9	227.6	368	336.3	270.6	377.4	295.9	315.9	371.2	262.2	230.5	231.9	188.4		High	0.003674	0.03605	16
FALSE	High	[D].VDLCGPSIPR.[M]	1xDBIA [C4]; 1xTMTPro [N-Term]	2.27895e-05	4.51323e-05	1	1	5	Q9Y5Y2	Q9Y5Y2 [51-60]		VDLCGPSIPR	Cytosolic Fe-S cluster assembly factor NUBP2 OS=Homo sapiens (Human) OX=9606 GN=NUBP2 PE=1 SV=1	0	1656.94	326.9	334.7	362.5	265.4	292.2	308.2	274	313.7	309.9	295.3	316.3	262.1	235.7	252.4	166.7		High	5.499e-05	9.649e-06	19
FALSE	High	[E].HSLADCND.[I]	1xDBIA [C6]; 1xTMTPro [N-Term]	0.029869	0.00375551	1	1	2	Q5PRF9	Q5PRF9 [47-54]		HSLADCND	Protein Smaug homolog 2 OS=Homo sapiens (Human) OX=9606 GN=SAMD4B PE=1 SV=1	0	1474.73	275.6	304.6	310.9	238.6	287.4	275.4	248	282.6	256	266.4	309	249.3	216.3	232.6	143		High	0.002629	0.02066	16
FALSE	High	[K].NCVLLSRPE.[I]	1xDBIA [C2]; 1xTMTPro [N-Term]	0.00100287	0.000359979	1	1	2	O94855	O94855 [852-860]		NCVLLSRPE	Protein transport protein Sec24D OS=Homo sapiens (Human) OX=9606 GN=SEC24D PE=1 SV=2	0	1630.93	981.7	1118.4	1149.8	936.8	1069.8	974.6	942.8	1064.1	1040.6	1088.8	1025	957.7	839.7	903.9	529		High	0.0001956	0.000564	10
FALSE	High	[E].SLSSGLCK.[G]	1xDBIA [C7]; 1xTMTPro [K8]; 1xTMTPro [N-Term]	0.000412678	4.51323e-05	1	1	3	Q7LBC6	Q7LBC6 [563-570]		SLSSGLCK	Lysine-specific demethylase 3B OS=Homo sapiens (Human) OX=9606 GN=KDM3B PE=1 SV=2	0	1699.01	4201.6	4197.9	3958.3	3379.5	4418.7	4145.6	3463.2	4122.7	3457	3847.6	3797.4	3667.8	3109.4	3403.4	1821.5		High	5.499e-05	0.0002146	33
FALSE	High	[KR].NMMAACDPR.[H]	1xDBIA [C6]; 1xTMTPro [N-Term]	0.000310535	4.51323e-05	4	9	13	Q13509; A6NNZ2; Q9BUF5; P07437	Q13509 [298-306]; A6NNZ2 [298-306]; Q9BUF5 [298-306]; P07437 [298-306]		NMMAACDPR	Tubulin beta-3 chain OS=Homo sapiens (Human) OX=9606 GN=TUBB3 PE=1 SV=2 Tubulin beta 8B OS=Homo sapiens (Human) OX=9606 GN=TUBB8B PE=1 SV=1 Tubulin beta-6 chain OS=Homo sapiens (Human) OX=9606 GN=TUBB6 PE=1 SV=1 Tubulin beta chain OS=Homo sapiens (Human) OX=9606 GN=TUBB PE=1 SV=2	0	1608.8	679.2	703.9	683.7	519.5	621.4	559	556	686.1	665	653.8	704	525.7	481.7	512.8	314.7	Shared	High	5.499e-05	0.0001584	38
FALSE	High	[C].GSHCGVSIGE.[D]	1xDBIA [C4]; 1xTMTPro [N-Term]	0.0202156	0.00258711	1	1	2	P29401	P29401 [414-423]		GSHCGVSIGE	Transketolase OS=Homo sapiens (Human) OX=9606 GN=TKT PE=1 SV=3	0	1545.8	1053.5	941.3	890.7	493.6	837.5	816	561	960.9	635.7	671.3	740.2	614.9	465.2	526.6	410.4		High	0.001766	0.01354	5
FALSE	High	[A].TVSNNVPGSDFSIGADTALNTITDTCDR.[I]	1xDBIA [C26]; 1xTMTPro [N-Term]	1.76909e-09	4.51323e-05	1	1	2	Q01813	Q01813 [538-565]		TVSNNVPGSDFSIGADTALNTITDTCDR	ATP-dependent 6-phosphofructokinase, platelet type OS=Homo sapiens (Human) OX=9606 GN=PFKP PE=1 SV=2	0	3484.72	116.9	124.2	105.5	55.7	111	113.3	66.5	102.7	61.9	70.2	82.1	74.3	63.1	57.3	48.6		High	5.499e-05	3.97e-10	80
FALSE	High	[E].TLCAPQVCPLPL.[N]	1xCarbamidomethyl [C3]; 1xDBIA [C8]; 1xTMTPro [N-Term]	0.0134208	0.00177927	1	1	1	O15027	O15027 [668-679]		TLCAPQVCPLPL	Protein transport protein Sec16A OS=Homo sapiens (Human) OX=9606 GN=SEC16A PE=1 SV=4	0	1912.07	269.9	260.5	295.6	153.9	213.8	199.6	169.1	236.5	172.1	188.4	199.7	157.2	138.7	156.9	136.3		High	0.001193	0.008782	7
FALSE	High	[E].GADHSCTMGDAE.[E]	1xOxidation [M8]; 1xDBIA [C6]; 1xTMTPro [N-Term]	0.00967625	0.00112057	1	1	1	Q12802	Q12802 [1164-1175]		GADHSCTMGDAE	A-kinase anchor protein 13 OS=Homo sapiens (Human) OX=9606 GN=AKAP13 PE=1 SV=2	0	1809.81	102.4	94.6	87.6	67.9	91.7	88.1	75.6	91.6	66.9	71.4	88.1	80.7	58.7	72.3	40.5		High	0.0007945	0.00626	8
FALSE	High	[S].NRPGPTPGCQLPR.[P]	1xDBIA [C9]; 1xTMTPro [N-Term]	0.00637108	0.000798928	1	1	2	P50613	P50613 [297-309]		NRPGPTPGCQLPR	Cyclin-dependent kinase 7 OS=Homo sapiens (Human) OX=9606 GN=CDK7 PE=1 SV=1	0	1993.11	616.7	674.7	790.2	570.4	628.7	569.9	526.6	643.5	565.2	532	625.4	493.5	530.6	505.6	365		High	0.0005645	0.004046	15
FALSE	High	[S].ATMSGVTTCLR.[F]	1xDBIA [C9]; 1xTMTPro [N-Term]	4.48708e-07	4.51323e-05	2	7	8	A6NNZ2; P07437	A6NNZ2 [231-241]; P07437 [231-241]		ATMSGVTTCLR	Tubulin beta 8B OS=Homo sapiens (Human) OX=9606 GN=TUBB8B PE=1 SV=1 Tubulin beta chain OS=Homo sapiens (Human) OX=9606 GN=TUBB PE=1 SV=2	0	1739.95	2912.5	2708.4	2573.9	1981.2	2150.7	2420.3	2123.7	2601.8	2355.4	2420.1	2703.9	1943	1763.7	2065.3	1189.2	Shared	High	5.499e-05	1.461e-07	31
FALSE	High	[E].DDICILNHE.[K]	1xDBIA [C4]; 1xTMTPro [N-Term]	0.0230649	0.00311265	1	1	2	Q9H6S1	Q9H6S1 [7-15]		DDICILNHE	5-azacytidine-induced protein 2 OS=Homo sapiens (Human) OX=9606 GN=AZI2 PE=1 SV=1	0	1671.87	23.7	27.9	28.3	20.6	25.8	22.2	23.2	22.2	27.4	30.8	25.4	22.3	24.1	21.1	13.1		High	0.002175	0.01555	3
FALSE	High	[Y].SWASLACVK.[A]	1xDBIA [C7]; 1xTMTPro [K9]; 1xTMTPro [N-Term]	2.04835e-05	4.51323e-05	1	2	3	Q8IUC4	Q8IUC4 [340-348]		SWASLACVK	Rhophilin-2 OS=Homo sapiens (Human) OX=9606 GN=RHPN2 PE=1 SV=1	0	1869.09	837.8	766.3	761.7	487.9	611.9	660.1	557.7	739.7	573.4	682.7	705.1	551.8	468.4	525.9	352.4		High	5.499e-05	8.659e-06	25
FALSE	High	[E].SDCAFEPD.[Y]	1xDBIA [C3]; 1xTMTPro [N-Term]	0.00985413	0.00118682	1	1	2	Q9HCD6	Q9HCD6 [53-60]		SDCAFEPD	Protein TANC2 OS=Homo sapiens (Human) OX=9606 GN=TANC2 PE=1 SV=3	0	1483.71	231.8	228.6	229.8	203.1	212	207	206.4	233.6	212.7	223.8	225.9	186.3	170.4	179.8	106.4		High	0.0008249	0.006381	26
FALSE	High	[E].LIASTFVDQCK.[T]	1xDBIA [C10]; 1xTMTPro [K11]; 1xTMTPro [N-Term]	2.33394e-08	4.51323e-05	1	1	6	Q9UBB4	Q9UBB4 [274-284]		LIASTFVDQCK	Ataxin-10 OS=Homo sapiens (Human) OX=9606 GN=ATXN10 PE=1 SV=1	0	2129.23	1913.4	1864.1	1871.6	1552.5	1649.7	1697.5	1663.4	1906.5	1674.4	1803.4	1925	1658	1471	1546.3	867.2		High	5.499e-05	6.234e-09	52
FALSE	High	[D].CHTAHIACK.[F]	2xDBIA [C1; C8]; 1xTMTPro [K9]; 1xTMTPro [N-Term]	1.47463e-07	4.51323e-05	2	2	36	Q05639; P68104	Q05639 [363-371]; P68104 [363-371]		CHTAHIACK	Elongation factor 1-alpha 2 OS=Homo sapiens (Human) OX=9606 GN=EEF1A2 PE=1 SV=1 Elongation factor 1-alpha 1 OS=Homo sapiens (Human) OX=9606 GN=EEF1A1 PE=1 SV=1	0	2184.24	9983	9982.2	9702.4	10006.3	9249.7	9606	9742.6	10199.2	11885.9	12456.1	11371.1	9091.7	8799.4	9642	4497.9	Shared	High	5.499e-05	4.465e-08	25
FALSE	High	[R].MTLPCMYDQCK.[H]	2xDBIA [C5; C10]; 1xTMTPro [K11]; 1xTMTPro [N-Term]	9.52862e-07	4.51323e-05	1	1	2	P04150	P04150 [634-644]		MTLPCMYDQCK	Glucocorticoid receptor OS=Homo sapiens (Human) OX=9606 GN=NR3C1 PE=1 SV=1	0	2533.33	1497.2	1410	1430.7	995.1	1102.7	1233.9	1122.3	1374.3	1184.7	1325.9	1353.6	1038.8	931.1	1007	664.2		High	5.499e-05	3.266e-07	34
FALSE	High	[E].STNNCQAAK.[Q]	1xDBIA [C5]; 1xTMTPro [K9]; 1xTMTPro [N-Term]	1.44605e-05	4.51323e-05	1	1	2	Q9P215	Q9P215 [214-222]		STNNCQAAK	Pogo transposable element with KRAB domain OS=Homo sapiens (Human) OX=9606 GN=POGK PE=1 SV=2	0	1841.02	1240.9	1362.5	1363.5	1275.7	1443.5	1472.5	1186.6	1376.2	1209.8	1281.4	1308.7	1363.3	1161.5	1234.9	633.3		High	5.499e-05	5.97e-06	8
FALSE	High	[E].TTQCPSYAR.[E]	1xDBIA [C4]; 1xTMTPro [N-Term]	0.00420029	0.000443408	1	1	2	Q562E7	Q562E7 [195-203]		TTQCPSYAR	WD repeat-containing protein 81 OS=Homo sapiens (Human) OX=9606 GN=WDR81 PE=1 SV=2	0	1626.86	1104	1201.5	1191.6	1053.6	1154.3	1053.2	1071.3	1165.5	1133.5	1160.9	1161.2	1011.3	961	990.5	553.6		High	0.0003314	0.002627	3
FALSE	High	[N].SYVVIMNGSCVE.[V]	1xDBIA [C10]; 1xTMTPro [N-Term]	1.48723e-05	4.51323e-05	1	1	7	Q13085	Q13085 [692-703]		SYVVIMNGSCVE	Acetyl-CoA carboxylase 1 OS=Homo sapiens (Human) OX=9606 GN=ACACA PE=1 SV=2	0	1900.98	1439.7	1356.5	1430.7	958.3	1209.4	1249.5	1025.6	1357.7	1125.8	1188.4	1276.9	1043.1	912	1011.5	664.9		High	5.499e-05	6.153e-06	38
FALSE	High	[F].LSCIAMMCNE.[F]	1xCarbamidomethyl [C8]; 1xDBIA [C3]; 1xTMTPro [N-Term]	0.000875615	0.000257308	1	1	6	P26447	P26447 [79-88]		LSCIAMMCNE	Protein S100-A4 OS=Homo sapiens (Human) OX=9606 GN=S100A4 PE=1 SV=1	0	1771.85	1398	1394.1	1385.5	742.3	1139	1013.4	809.1	1232.1	894.9	1015.1	1075.5	838.3	720.7	710.8	644.3		High	0.0001491	0.0004862	13
FALSE	High	[K].DCPTPAPGLLSL.[S]	1xDBIA [C2]; 1xTMTPro [N-Term]	0.00836412	0.00100065	1	1	4	Q15477	Q15477 [200-211]		DCPTPAPGLLSL	Helicase SKI2W OS=Homo sapiens (Human) OX=9606 GN=SKIV2L PE=1 SV=3	0	1783.99	136.3	124.4	128.8	60.2	114.2	99.6	60.3	112.8	76.1	85.4	100.3	65.1	59.2	68.9	59.9		High	0.0007436	0.00536	14
FALSE	High	[R].LPLCSLPGEPGNGPDQQLQR.[S]	1xDBIA [C4]; 1xTMTPro [N-Term]	8.19136e-10	4.51323e-05	1	1	3	Q96GX2	Q96GX2 [72-91]		LPLCSLPGEPGNGPDQQLQR	Ataxin-7-like protein 3B OS=Homo sapiens (Human) OX=9606 GN=ATXN7L3B PE=1 SV=2	0	2719.45	218	199.5	197.5	153.9	185.6	174.5	169.6	192.8	168.2	202.3	207.1	170.9	141.6	131.4	91.9		High	5.499e-05	1.751e-10	57
FALSE	High	[L].SANPCPH.[C]	1xDBIA [C5]; 1xTMTPro [N-Term]	0.0369801	0.00452004	1	1	2	P78395	P78395 [483-489]		SANPCPH	Melanoma antigen preferentially expressed in tumors OS=Homo sapiens (Human) OX=9606 GN=PRAME PE=1 SV=1	0	1325.7	590.1	546.9	521.3	358.5	536.2	498.5	398	548.7	402.8	402	445.7	396.2	325.1	374.7	242.6		High	0.003135	0.02603	11
FALSE	High	[E].SCKPTATEPLFK.[K]	1xDBIA [C2]; 2xTMTPro [K3; K12]; 1xTMTPro [N-Term]	2.37767e-07	4.51323e-05	1	1	3	Q9UKK3	Q9UKK3 [1292-1303]		SCKPTATEPLFK	Protein mono-ADP-ribosyltransferase PARP4 OS=Homo sapiens (Human) OX=9606 GN=PARP4 PE=1 SV=3	0	2530.49	2136.9	2054	1962.2	1511.3	2028.9	1863.2	1640	1932.1	1752.2	1977	2053.2	1738.9	1536.8	1739	914.5		High	5.499e-05	7.428e-08	17
FALSE	High	[K].SADDAGCQLQE.[L]	1xDBIA [C7]; 1xTMTPro [N-Term]	5.0554e-05	4.51323e-05	1	1	4	Q14149	Q14149 [688-698]		SADDAGCQLQE	MORC family CW-type zinc finger protein 3 OS=Homo sapiens (Human) OX=9606 GN=MORC3 PE=1 SV=3	0	1736.84	392.3	372.9	382.4	310.3	442.8	390.1	330.1	377	336.3	346.1	349.5	306.6	309.6	303.6	178.3		High	5.499e-05	2.27e-05	32
FALSE	High	[R].AIASCAAMVPL.[L]	1xDBIA [C5]; 1xTMTPro [N-Term]	0.00012582	4.51323e-05	1	1	4	Q9NR09	Q9NR09 [4401-4411]		AIASCAAMVPL	Baculoviral IAP repeat-containing protein 6 OS=Homo sapiens (Human) OX=9606 GN=BIRC6 PE=1 SV=2	0	1646.93	40.2	34.6	38.5	24.3	33.2	29.3	24.9	37.5	30.1	27.2	37.1	23.1	25.9	27.4	18		High	5.499e-05	5.991e-05	27
FALSE	High	[S].SCPGGTK.[S]	1xDBIA [C2]; 1xTMTPro [K7]; 1xTMTPro [N-Term]	0.0134208	0.00177927	1	1	3	Q9NXC5	Q9NXC5 [798-804]		SCPGGTK	GATOR complex protein MIOS OS=Homo sapiens (Human) OX=9606 GN=MIOS PE=1 SV=2	0	1553.9	645.8	669.8	683.4	565.4	597.7	598.8	554.8	637.5	575.7	635	669.5	577.8	468.9	535.8	318.9		High	0.001193	0.008784	22
FALSE	High	[E].QATTSAQVACLYR.[K]	1xDBIA [C10]; 1xTMTPro [N-Term]	4.83791e-09	4.51323e-05	1	1	7	P18858	P18858 [886-898]		QATTSAQVACLYR	DNA ligase 1 OS=Homo sapiens (Human) OX=9606 GN=LIG1 PE=1 SV=1	0	2012.09	4045.1	4169.1	4215.5	3486.7	4148.4	4100.3	3663.6	4064.4	3550.8	3933.4	4103.3	3749.9	3350	3653.2	1967.3		High	5.499e-05	1.163e-09	43
FALSE	High	[E].AEEPDCIISE.[A]	1xDBIA [C6]; 1xTMTPro [N-Term]	0.0146934	0.00188942	1	1	2	Q6XZF7	Q6XZF7 [346-355]		AEEPDCIISE	Dynamin-binding protein OS=Homo sapiens (Human) OX=9606 GN=DNMBP PE=1 SV=1	0	1705.86	65	54.4	62.5	54.9	64.7	66.6	51.5	58.3	65.1	65	54.9	50.8	51.1	50.7	29.2		High	0.001339	0.009675	8
FALSE	High	[R].FCAFVQE.[A]	1xDBIA [C2]; 1xTMTPro [N-Term]	0.0315445	0.00379942	1	1	4	Q92888	Q92888 [536-542]		FCAFVQE	Rho guanine nucleotide exchange factor 1 OS=Homo sapiens (Human) OX=9606 GN=ARHGEF1 PE=1 SV=2	0	1443.76	141.3	137.9	155.3	118.4	136.6	125.1	117.8	147.8	126	128.7	148.4	131.6	111.6	118.3	72.5		High	0.002652	0.02186	14
FALSE	High	[K].TIDAGCKPY.[M]	1xDBIA [C6]; 1xTMTPro [K7]; 1xTMTPro [N-Term]	0.00115419	0.000418575	1	1	3	P52564	P52564 [211-219]		TIDAGCKPY	Dual specificity mitogen-activated protein kinase kinase 6 OS=Homo sapiens (Human) OX=9606 GN=MAP2K6 PE=1 SV=1	0	1872.05	3465.7	3461.8	3453.1	2576.7	2939	2983.4	2768.1	3269.8	2841.2	3252.5	3381.9	2813.8	2356.8	2679.4	1613.7		High	0.0002594	0.000659	2
FALSE	High	[R].HHVPQQCNK.[M]	1xDBIA [C7]; 1xTMTPro [K9]; 1xTMTPro [N-Term]	0.00170177	0.000418575	1	1	6	Q9NR09	Q9NR09 [3667-3675]		HHVPQQCNK	Baculoviral IAP repeat-containing protein 6 OS=Homo sapiens (Human) OX=9606 GN=BIRC6 PE=1 SV=2	0	1995.12	290.3	301.1	321.4	244.1	285.9	266.1	243.2	298.2	264.1	308.4	274	233.4	216.3	249.1	150.2		High	0.0002594	0.001003	14
FALSE	High	[R].AVHQCDR.[G]	1xDBIA [C5]; 1xTMTPro [N-Term]	0.0207065	0.00269603	1	1	4	Q9Y5Y2	Q9Y5Y2 [68-74]		AVHQCDR	Cytosolic Fe-S cluster assembly factor NUBP2 OS=Homo sapiens (Human) OX=9606 GN=NUBP2 PE=1 SV=1	0	1428.77	137	115.9	101	66.7	111.9	105.2	109.6	121	97.7	107.3	122.6	93.4	83.6	92.8	47.2		High	0.00188	0.01384	33
FALSE	High	[R].ILYSFCTAFK.[R]	1xDBIA [C6]; 1xTMTPro [K10]; 1xTMTPro [N-Term]	0.000561505	4.51323e-05	1	1	1	Q5R372	Q5R372 [243-252]		ILYSFCTAFK	Rab GTPase-activating protein 1-like OS=Homo sapiens (Human) OX=9606 GN=RABGAP1L PE=1 SV=1	0	2097.21	128.9	109.6	123.4	119.5	111	116.1	123.4	127.9	111.1	112	124.6	130.1	107	120	57.7		High	5.499e-05	0.0002999	26
FALSE	High	[K].GHSACEPE.[N]	1xDBIA [C5]; 1xTMTPro [N-Term]	0.0199744	0.00253155	1	1	4	Q9ULX3	Q9ULX3 [143-150]		GHSACEPE	RNA-binding protein NOB1 OS=Homo sapiens (Human) OX=9606 GN=NOB1 PE=1 SV=1	0	1429.71	659.7	508.1	546.6	446	493.3	535.6	472.6	610	513.1	585.1	589.2	483.1	384.4	465.3	255.9		High	0.001738	0.01333	4
FALSE	High	[E].IRPQDCPISR.[V]	1xDBIA [C6]; 1xTMTPro [N-Term]	0.00461564	0.000443408	1	1	2	Q9UET6	Q9UET6 [290-299]		IRPQDCPISR	Putative tRNA (cytidine(32)/guanosine(34)-2'-O)-methyltransferase OS=Homo sapiens (Human) OX=9606 GN=FTSJ1 PE=1 SV=2	0	1785.01	370.6	355.1	360.5	287.2	352.1	294.8	293	352.1	300.4	315.1	357.7	297.9	253.7	283.3	168.9		High	0.0003314	0.0029	26
FALSE	High	[R].TQSPGGCSAE.[A]	1xDBIA [C7]; 1xTMTPro [N-Term]	0.00117236	0.000418575	1	1	2	Q96MH2	Q96MH2 [74-83]		TQSPGGCSAE	Protein HEXIM2 OS=Homo sapiens (Human) OX=9606 GN=HEXIM2 PE=1 SV=1	0	1536.76	338.1	331.6	372.9	268.4	355.8	307.3	323.8	333.7	320.8	316.2	290.3	286.4	282.8	278.8	174.8		High	0.0002594	0.0006695	13
FALSE	High	[R].ASGPDGECD.[S]	1xDBIA [C8]; 1xTMTPro [N-Term]	0.00516671	0.000756868	1	1	2	Q9BWU0	Q9BWU0 [217-225]		ASGPDGECD	Kanadaptin OS=Homo sapiens (Human) OX=9606 GN=SLC4A1AP PE=1 SV=1	0	1450.68	255.7	217.8	257.5	210.8	262.9	263.8	228.5	238.5	220.5	206.1	225.7	223	197.6	206.1	120.8		High	0.0004741	0.003257	11
FALSE	High	[C].SSQSSSSGICTD.[F]	1xDBIA [C10]; 1xTMTPro [N-Term]	6.95739e-05	4.51323e-05	1	1	2	Q7Z6Z7	Q7Z6Z7 [3376-3387]		SSQSSSSGICTD	E3 ubiquitin-protein ligase HUWE1 OS=Homo sapiens (Human) OX=9606 GN=HUWE1 PE=1 SV=3	0	1758.85	499.9	524.3	531.7	349.7	465.2	427.8	358.2	479.8	345.2	384	407.7	360.2	293.7	327.4	249.5		High	5.499e-05	3.193e-05	28
FALSE	High	[N].SNQVNLASCCVMPPDLTAFAK.[Q]	2xDBIA [C9; C10]; 1xTMTPro [K21]; 1xTMTPro [N-Term]	4.97579e-09	4.51323e-05	1	1	3	P48507	P48507 [185-205]		SNQVNLASCCVMPPDLTAFAK	Glutamate--cysteine ligase regulatory subunit OS=Homo sapiens (Human) OX=9606 GN=GCLM PE=1 SV=1	0	3409.83	482.6	489.1	499.2	335.2	381.1	393.1	372.2	505	410.2	433.1	432.3	369.4	307.5	343.3	234.3		High	5.499e-05	1.2e-09	31
FALSE	High	[S].GVTTCLR.[F]	1xDBIA [C5]; 1xTMTPro [N-Term]	0.0341458	0.004127	2	7	7	A6NNZ2; P07437	A6NNZ2 [235-241]; P07437 [235-241]		GVTTCLR	Tubulin beta 8B OS=Homo sapiens (Human) OX=9606 GN=TUBB8B PE=1 SV=1 Tubulin beta chain OS=Homo sapiens (Human) OX=9606 GN=TUBB PE=1 SV=2	0	1349.79	1370.4	1289.3	1258.1	909.7	1064.2	1139.7	1117.2	1286.9	1095.1	1115	1286.5	958.9	855.3	928.5	590.6	Shared	High	0.002883	0.0239	19
FALSE	High	[E].SSCDQNADWFIASDVAPQEK.[S]	1xDBIA [C3]; 1xTMTPro [K20]; 1xTMTPro [N-Term]	6.03685e-11	4.51323e-05	1	1	1	Q8IW35	Q8IW35 [674-693]		SSCDQNADWFIASDVAPQEK	Centrosomal protein of 97 kDa OS=Homo sapiens (Human) OX=9606 GN=CEP97 PE=1 SV=1	0	3115.57	133.1	151.6	148.3	103.4	139.5	136.1	114.1	148	116.7	160.4	159.6	129.8	92.8	108.5	69.6		High	5.499e-05	1.08e-11	50
FALSE	High	[D].LSPYPCHPPK.[T]	1xDBIA [C6]; 1xTMTPro [K10]; 1xTMTPro [N-Term]	2.26619e-05	4.51323e-05	1	1	1	Q15003	Q15003 [588-597]		LSPYPCHPPK	Condensin complex subunit 2 OS=Homo sapiens (Human) OX=9606 GN=NCAPH PE=1 SV=3	0	2043.17	443.9	433.1	432.3	351.7	406.4	388.2	367.9	436.7	359.6	430.7	409.1	398.2	308.3	350.7	203		High	5.499e-05	9.611e-06	14
FALSE	High	[L].CLPGSGSVLLDPCTGSTISE.[T]	2xDBIA [C1; C13]; 1xTMTPro [N-Term]	0.000120329	4.51323e-05	1	1	2	Q14C86	Q14C86 [690-709]		CLPGSGSVLLDPCTGSTISE	GTPase-activating protein and VPS9 domain-containing protein 1 OS=Homo sapiens (Human) OX=9606 GN=GAPVD1 PE=1 SV=2	0	2832.48	29	30	31.6	19	24.2	22.6	19.6	30.9	28.5	25.9	23.1	23.9	17.2	17.2	14.8		High	5.499e-05	5.717e-05	41
FALSE	High	[E].DSQAEDSDEDSLCNK.[L]	1xDBIA [C13]; 1xTMTPro [K15]; 1xTMTPro [N-Term]	5.64028e-08	4.51323e-05	1	1	1	Q5T4S7	Q5T4S7 [1646-1660]		DSQAEDSDEDSLCNK	E3 ubiquitin-protein ligase UBR4 OS=Homo sapiens (Human) OX=9606 GN=UBR4 PE=1 SV=1	0	2560.23	77.4	81.6	92.7	78	66.2	69.1	80	77.8	72.1	83.1	85.5	60.4	63.5	63.8	43.6		High	5.499e-05	1.6e-08	47
FALSE	High	[N].MSTSSPCAAE.[L]	1xDBIA [C7]; 1xTMTPro [N-Term]	0.0034869	0.000443408	1	1	2	Q71RC2	Q71RC2 [542-551]		MSTSSPCAAE	La-related protein 4 OS=Homo sapiens (Human) OX=9606 GN=LARP4 PE=1 SV=3	0	1583.77	658.1	733.1	727.6	459.8	710	614.9	478.8	661.7	536.6	574.8	612.5	512.7	479.5	483.1	342		High	0.0003053	0.002154	7
FALSE	High	[E].EFPLVPICVADK.[I]	1xDBIA [C8]; 1xTMTPro [K12]; 1xTMTPro [N-Term]	2.57654e-06	4.51323e-05	1	1	2	Q07864	Q07864 [1605-1616]		EFPLVPICVADK	DNA polymerase epsilon catalytic subunit A OS=Homo sapiens (Human) OX=9606 GN=POLE PE=1 SV=5	0	2235.31	814.5	812.5	870.9	582.6	903	856.9	620.9	888.4	634.6	722.1	729.8	642	562.4	631.5	409.6		High	5.499e-05	9.453e-07	30
FALSE	High	[E].LFSTCVTNGPFIMSSN.[S]	1xDBIA [C5]; 1xTMTPro [N-Term]	2.60567e-06	4.51323e-05	1	1	3	P26599	P26599 [19-34]		LFSTCVTNGPFIMSSN	Polypyrimidine tract-binding protein 1 OS=Homo sapiens (Human) OX=9606 GN=PTBP1 PE=1 SV=1	0	2318.18	218.7	226.8	269.5	163.7	267.1	238.4	189.6	237.8	160.8	152.1	176.2	190.2	182.1	184.8	126.8		High	5.499e-05	9.544e-07	53
FALSE	High	[E].CVTNITLANVIR.[Q]	1xDBIA [C1]; 1xTMTPro [N-Term]	1.67526e-08	4.51323e-05	1	1	4	Q9Y6W5	Q9Y6W5 [27-38]		CVTNITLANVIR	Wiskott-Aldrich syndrome protein family member 2 OS=Homo sapiens (Human) OX=9606 GN=WASF2 PE=1 SV=3	0	1917.13	809	788.5	862.4	741.9	768.6	767.5	719.5	860	821.5	798.2	818.1	698.5	684.7	745.4	406.1		High	5.499e-05	4.385e-09	37
FALSE	High	[N].CATSGVVGLVNCLR.[R]	1xCarbamidomethyl [C12]; 1xDBIA [C1]; 1xTMTPro [N-Term]	6.80469e-10	4.51323e-05	1	1	2	P49327	P49327 [1448-1461]		CATSGVVGLVNCLR	Fatty acid synthase OS=Homo sapiens (Human) OX=9606 GN=FASN PE=1 SV=3	0	2049.13	1108.9	1274.6	1248.4	767.4	1098.9	988.2	802.5	1203.4	976.2	1027.6	1042.1	906.5	742.1	803.7	588.1		High	5.499e-05	1.435e-10	41
FALSE	High	[R].SSPSIICMPK.[Q]	1xDBIA [C7]; 1xTMTPro [K10]; 1xTMTPro [N-Term]	4.75306e-05	4.51323e-05	1	1	3	Q9NZN8	Q9NZN8 [169-178]		SSPSIICMPK	CCR4-NOT transcription complex subunit 2 OS=Homo sapiens (Human) OX=9606 GN=CNOT2 PE=1 SV=1	0	1967.13	1029.5	1057.8	1049.6	887.7	997.3	944.2	907.4	1026.6	925.2	1007.6	1050.3	882.7	744.5	812.5	494.7		High	5.499e-05	2.122e-05	30
FALSE	High	[E].TGSDNQPLGNNQQSNCE.[Y]	1xDBIA [C16]; 1xTMTPro [N-Term]	1.02076e-05	4.51323e-05	1	1	2	P68543	P68543 [18-34]		TGSDNQPLGNNQQSNCE	UBX domain-containing protein 2A OS=Homo sapiens (Human) OX=9606 GN=UBXN2A PE=1 SV=1	0	2406.13	89.1	105.5	116	71	90.8	88.2	72.4	104.3	104.8	93.5	102.7	81.7	78.3	75.1	54.7		High	5.499e-05	4.094e-06	45
FALSE	High	[R].VLCPINYPLSPTR.[F]	1xDBIA [C3]; 1xTMTPro [N-Term]	2.63711e-05	4.51323e-05	1	1	4	Q96LD4	Q96LD4 [452-464]		VLCPINYPLSPTR	E3 ubiquitin-protein ligase TRIM47 OS=Homo sapiens (Human) OX=9606 GN=TRIM47 PE=1 SV=2	0	2073.18	1827.6	1815.8	1730	1367.2	1626.9	1649.3	1478.7	1755.5	1558.6	1674.7	1683.7	1509.1	1277.2	1377.7	816.9		High	5.499e-05	1.13e-05	43
FALSE	High	[K].MSCMDNK.[D]	1xDBIA [C3]; 1xTMTPro [K7]; 1xTMTPro [N-Term]	0.00415129	0.000443408	1	1	3	P21333	P21333 [1400-1406]		MSCMDNK	Filamin-A OS=Homo sapiens (Human) OX=9606 GN=FLNA PE=1 SV=4	0	1732.9	3595.3	3720.3	3693.4	3184.9	3313.4	3426.5	3082.3	3505.7	3189.9	3588.1	3772.4	3390.7	2685.7	3139.8	1744.2		High	0.0003314	0.002592	12
FALSE	High	[G].GSSYVDFLCCVHKE.[I]	2xDBIA [C9; C10]; 1xTMTPro [K13]; 1xTMTPro [N-Term]	3.32554e-08	4.51323e-05	1	1	3	O94855	O94855 [1013-1026]		GSSYVDFLCCVHKE	Protein transport protein Sec24D OS=Homo sapiens (Human) OX=9606 GN=SEC24D PE=1 SV=2	0	2787.48	1926.7	1967.6	2011.8	2060.7	1902.8	2024.8	2023.1	1926.2	1877.5	2098.2	2137	2006.6	1800.4	2047.5	950.1		High	5.499e-05	9.107e-09	38
FALSE	High	[E].TSDLCYTAE.[K]	1xDBIA [C5]; 1xTMTPro [N-Term]	0.0199744	0.00253155	1	1	4	P46821	P46821 [2061-2069]		TSDLCYTAE	Microtubule-associated protein 1B OS=Homo sapiens (Human) OX=9606 GN=MAP1B PE=1 SV=2	0	1602.8	435.3	456.3	461.4	347.5	428.2	380.7	366.3	468.1	413.7	424.7	405	366.1	335.1	333.8	218.1		High	0.001738	0.01336	18
FALSE	High	[R].DQSAQCTASK.[S]	1xDBIA [C6]; 1xTMTPro [K10]; 1xTMTPro [N-Term]	1.24792e-06	4.51323e-05	1	1	3	Q7Z6Z7	Q7Z6Z7 [2716-2725]		DQSAQCTASK	E3 ubiquitin-protein ligase HUWE1 OS=Homo sapiens (Human) OX=9606 GN=HUWE1 PE=1 SV=3	0	1943.05	517.6	508.1	483.5	389	531	482.5	416.9	501.6	413.9	478.3	463.3	405.1	382.4	413.7	228.5		High	5.499e-05	4.359e-07	38
FALSE	High	[PD].LDSSCKE.[SA]	1xDBIA [C5]; 1xTMTPro [K6]; 1xTMTPro [N-Term]	0.0830056	0.00810244	2	2	2	Q9Y6Q9; P31948	Q9Y6Q9 [642-648]; P31948 [457-463]		LDSSCKE	Nuclear receptor coactivator 3 OS=Homo sapiens (Human) OX=9606 GN=NCOA3 PE=1 SV=1 Stress-induced-phosphoprotein 1 OS=Homo sapiens (Human) OX=9606 GN=STIP1 PE=1 SV=1	0	1685.94	1470	1516.4	1678.8	1366.6	1623	1949.9	1273.1	1890.8	1098.5	1375.4	1681.1	1329.8	1044.8	1259.2	794.7	Shared	High	0.005886	0.06685	7
FALSE	High	[E].VGGSGGCLEER.[T]	1xDBIA [C7]; 1xTMTPro [N-Term]	1.27795e-05	4.51323e-05	1	1	5	Q9NPA3	Q9NPA3 [56-66]		VGGSGGCLEER	Mid1-interacting protein 1 OS=Homo sapiens (Human) OX=9606 GN=MID1IP1 PE=1 SV=1	0	1663.88	276.4	301.8	262.7	213.9	259.4	245.5	209.8	247.3	245.5	241.9	253.4	197.9	193.1	215.4	124.3		High	5.499e-05	5.208e-06	10
FALSE	High	[E].ITSVSTACQQLE.[V]	1xDBIA [C8]; 1xTMTPro [N-Term]	5.40713e-05	4.51323e-05	1	1	5	Q8IXH7	Q8IXH7 [188-199]		ITSVSTACQQLE	Negative elongation factor C/D OS=Homo sapiens (Human) OX=9606 GN=NELFCD PE=1 SV=2	0	1880.01	592.1	604.1	622.6	538.8	676.5	672.3	557.3	624.3	576.5	615.5	602.4	557	495.4	547.4	294.8		High	5.499e-05	2.441e-05	35
FALSE	High	[K].VDRPYDSLPTSQTCFFQLR.[L]	1xDBIA [C14]; 1xTMTPro [N-Term]	1.16974e-11	4.51323e-05	1	1	3	Q15751	Q15751 [4798-4816]		VDRPYDSLPTSQTCFFQLR	Probable E3 ubiquitin-protein ligase HERC1 OS=Homo sapiens (Human) OX=9606 GN=HERC1 PE=1 SV=2	0	2873.49	2329.6	2434.3	2430.6	2171.7	2156.9	2358	2149.5	2401.9	2255.1	2528.8	2506.1	2375.1	2092.5	2347.7	1153.5		High	5.499e-05	1.875e-12	53
FALSE	High	[C].CIVTSTYGWTANME.[RQ]	1xOxidation [M13]; 1xDBIA [C1]; 1xTMTPro [N-Term]	0.000247752	4.51323e-05	2	3	2	P07900; P08238	P07900 [598-611]; P08238 [590-603]		CIVTSTYGWTANME	Heat shock protein HSP 90-alpha OS=Homo sapiens (Human) OX=9606 GN=HSP90AA1 PE=1 SV=5 Heat shock protein HSP 90-beta OS=Homo sapiens (Human) OX=9606 GN=HSP90AB1 PE=1 SV=4	0	2192.07	2119.3	2017.7	2214.8	2124	2033.3	1915.2	2405.9	2240.8	2367.1	2247.5	2539.7	2208.2	2050	1605.9	1051.2	Shared	High	5.499e-05	0.0001245	3
FALSE	High	[K].GYVCGAGPGEGPAADPLHQAMR.[A]	1xDBIA [C4]; 1xTMTPro [N-Term]	2.10113e-07	4.51323e-05	1	1	1	Q92843	Q92843 [26-47]		GYVCGAGPGEGPAADPLHQAMR	Bcl-2-like protein 2 OS=Homo sapiens (Human) OX=9606 GN=BCL2L2 PE=1 SV=2	0	2754.38	444.9	449.9	466.3	346.8	431.3	425.1	384	437	393.1	442.7	451.3	368.1	310.4	354.1	221.4		High	5.499e-05	6.507e-08	39
FALSE	High	[H].LFTSGDCK.[A]	1xDBIA [C7]; 1xTMTPro [K8]; 1xTMTPro [N-Term]	0.00198731	0.000443408	1	1	2	Q8WXD5	Q8WXD5 [85-92]		LFTSGDCK	Gem-associated protein 6 OS=Homo sapiens (Human) OX=9606 GN=GEMIN6 PE=1 SV=1	0	1775	440.6	443.9	412.2	257.4	408.9	328.2	300.5	426.2	324.3	359.3	370.4	306.4	247.6	287.3	195.8		High	0.0002984	0.001185	19
FALSE	High	[E].LEEDGTPSSEDSNSSCE.[V]	1xDBIA [C16]; 1xTMTPro [N-Term]	0.000305458	4.51323e-05	1	1	2	O43847	O43847 [1095-1111]		LEEDGTPSSEDSNSSCE	Nardilysin OS=Homo sapiens (Human) OX=9606 GN=NRDC PE=1 SV=3	0	2386.05	365.7	410.9	408.4	209.4	370.5	317.9	241.7	392.9	271.8	286.7	321.2	288.6	243.8	261.3	194.2		High	5.499e-05	0.0001554	8
FALSE	High	[R].VDSTTCLFPVEEK.[A]	1xDBIA [C6]; 1xTMTPro [K13]; 1xTMTPro [N-Term]	1.80832e-06	4.51323e-05	1	1	1	Q06210	Q06210 [259-271]		VDSTTCLFPVEEK	Glutamine--fructose-6-phosphate aminotransferase [isomerizing] 1 OS=Homo sapiens (Human) OX=9606 GN=GFPT1 PE=1 SV=3	0	2372.3	330.4	269.3	313.3	232.3	256.6	290.4	237.1	313.5	259	276.1	291.3	253	204	239.3	149.2		High	5.499e-05	6.474e-07	25
FALSE	High	[E].CLLGLNSNIGIR.[D]	1xDBIA [C1]; 1xTMTPro [N-Term]	1.10278e-06	4.51323e-05	1	1	2	Q9Y5N6	Q9Y5N6 [88-99]		CLLGLNSNIGIR	Origin recognition complex subunit 6 OS=Homo sapiens (Human) OX=9606 GN=ORC6 PE=1 SV=1	0	1873.1	1299	1275.8	1265	1035.3	1189.1	1212.7	1030.1	1312.2	1130	1216.7	1292.7	1042.3	823.8	926.5	602.4		High	5.499e-05	3.82e-07	36
FALSE	High	[K].QIDQQNCTC.[-]	1xCarbamidomethyl [C7]; 1xDBIA [C9]; 1xTMTPro [N-Term]	0.0034869	0.000443408	1	1	2	Q14145	Q14145 [616-624]		QIDQQNCTC	Kelch-like ECH-associated protein 1 OS=Homo sapiens (Human) OX=9606 GN=KEAP1 PE=1 SV=2	0	1709.83	31.8	30.1	30	23.7	28.9	28.5	24.9	29.7	26.5	24.4	28.3	22.4	21.9	22.3	14.3		High	0.0003053	0.00216	21
FALSE	High	[R].AGSKPPSCPAPGPTG.[A]	1xDBIA [C8]; 1xTMTPro [K4]; 1xTMTPro [N-Term]	0.000401596	4.51323e-05	1	1	3	Q9Y6K5	Q9Y6K5 [379-393]		AGSKPPSCPAPGPTG	2'-5'-oligoadenylate synthase 3 OS=Homo sapiens (Human) OX=9606 GN=OAS3 PE=1 SV=3	0	2228.24	991.1	966.9	936.4	793.3	880.8	891.5	822.3	932.3	838.4	862.4	911.7	811.2	774.6	809.8	446.2		High	5.499e-05	0.0002092	10
FALSE	High	[N].LLDNVVNCLYHGE.[G]	1xDBIA [C8]; 1xTMTPro [N-Term]	6.47556e-06	4.51323e-05	1	1	2	O14980	O14980 [27-39]		LLDNVVNCLYHGE	Exportin-1 OS=Homo sapiens (Human) OX=9606 GN=XPO1 PE=1 SV=1	0	2089.11	301.3	288.3	329	192.5	278.3	244.3	196.7	278.4	219.7	212.8	265.8	216.1	186.3	196.9	156.8		High	5.499e-05	2.519e-06	26
FALSE	High	[GE].NGLLMTPCYTAN.[F]	1xDBIA [C8]; 1xTMTPro [N-Term]	0.000167147	4.51323e-05	1	3	2	P51812	P51812 [572-583]		NGLLMTPCYTAN	Ribosomal protein S6 kinase alpha-3 OS=Homo sapiens (Human) OX=9606 GN=RPS6KA3 PE=1 SV=1	0	1897.98	1798.1	1902.1	2091.4	1305.7	1748.2	1626	1255.9	1803.4	1459.4	1636.7	1680.3	1344.5	1226.1	1312.7	996.8		High	5.499e-05	8.121e-05	9
FALSE	High	[R].LQGINCGPDFTPS.[F]	1xDBIA [C6]; 1xTMTPro [N-Term]	0.000768001	0.000257308	1	1	3	Q04637	Q04637 [657-669]		LQGINCGPDFTPS	Eukaryotic translation initiation factor 4 gamma 1 OS=Homo sapiens (Human) OX=9606 GN=EIF4G1 PE=1 SV=4	0	1949.01	771.9	729.8	764.8	598.4	720.1	728.9	690	784.7	649.3	660.6	723	654.6	563.4	577.7	364.5		High	0.0001491	0.0004223	39
FALSE	High	[K].YAGGNPVCVRPTPK.[W]	1xDBIA [C8]; 1xTMTPro [K14]; 1xTMTPro [N-Term]	3.1366e-06	4.51323e-05	1	1	2	Q15004	Q15004 [47-60]		YAGGNPVCVRPTPK	PCNA-associated factor OS=Homo sapiens (Human) OX=9606 GN=PCLAF PE=1 SV=1	0	2363.35	1391.8	1219.3	1307.3	1000.5	1130.5	1210.8	1148	1492.4	1211.9	1538.5	1447.6	1200.5	982.6	1030.1	623.2		High	5.499e-05	1.167e-06	21
FALSE	High	[K].LFLCVLPQDK.[S]	1xDBIA [C4]; 1xTMTPro [K10]; 1xTMTPro [N-Term]	5.94756e-05	4.51323e-05	1	1	2	Q92609	Q92609 [93-102]		LFLCVLPQDK	TBC1 domain family member 5 OS=Homo sapiens (Human) OX=9606 GN=TBC1D5 PE=1 SV=1	0	2080.25	426.2	382.2	419.6	359.8	365.2	413.7	363.8	417.2	369.6	382.4	417.3	324.2	312.2	355.4	200.2		High	5.499e-05	2.698e-05	20
FALSE	High	[K].ALNVEPDGTGLTCSLAPN.[I]	1xDBIA [C13]; 1xTMTPro [N-Term]	2.48702e-07	4.51323e-05	1	1	4	P30044	P30044 [192-209]		ALNVEPDGTGLTCSLAPN	Peroxiredoxin-5, mitochondrial OS=Homo sapiens (Human) OX=9606 GN=PRDX5 PE=1 SV=4	0	2372.25	369.1	355.8	398.9	232.1	373.6	344.3	262.9	375.8	307.1	294.7	304.1	271.4	250.6	266.4	190.3		High	5.499e-05	7.78e-08	54
FALSE	High	[E].YVLSSSPGDSCLR.[K]	1xDBIA [C11]; 1xTMTPro [N-Term]	1.18637e-06	4.51323e-05	1	1	8	Q14671	Q14671 [224-236]		YVLSSSPGDSCLR	Pumilio homolog 1 OS=Homo sapiens (Human) OX=9606 GN=PUM1 PE=1 SV=3	0	1984.05	3126	3066.8	3021.2	2454.7	2922	2727.3	2595.7	2987.4	2575.3	2982.4	3028.1	2726.1	2158.3	2490.3	1441.2		High	5.499e-05	4.127e-07	35
FALSE	High	[R].YSSSFCTHDR.[N]	1xDBIA [C6]; 1xTMTPro [N-Term]	2.16665e-05	4.51323e-05	1	1	4	P04183	P04183 [61-70]		YSSSFCTHDR	Thymidine kinase, cytosolic OS=Homo sapiens (Human) OX=9606 GN=TK1 PE=1 SV=2	0	1802.88	263.4	254.8	222	157.1	210.1	226.2	212.4	252	196	222.2	229.7	207.6	148.8	193.1	105.9		High	5.499e-05	9.172e-06	61
FALSE	High	[K].ICDQWDALGSLTH.[S]	1xDBIA [C2]; 1xTMTPro [N-Term]	1.54244e-07	4.51323e-05	1	1	1	O43707	O43707 [498-510]		ICDQWDALGSLTH	Alpha-actinin-4 OS=Homo sapiens (Human) OX=9606 GN=ACTN4 PE=1 SV=2	0	2059.06	148.4	147.1	149.5	72.3	142.8	114.5	82.7	147.5	84.4	112.1	104	106.2	72.1	79.4	71.4		High	5.499e-05	4.694e-08	50
FALSE	High	[E].GADHSCTMGDAE.[E]	1xDBIA [C6]; 1xTMTPro [N-Term]	0.0038701	0.000443408	1	1	2	Q12802	Q12802 [1164-1175]		GADHSCTMGDAE	A-kinase anchor protein 13 OS=Homo sapiens (Human) OX=9606 GN=AKAP13 PE=1 SV=2	0	1793.81	268.1	272.6	260.3	188.9	255.2	255	232.5	255	218	275	256.1	221.8	195.5	200	124.2		High	0.0003053	0.002404	4
FALSE	High	[R].HCCGVAQMR.[E]	2xDBIA [C2; C3]; 1xTMTPro [N-Term]	0.000293924	4.51323e-05	1	1	4	O00170	O00170 [120-128]		HCCGVAQMR	AH receptor-interacting protein OS=Homo sapiens (Human) OX=9606 GN=AIP PE=1 SV=2	0	1901	285.5	287.9	274.5	231.6	267.9	252.6	244	274.7	269.1	330.4	260.6	234.5	231.1	209.1	131.1		High	5.499e-05	0.0001491	17
FALSE	High	[K].ALRPPPPRPCTPVS.[T]	1xDBIA [C10]; 1xTMTPro [N-Term]	0.00723194	0.000798928	1	1	2	Q6XZF7	Q6XZF7 [607-620]		ALRPPPPRPCTPVS	Dynamin-binding protein OS=Homo sapiens (Human) OX=9606 GN=DNMBP PE=1 SV=1	0	2088.21	545.7	560.5	585.2	418.4	493.8	483.1	449	544.7	471.2	510.7	556.8	436.3	399	427.5	279.5		High	0.0005876	0.004608	7
FALSE	High	[R].CSSMSSLSR.[E]	1xDBIA [C1]; 1xTMTPro [N-Term]	0.000124425	4.51323e-05	1	1	3	O15027	O15027 [2293-2301]		CSSMSSLSR	Protein transport protein Sec16A OS=Homo sapiens (Human) OX=9606 GN=SEC16A PE=1 SV=4	0	1557.8	1234.3	1289.7	1317.6	1076.9	1195.8	1128.6	1095	1252.3	1221	1238.7	1304.1	1021.4	963.6	950.2	629.4		High	5.499e-05	5.934e-05	9
FALSE	High	[E].SSCGVDGDYE.[D]	1xDBIA [C3]; 1xTMTPro [N-Term]	0.000662423	0.000257308	1	1	2	P11274	P11274 [238-247]		SSCGVDGDYE	Breakpoint cluster region protein OS=Homo sapiens (Human) OX=9606 GN=BCR PE=1 SV=2	0	1631.75	310.9	321.8	309.1	237.2	263.6	264.3	250.8	297.6	292.7	302.6	286.8	264	206	234.5	147.7		High	0.0001491	0.0003599	22
FALSE	High	[E].ANDGSLCLAME.[Y]	1xDBIA [C7]; 1xTMTPro [N-Term]	0.000438099	4.51323e-05	1	1	3	Q96KB5	Q96KB5 [106-116]		ANDGSLCLAME	Lymphokine-activated killer T-cell-originated protein kinase OS=Homo sapiens (Human) OX=9606 GN=PBK PE=1 SV=3	0	1723.87	152.7	152.3	152.3	121	135.2	152	130.5	133.4	137.5	153.7	149.5	126.9	108.2	119.4	72.8		High	5.499e-05	0.000229	37
FALSE	High	[E].LLMTSGVVLCDNVK.[W]	1xDBIA [C10]; 1xTMTPro [K14]; 1xTMTPro [N-Term]	6.31128e-08	4.51323e-05	1	1	3	Q9UFF9	Q9UFF9 [139-152]		LLMTSGVVLCDNVK	CCR4-NOT transcription complex subunit 8 OS=Homo sapiens (Human) OX=9606 GN=CNOT8 PE=1 SV=1	0	2396.39	438.5	410	446.1	392.3	403.4	466.2	419.1	472.8	422.8	469.5	439.4	388.2	358.5	388.4	213.3		High	5.499e-05	1.808e-08	54
FALSE	High	[R].ECISVHVGQAGVQMGNACWE.[L]	2xDBIA [C2; C18]; 1xTMTPro [N-Term]	8.75827e-07	4.51323e-05	1	1	1	P68366	P68366 [3-22]		ECISVHVGQAGVQMGNACWE	Tubulin alpha-4A chain OS=Homo sapiens (Human) OX=9606 GN=TUBA4A PE=1 SV=1	0	3014.5	867.4	681.6	888.1	555.7	725.9	647.3	605.5	798.1	688.3	680.7	1078.7	760.4	517.3	659.3	424.8		High	5.499e-05	2.994e-07	5
FALSE	High	[F].SVGLQDCDDTE.[V]	1xDBIA [C7]; 1xTMTPro [N-Term]	0.0034869	0.000443408	1	1	1	Q9Y6D6	Q9Y6D6 [961-971]		SVGLQDCDDTE	Brefeldin A-inhibited guanine nucleotide-exchange protein 1 OS=Homo sapiens (Human) OX=9606 GN=ARFGEF1 PE=1 SV=2	0	1781.85	27	23.6	24.5	12.8	18.1	15	15.8	19.7	13.4	14.9	16.7	16.3	10.5	14.2	11.7		High	0.0003053	0.002161	19
FALSE	High	[S].CIAMMCNE.[F]	2xDBIA [C1; C6]; 1xTMTPro [N-Term]	0.00551706	0.000798928	1	1	7	P26447	P26447 [81-88]		CIAMMCNE	Protein S100-A4 OS=Homo sapiens (Human) OX=9606 GN=S100A4 PE=1 SV=1	0	1810.9	579.4	584.5	611.3	377.4	529.1	499.4	398.7	564.8	450.3	491.9	469.7	409.1	318.6	352	292.5		High	0.0005382	0.003479	10
FALSE	High	[E].IEQTPCEE.[V]	1xDBIA [C6]; 1xTMTPro [N-Term]	0.0354236	0.00426853	1	1	1	Q6PI26	Q6PI26 [129-136]		IEQTPCEE	Protein SHQ1 homolog OS=Homo sapiens (Human) OX=9606 GN=SHQ1 PE=1 SV=2	0	1548.79	198.2	214.6	218.1	179.4	214.8	204.1	209.3	220.7	190.9	198.6	193	183	182.1	187.4	104.4		High	0.002954	0.02485	11
FALSE	High	[G].ACVSSVCVNYE.[S]	1xCarbamidomethyl [C2]; 1xDBIA [C7]; 1xTMTPro [N-Term]	0.000324477	4.51323e-05	1	1	4	Q9Y6Y8	Q9Y6Y8 [753-763]		ACVSSVCVNYE	SEC23-interacting protein OS=Homo sapiens (Human) OX=9606 GN=SEC23IP PE=1 SV=1	0	1830.9	1274.3	1178.2	1165.8	1010.3	1101.4	1129.1	1094.4	1137.2	1070.9	1128	1278.1	967.6	907.5	1035.7	558.3		High	5.499e-05	0.0001663	28
FALSE	High	[E].LGCTSSALQIFE.[K]	1xDBIA [C3]; 1xTMTPro [N-Term]	4.72649e-05	4.51323e-05	1	1	6	Q6P3X3	Q6P3X3 [453-464]		LGCTSSALQIFE	Tetratricopeptide repeat protein 27 OS=Homo sapiens (Human) OX=9606 GN=TTC27 PE=1 SV=1	0	1869.01	165.5	161.3	201.7	149	148.3	152	168.2	188.6	155.9	178.1	182	150.5	150.8	143.3	96.6		High	5.499e-05	2.112e-05	37
FALSE	High	[K].GTVDCVQAR.[A]	1xDBIA [C5]; 1xTMTPro [N-Term]	0.000414929	4.51323e-05	1	1	2	Q53EL6	Q53EL6 [284-292]		GTVDCVQAR	Programmed cell death protein 4 OS=Homo sapiens (Human) OX=9606 GN=PDCD4 PE=1 SV=2	0	1548.85	970.9	947.5	973.4	817.8	931.9	912.5	857.4	961.6	825	950.7	1001.8	889.3	777.6	822.1	466.5		High	5.499e-05	0.000217	16
FALSE	High	[D].CGTILLQDK.[Q]	1xDBIA [C1]; 1xTMTPro [K9]; 1xTMTPro [N-Term]	4.03965e-05	4.51323e-05	1	1	5	O60232	O60232 [56-64]		CGTILLQDK	Protein ZNRD2 OS=Homo sapiens (Human) OX=9606 GN=ZNRD2 PE=1 SV=1	0	1895.13	1127.6	1150.4	1311.2	1037.2	1037.2	1008.1	936.6	1106.3	1098.3	1126.3	1208.1	942	951.3	933.5	628.5		High	5.499e-05	1.779e-05	38
FALSE	High	[R].NAASTLTERPCYNR.[R]	1xDBIA [C11]; 1xTMTPro [N-Term]	1.36533e-06	4.51323e-05	1	1	2	Q6AI12	Q6AI12 [348-361]		NAASTLTERPCYNR	Ankyrin repeat domain-containing protein 40 OS=Homo sapiens (Human) OX=9606 GN=ANKRD40 PE=1 SV=2	0	2196.15	1810.2	1955.1	2034.5	1610	1890.1	1754.1	1580.9	1972.2	1800.5	1926.2	1944.4	1583	1504.5	1491.5	975.4		High	5.499e-05	4.802e-07	8
FALSE	High	[K].SDCGVDCCCDPTK.[C]	3xCarbamidomethyl [C3; C7; C]; 1xDBIA [C]; 1xTMTPro [K13]; 1xTMTPro [N-Term]	1.41392e-05	4.51323e-05	1	1	2	O95239	O95239 [1104-1116]		SDCGVDCCCDPTK	Chromosome-associated kinesin KIF4A OS=Homo sapiens (Human) OX=9606 GN=KIF4A PE=1 SV=3	0	2421.12	806.2	927.6	954.3	797.1	1034.4	975.5	848.1	995.4	848	944.7	816.4	787	690.5	748.8	457.8		High	5.499e-05	5.828e-06	21
FALSE	High	[R].YDNMHIPGSPLQFYVDYVNCGH.[V]	1xDBIA [C20]; 1xTMTPro [N-Term]	1.67896e-10	4.51323e-05	1	1	4	P21333	P21333 [1846-1867]		YDNMHIPGSPLQFYVDYVNCGH	Filamin-A OS=Homo sapiens (Human) OX=9606 GN=FLNA PE=1 SV=4	0	3169.52	317.2	345.7	360.7	212.8	284.8	295.5	196.3	356.8	227.1	229.4	251	206.3	164.4	197.6	173.1		High	5.499e-05	3.229e-11	63
FALSE	High	[K].SLSGGASYVDFLCHMHKE.[I]	1xDBIA [C13]; 1xTMTPro [K17]; 1xTMTPro [N-Term]	2.10938e-08	4.51323e-05	1	1	2	P53992	P53992 [1071-1088]		SLSGGASYVDFLCHMHKE	Protein transport protein Sec24C OS=Homo sapiens (Human) OX=9606 GN=SEC24C PE=1 SV=3	0	2885.49	400.9	433.3	447.1	462.1	455.4	496.5	483.3	416.2	435.6	472.1	466.3	452.6	416.3	481.9	214.7		High	5.499e-05	5.599e-09	24
FALSE	High	[R].VLCPSNSSQR.[V]	1xDBIA [C3]; 1xTMTPro [N-Term]	0.00254101	0.000443408	1	1	7	O14965	O14965 [47-56]		VLCPSNSSQR	Aurora kinase A OS=Homo sapiens (Human) OX=9606 GN=AURKA PE=1 SV=2	0	1690.92	1815.9	1857.9	1729.8	1378.2	1560.2	1552.8	1514.7	1692	1489	1667.6	1732.3	1542.2	1272.2	1329.6	831.1		High	0.0003053	0.001541	16
FALSE	High	[C].IGGPPNICLDRLE.[N]	1xDBIA [C8]; 1xTMTPro [N-Term]	2.88491e-05	4.51323e-05	1	1	8	P40763	P40763 [252-264]		IGGPPNICLDRLE	Signal transducer and activator of transcription 3 OS=Homo sapiens (Human) OX=9606 GN=STAT3 PE=1 SV=2	0	1997.12	1362.3	1374	1329.5	913	1171.3	1182	1053.3	1372.1	1121.8	1194.3	1292	980.4	888.7	1081.1	639		High	5.499e-05	1.246e-05	31
FALSE	High	[M].SCINLPTVLPGSPSK.[T]	1xAcetyl [N-Term]; 1xDBIA [C2]; 1xTMTPro [K15]	1.02076e-05	4.51323e-05	1	1	9	P04183	P04183 [2-16]	P04183 1xAcetyl [N-Term]	SCINLPTVLPGSPSK	Thymidine kinase, cytosolic OS=Homo sapiens (Human) OX=9606 GN=TK1 PE=1 SV=2	0	2155.21	1218.3	1153.6	1107.5	906.1	993.7	988.5	922.5	1140	1017.6	1127.7	1144.6	1005.7	797.7	880.5	532.3		High	5.499e-05	4.113e-06	43
FALSE	High	[H].CFSHQNGER.[V]	1xDBIA [C1]; 1xTMTPro [N-Term]	0.0027936	0.000443408	1	1	1	Q17RY0	Q17RY0 [458-466]		CFSHQNGER	Cytoplasmic polyadenylation element-binding protein 4 OS=Homo sapiens (Human) OX=9606 GN=CPEB4 PE=1 SV=1	0	1677.85	737.1	663	783.5	462	630.3	604.5	515.6	690.7	530.9	551	630.4	512	453.1	493.2	377		High	0.0003053	0.00171	19
FALSE	High	[R].SVVCSDVE.[Q]	1xDBIA [C4]; 1xTMTPro [N-Term]	0.0171873	0.00203826	1	1	1	Q7L014	Q7L014 [587-594]		SVVCSDVE	Probable ATP-dependent RNA helicase DDX46 OS=Homo sapiens (Human) OX=9606 GN=DDX46 PE=1 SV=2	0	1437.76	127.6	145.4	158.8	135	170.5	167.3	145.6	135.5	147.5	125.1	137.8	138.7	133.7	132.5	76.4		High	0.001496	0.01141	12
FALSE	High	[K].DGDCVNR.[W]	1xDBIA [C4]; 1xTMTPro [N-Term]	0.0912908	0.00906775	1	1	3	Q03426	Q03426 [170-176]		DGDCVNR	Mevalonate kinase OS=Homo sapiens (Human) OX=9606 GN=MVK PE=1 SV=1	0	1378.71	626.7	645.9	609.4	447.9	504.7	509.5	465.8	548.1	544.5	556	539.1	464.6	397.4	470	293.3		High	0.00664	0.07515	4
FALSE	High	[R].ACNLTDTQKE.[V]	1xDBIA [C2]; 1xTMTPro [K9]; 1xTMTPro [N-Term]	0.000152913	4.51323e-05	1	1	2	Q7LBC6	Q7LBC6 [1356-1365]		ACNLTDTQKE	Lysine-specific demethylase 3B OS=Homo sapiens (Human) OX=9606 GN=KDM3B PE=1 SV=2	0	2027.11	350.9	369.9	395.8	298.6	435.8	376	306.3	387.3	291.1	320.2	357	289.2	248.5	288.1	190.5		High	5.499e-05	7.39e-05	12
FALSE	High	[K].DVTCDVHYE.[N]	1xDBIA [C4]; 1xTMTPro [N-Term]	0.00107308	0.000418575	1	1	5	Q99719	Q99719 [297-305]		DVTCDVHYE	Septin-5 OS=Homo sapiens (Human) OX=9606 GN=SEPTIN5 PE=1 SV=1	0	1680.82	566.9	552.8	566.7	441.3	522.4	489.9	492.3	548.1	509.9	512.9	521.9	468	439.6	446.6	273.1		High	0.0002594	0.000607	15
FALSE	High	[R].DSDSVCDSGVE.[T]	1xDBIA [C6]; 1xTMTPro [N-Term]	0.000410438	4.51323e-05	1	1	2	P19838	P19838 [920-930]		DSDSVCDSGVE	Nuclear factor NF-kappa-B p105 subunit OS=Homo sapiens (Human) OX=9606 GN=NFKB1 PE=1 SV=2	0	1712.8	144.9	127.2	119.9	84.9	127.4	109.1	98.7	128.3	104	134.9	123.3	89.4	82.3	90.8	57.9		High	5.499e-05	0.0002138	34
FALSE	High	[R].GDTVSASPCSAPLAR.[A]	1xDBIA [C9]; 1xTMTPro [N-Term]	2.38701e-08	4.51323e-05	1	1	4	Q15477	Q15477 [239-253]		GDTVSASPCSAPLAR	Helicase SKI2W OS=Homo sapiens (Human) OX=9606 GN=SKIV2L PE=1 SV=3	0	2032.08	1703.7	1685.8	1563.2	1354.4	1553	1504.5	1443.8	1669.4	1482	1629.7	1624.7	1475.9	1228.2	1377.8	754.4		High	5.499e-05	6.399e-09	44
FALSE	High	[R].VSQCNLCPTR.[I]	2xDBIA [C4; C7]; 1xTMTPro [N-Term]	0.000219371	4.51323e-05	1	1	4	Q9NUQ6	Q9NUQ6 [530-539]		VSQCNLCPTR	SPATS2-like protein OS=Homo sapiens (Human) OX=9606 GN=SPATS2L PE=1 SV=2	0	2017.1	398.5	410.5	454.4	368	412.7	385.8	372.6	432.4	369.9	399	406.4	347.6	340.6	312.6	219.3		High	5.499e-05	0.0001092	6
FALSE	High	[E].DACHLPQNQTDGGE.[V]	1xDBIA [C3]; 1xTMTPro [N-Term]	4.59582e-05	4.51323e-05	1	1	3	P49711	P49711 [36-49]		DACHLPQNQTDGGE	Transcriptional repressor CTCF OS=Homo sapiens (Human) OX=9606 GN=CTCF PE=1 SV=1	0	2085	15.6	12.9	22.6	17	12	14.7	16.5	14.9	11.7	13.4	10.5	9.8	13.3	14.5	10.9		High	5.499e-05	2.042e-05	4
FALSE	High	[K].ETARPSCE.[I]	1xDBIA [C7]; 1xTMTPro [N-Term]	0.0151435	0.0019378	1	1	2	Q92538	Q92538 [607-614]		ETARPSCE	Golgi-specific brefeldin A-resistance guanine nucleotide exchange factor 1 OS=Homo sapiens (Human) OX=9606 GN=GBF1 PE=1 SV=2	0	1492.77	1281.6	1365.4	1276.1	988.5	1237.2	1315.9	1072	1323.4	1151.3	1281.1	1314.8	1039.5	907.7	1021.8	616.2		High	0.001362	0.009946	9
FALSE	High	[E].DQVVCGFK.[K]	1xDBIA [C5]; 1xTMTPro [K8]; 1xTMTPro [N-Term]	0.000278181	4.51323e-05	1	1	6	Q9UJM3	Q9UJM3 [109-116]		DQVVCGFK	ERBB receptor feedback inhibitor 1 OS=Homo sapiens (Human) OX=9606 GN=ERRFI1 PE=1 SV=1	0	1800.03	2793.7	2701.7	2659.6	2069.6	2357.9	2292.8	2120.8	2587.9	2334.1	2649.4	2650.2	2245.5	1923.2	2117.1	1284.3		High	5.499e-05	0.0001409	16
FALSE	High	[K].TSSVSNPQDSVGSPCSR.[V]	1xDBIA [C15]; 1xTMTPro [N-Term]	2.88125e-13	4.51323e-05	1	1	4	P49023	P49023 [94-110]		TSSVSNPQDSVGSPCSR	Paxillin OS=Homo sapiens (Human) OX=9606 GN=PXN PE=1 SV=3	0	2308.15	1061.3	1159.3	1104.4	818.9	1067.7	963.5	929.8	1069.1	1055.7	1184.2	999.2	889.4	882.8	832.2	533.6		High	5.499e-05	3.603e-14	73
FALSE	High	[R].VPQCPSGR.[V]	1xDBIA [C4]; 1xTMTPro [N-Term]	0.0131797	0.00177927	1	1	3	Q16186	Q16186 [85-92]		VPQCPSGR	Proteasomal ubiquitin receptor ADRM1 OS=Homo sapiens (Human) OX=9606 GN=ADRM1 PE=1 SV=2	0	1443.81	163.5	143.4	150.4	140.5	147.6	138.9	131.4	164.7	145.9	151.4	132.1	136.6	141.5	124.4	72.7		High	0.001174	0.0086	22
FALSE	High	[E].SQPPPLQTQACPE.[S]	1xDBIA [C11]; 1xTMTPro [N-Term]	6.33164e-06	4.51323e-05	1	1	4	O94992	O94992 [69-81]		SQPPPLQTQACPE	Protein HEXIM1 OS=Homo sapiens (Human) OX=9606 GN=HEXIM1 PE=1 SV=1	0	1996.05	850	807.7	788.1	667.7	863.1	788.3	713.4	820.3	721.9	783	776	710.4	635.7	664.1	381.2		High	5.499e-05	2.465e-06	27
FALSE	High	[S].CVASLDDVAE.[T]	1xDBIA [C1]; 1xTMTPro [N-Term]	0.000570601	4.51323e-05	1	1	2	Q96NW4	Q96NW4 [899-908]		CVASLDDVAE	Ankyrin repeat domain-containing protein 27 OS=Homo sapiens (Human) OX=9606 GN=ANKRD27 PE=1 SV=2	0	1621.84	31.9	35.9	35.7	18.2	35.2	26.2	21.4	35.7	26.3	25.7	26.7	24.9	22.4	19.9	17.3		High	5.499e-05	0.0003058	47
FALSE	High	[K].KMEDSVGCLE.[T]	1xDBIA [C8]; 1xTMTPro [K1]; 1xTMTPro [N-Term]	0.000266181	4.51323e-05	1	1	3	P35579	P35579 [1372-1381]		KMEDSVGCLE	Myosin-9 OS=Homo sapiens (Human) OX=9606 GN=MYH9 PE=1 SV=4	0	2015.08	2463.2	2961.7	2645.4	1760.5	1810.8	2070.2	2280.3	2171.4	2106.8	2334.8	2364.1	2185.6	1755	2400	1280.1		High	5.499e-05	0.0001345	10
FALSE	High	[E].LFSTCVTNGPF.[I]	1xDBIA [C5]; 1xTMTPro [N-Term]	7.86912e-05	4.51323e-05	1	1	4	P26599	P26599 [19-29]		LFSTCVTNGPF	Polypyrimidine tract-binding protein 1 OS=Homo sapiens (Human) OX=9606 GN=PTBP1 PE=1 SV=1	0	1785.95	892.5	917.4	905.8	528.8	954.3	843.1	519	813.8	523.3	580.2	656.5	548.6	549.5	538.8	438.4		High	5.499e-05	3.632e-05	45
FALSE	High	[E].NCNASPEPGAE.[A]	1xDBIA [C2]; 1xTMTPro [N-Term]	0.000529306	4.51323e-05	1	1	3	Q9UHY8	Q9UHY8 [25-35]		NCNASPEPGAE	Fasciculation and elongation protein zeta-2 OS=Homo sapiens (Human) OX=9606 GN=FEZ2 PE=1 SV=2	0	1688.82	299.7	328.8	330.6	256.9	289.9	273.3	252.9	313.8	293.4	288.8	300.3	254.8	223.8	232	160		High	5.499e-05	0.0002815	28
FALSE	High	[E].CVQMTQDVQK.[A]	1xDBIA [C1]; 1xTMTPro [K10]; 1xTMTPro [N-Term]	5.16397e-07	4.51323e-05	1	1	11	Q01813	Q01813 [360-369]		CVQMTQDVQK	ATP-dependent 6-phosphofructokinase, platelet type OS=Homo sapiens (Human) OX=9606 GN=PFKP PE=1 SV=2	0	2084.15	7334.4	8811.3	7893.8	7285.3	8811.8	9436.1	6609	7575.5	7550.3	7242.6	7093.5	8008.4	6272.4	5927.6	3824.8		High	5.499e-05	1.699e-07	49
FALSE	High	[N].MSTSSPCAAE.[L]	1xOxidation [M1]; 1xDBIA [C7]; 1xTMTPro [N-Term]	0.0505115	0.00549076	1	1	1	Q71RC2	Q71RC2 [542-551]		MSTSSPCAAE	La-related protein 4 OS=Homo sapiens (Human) OX=9606 GN=LARP4 PE=1 SV=3	0	1599.77	40.6	43.7	49.9	28	42.6	38.8	33.2	46.6	38.3	33.9	38.8	32.5	24.8	26.9	24.2		High	0.003794	0.03717	3
FALSE	High	[E].AGLPAEVYIQDHGDGTHTITYIPLCPGAY.[T]	1xDBIA [C25]; 1xTMTPro [N-Term]	3.39536e-09	4.51323e-05	1	1	2	P21333	P21333 [1201-1229]		AGLPAEVYIQDHGDGTHTITYIPLCPGAY	Filamin-A OS=Homo sapiens (Human) OX=9606 GN=FLNA PE=1 SV=4	0	3672.87	256.6	261.3	222.9	138.1	229.3	193.1	156	278.9	193.3	236.3	226.1	239.9	157.4	159.7	108.1		High	5.499e-05	7.987e-10	19
FALSE	High	[N].SLSLCYHNK.[L]	1xDBIA [C5]; 1xTMTPro [K9]; 1xTMTPro [N-Term]	7.23546e-05	4.51323e-05	1	1	2	Q9NX74	Q9NX74 [5-13]		SLSLCYHNK	tRNA-dihydrouridine(20) synthase [NAD(P)+]-like OS=Homo sapiens (Human) OX=9606 GN=DUS2 PE=1 SV=1	0	1969.12	1530.4	1365.1	1365.5	878.8	1225.2	1274.7	1029.2	1375.7	937.2	1046.9	1233.5	967.7	835	984.3	662.5		High	5.499e-05	3.326e-05	10
FALSE	High	[K].CSSTPDNLSR.[T]	1xDBIA [C1]; 1xTMTPro [N-Term]	0.000987315	0.000359979	1	1	1	Q5T5Y3	Q5T5Y3 [1386-1395]		CSSTPDNLSR	Calmodulin-regulated spectrin-associated protein 1 OS=Homo sapiens (Human) OX=9606 GN=CAMSAP1 PE=1 SV=2	0	1679.87	473.5	491.5	494.3	364.7	458	398.3	353.2	457.1	414.8	427.8	461.2	362.3	313.3	332.3	239.9		High	0.0001956	0.000556	15
FALSE	High	[N].SNQVNLASCCVMPPDLTAFAK.[Q]	1xCarbamidomethyl [C]; 1xDBIA [C]; 1xTMTPro [K21]; 1xTMTPro [N-Term]	6.02657e-12	4.51323e-05	1	1	5	P48507	P48507 [185-205]		SNQVNLASCCVMPPDLTAFAK	Glutamate--cysteine ligase regulatory subunit OS=Homo sapiens (Human) OX=9606 GN=GCLM PE=1 SV=1	0	3170.67	1720.4	1805.5	1896.1	1331.2	1510.1	1486.9	1320.5	1739.1	1490.6	1563.1	1601.3	1374.7	1174.9	1280.4	920.5		High	5.499e-05	9.225e-13	56
FALSE	High	[G].DSCTCAGSCK.[C]	2xCarbamidomethyl [C3; C]; 1xDBIA [C]; 1xTMTPro [K10]; 1xTMTPro [N-Term]	1.44426e-06	4.51323e-05	1	1	3	P02795	P02795 [11-20]		DSCTCAGSCK	Metallothionein-2 OS=Homo sapiens (Human) OX=9606 GN=MT2A PE=1 SV=1	0	1992.98	1077.3	1000.7	1175.4	868.5	750.9	807.6	909.7	1019.8	948.6	877.4	1067.1	1049.5	749.7	885.7	571.2		High	5.499e-05	5.082e-07	21
FALSE	High	[E].NLLLSDSPSCR.[E]	1xDBIA [C10]; 1xTMTPro [N-Term]	2.23883e-06	4.51323e-05	1	1	6	O75116	O75116 [419-429]		NLLLSDSPSCR	Rho-associated protein kinase 2 OS=Homo sapiens (Human) OX=9606 GN=ROCK2 PE=1 SV=4	0	1804.99	1345.7	1409.7	1376.6	1054	1270.3	1129.7	1064.9	1366.7	1252	1342.1	1297.1	1096.6	952.2	964.4	669.4		High	5.499e-05	8.127e-07	13
FALSE	High	[R].RDDLSFCQE.[M]	1xDBIA [C7]; 1xTMTPro [N-Term]	0.026796	0.00344632	1	1	1	P21359	P21359 [1026-1034]		RDDLSFCQE	Neurofibromin OS=Homo sapiens (Human) OX=9606 GN=NF1 PE=1 SV=2	0	1712.86	216.3	196.3	247.4	208.6	201.8	204	202.5	213.5	210.2	195.1	204.4	169.3	179.5	189.6	120.4		High	0.002422	0.0183	1
FALSE	High	[H].AGACANQASE.[T]	1xDBIA [C4]; 1xTMTPro [N-Term]	0.001539	0.000418575	1	1	6	P53396	P53396 [761-770]		AGACANQASE	ATP-citrate synthase OS=Homo sapiens (Human) OX=9606 GN=ACLY PE=1 SV=3	0	1521.77	792.1	705.3	736.3	404.3	668.1	589.3	478.8	782.5	520.8	578.5	585	545.6	459.2	468.9	358.4		High	0.0002594	0.0008975	20
FALSE	High	[K].MEDSVGCLE.[T]	1xDBIA [C7]; 1xTMTPro [N-Term]	0.00333029	0.000443408	1	1	9	P35579	P35579 [1373-1381]		MEDSVGCLE	Myosin-9 OS=Homo sapiens (Human) OX=9606 GN=MYH9 PE=1 SV=4	0	1582.78	141.8	140.5	142.7	97.9	100.6	107.8	103.3	118.4	138.1	119.2	122.7	117.4	87.8	106.6	69.5		High	0.0003053	0.002058	31
FALSE	High	[K].SCSPSPVSPQVQPQAADTISD.[S]	1xDBIA [C2]; 1xTMTPro [N-Term]	9.00787e-07	4.51323e-05	1	1	2	Q9NQW6	Q9NQW6 [95-115]		SCSPSPVSPQVQPQAADTISD	Anillin OS=Homo sapiens (Human) OX=9606 GN=ANLN PE=1 SV=2	0	2714.36	336.1	339.6	337.3	282.6	311.2	327.7	306.5	331.8	311.5	309.8	309.6	292.3	262	276.4	164.4		High	5.499e-05	3.07e-07	27
FALSE	High	[K].GVGPGCNTR.[E]	1xDBIA [C6]; 1xTMTPro [N-Term]	0.000360066	4.51323e-05	1	1	2	Q16254	Q16254 [83-91]		GVGPGCNTR	Transcription factor E2F4 OS=Homo sapiens (Human) OX=9606 GN=E2F4 PE=1 SV=2	0	1460.8	722.3	715.9	663.2	572.6	658.8	623.9	642	685.1	634.3	648.7	698.3	613.4	576.9	587.9	323.3		High	5.499e-05	0.0001861	7
FALSE	High	[E].AGPSCSSASDKLPR.[V]	1xDBIA [C5]; 1xTMTPro [K11]; 1xTMTPro [N-Term]	6.43928e-06	4.51323e-05	1	1	8	O15355	O15355 [237-250]		AGPSCSSASDKLPR	Protein phosphatase 1G OS=Homo sapiens (Human) OX=9606 GN=PPM1G PE=1 SV=1	0	2280.26	5483.1	5266	5143	4556.5	5837.2	5709.9	5042.5	5689.3	4872	5433.8	5698.5	5103.3	4292.7	4923	2507.4		High	5.499e-05	2.504e-06	8
FALSE	High	[E].DGCEDYPTLSE.[Y]	1xDBIA [C3]; 1xTMTPro [N-Term]	0.00045505	4.51323e-05	1	1	4	Q9H074	Q9H074 [150-160]		DGCEDYPTLSE	Polyadenylate-binding protein-interacting protein 1 OS=Homo sapiens (Human) OX=9606 GN=PAIP1 PE=1 SV=1	0	1828.86	134.3	138.6	150.7	118.3	137.2	128.9	124.4	157.3	132.7	137.8	128.8	117.9	113.9	120.1	73.5		High	5.499e-05	0.0002395	19
FALSE	High	[E].TTNIFSNCGCVR.[A]	1xCarbamidomethyl [C8]; 1xDBIA [C10]; 1xTMTPro [N-Term]	2.13323e-08	4.51323e-05	1	1	5	Q9UBB4	Q9UBB4 [347-358]		TTNIFSNCGCVR	Ataxin-10 OS=Homo sapiens (Human) OX=9606 GN=ATXN10 PE=1 SV=1	0	1972.01	1788.6	1885.6	1893.1	1865.2	1624.2	1691.6	1845.1	1823.4	1864.2	2026.5	2008.7	1813.6	1820	1897.4	923.4		High	5.499e-05	5.662e-09	29
FALSE	High	[K].TAGQTGMCGGVR.[G]	1xDBIA [C8]; 1xTMTPro [N-Term]	9.72884e-08	4.51323e-05	1	1	4	Q5VTL8	Q5VTL8 [106-117]		TAGQTGMCGGVR	Pre-mRNA-splicing factor 38B OS=Homo sapiens (Human) OX=9606 GN=PRPF38B PE=1 SV=1	0	1737.91	240.9	273.1	276.8	337.8	314.8	324.6	338.9	297.7	309.9	256.4	270.3	286.1	301.7	296.4	135		High	5.499e-05	2.869e-08	22
FALSE	High	[R].NDSPTQIPVSSDVCR.[L]	1xDBIA [C14]; 1xTMTPro [N-Term]	7.68717e-11	4.51323e-05	1	1	4	Q8TC07	Q8TC07 [673-687]		NDSPTQIPVSSDVCR	TBC1 domain family member 15 OS=Homo sapiens (Human) OX=9606 GN=TBC1D15 PE=1 SV=2	0	2218.15	1559.5	1745.5	1841.1	1351.5	1556.3	1465.3	1302.6	1777.3	1589.9	1803.6	1794.1	1364	1281.7	1358.6	898.4		High	5.499e-05	1.397e-11	47
FALSE	High	[E].SCESPDVLDR.[H]	1xDBIA [C2]; 1xTMTPro [N-Term]	8.48019e-06	4.51323e-05	1	1	9	Q9UGV2	Q9UGV2 [358-367]		SCESPDVLDR	Protein NDRG3 OS=Homo sapiens (Human) OX=9606 GN=NDRG3 PE=1 SV=2	0	1720.89	1788.7	1899.2	1785.4	1365.8	1588.1	1540.5	1484	1759.3	1612.1	1787.4	1773.1	1480.3	1224.3	1416.7	871.2		High	5.499e-05	3.372e-06	12
FALSE	High	[K].TDVCTVHLPNDFPTCLTSE.[S]	2xDBIA [C4; C15]; 1xTMTPro [N-Term]	3.99395e-06	4.51323e-05	1	1	6	Q99590	Q99590 [539-557]		TDVCTVHLPNDFPTCLTSE	Protein SCAF11 OS=Homo sapiens (Human) OX=9606 GN=SCAF11 PE=1 SV=2	0	2988.51	1075.2	1170.7	1196.5	1085.3	1450.7	1387.3	951.9	1234.8	1066.1	1118.9	1111.6	1018.2	921	1024.5	583.9		High	5.499e-05	1.511e-06	19
FALSE	High	[N].ACPPGFRPWVTE.[E]	1xDBIA [C2]; 1xTMTPro [N-Term]	0.0255388	0.00335599	1	1	4	O75369	O75369 [1719-1730]		ACPPGFRPWVTE	Filamin-B OS=Homo sapiens (Human) OX=9606 GN=FLNB PE=1 SV=2	0	1960.04	3983.8	3788.9	3679.8	3421.2	3676.3	3890.6	3272.7	3563.4	3624.1	3411.7	3762.1	3335.1	3053.2	4041.3	1796.2		High	0.002378	0.01741	9
FALSE	High	[L].ANNPFSCK.[L]	1xDBIA [C7]; 1xTMTPro [K8]; 1xTMTPro [N-Term]	0.000376156	4.51323e-05	1	1	4	Q15021	Q15021 [433-440]		ANNPFSCK	Condensin complex subunit 1 OS=Homo sapiens (Human) OX=9606 GN=NCAPD2 PE=1 SV=3	0	1785	2303.8	1856.5	2049.4	2214.4	1913.8	2205.5	2206.6	2189	2292.3	2097.4	2334.1	2016.8	2002.3	2181.2	1002.8		High	5.499e-05	0.0001948	23
FALSE	High	[R].DSSQGPCEPLPGPLTQPR.[A]	1xDBIA [C7]; 1xTMTPro [N-Term]	1.92142e-10	4.51323e-05	1	1	2	O15027	O15027 [101-118]		DSSQGPCEPLPGPLTQPR	Protein transport protein Sec16A OS=Homo sapiens (Human) OX=9606 GN=SEC16A PE=1 SV=4	0	2479.29	187.3	189.7	164.1	165.7	193.4	168.2	149.6	172	174	200.1	195.2	170.2	153.2	152.9	80.3		High	5.499e-05	3.719e-11	53
FALSE	High	[K].QTISNACGTIGLIHAIANNK.[D]	1xDBIA [C7]; 1xTMTPro [K20]; 1xTMTPro [N-Term]	1.64611e-15	4.51323e-05	1	1	3	P15374	P15374 [89-108]		QTISNACGTIGLIHAIANNK	Ubiquitin carboxyl-terminal hydrolase isozyme L3 OS=Homo sapiens (Human) OX=9606 GN=UCHL3 PE=1 SV=1	0	2943.67	3005.2	2730.8	2754.8	2051.8	2317.9	2419.8	2219.1	2725.8	2338.7	2566.1	2581.4	2401.8	1996.1	2268.5	1348.5		High	5.499e-05	1.458e-16	77
FALSE	High	[E].DLNCQEEEDPMNK.[L]	1xDBIA [C4]; 1xTMTPro [K13]; 1xTMTPro [N-Term]	0.000555517	4.51323e-05	1	1	1	O75821	O75821 [136-148]		DLNCQEEEDPMNK	Eukaryotic translation initiation factor 3 subunit G OS=Homo sapiens (Human) OX=9606 GN=EIF3G PE=1 SV=2	0	2469.22	55.7	58.4	67.5	58.3	62	52.4	66.2	51.5	58.8	61.4	59.6	58.9	53.1	52	33		High	5.499e-05	0.000296	3
FALSE	High	[K].TVSSDGCSTPSREE.[G]	1xDBIA [C7]; 1xTMTPro [N-Term]	1.58015e-06	4.51323e-05	1	1	1	Q12888	Q12888 [313-326]		TVSSDGCSTPSREE	TP53-binding protein 1 OS=Homo sapiens (Human) OX=9606 GN=TP53BP1 PE=1 SV=2	0	2055	194.9	200.7	182.6	205.3	271.6	276.9	174.3	226.8	165.1	202.3	221.6	171.5	162.6	179.9	89.4		High	5.499e-05	5.592e-07	33
FALSE	High	[E].QLCLQQQE.[K]	1xDBIA [C3]; 1xTMTPro [N-Term]	0.0156073	0.0019378	1	1	2	Q9UPN3	Q9UPN3 [4204-4211]		QLCLQQQE	Microtubule-actin cross-linking factor 1, isoforms 1/2/3/5 OS=Homo sapiens (Human) OX=9606 GN=MACF1 PE=1 SV=4	0	1589.86	121	119.3	139	109.5	110.5	134.9	138.9	119	117.3	122.3	122.9	110.6	101.9	105.9	68		High	0.001362	0.01027	25
FALSE	High	[K].SSPTEGCND.[A]	1xDBIA [C7]; 1xTMTPro [N-Term]	0.0120368	0.00168745	1	1	2	Q9H694	Q9H694 [615-623]		SSPTEGCND	Protein bicaudal C homolog 1 OS=Homo sapiens (Human) OX=9606 GN=BICC1 PE=1 SV=2	0	1509.72	165.6	169	188	151.5	176.6	161.2	156.6	171.9	158.9	187.6	164.9	148	134.2	148.3	92.1		High	0.001093	0.007832	8
FALSE	High	[G].AGSLCQALLPGPSNE.[A]	1xDBIA [C5]; 1xTMTPro [N-Term]	7.91561e-07	4.51323e-05	1	1	3	O15027	O15027 [420-434]		AGSLCQALLPGPSNE	Protein transport protein Sec16A OS=Homo sapiens (Human) OX=9606 GN=SEC16A PE=1 SV=4	0	2057.1	150.8	136	148.5	115.2	147.4	139.3	117.8	150.5	138.1	129.3	144.5	123.7	117.6	112.6	72.8		High	5.499e-05	2.68e-07	40
FALSE	High	[G].TMSTMPGLPTRPCFYDIDLDPE.[T]	1xDBIA [C13]; 1xTMTPro [N-Term]	0.00152286	0.000418575	1	1	1	P11586	P11586 [906-927]		TMSTMPGLPTRPCFYDIDLDPE	C-1-tetrahydrofolate synthase, cytoplasmic OS=Homo sapiens (Human) OX=9606 GN=MTHFD1 PE=1 SV=3	0	3099.52	468.4	456.5	518.4	442.2	447.1	440.6	435.8	436.3	437.1	450.1	504.2	442.3	363.2	438.6	254.1		High	0.0002594	0.000892	1
FALSE	High	[E].TQPCTPSSSDYSDLQR.[V]	1xDBIA [C4]; 1xTMTPro [N-Term]	1.5252e-07	4.51323e-05	1	1	4	P50552	P50552 [331-346]		TQPCTPSSSDYSDLQR	Vasodilator-stimulated phosphoprotein OS=Homo sapiens (Human) OX=9606 GN=VASP PE=1 SV=3	0	2385.17	2976.7	3096.3	2827.5	2272	2758.1	2587.3	2331.3	2967.5	2622.1	2862.6	2778	2403.1	2130.1	2329.8	1386.5		High	5.499e-05	4.621e-08	54
FALSE	High	[R].NLSFFLTPPCAR.[W]	1xDBIA [C10]; 1xTMTPro [N-Term]	4.38733e-07	4.51323e-05	1	1	4	P42224	P42224 [483-494]		NLSFFLTPPCAR	Signal transducer and activator of transcription 1-alpha/beta OS=Homo sapiens (Human) OX=9606 GN=STAT1 PE=1 SV=2	0	1966.09	1082.6	1151	1180.4	1023.6	973.3	968.9	1021.2	1145.3	1085.7	1091.1	1113.9	993.2	885	960.3	579		High	5.499e-05	1.427e-07	28
FALSE	High	[D].GTCYPPPPVPR.[Q]	1xDBIA [C3]; 1xTMTPro [N-Term]	4.22482e-06	4.51323e-05	1	1	7	P27708	P27708 [1887-1897]		GTCYPPPPVPR	CAD protein OS=Homo sapiens (Human) OX=9606 GN=CAD PE=1 SV=3	0	1783.98	3771.7	3580.8	3343.3	2700.5	3074.5	3186.7	2927.6	3441.3	3189.8	3310.1	3423.9	3021.8	2608	2834	1639.9		High	5.499e-05	1.597e-06	40
FALSE	High	[R].HAQPTCPGAQLCTVY.[Y]	1xCarbamidomethyl [C12]; 1xDBIA [C6]; 1xTMTPro [N-Term]	0.000295546	4.51323e-05	1	1	4	P49327	P49327 [1553-1567]		HAQPTCPGAQLCTVY	Fatty acid synthase OS=Homo sapiens (Human) OX=9606 GN=FASN PE=1 SV=3	0	2246.14	833.3	800.4	907.2	525.6	728	719.9	608.1	898	673.1	676.6	779.4	533.4	582.9	601.4	445.2		High	5.499e-05	0.0001503	31
FALSE	High	[R].EGATSCSASGIR.[A]	1xDBIA [C6]; 1xTMTPro [N-Term]	2.25655e-08	4.51323e-05	1	1	1	A7E2V4	A7E2V4 [1436-1447]		EGATSCSASGIR	Zinc finger SWIM domain-containing protein 8 OS=Homo sapiens (Human) OX=9606 GN=ZSWIM8 PE=1 SV=1	0	1738.91	665.9	720.9	714.1	560.1	616.4	618.8	595.5	631.2	575.3	613.5	662.8	558.2	467.2	502.6	350.4		High	5.499e-05	6.014e-09	13
FALSE	High	[S].SQSCSSGR.[Q]	1xDBIA [C4]; 1xTMTPro [N-Term]	0.0759153	0.00756771	1	1	1	Q2NKQ1	Q2NKQ1 [708-715]		SQSCSSGR	Small G protein signaling modulator 1 OS=Homo sapiens (Human) OX=9606 GN=SGSM1 PE=1 SV=2	0	1411.73	1056	1125.3	1094.6	924.6	1113.7	1072.8	957.2	1135	1009.1	1049.9	1086.2	972.2	911.1	990.8	537.8		High	0.005453	0.06003	1
FALSE	High	[E].SCKPVQQPSAFG.[S]	1xDBIA [C2]; 1xTMTPro [K3]; 1xTMTPro [N-Term]	0.000414929	4.51323e-05	1	1	3	P49841	P49841 [13-24]		SCKPVQQPSAFG	Glycogen synthase kinase-3 beta OS=Homo sapiens (Human) OX=9606 GN=GSK3B PE=1 SV=2	0	2153.2	1989.2	2153.5	2082	1759.5	1788.7	1842.1	1809.3	2097.1	1947.1	2108.8	2110	1859.9	1561.5	1755.4	1023.2		High	5.499e-05	0.0002168	9
FALSE	High	[R].APASCPSR.[Y]	1xDBIA [C5]; 1xTMTPro [N-Term]	0.00640955	0.000798928	1	1	1	Q9Y3T6	Q9Y3T6 [96-103]		APASCPSR	R3H and coiled-coil domain-containing protein 1 OS=Homo sapiens (Human) OX=9606 GN=R3HCC1 PE=1 SV=3	0	1388.76	1173.2	1141.2	1103.3	832.6	1010.9	998.5	915.3	1115.6	905.2	1058.8	1092.6	901.9	775.1	850.8	542.3		High	0.0005645	0.004073	5
FALSE	High	[E].AGLPAEVYIQDHGDGTHTITYIPLCPGAYTVTIK.[Y]	1xDBIA [C25]; 1xTMTPro [K34]; 1xTMTPro [N-Term]	1.69216e-12	4.51323e-05	1	1	2	P21333	P21333 [1201-1234]		AGLPAEVYIQDHGDGTHTITYIPLCPGAYTVTIK	Filamin-A OS=Homo sapiens (Human) OX=9606 GN=FLNA PE=1 SV=4	0	4519.42	1556.7	1728.4	1395.2	1416.4	1904.7	1157.5	1230.7	1883.3	1346.8	1428.9	1303.8	2697.5	1285.5	1335.6	686		High	5.499e-05	2.391e-13	43
FALSE	High	[M].CVDWQCPFE.[D]	1xCarbamidomethyl [C6]; 1xDBIA [C1]; 1xTMTPro [N-Term]	0.00529132	0.000756868	1	1	1	Q709C8	Q709C8 [3666-3674]		CVDWQCPFE	Vacuolar protein sorting-associated protein 13C OS=Homo sapiens (Human) OX=9606 GN=VPS13C PE=1 SV=1	0	1783.85	174.3	205.5	218.4	141.2	212.8	215.2	150.8	193	132.6	151.5	188.7	146	121.7	146.5	107.4		High	0.000508	0.003328	9
FALSE	High	[G].GAACSGPGPEPAVFCEPVVK.[L]	2xDBIA [C4; C15]; 1xTMTPro [K20]; 1xTMTPro [N-Term]	9.37897e-13	4.51323e-05	1	1	6	Q6L8Q7	Q6L8Q7 [105-124]		GAACSGPGPEPAVFCEPVVK	2',5'-phosphodiesterase 12 OS=Homo sapiens (Human) OX=9606 GN=PDE12 PE=1 SV=2	0	3115.69	1975.8	2059.9	2049.7	1926.1	1827.9	1909.1	1828	1901.7	1924.2	1923.8	2126.2	1919.3	1665.9	1983.3	1009.1		High	5.499e-05	1.27e-13	44
FALSE	High	[K].DPCAAPNE.[G]	1xDBIA [C3]; 1xTMTPro [N-Term]	0.0139162	0.00177927	1	1	5	Q9BQA1	Q9BQA1 [63-70]		DPCAAPNE	Methylosome protein 50 OS=Homo sapiens (Human) OX=9606 GN=WDR77 PE=1 SV=1	0	1416.71	923.3	898.6	956.8	677.1	850.2	790.5	712.7	899	765.9	798.7	855.6	689.3	613.1	639.1	471		High	0.001193	0.009141	8
FALSE	High	[K].HPDFADACGLMNNNIEE.[Q]	1xDBIA [C8]; 1xTMTPro [N-Term]	1.54502e-06	4.51323e-05	1	1	3	O00429	O00429 [498-514]		HPDFADACGLMNNNIEE	Dynamin-1-like protein OS=Homo sapiens (Human) OX=9606 GN=DNM1L PE=1 SV=2	0	2490.17	289.3	278.5	276.4	233.3	247.4	251.3	231.3	266.1	253	282.2	305.7	255	198.3	230.1	136.1		High	5.499e-05	5.483e-07	62
FALSE	High	[E].AGPSCSSASDK.[L]	1xDBIA [C5]; 1xTMTPro [K11]; 1xTMTPro [N-Term]	1.0543e-06	4.51323e-05	1	1	5	O15355	O15355 [237-247]		AGPSCSSASDK	Protein phosphatase 1G OS=Homo sapiens (Human) OX=9606 GN=PPM1G PE=1 SV=1	0	1914.02	6196.3	5748.2	5503.1	3510.5	4881.7	4288.5	4058.1	5070.7	4553.8	4614.4	4253.4	4207.9	3949	4008.6	2709.8		High	5.499e-05	3.636e-07	46
FALSE	High	[E].TADCEENIE.[S]	1xDBIA [C4]; 1xTMTPro [N-Term]	0.0023393	0.000443408	1	1	2	Q6V1X1	Q6V1X1 [33-41]		TADCEENIE	Dipeptidyl peptidase 8 OS=Homo sapiens (Human) OX=9606 GN=DPP8 PE=1 SV=1	0	1623.79	248	253.3	266.9	194.6	213	216.8	189.1	232.9	222.5	246.1	229.3	183.1	200.5	176	131.4		High	0.0003053	0.001415	23
FALSE	High	[K].QASCSGDE.[Y]	1xDBIA [C4]; 1xTMTPro [N-Term]	0.0514778	0.00549076	1	1	3	O95394	O95394 [197-204]		QASCSGDE	Phosphoacetylglucosamine mutase OS=Homo sapiens (Human) OX=9606 GN=PGM3 PE=1 SV=1	0	1396.67	81.9	98.6	88.4	64.3	68.7	73.6	72.1	83.8	76.5	82.5	88.8	79.9	57.2	71	43.6		High	0.003801	0.03809	9
FALSE	High	[E].DCPLDEDE.[D]	1xDBIA [C2]; 1xTMTPro [N-Term]	0.0638889	0.00671197	1	1	1	Q86TB9	Q86TB9 [9-16]		DCPLDEDE	Protein PAT1 homolog 1 OS=Homo sapiens (Human) OX=9606 GN=PATL1 PE=1 SV=2	0	1535.72	123.6	131	116.7	111.7	127	111	103.8	126.2	126.8	119.2	123	101.5	85.4	104.8	57.5		High	0.004813	0.04904	12
FALSE	High	[K].DGPCIYNNLE.[F]	1xDBIA [C4]; 1xTMTPro [N-Term]	0.000378215	4.51323e-05	1	1	8	Q9UG63	Q9UG63 [408-417]		DGPCIYNNLE	ATP-binding cassette sub-family F member 2 OS=Homo sapiens (Human) OX=9606 GN=ABCF2 PE=1 SV=2	0	1737.88	567.3	557.4	550.6	456.7	546.3	528.5	513.2	549.6	507.4	518	511.9	475.9	388.8	431.5	271.4		High	5.499e-05	0.0001961	23
FALSE	High	[E].VTPGLSFFNPVCATPN.[S]	1xDBIA [C12]; 1xTMTPro [N-Term]	0.000776122	0.000257308	1	2	3	O95239	O95239 [1148-1163]		VTPGLSFFNPVCATPN	Chromosome-associated kinesin KIF4A OS=Homo sapiens (Human) OX=9606 GN=KIF4A PE=1 SV=3	0	2264.21	250.6	281.1	256.3	169.6	260.3	225.3	156.2	251.5	202	211.5	212.7	188.9	152.6	158	126.4		High	0.0001491	0.0004274	69
FALSE	High	[R].CAGGAGAR.[L]	1xDBIA [C1]; 1xTMTPro [N-Term]	0.00796792	0.00100065	1	1	2	P41134	P41134 [45-52]		CAGGAGAR	DNA-binding protein inhibitor ID-1 OS=Homo sapiens (Human) OX=9606 GN=ID1 PE=1 SV=3	0	1262.7	583.2	663.2	639.6	516.2	677.1	598.7	480.9	634.9	572.8	636.1	617.1	518.9	535.5	454.5	315.5		High	0.0007436	0.005122	2
FALSE	High	[E].CLDEYEDDE.[A]	1xDBIA [C1]; 1xTMTPro [N-Term]	0.00456138	0.000443408	1	1	2	Q96IZ0	Q96IZ0 [173-181]		CLDEYEDDE	PRKC apoptosis WT1 regulator protein OS=Homo sapiens (Human) OX=9606 GN=PAWR PE=1 SV=1	0	1730.78	57.1	63.1	74.3	59.2	57.2	62.6	59.3	64.4	60.2	69.9	57.5	53	47.6	55	36.7		High	0.0003314	0.002854	16
FALSE	High	[E].HVVCGSTR.[N]	1xDBIA [C4]; 1xTMTPro [N-Term]	0.0199744	0.00253155	1	1	2	Q5VYS8	Q5VYS8 [772-779]		HVVCGSTR	Terminal uridylyltransferase 7 OS=Homo sapiens (Human) OX=9606 GN=TUT7 PE=1 SV=1	0	1458.82	83.8	79.3	76.1	63.1	68.9	70.2	60.4	74.2	66.5	72.1	80.8	79.1	66	64.3	37.6		High	0.001738	0.01334	16
FALSE	High	[E].KEPSQAAAIHPDNCEE.[S]	1xDBIA [C14]; 1xTMTPro [K1]; 1xTMTPro [N-Term]	1.53119e-08	4.51323e-05	1	1	2	Q9BZQ8	Q9BZQ8 [750-765]		KEPSQAAAIHPDNCEE	Protein Niban 1 OS=Homo sapiens (Human) OX=9606 GN=NIBAN1 PE=1 SV=1	0	2643.37	1485.8	1480.6	1532.8	1275.2	1381.1	1437.3	1323.6	1509	1384.6	1534.4	1436	1346.8	1108	1221	757		High	5.499e-05	3.971e-09	10
FALSE	High	[R].LKPDPEPDDKNQEPSSCK.[S]	1xDBIA [C17]; 3xTMTPro [K2; K10; K18]; 1xTMTPro [N-Term]	1.46238e-05	4.51323e-05	1	1	1	Q9GZU8	Q9GZU8 [171-188]		LKPDPEPDDKNQEPSSCK	PSME3-interacting protein OS=Homo sapiens (Human) OX=9606 GN=PSME3IP1 PE=1 SV=1	0	3539.95	874.2	878.3	951.7	787.9	872.1	886.5	730.5	944	758.6	900.1	921.6	771.1	688	684.8	470		High	5.499e-05	6.031e-06	3
FALSE	High	[E].AAPSCVGDMADTPR.[D]	1xDBIA [C5]; 1xTMTPro [N-Term]	1.90643e-08	4.51323e-05	1	1	4	Q9UHD8	Q9UHD8 [244-257]		AAPSCVGDMADTPR	Septin-9 OS=Homo sapiens (Human) OX=9606 GN=SEPTIN9 PE=1 SV=2	0	1991	2760.1	2729.1	2612.3	2038.2	2592.6	2458.6	2207.1	2665.5	2219.8	2624.1	2684	2430.9	2019.6	2315.9	1290.7		High	5.499e-05	5.019e-09	48
FALSE	High	[K].GHSCYRPR.[R]	1xDBIA [C4]; 1xTMTPro [N-Term]	0.00080098	0.000257308	1	1	3	P62753	P62753 [80-87]		GHSCYRPR	40S ribosomal protein S6 OS=Homo sapiens (Human) OX=9606 GN=RPS6 PE=1 SV=1	0	1575.85	1288.5	1184.6	1152.3	1099.3	1264.6	1200.4	1227.8	1272.5	1186	1237.5	1342.5	1143.2	1008.1	1103.2	569.6		High	0.0001491	0.0004428	0
FALSE	High	[E].NQICLTFTWK.[D]	1xDBIA [C4]; 1xTMTPro [K10]; 1xTMTPro [N-Term]	0.000956914	0.000359979	1	1	1	Q8WUM4	Q8WUM4 [87-96]		NQICLTFTWK	Programmed cell death 6-interacting protein OS=Homo sapiens (Human) OX=9606 GN=PDCD6IP PE=1 SV=1	0	2158.23	476.4	431.8	476.4	428.5	424.9	398.7	413.5	461.3	450.9	476.8	472.7	381.9	380.3	409.7	235.5		High	0.0001956	0.0005373	28
FALSE	High	[E].NVGLHVPCGYLVPVPCGY.[A]	2xDBIA [C8; C16]; 1xTMTPro [N-Term]	6.32197e-07	4.51323e-05	1	1	2	O15013	O15013 [140-157]		NVGLHVPCGYLVPVPCGY	Rho guanine nucleotide exchange factor 10 OS=Homo sapiens (Human) OX=9606 GN=ARHGEF10 PE=1 SV=4	0	2783.51	399.2	385.7	383.8	344.6	361	383.4	357.3	410.8	393.5	442.9	413	370.5	305.1	329.1	189.7		High	5.499e-05	2.111e-07	13
FALSE	High	[E].IVHIQAGQCGNQIG.[AT]	1xDBIA [C9]; 1xTMTPro [N-Term]	8.70275e-05	4.51323e-05	3	5	17	Q13509; Q9BUF5; P07437	Q13509 [4-17]; Q9BUF5 [4-17]; P07437 [4-17]		IVHIQAGQCGNQIG	Tubulin beta-3 chain OS=Homo sapiens (Human) OX=9606 GN=TUBB3 PE=1 SV=2 Tubulin beta-6 chain OS=Homo sapiens (Human) OX=9606 GN=TUBB6 PE=1 SV=1 Tubulin beta chain OS=Homo sapiens (Human) OX=9606 GN=TUBB PE=1 SV=2	0	2038.12	3363.8	3155.3	3216.1	2766.2	2697	2949	2688.6	2973.1	2915.4	2999.4	3428.5	2533.4	2375.8	2706.1	1590.1	Shared	High	5.499e-05	4.057e-05	34
FALSE	High	[E].GGPCLFPGSDSWQENPEEPCSK.[A]	2xDBIA [C4; C20]; 1xTMTPro [K22]; 1xTMTPro [N-Term]	8.45357e-08	4.51323e-05	1	1	4	Q63HN8	Q63HN8 [59-80]		GGPCLFPGSDSWQENPEEPCSK	E3 ubiquitin-protein ligase RNF213 OS=Homo sapiens (Human) OX=9606 GN=RNF213 PE=1 SV=3	0	3564.77	2014	1915.9	1889.7	1483.2	1862.2	1753.7	1547.8	1965	1725.7	1792.2	1876.6	1623.8	1331.9	1499.3	935		High	5.499e-05	2.46e-08	20
FALSE	High	[E].LQCTQLDLER.[K]	1xDBIA [C3]; 1xTMTPro [N-Term]	2.17885e-05	4.51323e-05	1	1	4	O95361	O95361 [176-185]		LQCTQLDLER	Tripartite motif-containing protein 16 OS=Homo sapiens (Human) OX=9606 GN=TRIM16 PE=1 SV=3	0	1819.01	997.7	965	911	764.7	867.6	838.2	785.5	910.8	916.3	961.1	1012	808.4	769.9	796.6	450.8		High	5.499e-05	9.216e-06	27
FALSE	High	[R].DGSLCQQQNE.[H]	1xDBIA [C5]; 1xTMTPro [N-Term]	0.00648721	0.000798928	1	1	2	Q8IVH8	Q8IVH8 [505-514]		DGSLCQQQNE	Mitogen-activated protein kinase kinase kinase kinase 3 OS=Homo sapiens (Human) OX=9606 GN=MAP4K3 PE=1 SV=1	0	1721.84	51.2	60.7	71	51.1	59.7	55.4	48.2	61.2	65.5	67.2	64	47	51.2	47.8	35.1		High	0.0005876	0.004118	1
FALSE	High	[H].IFQTCPSANYFD.[C]	1xDBIA [C5]; 1xTMTPro [N-Term]	0.0453902	0.00519136	1	1	3	P25786	P25786 [144-155]		IFQTCPSANYFD	Proteasome subunit alpha type-1 OS=Homo sapiens (Human) OX=9606 GN=PSMA1 PE=1 SV=1	0	2006	513.8	405.5	479.9	296.3	370.1	371.7	309	422.6	323.1	347.8	371	294.2	262.4	283.1	237.6		High	0.003544	0.03285	23
FALSE	High	[K].DAATTVCSK.[F]	1xDBIA [C7]; 1xTMTPro [K9]; 1xTMTPro [N-Term]	0.00101337	0.000359979	1	1	1	Q52LW3	Q52LW3 [1060-1068]		DAATTVCSK	Rho GTPase-activating protein 29 OS=Homo sapiens (Human) OX=9606 GN=ARHGAP29 PE=1 SV=2	0	1800.02	434.7	427.3	473.7	353.8	416.3	384	384.4	451.9	392.2	428.9	405.5	371.6	307.8	351.6	234.5		High	0.0001956	0.0005703	21
FALSE	High	[G].TDPCTGQPFR.[F]	1xDBIA [C4]; 1xTMTPro [N-Term]	5.91433e-05	4.51323e-05	1	1	3	Q8NFF5	Q8NFF5 [233-242]		TDPCTGQPFR	FAD synthase OS=Homo sapiens (Human) OX=9606 GN=FLAD1 PE=1 SV=1	0	1721.9	1444.6	1631.9	1655	1431.5	1453.6	1430.4	1481.9	1480	1448.3	1531.6	1575.8	1278.8	1389.9	1437.1	819.3		High	5.499e-05	2.687e-05	18
FALSE	High	[E].SFSDSDDDSCLWK.[R]	1xDBIA [C10]; 1xTMTPro [K13]; 1xTMTPro [N-Term]	5.14309e-06	4.51323e-05	1	1	1	Q9H814	Q9H814 [69-81]		SFSDSDDDSCLWK	Phosphorylated adapter RNA export protein OS=Homo sapiens (Human) OX=9606 GN=PHAX PE=1 SV=1	0	2409.19	202	212.9	206.7	170.9	246.1	198	166.8	220.5	178.8	194.4	221.2	177.7	183.4	187.7	102.4		High	5.499e-05	1.977e-06	33
FALSE	High	[NAVR].ICLDILK.[ED]	1xDBIA [C2]; 1xTMTPro [K7]; 1xTMTPro [N-Term]	0.00782431	0.00100065	4	6	4	O00762; P61086; P51965; P61088	O00762 [113-119]; P61086 [91-97]; P51965 [130-136]; P61088 [86-92]		ICLDILK	Ubiquitin-conjugating enzyme E2 C OS=Homo sapiens (Human) OX=9606 GN=UBE2C PE=1 SV=1 Ubiquitin-conjugating enzyme E2 K OS=Homo sapiens (Human) OX=9606 GN=UBE2K PE=1 SV=3 Ubiquitin-conjugating enzyme E2 E1 OS=Homo sapiens (Human) OX=9606 GN=UBE2E1 PE=1 SV=1 Ubiquitin-conjugating enzyme E2 N OS=Homo sapiens (Human) OX=9606 GN=UBE2N PE=1 SV=1	0	1722.08	252.1	238.6	232.9	157.4	204.7	191.9	165.1	215.9	224	212.9	202.3	195.8	161.9	174.4	115.5	Shared	High	0.0007172	0.004998	26
FALSE	High	[E].DSSSSLCQLD.[I]	1xDBIA [C7]; 1xTMTPro [N-Term]	0.000518036	4.51323e-05	1	1	8	Q15345	Q15345 [729-738]		DSSSSLCQLD	Leucine-rich repeat-containing protein 41 OS=Homo sapiens (Human) OX=9606 GN=LRRC41 PE=1 SV=3	0	1654.83	1312.5	1401.6	1425.8	1196.8	1448.6	1363.9	1262.7	1400	1219.1	1261.8	1319.9	1204.2	1126.5	1212.8	707.1		High	5.499e-05	0.0002755	27
FALSE	High	[E].DGGHIFCTLE.[S]	1xDBIA [C7]; 1xTMTPro [N-Term]	0.00589248	0.000798928	1	1	3	Q9Y4R8	Q9Y4R8 [24-33]		DGGHIFCTLE	Telomere length regulation protein TEL2 homolog OS=Homo sapiens (Human) OX=9606 GN=TELO2 PE=1 SV=2	0	1691.87	716.1	716.8	766.2	604.5	707.4	709.9	674.7	696.8	659.7	659.8	698.2	620.7	569.3	585.5	380		High	0.0005645	0.003741	6
FALSE	High	[E].SNCQDGYR.[K]	1xDBIA [C3]; 1xTMTPro [N-Term]	0.00210904	0.000443408	1	1	3	Q15751	Q15751 [3725-3732]		SNCQDGYR	Probable E3 ubiquitin-protein ligase HERC1 OS=Homo sapiens (Human) OX=9606 GN=HERC1 PE=1 SV=2	0	1542.77	2047.5	2027.6	1981.5	1437.5	1758.8	1728.7	1620.6	1960.6	1738.3	1843.1	1890.1	1544.9	1293.3	1425.9	983		High	0.0003053	0.001263	13
FALSE	High	[E].CLNQRPPENPDTDK.[N]	1xDBIA [C1]; 1xTMTPro [K14]; 1xTMTPro [N-Term]	6.15623e-06	4.51323e-05	1	1	4	Q92598	Q92598 [516-529]		CLNQRPPENPDTDK	Heat shock protein 105 kDa OS=Homo sapiens (Human) OX=9606 GN=HSPH1 PE=1 SV=1	0	2531.35	3512.2	3534.1	3605.5	2057.8	2920.7	2373.4	2130.6	3012.1	3099.8	2819.9	2496.2	2166.6	2494.8	2193.3	1788.7		High	5.499e-05	2.396e-06	11
FALSE	High	[L].FGCPLLLDDVAR.[E]	1xDBIA [C3]; 1xTMTPro [N-Term]	6.95579e-07	4.51323e-05	1	1	6	O15067	O15067 [64-75]		FGCPLLLDDVAR	Phosphoribosylformylglycinamidine synthase OS=Homo sapiens (Human) OX=9606 GN=PFAS PE=1 SV=4	0	1919.07	964.9	854.5	933.7	516.9	739.1	729.2	562.1	830.4	660.8	661.9	742.8	552.3	512.5	567.7	463.3		High	5.499e-05	2.343e-07	15
FALSE	High	[E].GCALSQGSLR.[T]	1xDBIA [C2]; 1xTMTPro [N-Term]	7.75111e-06	4.51323e-05	1	1	3	Q9NZT2	Q9NZT2 [416-425]		GCALSQGSLR	Opioid growth factor receptor OS=Homo sapiens (Human) OX=9606 GN=OGFR PE=1 SV=3	0	1591.89	1625.5	1556.7	1535.6	1261	1471.4	1451.5	1322	1575.1	1380.3	1520.3	1544.1	1454.9	1219.5	1295.2	762.7		High	5.499e-05	3.061e-06	19
FALSE	High	[G].DLNHLVSATMSGVTTCLR.[F]	1xDBIA [C16]; 1xTMTPro [N-Term]	2.56356e-09	4.51323e-05	2	7	3	A6NNZ2; P07437	A6NNZ2 [224-241]; P07437 [224-241]		DLNHLVSATMSGVTTCLR	Tubulin beta 8B OS=Homo sapiens (Human) OX=9606 GN=TUBB8B PE=1 SV=1 Tubulin beta chain OS=Homo sapiens (Human) OX=9606 GN=TUBB PE=1 SV=2	0	2518.34	221.2	246.2	257.9	206.6	217.9	223.1	198.6	221.2	221.7	215.5	263.4	215.8	188.1	208.5	128.1	Shared	High	5.499e-05	5.894e-10	98
FALSE	High	[K].FNCSLQILD.[L]	1xDBIA [C3]; 1xTMTPro [N-Term]	0.00905097	0.00105417	1	1	2	O75864	O75864 [274-282]		FNCSLQILD	Protein phosphatase 1 regulatory subunit 37 OS=Homo sapiens (Human) OX=9606 GN=PPP1R37 PE=1 SV=4	0	1652.9	85	89.2	95.9	72	90.7	78	95.4	83.6	96.4	92.6	76.7	74.5	82.4	79.7	47.7		High	0.0007638	0.005838	15
FALSE	High	[K].QIPAITCIQ.[S]	1xDBIA [C7]; 1xTMTPro [N-Term]	0.00231379	0.000443408	1	1	8	P46940	P46940 [775-783]		QIPAITCIQ	Ras GTPase-activating-like protein IQGAP1 OS=Homo sapiens (Human) OX=9606 GN=IQGAP1 PE=1 SV=1	0	1586.93	57.4	53.4	47.5	35.2	50.1	48.8	45.1	50.7	41.6	47.9	51.4	43	37.9	34.3	23.6		High	0.0003053	0.001393	22
FALSE	High	[K].MCDFGISGYLVD.[S]	1xDBIA [C2]; 1xTMTPro [N-Term]	0.000104655	4.51323e-05	2	2	4	P52564; P46734	P52564 [195-206]; P46734 [206-217]		MCDFGISGYLVD	Dual specificity mitogen-activated protein kinase kinase 6 OS=Homo sapiens (Human) OX=9606 GN=MAP2K6 PE=1 SV=1 Dual specificity mitogen-activated protein kinase kinase 3 OS=Homo sapiens (Human) OX=9606 GN=MAP2K3 PE=1 SV=2	0	1919.96	241.7	225.3	217.3	182.3	188.8	205.4	205	218.9	193.4	222.3	219.8	200.5	166	178.9	108.1	Shared	High	5.499e-05	4.927e-05	32
FALSE	High	[E].FCQSDDPPIILQE.[Q]	1xDBIA [C2]; 1xTMTPro [N-Term]	5.98097e-05	4.51323e-05	1	1	3	Q96ER3	Q96ER3 [306-318]		FCQSDDPPIILQE	Protein SAAL1 OS=Homo sapiens (Human) OX=9606 GN=SAAL1 PE=1 SV=2	0	2105.09	230.3	227.1	253.8	208.1	215.9	216.3	204.8	253	209.8	220.7	239.3	205.1	195.5	190.4	126.3		High	5.499e-05	2.718e-05	62
FALSE	High	[K].CALQNSPR.[S]	1xDBIA [C1]; 1xTMTPro [N-Term]	0.00126109	0.000418575	1	1	2	Q5TAX3	Q5TAX3 [204-211]		CALQNSPR	Terminal uridylyltransferase 4 OS=Homo sapiens (Human) OX=9606 GN=TUT4 PE=1 SV=3	0	1488.83	592.5	674.1	676.7	539.2	611	553.3	558	628.9	602.5	626.4	624	548.7	486	537.6	336.8		High	0.0002594	0.0007256	5
FALSE	High	[R].EMDSCPVVGE.[F]	1xDBIA [C5]; 1xTMTPro [N-Term]	0.00316342	0.000443408	1	1	4	P14735	P14735 [962-971]		EMDSCPVVGE	Insulin-degrading enzyme OS=Homo sapiens (Human) OX=9606 GN=IDE PE=1 SV=4	0	1665.81	118.1	110.1	109.1	89.5	88.7	92.8	95.7	107.2	102.7	100.4	91	99.5	79.7	79.8	54.3		High	0.0003053	0.001951	11
FALSE	High	[E].CTPEETDSSE.[N]	1xDBIA [C1]; 1xTMTPro [N-Term]	0.00183359	0.000418575	1	1	2	Q96BY6	Q96BY6 [321-330]		CTPEETDSSE	Dedicator of cytokinesis protein 10 OS=Homo sapiens (Human) OX=9606 GN=DOCK10 PE=1 SV=3	0	1697.79	207.3	227.8	249.4	185.5	238.9	206.9	196.2	222.4	212.3	210.6	220.8	179.6	176.7	171.7	124.1		High	0.0002594	0.001088	21
FALSE	High	[R].TSMCSIQSAPPEPATLK.[G]	1xDBIA [C4]; 1xTMTPro [K17]; 1xTMTPro [N-Term]	3.37633e-09	4.51323e-05	1	1	7	P20810	P20810 [410-426]		TSMCSIQSAPPEPATLK	Calpastatin OS=Homo sapiens (Human) OX=9606 GN=CAST PE=1 SV=4	0	2665.45	1968.6	2022.2	2081.6	1658.4	1951.3	1839.7	1756	2126.9	1877.3	2154.5	1933.6	1667.1	1605.7	1628.6	1036.5		High	5.499e-05	7.921e-10	37
FALSE	High	[E].HAMDCVR.[A]	1xDBIA [C5]; 1xTMTPro [N-Term]	0.0168795	0.00203826	1	1	5	O75153	O75153 [329-335]		HAMDCVR	Clustered mitochondria protein homolog OS=Homo sapiens (Human) OX=9606 GN=CLUH PE=1 SV=2	0	1431.75	842	866.1	824.8	679.1	775.3	740.6	719.3	807.6	728.2	800.5	856.3	728.8	609.8	668.8	410.8		High	0.001496	0.0112	19
FALSE	High	[R].LNPAVTCAGK.[G]	1xDBIA [C7]; 1xTMTPro [K10]; 1xTMTPro [N-Term]	2.98191e-06	4.51323e-05	1	1	4	Q8TD19	Q8TD19 [872-881]		LNPAVTCAGK	Serine/threonine-protein kinase Nek9 OS=Homo sapiens (Human) OX=9606 GN=NEK9 PE=1 SV=2	0	1878.11	1285.9	1289.7	1221.9	1085	1106.6	1151.5	1073	1197	1092.9	1198.3	1287.4	1154.1	939.3	1049.1	608.7		High	5.499e-05	1.102e-06	34
FALSE	High	[R].VSCIVSAAK.[N]	1xDBIA [C3]; 1xTMTPro [K9]; 1xTMTPro [N-Term]	0.000462504	4.51323e-05	1	1	3	Q8N4X5	Q8N4X5 [465-473]		VSCIVSAAK	Actin filament-associated protein 1-like 2 OS=Homo sapiens (Human) OX=9606 GN=AFAP1L2 PE=1 SV=1	0	1782.08	1553.6	1572.1	1550.9	1195.3	1304.9	1391.9	1254.2	1496.5	1328.9	1476	1569.2	1371.6	1067.6	1216.9	772.9		High	5.499e-05	0.000244	38
FALSE	High	[R].DSCISPSEPE.[T]	1xDBIA [C3]; 1xTMTPro [N-Term]	0.000579836	0.000159506	1	1	3	Q8TDB6	Q8TDB6 [217-226]		DSCISPSEPE	E3 ubiquitin-protein ligase DTX3L OS=Homo sapiens (Human) OX=9606 GN=DTX3L PE=1 SV=1	0	1663.82	138.9	133.2	130.5	111.4	125	119.9	103.1	122.6	123.2	124.9	116.5	105	98.4	107.7	65.1		High	0.0001071	0.0003112	30
FALSE	High	[RC].LIPDGCGVK.[Y]	1xDBIA [C6]; 1xTMTPro [K9]; 1xTMTPro [N-Term]	0.00280932	0.000443408	1	2	11	P27635	P27635 [190-198]		LIPDGCGVK	60S ribosomal protein L10 OS=Homo sapiens (Human) OX=9606 GN=RPL10 PE=1 SV=4	0	1806.08	5192	5050.7	4909.1	4017.4	4513.7	4486.9	4326.9	4899.1	4351.7	4762.6	4884	4331.1	3689.3	4105.7	2448		High	0.0003053	0.00172	13
FALSE	High	[R].NCSAVLCCR.[M]	2xCarbamidomethyl [C7; C8]; 1xDBIA [C2]; 1xTMTPro [N-Term]	0.0415927	0.004742	1	1	2	Q9Y2G3	Q9Y2G3 [786-794]		NCSAVLCCR	Probable phospholipid-transporting ATPase IF OS=Homo sapiens (Human) OX=9606 GN=ATP11B PE=1 SV=2	0	1682.85	1126.7	1504.1	1400.9	1405.9	1533.9	1160.3	1150.8	1353	1403.3	1467.8	1488.8	1125.3	1218.9	1243.2	699		High	0.003278	0.02969	5
FALSE	High	[K].NSDCVGSYTLIPY.[V]	1xDBIA [C4]; 1xTMTPro [N-Term]	0.0154201	0.0019378	1	1	1	O95382	O95382 [167-179]		NSDCVGSYTLIPY	Mitogen-activated protein kinase kinase kinase 6 OS=Homo sapiens (Human) OX=9606 GN=MAP3K6 PE=1 SV=3	0	2032.04	17	31	19.7	21.6	20.1	19.1	14.9	21.3	13.2	20.6	20.4	17.8	12.3	15	9.8		High	0.001362	0.01017	0
FALSE	High	[K].YGQGGNCTE.[G]	1xDBIA [C7]; 1xTMTPro [N-Term]	0.0246361	0.00335599	1	1	2	Q0VDG4	Q0VDG4 [137-145]		YGQGGNCTE	Secernin-3 OS=Homo sapiens (Human) OX=9606 GN=SCRN3 PE=1 SV=1	0	1528.74	770.3	634.7	676	473.6	575.8	647.7	564.1	716	603.9	619.4	648.5	573.5	461.3	518.7	337.4		High	0.002378	0.01672	17
FALSE	High	[K].FCNIMGSSNGVDQE.[H]	1xDBIA [C2]; 1xTMTPro [N-Term]	1.18795e-05	4.51323e-05	1	1	4	Q9NYL9	Q9NYL9 [149-162]		FCNIMGSSNGVDQE	Tropomodulin-3 OS=Homo sapiens (Human) OX=9606 GN=TMOD3 PE=1 SV=1	0	2101	981.3	1060.5	913.5	657.3	799.8	851.6	701.8	920.3	857.7	934.9	891.2	781.2	599.1	776.9	456		High	5.499e-05	4.831e-06	54
FALSE	High	[D].LYIGFNGCSLK.[T]	1xDBIA [C8]; 1xTMTPro [K11]; 1xTMTPro [N-Term]	0.000326262	4.51323e-05	1	1	1	Q6P1N9	Q6P1N9 [191-201]		LYIGFNGCSLK	Putative deoxyribonuclease TATDN1 OS=Homo sapiens (Human) OX=9606 GN=TATDN1 PE=1 SV=2	0	2119.22	504.7	479	503.4	382.6	429.4	458.3	402	477.1	441.4	443.4	452.3	440.8	343.9	399.3	251.5		High	5.499e-05	0.0001671	10
FALSE	High	[D].ILQHQGSNCGGTSNK.[H]	1xDBIA [C9]; 1xTMTPro [K15]; 1xTMTPro [N-Term]	3.65272e-09	4.51323e-05	1	1	2	Q9NUQ3	Q9NUQ3 [63-77]		ILQHQGSNCGGTSNK	Gamma-taxilin OS=Homo sapiens (Human) OX=9606 GN=TXLNG PE=1 SV=2	0	2448.33	3593.7	3346.1	3014.4	2677.8	3199	3324.9	2929	3211.4	2790	3062.6	3430.3	3210.1	2188.9	2856.7	1505.8		High	5.499e-05	8.643e-10	36
FALSE	High	[E].ANCSAMFGK.[L]	1xDBIA [C3]; 1xTMTPro [K9]; 1xTMTPro [N-Term]	1.406e-05	4.51323e-05	1	1	4	Q29RF7	Q29RF7 [530-538]		ANCSAMFGK	Sister chromatid cohesion protein PDS5 homolog A OS=Homo sapiens (Human) OX=9606 GN=PDS5A PE=1 SV=1	0	1833	3590.6	3677.1	3356.5	3652.6	4172.5	3989.4	3472.2	3695.2	3273.9	3350.7	3397.1	3589.8	3436.8	3688.6	1677.1		High	5.499e-05	5.787e-06	31
FALSE	High	[G].CMTCIGNSGPLPEPVVE.[A]	2xDBIA [C1; C4]; 1xTMTPro [N-Term]	3.13829e-05	4.51323e-05	1	1	2	P21399	P21399 [503-519]		CMTCIGNSGPLPEPVVE	Cytoplasmic aconitate hydratase OS=Homo sapiens (Human) OX=9606 GN=ACO1 PE=1 SV=3	0	2642.37	29	33.5	37.7	36.6	30.5	33.2	31.1	27.8	28.6	34.6	37.8	31.6	28.4	33.1	18.8		High	5.499e-05	1.363e-05	19
FALSE	High	[R].AASAIPVTCLLD.[S]	1xDBIA [C9]; 1xTMTPro [N-Term]	0.000705871	0.000257308	1	1	5	Q9P107	Q9P107 [727-738]		AASAIPVTCLLD	GEM-interacting protein OS=Homo sapiens (Human) OX=9606 GN=GMIP PE=1 SV=2	0	1774.01	187.5	165.9	173.4	135.7	144.6	167.2	140.5	169	145.1	154.6	175.8	145.3	124.3	137.3	86.7		High	0.0001491	0.0003839	26
FALSE	High	[K].SGSQPACLDHMQDR.[R]	1xDBIA [C7]; 1xTMTPro [N-Term]	7.01056e-09	4.51323e-05	1	1	2	O75815	O75815 [315-328]		SGSQPACLDHMQDR	Breast cancer anti-estrogen resistance protein 3 OS=Homo sapiens (Human) OX=9606 GN=BCAR3 PE=1 SV=1	0	2145.05	687.1	741.2	718.8	505.9	656	616.8	571.1	689.7	560.6	602.1	650.5	577.5	480.2	515	359.3		High	5.499e-05	1.724e-09	63
FALSE	High	[D].TACSSSLMALQNAY.[Q]	1xDBIA [C3]; 1xTMTPro [N-Term]	8.32629e-07	4.51323e-05	1	1	10	P49327	P49327 [159-172]		TACSSSLMALQNAY	Fatty acid synthase OS=Homo sapiens (Human) OX=9606 GN=FASN PE=1 SV=3	0	2060.05	2345.7	2119.3	2368.6	1726.3	1818.1	1979.9	1794.6	2227.9	1842	1926.1	2022.1	1622.8	1633.6	1784.2	1184		High	5.499e-05	2.828e-07	52
FALSE	High	[R].GGGSCSGSAGGGGSGSLPSQR.[G]	1xDBIA [C5]; 1xTMTPro [N-Term]	3.90955e-12	4.51323e-05	1	1	2	O15234	O15234 [32-52]		GGGSCSGSAGGGGSGSLPSQR	Protein CASC3 OS=Homo sapiens (Human) OX=9606 GN=CASC3 PE=1 SV=2	0	2323.14	963.9	819.6	771.4	601.2	752.9	753.7	621.9	825.5	685.2	754.3	792.2	666.5	560	619.2	385.8		High	5.499e-05	5.818e-13	68
FALSE	High	[D].TACSSSLMALQNAY.[Q]	1xOxidation [M8]; 1xDBIA [C3]; 1xTMTPro [N-Term]	3.49004e-06	4.51323e-05	1	1	7	P49327	P49327 [159-172]		TACSSSLMALQNAY	Fatty acid synthase OS=Homo sapiens (Human) OX=9606 GN=FASN PE=1 SV=3	0	2076.04	1480.8	1378	1614.3	1147.1	1182.3	1265.1	1126.8	1459.5	1249	1321.5	1347	1081.5	1014.7	1106.7	807.5		High	5.499e-05	1.309e-06	43
FALSE	High	[R].SNSQTLSDAPFTTCPE.[G]	1xDBIA [C14]; 1xTMTPro [N-Term]	8.79278e-08	4.51323e-05	1	1	4	Q8IZW8	Q8IZW8 [414-429]		SNSQTLSDAPFTTCPE	Tensin-4 OS=Homo sapiens (Human) OX=9606 GN=TNS4 PE=1 SV=3	0	2298.12	777.7	775.5	805.7	662.8	687.5	764.3	681.7	764.1	729.8	799.8	771.6	683.7	570.7	616.7	403.2		High	5.499e-05	2.575e-08	43
FALSE	High	[E].GIGQFHCR.[V]	1xDBIA [C7]; 1xTMTPro [N-Term]	0.00122864	0.000418575	1	1	3	Q9UPN3	Q9UPN3 [5125-5132]		GIGQFHCR	Microtubule-actin cross-linking factor 1, isoforms 1/2/3/5 OS=Homo sapiens (Human) OX=9606 GN=MACF1 PE=1 SV=4	0	1517.83	210	221.4	239.9	215.9	198.1	192.6	217.1	218.7	212.6	209.5	236.3	191.6	185.6	167	120		High	0.0002594	0.0007056	4
FALSE	High	[E].APVNACPPGFRPWVTE.[E]	1xDBIA [C6]; 1xTMTPro [N-Term]	5.64985e-07	4.51323e-05	1	1	9	O75369	O75369 [1715-1730]		APVNACPPGFRPWVTE	Filamin-B OS=Homo sapiens (Human) OX=9606 GN=FLNB PE=1 SV=2	0	2341.24	1970.7	1968.3	1856.9	1647.2	1888.1	1847.2	1624.8	1928.9	1744.4	1871.2	1909.5	1631.5	1484	1557.2	929.3		High	5.499e-05	1.87e-07	39
FALSE	High	[E].TCQLFTTE.[L]	1xDBIA [C2]; 1xTMTPro [N-Term]	0.0626782	0.00663853	1	3	1	Q96G04	Q96G04 [289-296]		TCQLFTTE	Protein-lysine N-methyltransferase EEF2KMT OS=Homo sapiens (Human) OX=9606 GN=EEF2KMT PE=1 SV=2	0	1542.82	215.9	235.8	223.4	171	184.3	183.5	167	187.3	190.8	214.9	206.3	188.2	154.5	171.2	111.8		High	0.004723	0.04801	4
FALSE	High	[K].MLSCAGADR.[L]	1xDBIA [C4]; 1xTMTPro [N-Term]	0.00430019	0.000443408	1	2	4	P27635	P27635 [102-110]		MLSCAGADR	60S ribosomal protein L10 OS=Homo sapiens (Human) OX=9606 GN=RPL10 PE=1 SV=4	0	1523.8	169.8	150	169.9	127.2	166.1	151.4	160.9	175.4	148.7	148.5	159.2	140.5	117.2	146.7	85		High	0.0003314	0.002683	25
FALSE	High	[K].LPSCAQGSHTE.[L]	1xDBIA [C4]; 1xTMTPro [N-Term]	1.85142e-05	4.51323e-05	1	1	1	O75815	O75815 [446-456]		LPSCAQGSHTE	Breast cancer anti-estrogen resistance protein 3 OS=Homo sapiens (Human) OX=9606 GN=BCAR3 PE=1 SV=1	0	1729.89	1107.1	1129.2	1016.1	877.7	1075.2	1052.1	951.8	1146	962	1060	1092.4	986.8	748.6	953.2	509		High	5.499e-05	7.741e-06	16
FALSE	High	[K].DQFSCGNSVAD.[Q]	1xDBIA [C5]; 1xTMTPro [N-Term]	0.00107868	0.000418575	1	1	7	Q9Y5X1	Q9Y5X1 [66-76]		DQFSCGNSVAD	Sorting nexin-9 OS=Homo sapiens (Human) OX=9606 GN=SNX9 PE=1 SV=1	0	1742.83	667.2	703.4	659	452.7	646.8	635.9	525.7	650.2	543.8	591.2	628.2	490.8	433	475.4	330.2		High	0.0002594	0.0006104	27
FALSE	High	[E].QNLSDLLSPICE.[V]	1xDBIA [C11]; 1xTMTPro [N-Term]	6.58565e-06	4.51323e-05	1	1	7	Q16637	Q16637 [136-147]		QNLSDLLSPICE	Survival motor neuron protein OS=Homo sapiens (Human) OX=9606 GN=SMN2 PE=1 SV=1	0	1932.04	675.1	612.7	618.5	518.5	614.1	587.3	530.9	598.7	541.4	604.7	610.1	524.7	468.8	505.3	310		High	5.499e-05	2.571e-06	57
FALSE	High	[E].KSSSQPSSCCSDPSKPGGNVE.[G]	2xDBIA [C9; C10]; 2xTMTPro [K1; K15]; 1xTMTPro [N-Term]	2.11766e-09	4.51323e-05	1	1	6	Q13501	Q13501 [281-301]		KSSSQPSSCCSDPSKPGGNVE	Sequestosome-1 OS=Homo sapiens (Human) OX=9606 GN=SQSTM1 PE=1 SV=1	0	3585.88	6087.4	5335.4	5147.6	6182.9	5993.5	6313.1	5956.6	5820.7	6051.5	6814.1	5939.5	6738.5	5416	6471.3	2580.6		High	5.499e-05	4.822e-10	9
FALSE	High	[R].DASALLDPMECTDTAEEQR.[V]	1xDBIA [C11]; 1xTMTPro [N-Term]	3.62606e-10	4.51323e-05	1	1	2	Q9BTE3	Q9BTE3 [277-295]		DASALLDPMECTDTAEEQR	Mini-chromosome maintenance complex-binding protein OS=Homo sapiens (Human) OX=9606 GN=MCMBP PE=1 SV=2	0	2695.29	234.4	222.9	233.9	165.7	205.8	210.1	172.3	220.9	197.5	199.8	217.2	190.8	163.3	174.4	117.3		High	5.499e-05	7.321e-11	75
FALSE	High	[R].NGCQQPCDR.[K]	1xCarbamidomethyl [C3]; 1xDBIA [C7]; 1xTMTPro [N-Term]	0.000624812	0.000159506	1	1	5	Q8IY22	Q8IY22 [357-365]		NGCQQPCDR	C-Maf-inducing protein OS=Homo sapiens (Human) OX=9606 GN=CMIP PE=1 SV=3	0	1677.81	511.1	564.2	643.7	521.5	545.9	505.6	470.1	554.1	546.4	591.2	657.8	496.1	476.2	459.7	322.8		High	0.0001071	0.000338	7
FALSE	High	[R].EVFSSCSSE.[V]	1xDBIA [C6]; 1xTMTPro [N-Term]	0.00997451	0.00118682	1	1	2	Q09666	Q09666 [103-111]		EVFSSCSSE	Neuroblast differentiation-associated protein AHNAK OS=Homo sapiens (Human) OX=9606 GN=AHNAK PE=1 SV=2	0	1574.77	154.3	143.2	173.2	114.5	119.8	147.3	132.7	166.2	117.2	159.4	180.4	137.6	115.8	112.6	86.9		High	0.0008249	0.006438	12
FALSE	High	[Q].FVDWCPTGFK.[V]	1xDBIA [C5]; 1xTMTPro [K10]; 1xTMTPro [N-Term]	1.50221e-06	4.51323e-05	3	8	4	Q71U36; Q9BQE3; P68366	Q71U36 [343-352]; Q9BQE3 [343-352]; P68366 [343-352]		FVDWCPTGFK	Tubulin alpha-1A chain OS=Homo sapiens (Human) OX=9606 GN=TUBA1A PE=1 SV=1 Tubulin alpha-1C chain OS=Homo sapiens (Human) OX=9606 GN=TUBA1C PE=1 SV=1 Tubulin alpha-4A chain OS=Homo sapiens (Human) OX=9606 GN=TUBA4A PE=1 SV=1	0	2104.15	1972.1	1567.2	1627	1168.4	1323.6	1369.3	1181.3	1681	1400.6	1598.6	1567.6	1319.6	1112.2	1200.5	816.8	Shared	High	5.499e-05	5.316e-07	29
FALSE	High	[G].AGCQVGINQNGTGK.[F]	1xDBIA [C3]; 1xTMTPro [K14]; 1xTMTPro [N-Term]	1.5864e-07	4.51323e-05	1	1	3	Q96F86	Q96F86 [89-102]		AGCQVGINQNGTGK	Enhancer of mRNA-decapping protein 3 OS=Homo sapiens (Human) OX=9606 GN=EDC3 PE=1 SV=1	0	2251.25	1366.1	1341.9	1323.3	1088.1	1237.6	1217.8	1117.8	1310.8	1179.1	1277.2	1370.1	1188.1	989.7	1134.4	664.5		High	5.499e-05	4.81e-08	34
FALSE	High	[E].ASYGSIDCQYPGSALALDGSSNVE.[A]	1xDBIA [C8]; 1xTMTPro [N-Term]	8.29173e-06	4.51323e-05	1	1	2	Q14694	Q14694 [108-131]		ASYGSIDCQYPGSALALDGSSNVE	Ubiquitin carboxyl-terminal hydrolase 10 OS=Homo sapiens (Human) OX=9606 GN=USP10 PE=1 SV=2	0	3004.45	166.5	177.4	150.9	128.2	171.4	170.2	137.5	171.6	165	186.4	162.1	150.4	114.1	134.8	75.8		High	5.499e-05	3.287e-06	24
FALSE	High	[R].SVSSSVQVCPE.[V]	1xDBIA [C9]; 1xTMTPro [N-Term]	0.000156355	4.51323e-05	1	1	3	Q8IXW5	Q8IXW5 [350-360]		SVSSSVQVCPE	Putative RNA polymerase II subunit B1 CTD phosphatase RPAP2 OS=Homo sapiens (Human) OX=9606 GN=RPAP2 PE=1 SV=1	0	1721.91	1257.2	1245.9	1268.3	1000.1	1122.7	1149	1089.4	1236.6	1131.5	1140.4	1195.2	1058.1	913.7	979.2	637.5		High	5.499e-05	7.569e-05	26
FALSE	High	[K].IPVVCALTQEE.[S]	1xDBIA [C5]; 1xTMTPro [N-Term]	0.000135278	4.51323e-05	1	1	3	Q15276	Q15276 [346-356]		IPVVCALTQEE	Rab GTPase-binding effector protein 1 OS=Homo sapiens (Human) OX=9606 GN=RABEP1 PE=1 SV=2	0	1802.01	73	75.3	75.7	28.7	60.7	61.2	44.9	72.6	52.3	53.8	66.5	44.7	40.5	40.8	38		High	5.499e-05	6.484e-05	25
FALSE	High	[K].VTFQPPSSIGCR.[K]	1xDBIA [C11]; 1xTMTPro [N-Term]	3.77667e-05	4.51323e-05	1	1	8	A0MZ66	A0MZ66 [555-566]		VTFQPPSSIGCR	Shootin-1 OS=Homo sapiens (Human) OX=9606 GN=SHTN1 PE=1 SV=4	0	1892.04	1100.1	1042.6	1038	845	890.4	976.2	876.7	1010.5	905.8	964.2	1023.9	937.8	801	873.6	521.8		High	5.499e-05	1.664e-05	29
FALSE	High	[K].TFVGTPCWMAPE.[V]	1xDBIA [C7]; 1xTMTPro [N-Term]	0.000328056	4.51323e-05	1	2	7	Q9UEW8	Q9UEW8 [231-242]		TFVGTPCWMAPE	STE20/SPS1-related proline-alanine-rich protein kinase OS=Homo sapiens (Human) OX=9606 GN=STK39 PE=1 SV=3	0	1938.98	636.8	676.7	685.2	509.7	604.5	586.7	553.2	643.7	568.1	652.9	601.6	565.1	517.3	540.7	344.6		High	5.499e-05	0.0001678	20
FALSE	High	[F].SLQATLCWLD.[L]	1xDBIA [C7]; 1xTMTPro [N-Term]	0.00319967	0.000443408	1	1	4	P78527	P78527 [1249-1258]		SLQATLCWLD	DNA-dependent protein kinase catalytic subunit OS=Homo sapiens (Human) OX=9606 GN=PRKDC PE=1 SV=3	0	1749.95	227.8	203.6	286.9	197.1	153.2	258.9	235.1	288.6	222.5	225	245.2	213.5	191	211.2	144.3		High	0.0003053	0.001967	17
FALSE	High	[G].ASNGSCQE.[Q]	1xDBIA [C6]; 1xTMTPro [N-Term]	0.0356415	0.0043175	1	1	4	Q14669	Q14669 [705-712]		ASNGSCQE	E3 ubiquitin-protein ligase TRIP12 OS=Homo sapiens (Human) OX=9606 GN=TRIP12 PE=1 SV=1	0	1395.69	981.7	954.7	1012.7	885.1	897.1	948.9	888.6	974.1	804.2	815.3	953.1	848.7	774.4	889.5	509.5		High	0.003007	0.02507	9
FALSE	High	[R].CSDAAGYPHATHDLE.[G]	1xDBIA [C1]; 1xTMTPro [N-Term]	4.12431e-07	4.51323e-05	1	1	4	Q15365	Q15365 [201-215]		CSDAAGYPHATHDLE	Poly(rC)-binding protein 1 OS=Homo sapiens (Human) OX=9606 GN=PCBP1 PE=1 SV=2	0	2187.05	276.5	280.3	251.9	215.9	268.7	259.4	220.6	297.2	239.6	251.1	284.6	236.3	184.6	216.3	126.8		High	5.499e-05	1.34e-07	37
FALSE	High	[E].IVGCHFR.[S]	1xDBIA [C4]; 1xTMTPro [N-Term]	0.0210823	0.00280123	1	1	2	O75446	O75446 [181-187]		IVGCHFR	Histone deacetylase complex subunit SAP30 OS=Homo sapiens (Human) OX=9606 GN=SAP30 PE=1 SV=1	0	1431.82	209.4	214.8	184	281.7	293.1	307.6	253	208.4	211.6	226.8	205.4	267.9	249.1	285.1	92.6		High	0.001964	0.01415	21
FALSE	High	[K].EGTDSSQGIPQLVSNISACQVIAE.[A]	1xDBIA [C19]; 1xTMTPro [N-Term]	1.08862e-07	4.51323e-05	1	1	3	Q99832	Q99832 [11-34]		EGTDSSQGIPQLVSNISACQVIAE	T-complex protein 1 subunit eta OS=Homo sapiens (Human) OX=9606 GN=CCT7 PE=1 SV=2	0	3046.57	223.4	230	231.5	194.6	207.7	261	225.4	235.9	207.6	215.1	267.8	214.3	155.6	170.4	116.6		High	5.499e-05	3.225e-08	39
FALSE	High	[K].TSLCFKE.[Q]	1xDBIA [C4]; 1xTMTPro [K6]; 1xTMTPro [N-Term]	0.0824788	0.00807559	1	1	1	Q9Y217	Q9Y217 [566-572]		TSLCFKE	Myotubularin-related protein 6 OS=Homo sapiens (Human) OX=9606 GN=MTMR6 PE=1 SV=3	0	1732	629.6	699.4	705.8	585.3	630.7	662.7	591.5	724.7	575.3	678.2	746.3	597.4	490.9	552.2	355.4		High	0.005886	0.06652	5
FALSE	High	[E].LLILQGGPPQSCTDVK.[T]	1xDBIA [C12]; 1xTMTPro [K16]; 1xTMTPro [N-Term]	6.0338e-08	4.51323e-05	1	1	3	Q9C0B7	Q9C0B7 [275-290]		LLILQGGPPQSCTDVK	Transport and Golgi organization protein 6 homolog OS=Homo sapiens (Human) OX=9606 GN=TANGO6 PE=1 SV=2	0	2573.5	1105.5	1061.9	1112.1	911.7	934.3	964.8	932.4	1043.9	896.4	1000.1	1014	913.2	749	856.2	560.1		High	5.499e-05	1.724e-08	51
FALSE	High	[K].GCGGGTHSSDR.[N]	1xDBIA [C2]; 1xTMTPro [N-Term]	1.06622e-06	4.51323e-05	1	1	2	Q96NL8	Q96NL8 [32-42]		GCGGGTHSSDR	Protein C8orf37 OS=Homo sapiens (Human) OX=9606 GN=C8orf37 PE=1 SV=1	0	1633.8	1079.7	1041.7	1017.5	760.6	975.2	1047.1	872.6	1027.9	869.9	995.3	1091.7	893	693.2	931.9	512.5		High	5.499e-05	3.693e-07	33
FALSE	High	[E].GCSVGAEADRE.[L]	1xDBIA [C2]; 1xTMTPro [N-Term]	0.00740915	0.000868399	1	1	3	P40855	P40855 [7-17]		GCSVGAEADRE	Peroxisomal biogenesis factor 19 OS=Homo sapiens (Human) OX=9606 GN=PEX19 PE=1 SV=1	0	1693.85	579.6	626.6	624.3	480.3	581.8	578	507.9	657	443.9	565.1	635.6	523.8	438.2	459	314.4		High	0.0006208	0.004727	24
FALSE	High	[R].AAGTDSFNGHPPQGCASTPVAR.[E]	1xDBIA [C15]; 1xTMTPro [N-Term]	4.65363e-12	4.51323e-05	1	1	2	Q9NVU0	Q9NVU0 [539-560]		AAGTDSFNGHPPQGCASTPVAR	DNA-directed RNA polymerase III subunit RPC5 OS=Homo sapiens (Human) OX=9606 GN=POLR3E PE=1 SV=1	0	2741.37	1046.9	998.2	967.5	905.1	1173.5	1168.9	956.9	1091.2	888.5	902.5	1055.9	1055.9	800.2	1028.1	487.4		High	5.499e-05	7.037e-13	64
FALSE	High	[E].GPLFSPGGQPAPCGSQASWTK.[S]	1xDBIA [C13]; 1xTMTPro [K21]; 1xTMTPro [N-Term]	7.68717e-11	4.51323e-05	1	1	3	O14976	O14976 [1056-1076]		GPLFSPGGQPAPCGSQASWTK	Cyclin-G-associated kinase OS=Homo sapiens (Human) OX=9606 GN=GAK PE=1 SV=2	0	2977.58	1401.6	1307	1301.6	1127	1194	1213.4	1156.8	1286	1162.7	1350	1286	1168	1005.1	1111	655.9		High	5.499e-05	1.404e-11	46
FALSE	High	[G].HVNCTIK.[E]	1xDBIA [C4]; 1xTMTPro [K7]; 1xTMTPro [N-Term]	0.0161823	0.00203826	1	1	2	Q9NQC3	Q9NQC3 [1098-1104]		HVNCTIK	Reticulon-4 OS=Homo sapiens (Human) OX=9606 GN=RTN4 PE=1 SV=2	0	1719.02	144.5	141.5	163.8	181.1	137	163	156.1	134.2	165.1	155.1	174.5	154.7	155.4	175.1	82.6		High	0.001481	0.01069	15
FALSE	High	[D].AGSVNSCSAVGTGE.[G]	1xDBIA [C7]; 1xTMTPro [N-Term]	4.74648e-07	4.51323e-05	1	1	3	Q9HAV4	Q9HAV4 [476-489]		AGSVNSCSAVGTGE	Exportin-5 OS=Homo sapiens (Human) OX=9606 GN=XPO5 PE=1 SV=1	0	1838.92	1003.8	999.9	1068.5	883.1	1035.6	1048.4	972.5	1028	957.7	1035.1	1055	877.4	822.4	848.7	539		High	5.499e-05	1.55e-07	61
FALSE	High	[F].ADDQIAQSLCGE.[D]	1xDBIA [C10]; 1xTMTPro [N-Term]	0.000401596	4.51323e-05	1	1	3	Q13148	Q13148 [235-246]		ADDQIAQSLCGE	TAR DNA-binding protein 43 OS=Homo sapiens (Human) OX=9606 GN=TARDBP PE=1 SV=1	0	1849.93	20.7	20.9	23.7	13.9	22.6	22.2	14.8	38.5	19.4	17.8	21.2	21.4	10.7	13.2	12		High	5.499e-05	0.0002088	21
FALSE	High	[R].DLVVPGSKPSGNDSCE.[L]	1xDBIA [C15]; 1xTMTPro [K8]; 1xTMTPro [N-Term]	0.00625713	0.000798928	1	1	2	P33981	P33981 [308-323]		DLVVPGSKPSGNDSCE	Dual specificity protein kinase TTK OS=Homo sapiens (Human) OX=9606 GN=TTK PE=1 SV=2	0	2508.33	1852.7	1925.3	1832.5	1508.6	1876.8	1851.7	1616.5	1923.9	1614.7	1759.5	1867.5	1572.2	1287.3	1533.3	924.6		High	0.0005645	0.003972	6
FALSE	High	[R].QCDETPPTSVSE.[S]	1xDBIA [C2]; 1xTMTPro [N-Term]	0.00464303	0.000443408	1	1	7	P46821	P46821 [2141-2152]		QCDETPPTSVSE	Microtubule-associated protein 1B OS=Homo sapiens (Human) OX=9606 GN=MAP1B PE=1 SV=2	0	1892.92	1219.3	1209.6	1222.9	942.9	1112.2	1080.9	1034.9	1230.3	1058.7	1136.9	1155.7	1056.8	927.4	961.2	617.1		High	0.0003314	0.002903	12
FALSE	High	[R].QPQQGSGLCE.[K]	1xDBIA [C9]; 1xTMTPro [N-Term]	0.00350705	0.000443408	1	1	3	Q8WYL5	Q8WYL5 [556-565]		QPQQGSGLCE	Protein phosphatase Slingshot homolog 1 OS=Homo sapiens (Human) OX=9606 GN=SSH1 PE=1 SV=2	0	1646.85	48	52	57.2	49.8	50.6	46	61.3	55.2	44.3	45.2	53.1	53.3	56.5	43.7	28.9		High	0.0003053	0.002175	6
FALSE	High	[K].SWCPDCVQAEPVVRE.[G]	1xCarbamidomethyl [C6]; 1xDBIA [C3]; 1xTMTPro [N-Term]	1.94538e-06	4.51323e-05	1	1	2	Q9BRA2	Q9BRA2 [41-55]		SWCPDCVQAEPVVRE	Thioredoxin domain-containing protein 17 OS=Homo sapiens (Human) OX=9606 GN=TXNDC17 PE=1 SV=1	0	2375.18	680.8	683	824.8	917.6	813.6	996.5	918.2	1099.4	732.6	869.9	1093.1	877.1	702.4	868.5	416.3		High	5.499e-05	6.979e-07	39
FALSE	High	[K].NQFVSLGSMCFPE.[A]	1xDBIA [C10]; 1xTMTPro [N-Term]	9.3067e-05	4.51323e-05	1	1	3	Q2KHR3	Q2KHR3 [825-837]		NQFVSLGSMCFPE	Glutamine and serine-rich protein 1 OS=Homo sapiens (Human) OX=9606 GN=QSER1 PE=1 SV=3	0	2059.03	21.6	34.2	28.7	16.8	22.3	25.8	19.2	25.7	17.8	21.8	22.9	20.6	17.7	18.4	14.5		High	5.499e-05	4.342e-05	28
FALSE	High	[E].TAAACVEK.[-]	1xDBIA [C5]; 1xTMTPro [K8]; 1xTMTPro [N-Term]	0.000228037	4.51323e-05	1	1	6	Q15631	Q15631 [221-228]		TAAACVEK	Translin OS=Homo sapiens (Human) OX=9606 GN=TSN PE=1 SV=1	0	1696.99	3193.2	3123.7	3332.8	2702.4	2972.2	2934	2695.7	3174.4	2960.7	3154.4	3198	2787.1	2452.8	2628.3	1682.4		High	5.499e-05	0.0001137	21
FALSE	High	[R].CSSVTSVSLSSPSDASAASSSTCASPPSLTSANKK.[N]	2xDBIA [C1; C23]; 2xTMTPro [K34; K35]; 1xTMTPro [N-Term]	1.43522e-13	4.51323e-05	1	1	1	Q86XZ4	Q86XZ4 [384-418]		CSSVTSVSLSSPSDASAASSSTCASPPSLTSANKK	Spermatogenesis-associated serine-rich protein 2 OS=Homo sapiens (Human) OX=9606 GN=SPATS2 PE=1 SV=1	0	4807.53	371.5	454.8	535.5	469.6	489.7	472	449	547.9	400.3	476	521.9	417.6	375.4	452.2	270.4		High	5.499e-05	1.719e-14	25
FALSE	High	[K].HPDFADACGLMNNNIE.[E]	1xDBIA [C8]; 1xTMTPro [N-Term]	3.95002e-05	4.51323e-05	1	1	2	O00429	O00429 [498-513]		HPDFADACGLMNNNIE	Dynamin-1-like protein OS=Homo sapiens (Human) OX=9606 GN=DNM1L PE=1 SV=2	0	2361.13	344.2	390.2	376.3	330.2	354.9	342.5	325.5	339.7	352.9	368	380	307.8	297.8	339.4	190.1		High	5.499e-05	1.739e-05	30
FALSE	High	[E].HCDCLQGFQLTHSLGGGTG.[S]	2xDBIA [C2; C4]; 1xTMTPro [N-Term]	3.55151e-09	4.51323e-05	1	1	2	Q9BUF5	Q9BUF5 [126-144]		HCDCLQGFQLTHSLGGGTG	Tubulin beta-6 chain OS=Homo sapiens (Human) OX=9606 GN=TUBB6 PE=1 SV=1	0	2827.43	1468.1	1378.8	1535	1402.7	1337.6	1457.2	1359.1	1525.9	1492.5	1495.9	1593.8	1279.3	1176.9	1354.4	775.5		High	5.499e-05	8.373e-10	9
FALSE	High	[K].LCALQCAVFDK.[T]	2xDBIA [C2; C6]; 1xTMTPro [K11]; 1xTMTPro [N-Term]	8.89961e-05	4.51323e-05	1	1	1	Q6VMQ6	Q6VMQ6 [607-617]		LCALQCAVFDK	Activating transcription factor 7-interacting protein 1 OS=Homo sapiens (Human) OX=9606 GN=ATF7IP PE=1 SV=3	0	2411.38	364	363.2	375.3	277.8	424.7	425.4	279.8	381.7	294.6	318.7	354.3	337.1	272.3	300.4	189.6		High	5.499e-05	4.143e-05	16
FALSE	High	[K].NSNYCLPSYTAYK.[N]	1xDBIA [C5]; 1xTMTPro [K13]; 1xTMTPro [N-Term]	6.26089e-06	4.51323e-05	1	1	3	Q9Y4E8	Q9Y4E8 [260-272]		NSNYCLPSYTAYK	Ubiquitin carboxyl-terminal hydrolase 15 OS=Homo sapiens (Human) OX=9606 GN=USP15 PE=1 SV=3	0	2428.28	381.8	422	444	424.4	393.7	350	380.1	428.9	450.9	433	481	366.6	395.6	375.6	224.3		High	5.499e-05	2.431e-06	21
FALSE	High	[G].HQQPTPVYTQPVCFAPN.[M]	1xDBIA [C13]; 1xTMTPro [N-Term]	1.82261e-08	4.51323e-05	1	1	4	Q99700	Q99700 [951-967]		HQQPTPVYTQPVCFAPN	Ataxin-2 OS=Homo sapiens (Human) OX=9606 GN=ATXN2 PE=1 SV=2	0	2527.31	1553.7	1573.1	1726.6	1141.2	1557.7	1481.8	1178.2	1526.8	1243.6	1344.4	1458.4	1161.6	1059.1	1175.7	872.6		High	5.499e-05	4.783e-09	51
FALSE	High	[K].TTCMSSQGSDDE.[Q]	1xDBIA [C3]; 1xTMTPro [N-Term]	0.000289112	4.51323e-05	1	1	9	Q9P0V9	Q9P0V9 [20-31]		TTCMSSQGSDDE	Septin-10 OS=Homo sapiens (Human) OX=9606 GN=SEPTIN10 PE=1 SV=2	0	1860.83	233.1	225.6	261	196.3	230.2	228.4	211.9	227.4	224.9	233.6	235.8	209.5	195.6	209.9	132		High	5.499e-05	0.000147	19
FALSE	High	[E].NMSGFICPK.[C]	1xDBIA [C7]; 1xTMTPro [K9]; 1xTMTPro [N-Term]	0.000162563	4.51323e-05	1	1	4	P53384	P53384 [229-237]		NMSGFICPK	Cytosolic Fe-S cluster assembly factor NUBP1 OS=Homo sapiens (Human) OX=9606 GN=NUBP1 PE=1 SV=2	0	1901.06	300.3	282	312.6	230.3	263.1	245.2	258.4	276.4	274.8	274.9	280.8	220.4	234.4	243.7	158.2		High	5.499e-05	7.897e-05	20
FALSE	High	[K].QQYLCQPLLD.[A]	1xDBIA [C5]; 1xTMTPro [N-Term]	0.00138549	0.000418575	1	1	4	Q96RN5	Q96RN5 [614-623]		QQYLCQPLLD	Mediator of RNA polymerase II transcription subunit 15 OS=Homo sapiens (Human) OX=9606 GN=MED15 PE=1 SV=2	0	1820.99	567.1	603.3	596.4	598.3	682.5	622.8	544.7	587.8	548.5	534.9	615.5	580.9	520.7	568.7	301.8		High	0.0002594	0.0008007	32
FALSE	High	[R].ENPVINDCCR.[G]	2xDBIA [C8; C9]; 1xTMTPro [N-Term]	7.88287e-06	4.51323e-05	1	1	3	Q9Y4C2	Q9Y4C2 [480-489]		ENPVINDCCR	TRPM8 channel-associated factor 1 OS=Homo sapiens (Human) OX=9606 GN=TCAF1 PE=1 SV=3	0	2059.07	412.8	414.1	408.4	328.3	376.8	360.1	362.6	405.9	351.2	365.3	384.5	338.3	309.6	329.3	206.7		High	5.499e-05	3.115e-06	42
FALSE	High	[R].VPCAYDK.[T]	1xDBIA [C3]; 1xTMTPro [K7]; 1xTMTPro [N-Term]	0.0263172	0.00339981	1	1	2	P46109	P46109 [247-253]		VPCAYDK	Crk-like protein OS=Homo sapiens (Human) OX=9606 GN=CRKL PE=1 SV=1	0	1699.97	1073.6	1105.2	980.3	759.8	899.3	887.2	824.6	1043.2	870.2	888.3	972.9	875.7	709.2	781	496.2		High	0.002398	0.01797	10
FALSE	High	[E].ACIANFFNQ.[V]	1xDBIA [C2]; 1xTMTPro [N-Term]	0.000805196	0.000257308	1	1	4	Q29RF7	Q29RF7 [241-249]		ACIANFFNQ	Sister chromatid cohesion protein PDS5 homolog A OS=Homo sapiens (Human) OX=9606 GN=PDS5A PE=1 SV=1	0	1627.86	820.9	684.1	799.9	777.7	819.2	887.6	782.1	787.1	801.6	768.7	766.4	752.8	725.1	806.9	404.9		High	0.0001491	0.0004444	20
FALSE	High	[K].DDGSFCVCE.[A]	1xCarbamidomethyl [C6]; 1xDBIA [C8]; 1xTMTPro [N-Term]	0.0159883	0.00203826	1	1	2	Q9ULI2	Q9ULI2 [269-277]		DDGSFCVCE	Beta-citrylglutamate synthase B OS=Homo sapiens (Human) OX=9606 GN=RIMKLB PE=2 SV=2	0	1631.74	53.4	49.4	49.9	35.9	43.1	43.4	42.6	49.8	48.6	44	59.7	42.2	35.8	34.7	25.3		High	0.001421	0.01057	12
FALSE	High	[K].QTIGNSCGTIGLIHAVANNQDK.[L]	1xDBIA [C7]; 1xTMTPro [K22]; 1xTMTPro [N-Term]	5.27777e-14	4.51323e-05	1	1	5	P09936	P09936 [84-105]		QTIGNSCGTIGLIHAVANNQDK	Ubiquitin carboxyl-terminal hydrolase isozyme L1 OS=Homo sapiens (Human) OX=9606 GN=UCHL1 PE=1 SV=2	0	3158.72	7154.1	6896.3	6819.8	4665	6089.7	5995.6	4925	6320.7	5426.8	6410.6	5958.7	5340.9	3942.5	4718.9	3452.5		High	5.499e-05	5.878e-15	92
FALSE	High	[C].CIVTSTYGWTANME.[RQ]	1xDBIA [C1]; 1xTMTPro [N-Term]	9.02082e-06	4.51323e-05	2	3	6	P07900; P08238	P07900 [598-611]; P08238 [590-603]		CIVTSTYGWTANME	Heat shock protein HSP 90-alpha OS=Homo sapiens (Human) OX=9606 GN=HSP90AA1 PE=1 SV=5 Heat shock protein HSP 90-beta OS=Homo sapiens (Human) OX=9606 GN=HSP90AB1 PE=1 SV=4	0	2176.07	973.7	991.2	1035.3	628	926.7	850.2	670.8	955.7	778.9	848.2	804.8	727.4	608.6	683.5	524.3	Shared	High	5.499e-05	3.6e-06	51
FALSE	High	[K].RRPGGEGPQCEK.[T]	1xDBIA [C10]; 1xTMTPro [K12]; 1xTMTPro [N-Term]	0.0260029	0.00339981	1	1	1	Q9NWY4	Q9NWY4 [8-19]		RRPGGEGPQCEK	Histone PARylation factor 1 OS=Homo sapiens (Human) OX=9606 GN=HPF1 PE=1 SV=2	0	2218.24	389.3	359.1	345.3	267.8	347.4	362	310.8	385	342.9	382.9	403.5	320.2	262	286.8	174.9		High	0.002398	0.01776	0
FALSE	High	[G].SSPSCSLAGR.[G]	1xDBIA [C5]; 1xTMTPro [N-Term]	4.2488e-05	4.51323e-05	1	1	2	Q9BXB5	Q9BXB5 [29-38]		SSPSCSLAGR	Oxysterol-binding protein-related protein 10 OS=Homo sapiens (Human) OX=9606 GN=OSBPL10 PE=1 SV=2	0	1564.84	1241.8	1302.8	1243.5	1146.2	1227.8	1188.7	1103.6	1204.8	1133.8	1142.2	1251.5	1039.5	990.7	1126.4	629.9		High	5.499e-05	1.879e-05	20
FALSE	High	[R].SIQFVDWCPT.[G]	1xDBIA [C8]; 1xTMTPro [N-Term]	0.00196602	0.000443408	1	2	5	P68366	P68366 [340-349]		SIQFVDWCPT	Tubulin alpha-4A chain OS=Homo sapiens (Human) OX=9606 GN=TUBA4A PE=1 SV=1	0	1795.94	893.6	727.3	804.7	497.6	656.3	631.5	518	872.7	587.4	641.8	684.2	641.8	469.7	520.9	407.9		High	0.0002984	0.001171	23
FALSE	High	[E].AAAAPGPGTPCASR.[G]	1xDBIA [C11]; 1xTMTPro [N-Term]	9.85541e-07	4.51323e-05	1	1	6	Q9H7E9	Q9H7E9 [11-24]		AAAAPGPGTPCASR	UPF0488 protein C8orf33 OS=Homo sapiens (Human) OX=9606 GN=C8orf33 PE=1 SV=1	0	1826.99	1155.1	1140	1069.6	818.6	1048.4	1025.3	968.8	1123.7	969.9	1118.3	1079.2	945.2	851.5	895.5	542.6		High	5.499e-05	3.396e-07	40
FALSE	High	[R].SCDGQALPSQDPE.[V]	1xDBIA [C2]; 1xTMTPro [N-Term]	0.000337173	4.51323e-05	1	1	2	Q70CQ2	Q70CQ2 [3485-3497]		SCDGQALPSQDPE	Ubiquitin carboxyl-terminal hydrolase 34 OS=Homo sapiens (Human) OX=9606 GN=USP34 PE=1 SV=2	0	1946.94	26.6	27.7	34.1	31	33.6	27.9	25.3	28.2	23.5	26.4	22.8	30.1	20.5	25	17.3		High	5.499e-05	0.000173	22
FALSE	High	[K].EQFSQGSPSNCLE.[T]	1xDBIA [C11]; 1xTMTPro [N-Term]	1.01934e-06	4.51323e-05	1	1	4	Q9NQ88	Q9NQ88 [151-163]		EQFSQGSPSNCLE	Fructose-2,6-bisphosphatase TIGAR OS=Homo sapiens (Human) OX=9606 GN=TIGAR PE=1 SV=1	0	2025.99	1831.1	1612.5	1539.5	1055.4	1241.1	1340.3	1223.5	1609.3	1412.5	1412	1552.3	1356	963.1	1100	781.7		High	5.499e-05	3.521e-07	62
FALSE	High	[K].CVNGNEL.[-]	1xDBIA [C1]; 1xTMTPro [N-Term]	0.0453902	0.00519136	1	1	2	Q9BTE3	Q9BTE3 [636-642]		CVNGNEL	Mini-chromosome maintenance complex-binding protein OS=Homo sapiens (Human) OX=9606 GN=MCMBP PE=1 SV=2	0	1348.72	132.5	138.7	142.6	114	123.7	113.3	121.9	136.7	114.7	131.8	130.4	113.9	112.1	111	72.4		High	0.003594	0.03291	28
FALSE	High	[E].ASLPDCSSSR.[Q]	1xDBIA [C6]; 1xTMTPro [N-Term]	0.00391548	0.000443408	1	1	4	Q9ULH7	Q9ULH7 [631-640]		ASLPDCSSSR	Myocardin-related transcription factor B OS=Homo sapiens (Human) OX=9606 GN=MRTFB PE=1 SV=3	0	1622.85	519.1	499.9	457.9	371	439.2	442.6	448.8	476.4	407.6	449	486.7	437.6	351.7	397.3	232.6		High	0.0003314	0.002438	6
FALSE	High	[E].SQSVSGCYG.[A]	1xDBIA [C7]; 1xTMTPro [N-Term]	0.000285947	4.51323e-05	1	1	10	P52597	P52597 [394-402]		SQSVSGCYG	Heterogeneous nuclear ribonucleoprotein F OS=Homo sapiens (Human) OX=9606 GN=HNRNPF PE=1 SV=3	0	1487.75	2666.8	2834.1	2730.4	2531.3	3041.7	3068.7	2493.7	2859.8	2541.7	2606	2689.8	2646	2473.8	2664.5	1388.4		High	5.499e-05	0.0001448	34
FALSE	High	[D].LNDLLSDGSGCY.[S]	1xDBIA [C11]; 1xTMTPro [N-Term]	1.57316e-05	4.51323e-05	1	1	5	P51452	P51452 [12-23]		LNDLLSDGSGCY	Dual specificity protein phosphatase 3 OS=Homo sapiens (Human) OX=9606 GN=DUSP3 PE=1 SV=1	0	1856.94	225.6	233.9	211.1	111	195.7	173.7	135.8	200.7	137.6	184.8	176.6	148.9	105.5	140.4	107.4		High	5.499e-05	6.513e-06	39
FALSE	High	[K].AQAISPCVQNFCSALDSK.[L]	1xCarbamidomethyl [C12]; 1xDBIA [C7]; 1xTMTPro [K18]; 1xTMTPro [N-Term]	2.11766e-09	4.51323e-05	1	1	3	Q8WTW3	Q8WTW3 [507-524]		AQAISPCVQNFCSALDSK	Conserved oligomeric Golgi complex subunit 1 OS=Homo sapiens (Human) OX=9606 GN=COG1 PE=1 SV=1	0	2843.5	1439.2	1520	1546.2	1209.7	1547.5	1488.4	1269.7	1515.3	1366.1	1443.3	1445.1	1260.6	1221.7	1372.2	787		High	5.499e-05	4.825e-10	47
FALSE	High	[S].APCAPPLQPK.[G]	1xDBIA [C3]; 1xTMTPro [K10]; 1xTMTPro [N-Term]	0.000305458	4.51323e-05	1	1	7	Q93052	Q93052 [362-371]		APCAPPLQPK	Lipoma-preferred partner OS=Homo sapiens (Human) OX=9606 GN=LPP PE=1 SV=1	0	1926.15	988.2	924.3	911.1	792.2	849.8	847.9	837.4	915.1	825.3	870.6	974.4	791.8	751	777.1	463.9		High	5.499e-05	0.0001551	28
FALSE	High	[Y].FLLSQQTDLPECE.[Q]	1xDBIA [C12]; 1xTMTPro [N-Term]	9.98079e-06	4.51323e-05	1	1	4	Q9BQ70	Q9BQ70 [427-439]		FLLSQQTDLPECE	Transcription factor 25 OS=Homo sapiens (Human) OX=9606 GN=TCF25 PE=1 SV=1	0	2123.1	105.5	127.6	138.3	85.4	117.1	106.9	88.3	128.4	92	101.2	109.2	88	77.5	81.3	70.5		High	5.499e-05	4.016e-06	32
FALSE	High	[D].YVNCGHVTAYGPGLTHGVVNKPATFTVN.[T]	1xDBIA [C4]; 1xTMTPro [K21]; 1xTMTPro [N-Term]	2.26927e-08	4.51323e-05	1	1	1	P21333	P21333 [1862-1889]		YVNCGHVTAYGPGLTHGVVNKPATFTVN	Filamin-A OS=Homo sapiens (Human) OX=9606 GN=FLNA PE=1 SV=4	0	3821.05	1957.8	1495.4	1605.5	1157.9	1306.1	1493.8	1344.5	1681.1	1257.4	1196	1450.2	1355.3	1000.4	1237.5	818.4		High	5.499e-05	6.069e-09	24
FALSE	High	[E].SCDCLQGFQLTHS.[L]	2xDBIA [C2; C4]; 1xTMTPro [N-Term]	5.50551e-09	4.51323e-05	2	7	7	A6NNZ2; P07437	A6NNZ2 [126-138]; P07437 [126-138]		SCDCLQGFQLTHS	Tubulin beta 8B OS=Homo sapiens (Human) OX=9606 GN=TUBB8B PE=1 SV=1 Tubulin beta chain OS=Homo sapiens (Human) OX=9606 GN=TUBB PE=1 SV=2	0	2335.19	1424.6	1410	1379	1170.2	1269.8	1358.7	1309.5	1465.4	1424.2	1394.6	1525.4	1148.9	1051.1	1218.5	703.4	Shared	High	5.499e-05	1.335e-09	25
FALSE	High	[E].AAPNVANNTGPHAASCFG.[A]	1xDBIA [C16]; 1xTMTPro [N-Term]	6.03685e-11	4.51323e-05	1	1	6	O60716	O60716 [603-620]		AAPNVANNTGPHAASCFG	Catenin delta-1 OS=Homo sapiens (Human) OX=9606 GN=CTNND1 PE=1 SV=1	0	2299.16	2349.3	2227	2180.5	1945	2152.7	2232.7	2136.4	2216.9	2074.1	2156.9	2382	2110.7	1667.9	2081.2	1112.4		High	5.499e-05	1.08e-11	86
FALSE	High	[G].ISLCQAILDE.[T]	1xDBIA [C4]; 1xTMTPro [N-Term]	0.000340888	4.51323e-05	1	1	7	P04083	P04083 [321-330]		ISLCQAILDE	Annexin A1 OS=Homo sapiens (Human) OX=9606 GN=ANXA1 PE=1 SV=2	0	1704.95	248.5	222.4	245.2	194.2	200	198.8	196.4	231.1	211.7	209.9	227.7	172.5	170.6	195.8	125.1		High	5.499e-05	0.0001754	30
FALSE	High	[K].ACFQVGTSEE.[M]	1xDBIA [C2]; 1xTMTPro [N-Term]	4.49388e-05	4.51323e-05	1	1	3	P35658	P35658 [727-736]		ACFQVGTSEE	Nuclear pore complex protein Nup214 OS=Homo sapiens (Human) OX=9606 GN=NUP214 PE=1 SV=2	0	1670.84	817.3	844.3	850.6	873	951.2	928.1	827.5	808	746.1	798.9	787.6	821.1	735	837.5	434.1		High	5.499e-05	1.993e-05	23
FALSE	High	[D].CTTILQLHE.[I]	1xDBIA [C1]; 1xTMTPro [N-Term]	0.000315694	4.51323e-05	1	1	3	Q5T4S7	Q5T4S7 [1106-1114]		CTTILQLHE	E3 ubiquitin-protein ligase UBR4 OS=Homo sapiens (Human) OX=9606 GN=UBR4 PE=1 SV=1	0	1657.93	1015.5	900.4	1070.5	911.9	877.2	932.5	945.6	1000.3	1022.1	1014.5	1056.2	848.9	824.9	858.7	546.4		High	5.499e-05	0.0001613	27
FALSE	High	[R].SSHAPATCK.[L]	1xDBIA [C8]; 1xTMTPro [K9]; 1xTMTPro [N-Term]	2.30469e-05	4.51323e-05	1	1	4	Q8ND24	Q8ND24 [648-656]		SSHAPATCK	RING finger protein 214 OS=Homo sapiens (Human) OX=9606 GN=RNF214 PE=1 SV=2	0	1806.02	1706	1569.7	1417.3	1191.6	1520	1619	1414.2	1549	1239	1422.8	1608.5	1606.2	1123.6	1407.8	723.5		High	5.499e-05	9.788e-06	16
FALSE	High	[G].GMENPCLTFVTPCLLAGDR.[S]	1xCarbamidomethyl [C6]; 1xDBIA [C13]; 1xTMTPro [N-Term]	8.76729e-13	4.51323e-05	1	1	6	Q9H4A4	Q9H4A4 [299-317]		GMENPCLTFVTPCLLAGDR	Aminopeptidase B OS=Homo sapiens (Human) OX=9606 GN=RNPEP PE=1 SV=2	0	2694.37	106.9	108.2	129.3	88.7	85.8	117.7	114.9	130.9	132.3	116.1	142.8	94.5	94	110.1	66.1		High	5.499e-05	1.18e-13	55
FALSE	High	[K].AVQCLNTSSK.[E]	1xDBIA [C4]; 1xTMTPro [K10]; 1xTMTPro [N-Term]	1.20654e-06	4.51323e-05	1	1	3	Q5T4S7	Q5T4S7 [2551-2560]		AVQCLNTSSK	E3 ubiquitin-protein ligase UBR4 OS=Homo sapiens (Human) OX=9606 GN=UBR4 PE=1 SV=1	0	1955.12	1715.3	1583.7	1529.7	1534	1449.1	1585.2	1597.2	1581	1632.4	1814.9	1776.4	1709.8	1384.7	1597.6	782.1		High	5.499e-05	4.215e-07	46
FALSE	High	[K].CASQSGMTAYG.[T]	1xOxidation [M7]; 1xDBIA [C1]; 1xTMTPro [N-Term]	0.000687452	0.000257308	1	1	4	Q99439	Q99439 [175-185]		CASQSGMTAYG	Calponin-2 OS=Homo sapiens (Human) OX=9606 GN=CNN2 PE=1 SV=4	0	1691.81	915.9	1015.1	1044.9	837.8	928.1	871.9	876.3	974.5	936.1	982.9	1032.2	776.5	772.9	798.3	534.9		High	0.0001491	0.0003742	52
FALSE	High	[R].PGCQPSSPCVPK.[L]	2xDBIA [C3; C9]; 1xTMTPro [K12]; 1xTMTPro [N-Term]	9.3067e-05	4.51323e-05	1	1	4	O14545	O14545 [474-485]		PGCQPSSPCVPK	TRAF-type zinc finger domain-containing protein 1 OS=Homo sapiens (Human) OX=9606 GN=TRAFD1 PE=1 SV=1	0	2400.34	2017.4	1969.5	1808.8	1496.2	1638.4	1580.6	1558.6	1874.6	1709.7	1893.2	1639.6	1469.2	1438.6	1445.2	926.3		High	5.499e-05	4.348e-05	7
FALSE	High	[K].PGSNCSPAQSVLSE.[V]	1xDBIA [C5]; 1xTMTPro [N-Term]	0.000219371	4.51323e-05	1	1	4	P22314	P22314 [19-32]		PGSNCSPAQSVLSE	Ubiquitin-like modifier-activating enzyme 1 OS=Homo sapiens (Human) OX=9606 GN=UBA1 PE=1 SV=3	0	1976.01	1451.1	1402.1	1397.4	924.2	1230.6	1093.8	979.3	1278.6	1162.2	1174.1	1068	943.4	1023.9	937.5	715.7		High	5.499e-05	0.0001092	41
FALSE	High	[K].CSYVVTNGLGINVFK.[D]	1xDBIA [C1]; 1xTMTPro [K15]; 1xTMTPro [N-Term]	1.23463e-09	4.51323e-05	1	1	1	P43490	P43490 [401-415]		CSYVVTNGLGINVFK	Nicotinamide phosphoribosyltransferase OS=Homo sapiens (Human) OX=9606 GN=NAMPT PE=1 SV=1	0	2518.43	429.1	400.9	495.4	289.3	462.5	407.6	253.4	500	338.3	392.4	378.1	308.7	317.5	281.2	254		High	5.499e-05	2.705e-10	48
FALSE	High	[Q].CGGKPGVTFTSAK.[G]	1xDBIA [C1]; 2xTMTPro [K4; K13]; 1xTMTPro [N-Term]	8.57602e-06	4.51323e-05	1	1	2	Q9C0C9	Q9C0C9 [913-925]		CGGKPGVTFTSAK	(E3-independent) E2 ubiquitin-conjugating enzyme OS=Homo sapiens (Human) OX=9606 GN=UBE2O PE=1 SV=3	0	2461.44	1856.1	1936.4	2110.3	1636.7	1751.5	1649.6	1505.3	1884.9	1823.6	1961.9	1976.9	1520.4	1433.3	1402.8	1082.2		High	5.499e-05	3.413e-06	9
FALSE	High	[K].NCLNPQFSK.[T]	1xDBIA [C2]; 1xTMTPro [K9]; 1xTMTPro [N-Term]	2.65195e-05	4.51323e-05	1	1	6	O75131	O75131 [53-61]		NCLNPQFSK	Copine-3 OS=Homo sapiens (Human) OX=9606 GN=CPNE3 PE=1 SV=1	0	1955.1	1743.8	1776.4	2030.4	1442	1462.3	1242.5	1541.1	1802.6	1798.4	1841.6	1833	1400	1396.4	1017	1041.4		High	5.499e-05	1.139e-05	35
FALSE	High	[E].GGGNPGASCK.[D]	1xDBIA [C9]; 1xTMTPro [K10]; 1xTMTPro [N-Term]	1.3275e-06	4.51323e-05	1	1	8	Q9HD26	Q9HD26 [400-409]		GGGNPGASCK	Golgi-associated PDZ and coiled-coil motif-containing protein OS=Homo sapiens (Human) OX=9606 GN=GOPC PE=1 SV=1	0	1751.97	1209.1	1207.6	1204.2	1028.4	1309	1235.2	1037.4	1222.9	1069.1	1165.3	1245.5	1050	937.8	1028.5	617.9		High	5.499e-05	4.668e-07	39
FALSE	High	[K].CLPGDPNYLVGAN.[C]	1xDBIA [C1]; 1xTMTPro [N-Term]	5.56079e-05	4.51323e-05	1	1	1	Q07157	Q07157 [1727-1739]		CLPGDPNYLVGAN	Tight junction protein ZO-1 OS=Homo sapiens (Human) OX=9606 GN=TJP1 PE=1 SV=3	0	1933.02	142.5	150	165.6	97.4	136.5	129.2	104.6	136.6	104.5	130.6	124.8	99.8	83.2	96.8	85		High	5.499e-05	2.506e-05	27
FALSE	High	[R].TPLEPSNCWSDLD.[G]	1xDBIA [C8]; 1xTMTPro [N-Term]	0.00118463	0.000418575	1	1	2	Q32MZ4	Q32MZ4 [403-415]		TPLEPSNCWSDLD	Leucine-rich repeat flightless-interacting protein 1 OS=Homo sapiens (Human) OX=9606 GN=LRRFIP1 PE=1 SV=2	0	2077.02	329.1	333	333.6	285	341.8	326.6	316.5	345.8	301.8	321.7	345.1	301.7	259	287.9	171.3		High	0.0002594	0.0006782	11
FALSE	High	[L].MYGPPGCGK.[T]	1xDBIA [C7]; 1xTMTPro [K9]; 1xTMTPro [N-Term]	0.0040315	0.000443408	1	1	3	P43686	P43686 [204-212]		MYGPPGCGK	26S proteasome regulatory subunit 6B OS=Homo sapiens (Human) OX=9606 GN=PSMC4 PE=1 SV=2	0	1813.99	1259.4	1136	1233.6	914.2	1242.9	1111	873.9	1214.8	936.9	1008	1032	990	853.4	920.3	633.6		High	0.0003314	0.002506	26
FALSE	High	[K].DCGSVSTVDEFPE.[A]	1xDBIA [C2]; 1xTMTPro [N-Term]	8.87005e-06	4.51323e-05	1	1	2	Q01804	Q01804 [902-914]		DCGSVSTVDEFPE	OTU domain-containing protein 4 OS=Homo sapiens (Human) OX=9606 GN=OTUD4 PE=1 SV=4	0	1984.95	51.9	69	64.3	60.6	50.2	75.2	61.9	76.2	67.5	67.2	65.3	64.7	52.6	77	33		High	5.499e-05	3.539e-06	35
FALSE	High	[E].FSVDMTCGGCAE.[A]	1xCarbamidomethyl [C]; 1xDBIA [C]; 1xTMTPro [N-Term]	0.00012582	4.51323e-05	1	1	6	O00244	O00244 [6-17]		FSVDMTCGGCAE	Copper transport protein ATOX1 OS=Homo sapiens (Human) OX=9606 GN=ATOX1 PE=1 SV=1	0	1876.86	1260.2	1282.8	1245.9	899.7	1059.4	995.8	1067.8	1162.9	1071.6	1099.7	1078.3	958	875.1	931.2	640		High	5.499e-05	6.001e-05	41
FALSE	High	[K].LGGTCVNVGCVPK.[K]	2xDBIA [C5; C10]; 1xTMTPro [K13]; 1xTMTPro [N-Term]	1.84635e-07	4.51323e-05	1	1	4	P00390	P00390 [98-110]		LGGTCVNVGCVPK	Glutathione reductase, mitochondrial OS=Homo sapiens (Human) OX=9606 GN=GSR PE=1 SV=2	0	2447.41	1503.6	1437.2	1394.9	1195.5	1236.6	1412.7	1271.1	1465.3	1304.1	1373.7	1368.7	1304.7	1041.3	1148.9	716.7		High	5.499e-05	5.655e-08	23
FALSE	High	[K].NCPISAK.[L]	1xDBIA [C2]; 1xTMTPro [K7]; 1xTMTPro [N-Term]	0.00801638	0.00100065	1	1	2	Q9UPN3	Q9UPN3 [4824-4830]		NCPISAK	Microtubule-actin cross-linking factor 1, isoforms 1/2/3/5 OS=Homo sapiens (Human) OX=9606 GN=MACF1 PE=1 SV=4	0	1636.97	1345.3	1425.9	1470.7	1191.1	1379.3	1245.7	1165.1	1471.2	1347	1364.2	1418.1	1089.4	1173.9	1157.6	756		High	0.0007436	0.005153	22
FALSE	High	[K].DVTYICPF.[T]	1xDBIA [C6]; 1xTMTPro [N-Term]	0.0213366	0.00280123	1	1	4	Q13614	Q13614 [90-97]		DVTYICPF	Myotubularin-related protein 2 OS=Homo sapiens (Human) OX=9606 GN=MTMR2 PE=1 SV=4	0	1557.83	229.6	211.1	223.7	120.5	189.2	179.6	128.7	205.3	152.3	183.2	183.5	119.3	118.6	129.5	115		High	0.00199	0.01435	21
FALSE	High	[K].TCGGDQK.[A]	1xDBIA [C2]; 1xTMTPro [K7]; 1xTMTPro [N-Term]	0.0634827	0.00667868	1	1	2	Q93100	Q93100 [75-81]		TCGGDQK	Phosphorylase b kinase regulatory subunit beta OS=Homo sapiens (Human) OX=9606 GN=PHKB PE=1 SV=3	0	1612.9	2928.5	2953.1	3150.9	3032.1	2606.4	2808.6	2937.8	3080.5	3027	3490.8	3296.2	3082.2	2595.5	2770.6	1621.1		High	0.004794	0.04869	1
FALSE	High	[N].AICPGFVNTAILE.[S]	1xDBIA [C3]; 1xTMTPro [N-Term]	0.000540808	4.51323e-05	1	1	7	P15428	P15428 [180-192]		AICPGFVNTAILE	15-hydroxyprostaglandin dehydrogenase [NAD(+)] OS=Homo sapiens (Human) OX=9606 GN=HPGD PE=1 SV=1	0	1948.09	353.5	324.7	349.9	220.7	273.2	245.7	226.4	320.2	236.3	270.4	282.8	233.9	204.4	220.6	180		High	5.499e-05	0.0002879	28
FALSE	High	[R].ACLDDSYASGE.[G]	1xDBIA [C2]; 1xTMTPro [N-Term]	0.000374107	4.51323e-05	1	1	2	Q6DN90	Q6DN90 [905-915]		ACLDDSYASGE	IQ motif and SEC7 domain-containing protein 1 OS=Homo sapiens (Human) OX=9606 GN=IQSEC1 PE=1 SV=1	0	1730.82	71.4	68.5	66.3	48.7	66.3	61.6	53.1	65	61.6	63.8	61.6	51.2	46.2	38.5	34.1		High	5.499e-05	0.0001935	29
FALSE	High	[E].GTASGGPDGSCD.[S]	1xDBIA [C11]; 1xTMTPro [N-Term]	3.54937e-06	4.51323e-05	1	1	2	Q08AM6	Q08AM6 [362-373]		GTASGGPDGSCD	Protein VAC14 homolog OS=Homo sapiens (Human) OX=9606 GN=VAC14 PE=1 SV=1	0	1623.76	522.3	479.8	527.3	454.7	518.1	518.1	521.6	533.4	499.3	491	524.3	447.2	434.9	483.7	271.5		High	5.499e-05	1.332e-06	44
FALSE	High	[E].VSHVDIDVLPQIICCSEPPVVK.[T]	2xDBIA [C14; C15]; 1xTMTPro [K22]; 1xTMTPro [N-Term]	7.67407e-12	4.51323e-05	1	1	3	O43491	O43491 [853-874]		VSHVDIDVLPQIICCSEPPVVK	Band 4.1-like protein 2 OS=Homo sapiens (Human) OX=9606 GN=EPB41L2 PE=1 SV=1	0	3591.03	495.2	533.7	481.8	468	537.7	554.1	430.7	502.6	485.4	505.6	498.5	496.8	410.3	492.7	248.2		High	5.499e-05	1.198e-12	32
FALSE	High	[E].VSDTMVCQSSSTVGQSFSE.[Q]	1xDBIA [C7]; 1xTMTPro [N-Term]	7.88287e-06	4.51323e-05	1	1	2	Q96SB4	Q96SB4 [421-439]		VSDTMVCQSSSTVGQSFSE	SRSF protein kinase 1 OS=Homo sapiens (Human) OX=9606 GN=SRPK1 PE=1 SV=2	0	2579.23	545.2	557.7	545.7	425.7	524.5	471.5	475.2	523.8	457.2	520.8	521.6	466.3	396.3	425.4	281.3		High	5.499e-05	3.118e-06	28
FALSE	High	[R].TLDQQCTVSR.[P]	1xDBIA [C6]; 1xTMTPro [N-Term]	5.56079e-05	4.51323e-05	1	1	3	O95352	O95352 [567-576]		TLDQQCTVSR	Ubiquitin-like modifier-activating enzyme ATG7 OS=Homo sapiens (Human) OX=9606 GN=ATG7 PE=1 SV=1	0	1750.94	1998.3	1890.6	2094.2	1178.5	1618.3	1559.5	1264.8	1819.2	1358.8	1491.7	1649.6	1291	1269.7	1387.2	1079.8		High	5.499e-05	2.51e-05	19
FALSE	High	[K].EPPGELCPD.[V]	1xDBIA [C7]; 1xTMTPro [N-Term]	0.0175005	0.00209345	1	1	1	Q9BUK6	Q9BUK6 [40-48]		EPPGELCPD	Protein misato homolog 1 OS=Homo sapiens (Human) OX=9606 GN=MSTO1 PE=1 SV=1	0	1556.79	121.4	101	106.6	78.7	87.3	91.8	87.1	111.3	90.4	89.8	102.3	85.5	78.2	66.2	55		High	0.001523	0.01163	13
FALSE	High	[K].QSSQIQNSACILASWVSGK.[F]	1xDBIA [C10]; 1xTMTPro [K19]; 1xTMTPro [N-Term]	1.64444e-09	4.51323e-05	1	1	4	Q6PJ69	Q6PJ69 [165-183]		QSSQIQNSACILASWVSGK	Tripartite motif-containing protein 65 OS=Homo sapiens (Human) OX=9606 GN=TRIM65 PE=1 SV=3	0	2911.6	849.1	864.4	844.2	817.2	823	813.1	828	889.4	910	912.3	860.8	920	774.1	898.6	435.6		High	5.499e-05	3.673e-10	45
FALSE	High	[L].CGHMVSDE.[Y]	1xDBIA [C1]; 1xTMTPro [N-Term]	0.040572	0.00460839	1	1	4	P27635	P27635 [49-56]		CGHMVSDE	60S ribosomal protein L10 OS=Homo sapiens (Human) OX=9606 GN=RPL10 PE=1 SV=4	0	1477.71	916	1000	1035.5	637.1	932.2	840.6	695.7	979.3	790.2	839.7	892.5	663	632.2	700.3	534.3		High	0.003204	0.02892	15
FALSE	High	[R].TDDYLDQPCYE.[T]	1xDBIA [C9]; 1xTMTPro [N-Term]	0.000496173	4.51323e-05	1	1	8	P50395	P50395 [194-204]		TDDYLDQPCYE	Rab GDP dissociation inhibitor beta OS=Homo sapiens (Human) OX=9606 GN=GDI2 PE=1 SV=2	0	1961.91	377.5	644.6	812.3	798.4	485.2	479.8	518.9	362.9	453.1	584.4	342.6	460.3	290.8	250.9	419.2		High	5.499e-05	0.0002618	42
FALSE	High	[E].DLHNANDCD.[V]	1xDBIA [C8]; 1xTMTPro [N-Term]	0.000780213	0.000257308	1	1	2	Q96SB4	Q96SB4 [379-387]		DLHNANDCD	SRSF protein kinase 1 OS=Homo sapiens (Human) OX=9606 GN=SRPK1 PE=1 SV=2	0	1616.77	454.5	422.1	430.7	414.8	450.8	466.2	406.9	413.2	429.4	407.7	416.7	425.1	374.3	396.2	222.3		High	0.0001491	0.0004299	17
FALSE	High	[K].KPDAQSGPAGLVCGDQR.[I]	1xDBIA [C13]; 1xTMTPro [K1]; 1xTMTPro [N-Term]	2.52628e-11	4.51323e-05	1	1	4	Q9NVU0	Q9NVU0 [444-460]		KPDAQSGPAGLVCGDQR	DNA-directed RNA polymerase III subunit RPC5 OS=Homo sapiens (Human) OX=9606 GN=POLR3E PE=1 SV=1	0	2603.42	1438.5	1516.6	1502.5	1344.5	1609.7	1591.9	1362.3	1560	1325.7	1463.3	1464.4	1426.4	1276.8	1442.8	775.8		High	5.499e-05	4.271e-12	36
FALSE	High	[E].GDCCSFITQ.[L]	1xCarbamidomethyl [C3]; 1xDBIA [C4]; 1xTMTPro [N-Term]	0.00826323	0.00100065	1	1	2	Q5T4S7	Q5T4S7 [2616-2624]		GDCCSFITQ	E3 ubiquitin-protein ligase UBR4 OS=Homo sapiens (Human) OX=9606 GN=UBR4 PE=1 SV=1	0	1630.79	516.9	501.8	506.4	458.8	449.5	472.4	457.5	508.3	495.1	503.8	543.4	446.2	401	439.5	261.7		High	0.0007436	0.00531	15
FALSE	High	[N].LASCCVMPPDLTAFAK.[Q]	1xCarbamidomethyl [C5]; 1xDBIA [C4]; 1xTMTPro [K16]; 1xTMTPro [N-Term]	5.43189e-07	4.51323e-05	1	1	2	P48507	P48507 [190-205]		LASCCVMPPDLTAFAK	Glutamate--cysteine ligase regulatory subunit OS=Homo sapiens (Human) OX=9606 GN=GCLM PE=1 SV=1	0	2628.42	695	709.4	711	496.6	578.1	582.8	519.9	655.1	550.9	567.9	596.9	526.1	446.1	465.1	367.6		High	5.499e-05	1.799e-07	38
FALSE	High	[K].ITAFVPNDGCL.[N]	1xDBIA [C10]; 1xTMTPro [N-Term]	0.00754497	0.000868399	1	1	1	P62266	P62266 [81-91]		ITAFVPNDGCL	40S ribosomal protein S23 OS=Homo sapiens (Human) OX=9606 GN=RPS23 PE=1 SV=3	0	1749.95	27.4	33.3	34.9	27	34.5	34.5	28.8	33.4	23.9	24.7	30.3	20.6	26.3	24.7	18.1		High	0.0006516	0.004818	6
FALSE	High	[K].GSQCQSASSGNE.[C]	1xDBIA [C4]; 1xTMTPro [N-Term]	6.12174e-06	4.51323e-05	1	1	7	Q9UPQ9	Q9UPQ9 [242-253]		GSQCQSASSGNE	Trinucleotide repeat-containing gene 6B protein OS=Homo sapiens (Human) OX=9606 GN=TNRC6B PE=1 SV=4	0	1754.83	874.2	866.1	853	704.7	900	864.6	728.1	887.5	788.6	854.6	866.7	768.6	660.8	726.4	441.2		High	5.499e-05	2.374e-06	37
FALSE	High	[R].CGLPSSGK.[R]	1xDBIA [C1]; 1xTMTPro [K8]; 1xTMTPro [N-Term]	0.000826598	0.000257308	1	1	3	O43896	O43896 [711-718]		CGLPSSGK	Kinesin-like protein KIF1C OS=Homo sapiens (Human) OX=9606 GN=KIF1C PE=1 SV=3	0	1652.96	1332.3	1374.8	1484.7	1020.6	1311.3	1170.9	1015	1318.7	1294.9	1408	1387.5	1035.2	1035.4	1005.7	768		High	0.0001491	0.0004566	14
FALSE	High	[E].SYEDGCEDYPTLSE.[Y]	1xDBIA [C6]; 1xTMTPro [N-Term]	4.08475e-06	4.51323e-05	1	1	8	Q9H074	Q9H074 [147-160]		SYEDGCEDYPTLSE	Polyadenylate-binding protein-interacting protein 1 OS=Homo sapiens (Human) OX=9606 GN=PAIP1 PE=1 SV=1	0	2208	782.3	806.6	812.2	630.6	763.7	727.9	653.4	793	746.6	758.7	773	696	639.6	649	420.2		High	5.499e-05	1.541e-06	40
FALSE	High	[E].NCLNSDVVE.[Q]	1xDBIA [C2]; 1xTMTPro [N-Term]	0.00492664	0.000523514	1	1	2	Q9HD67	Q9HD67 [1516-1524]		NCLNSDVVE	Unconventional myosin-X OS=Homo sapiens (Human) OX=9606 GN=MYO10 PE=1 SV=3	0	1592.83	50.6	50	53.2	36	45.1	40.4	41.4	45.3	47	42.3	37.6	43	33.3	38.4	27.5		High	0.0003673	0.003093	29
FALSE	High	[K].CNEQPNRVE.[I]	1xDBIA [C1]; 1xTMTPro [N-Term]	0.000504267	4.51323e-05	1	2	6	Q7L576	Q7L576 [98-106]		CNEQPNRVE	Cytoplasmic FMR1-interacting protein 1 OS=Homo sapiens (Human) OX=9606 GN=CYFIP1 PE=1 SV=1	0	1688.87	843.5	931.6	975.5	871.3	897.2	830.6	898.8	943	1043.6	1012.5	968.4	770.3	814.2	840.5	504.9		High	5.499e-05	0.0002679	10
FALSE	High	[E].IDACMDSEAPGSK.[D]	1xDBIA [C4]; 1xTMTPro [K13]; 1xTMTPro [N-Term]	3.38784e-07	4.51323e-05	1	1	2	Q86U44	Q86U44 [333-345]		IDACMDSEAPGSK	N6-adenosine-methyltransferase catalytic subunit OS=Homo sapiens (Human) OX=9606 GN=METTL3 PE=1 SV=2	0	2228.15	387.6	391.1	404.9	335.6	397.4	361.4	331.5	363.3	351.8	355.8	384.9	345.1	327.1	339.1	209.7		High	5.499e-05	1.083e-07	33
FALSE	High	[Q].SSCSSTSGGGGGGGGGGGGGK.[S]	1xDBIA [C3]; 1xTMTPro [K21]; 1xTMTPro [N-Term]	9.38372e-16	4.51323e-05	1	1	1	Q16204	Q16204 [25-45]		SSCSSTSGGGGGGGGGGGGGK	Coiled-coil domain-containing protein 6 OS=Homo sapiens (Human) OX=9606 GN=CCDC6 PE=1 SV=2	0	2432.21	780	776.5	716.1	597.2	732.2	654.6	617.5	771	678.8	758.3	727.3	714.6	571	600.2	370.9		High	5.499e-05	7.993e-17	122
FALSE	High	[E].CLNPSTQSR.[I]	1xDBIA [C1]; 1xTMTPro [N-Term]	0.000558503	4.51323e-05	1	1	1	Q9H2G2	Q9H2G2 [1212-1220]		CLNPSTQSR	STE20-like serine/threonine-protein kinase OS=Homo sapiens (Human) OX=9606 GN=SLK PE=1 SV=1	0	1605.87	573.6	621	615.1	522	571.3	550.2	488.7	605.2	590.8	616.2	600.2	512.4	499.2	507.9	318.6		High	5.499e-05	0.0002992	10
FALSE	High	[E].SQSCSGSR.[D]	1xDBIA [C4]; 1xTMTPro [N-Term]	0.00262711	0.000443408	1	1	2	Q68DK2	Q68DK2 [712-719]		SQSCSGSR	Zinc finger FYVE domain-containing protein 26 OS=Homo sapiens (Human) OX=9606 GN=ZFYVE26 PE=1 SV=3	0	1411.73	1021.6	1047.9	999.9	892.7	1028.2	973.5	888.6	982.5	917.2	983.5	951.7	904.4	811.6	871.3	518		High	0.0003053	0.001598	2
FALSE	High	[K].RVPDHHPC.[-]	1xDBIA [C8]; 1xTMTPro [N-Term]	0.00410291	0.000443408	1	1	3	P78371	P78371 [528-535]		RVPDHHPC	T-complex protein 1 subunit beta OS=Homo sapiens (Human) OX=9606 GN=CCT2 PE=1 SV=4	0	1560.84	507.7	540	524.4	406.7	521.3	482	437	489.1	418.2	491.2	512.1	417.8	364.1	392.7	272.1		High	0.0003314	0.002559	8
FALSE	High	[K].LVFDDFCD.[S]	1xDBIA [C7]; 1xTMTPro [N-Term]	0.0138324	0.00177927	1	1	2	Q5W0B1	Q5W0B1 [426-433]		LVFDDFCD	ORC ubiquitin ligase 1 OS=Homo sapiens (Human) OX=9606 GN=OBI1 PE=1 SV=1	0	1573.79	76.6	78.3	70.3	66	81.4	71.7	68.5	75.8	58.1	67.9	72.9	63.9	59.4	63.1	36.5		High	0.001193	0.009056	24
FALSE	High	[K].FFTVEPQHIPCVL.[M]	1xDBIA [C11]; 1xTMTPro [N-Term]	6.8033e-05	4.51323e-05	1	1	3	O43592	O43592 [512-524]		FFTVEPQHIPCVL	Exportin-T OS=Homo sapiens (Human) OX=9606 GN=XPOT PE=1 SV=2	0	2130.17	142.9	191.6	216.6	133	171.9	185.7	153.5	222	128.6	152.4	166.3	144.2	129.3	148.4	112.5		High	5.499e-05	3.108e-05	34
FALSE	High	[E].QNLFIDVDCK.[H]	1xDBIA [C9]; 1xTMTPro [K10]; 1xTMTPro [N-Term]	5.62691e-06	4.51323e-05	1	1	1	O15013	O15013 [393-402]		QNLFIDVDCK	Rho guanine nucleotide exchange factor 10 OS=Homo sapiens (Human) OX=9606 GN=ARHGEF10 PE=1 SV=4	0	2099.18	609.3	573	546.8	383.7	499.1	457.9	417.8	492.8	510.6	540	504.1	438.6	376.6	414.2	283.9		High	5.499e-05	2.18e-06	42
FALSE	High	[R].QASLADCLNHAVG.[F]	1xDBIA [C7]; 1xTMTPro [N-Term]	2.78937e-05	4.51323e-05	1	1	4	O43592	O43592 [644-656]		QASLADCLNHAVG	Exportin-T OS=Homo sapiens (Human) OX=9606 GN=XPOT PE=1 SV=2	0	1899.01	1795.6	1741.1	1774.7	1378.4	1573	1594.9	1496.3	1664	1570	1619.5	1758.4	1468.1	1317.2	1431.3	922.3		High	5.499e-05	1.202e-05	46
FALSE	High	[E].SECLNPSTQSR.[I]	1xDBIA [C3]; 1xTMTPro [N-Term]	9.84167e-05	4.51323e-05	1	1	4	Q9H2G2	Q9H2G2 [1210-1220]		SECLNPSTQSR	STE20-like serine/threonine-protein kinase OS=Homo sapiens (Human) OX=9606 GN=SLK PE=1 SV=1	0	1821.94	2213.3	2468.7	2351.3	1814.4	2197.4	2022.1	1845.1	2363.2	2011.3	2409.3	2268.1	2028	1839.8	1959.6	1222.8		High	5.499e-05	4.623e-05	15
FALSE	High	[A].ASCFGAK.[K]	1xDBIA [C3]; 1xTMTPro [K7]; 1xTMTPro [N-Term]	0.0055834	0.000798928	1	1	2	O60716	O60716 [616-622]		ASCFGAK	Catenin delta-1 OS=Homo sapiens (Human) OX=9606 GN=CTNND1 PE=1 SV=1	0	1587.92	3510.7	3367.5	3225.8	2773.5	3051.9	3098.6	2995.6	3206.4	2954.6	3109.4	3234.5	2784.6	2505.3	2875.7	1678.4		High	0.0005382	0.003526	25
FALSE	High	[F].SCLGGSDNFK.[H]	1xDBIA [C2]; 1xTMTPro [K10]; 1xTMTPro [N-Term]	3.15595e-05	4.51323e-05	1	1	3	Q15185	Q15185 [39-48]		SCLGGSDNFK	Prostaglandin E synthase 3 OS=Homo sapiens (Human) OX=9606 GN=PTGES3 PE=1 SV=1	0	1932.05	917.3	1097	1056.8	667.8	907.6	891.5	691.8	836.5	704	869.6	755.5	715.9	525	526.7	549.8		High	5.499e-05	1.372e-05	21
FALSE	High	[K].CALGWDHQE.[K]	1xDBIA [C1]; 1xTMTPro [N-Term]	0.000884822	0.000257308	1	1	7	Q14247	Q14247 [246-254]		CALGWDHQE	Src substrate cortactin OS=Homo sapiens (Human) OX=9606 GN=CTTN PE=1 SV=2	0	1658.83	1342.2	1428.5	1402.3	1204.9	1362.1	1254.5	1155.1	1380.9	1328.5	1289.6	1318	1119.3	1142.7	1154.8	729.8		High	0.0001491	0.0004931	34
FALSE	High	[R].VAYQDPSSGCTSK.[T]	1xDBIA [C10]; 1xTMTPro [K13]; 1xTMTPro [N-Term]	1.65006e-07	4.51323e-05	1	1	4	Q13671	Q13671 [630-642]		VAYQDPSSGCTSK	Ras and Rab interactor 1 OS=Homo sapiens (Human) OX=9606 GN=RIN1 PE=1 SV=4	0	2247.19	973.6	1032	1078	866.9	929.8	916.2	847.3	1025.4	936.8	1044.4	992.3	903.6	771.5	814.2	561.3		High	5.499e-05	5.033e-08	36
FALSE	High	[K].LTTPTYGDLNHLVSATMSGVTTCLR.[F]	1xDBIA [C23]; 1xTMTPro [N-Term]	5.76161e-12	4.51323e-05	1	5	6	P07437	P07437 [217-241]		LTTPTYGDLNHLVSATMSGVTTCLR	Tubulin beta chain OS=Homo sapiens (Human) OX=9606 GN=TUBB PE=1 SV=2	0	3251.71	1060.1	1132.4	929.5	721.7	1030.7	842.6	762.5	1090.7	851.9	986.8	952.4	1253.1	614.5	731.8	484.2		High	5.499e-05	8.805e-13	58
FALSE	High	[G].YPGCPYPPGGPYPATTSSQYPSQPPVTTVGPSR.[D]	1xDBIA [C4]; 1xTMTPro [N-Term]	1.09103e-09	4.51323e-05	1	1	2	Q99816	Q99816 [185-217]		YPGCPYPPGGPYPATTSSQYPSQPPVTTVGPSR	Tumor susceptibility gene 101 protein OS=Homo sapiens (Human) OX=9606 GN=TSG101 PE=1 SV=2	0	4007	627.7	583.4	634.2	527.8	577.5	607.8	576.4	635.5	548.8	587.9	622.5	547.2	499.6	560.2	330.5		High	5.499e-05	2.372e-10	68
FALSE	High	[K].TKPSNLVNTCIR.[T]	1xDBIA [C10]; 1xTMTPro [K2]; 1xTMTPro [N-Term]	4.54456e-05	4.51323e-05	1	1	2	Q92844	Q92844 [309-320]		TKPSNLVNTCIR	TRAF family member-associated NF-kappa-B activator OS=Homo sapiens (Human) OX=9606 GN=TANK PE=1 SV=2	0	2250.32	1597.8	1630.2	1528.9	1206.7	1392.8	1431.8	1225.9	1584.7	1390.7	1518.3	1513.3	1337.4	1155.4	1309.7	796.9		High	5.499e-05	2.022e-05	17
FALSE	High	[E].DDVYCWVQQLVR.[K]	1xDBIA [C5]; 1xTMTPro [N-Term]	1.82572e-07	4.51323e-05	1	1	3	Q9NYL2	Q9NYL2 [342-353]		DDVYCWVQQLVR	Mitogen-activated protein kinase kinase kinase 20 OS=Homo sapiens (Human) OX=9606 GN=MAP3K20 PE=1 SV=3	0	2124.12	410.9	402.9	457.8	406.3	411.6	423.9	424.3	422.8	398.6	411.6	401.9	395.7	370.9	363.9	238.8		High	5.499e-05	5.599e-08	6
FALSE	High	[K].KDDGDSMCGGPGMSDPR.[A]	1xDBIA [C8]; 1xTMTPro [K1]; 1xTMTPro [N-Term]	3.39536e-09	4.51323e-05	1	1	3	O75122	O75122 [969-985]		KDDGDSMCGGPGMSDPR	CLIP-associating protein 2 OS=Homo sapiens (Human) OX=9606 GN=CLASP2 PE=1 SV=3	0	2629.27	2028.7	2110.5	2021.3	1768.5	1867.5	1886.4	1811.6	2010.7	1903	2012.7	2081.7	1841.4	1471.2	1763.8	1054.6		High	5.499e-05	7.988e-10	33
FALSE	High	[R].DCWSTCTLSHD.[I]	1xCarbamidomethyl [C2]; 1xDBIA [C6]; 1xTMTPro [N-Term]	2.18906e-06	4.51323e-05	1	1	3	Q96H79	Q96H79 [120-130]		DCWSTCTLSHD	Zinc finger CCCH-type antiviral protein 1-like OS=Homo sapiens (Human) OX=9606 GN=ZC3HAV1L PE=1 SV=2	0	1924.89	966.2	969	981.9	779.2	843.1	868.4	824.5	948.2	887.4	970.2	953.4	825.4	725.4	813.5	512.5		High	5.499e-05	7.935e-07	32
FALSE	High	[R].DSAQCAAIAER.[L]	1xDBIA [C5]; 1xTMTPro [N-Term]	7.52519e-07	4.51323e-05	1	1	8	Q96RS6	Q96RS6 [372-382]		DSAQCAAIAER	NudC domain-containing protein 1 OS=Homo sapiens (Human) OX=9606 GN=NUDCD1 PE=1 SV=2	0	1734.91	3155.5	2950	2887.9	2389.8	2731.3	2739.9	2689.9	2858.4	2755	2857.1	3020.5	2338.7	2287.1	2387.7	1507.4		High	5.499e-05	2.543e-07	26
FALSE	High	[R].TPQSPAPCVLLR.[A]	1xDBIA [C8]; 1xTMTPro [N-Term]	1.21495e-05	4.51323e-05	1	1	7	Q9Y613	Q9Y613 [495-506]		TPQSPAPCVLLR	FH1/FH2 domain-containing protein 1 OS=Homo sapiens (Human) OX=9606 GN=FHOD1 PE=1 SV=3	0	1882.09	2974.8	3097.7	2913.7	2399.8	2697.2	2684.5	2610.6	2907.4	2689.3	2865.6	2949.7	2653.9	2193.2	2427.6	1521		High	5.499e-05	4.95e-06	30
FALSE	High	[K].DILDKPQSICCLH.[T]	1xCarbamidomethyl [C10]; 1xDBIA [C11]; 1xTMTPro [K5]; 1xTMTPro [N-Term]	3.57062e-05	4.51323e-05	1	1	3	Q9H2M9	Q9H2M9 [783-795]		DILDKPQSICCLH	Rab3 GTPase-activating protein non-catalytic subunit OS=Homo sapiens (Human) OX=9606 GN=RAB3GAP2 PE=1 SV=1	0	2446.34	1834.4	1679.4	1757.6	1518.5	1625.7	1705.6	1612.7	1775.3	1625.2	1711.1	1766.2	1439.8	1431.1	1526.1	918.3		High	5.499e-05	1.563e-05	16
FALSE	High	[D].SHTPCHK.[D]	1xDBIA [C5]; 1xTMTPro [K7]; 1xTMTPro [N-Term]	0.0128649	0.00177927	1	1	4	O94763	O94763 [264-270]		SHTPCHK	Unconventional prefoldin RPB5 interactor 1 OS=Homo sapiens (Human) OX=9606 GN=URI1 PE=1 SV=3	0	1713.97	1425.2	1475.1	1347	1212.1	1453.4	1484.4	1279.6	1475.7	1240.7	1391	1446.9	1315.7	1036.7	1245.4	703.8		High	0.001146	0.008384	10
FALSE	High	[E].VPANCSVLR.[S]	1xDBIA [C5]; 1xTMTPro [N-Term]	0.00174762	0.000418575	1	1	3	Q12802	Q12802 [1544-1552]		VPANCSVLR	A-kinase anchor protein 13 OS=Homo sapiens (Human) OX=9606 GN=AKAP13 PE=1 SV=2	0	1558.91	484.1	497.1	481.9	368.4	468	454.7	405	466.5	403.7	451.9	450.9	380.9	360.1	372	251.8		High	0.0002594	0.001034	24
FALSE	High	[E].HAAAAQGQGQVCTGNAWAQK.[A]	1xDBIA [C12]; 1xTMTPro [K20]; 1xTMTPro [N-Term]	7.25467e-12	4.51323e-05	1	1	4	Q86YV5	Q86YV5 [435-454]		HAAAAQGQGQVCTGNAWAQK	Inactive tyrosine-protein kinase PRAG1 OS=Homo sapiens (Human) OX=9606 GN=PRAG1 PE=1 SV=4	0	2901.54	1126.3	1150.8	1143	1028.1	1215.9	1172.9	993.5	1224.1	1078.6	1266.4	1168.1	1046.4	967.5	970.7	597.4		High	5.499e-05	1.125e-12	62
FALSE	High	[R].GAGCSSEQFEE.[A]	1xDBIA [C4]; 1xTMTPro [N-Term]	0.000490846	4.51323e-05	1	1	2	O43149	O43149 [108-118]		GAGCSSEQFEE	Zinc finger ZZ-type and EF-hand domain-containing protein 1 OS=Homo sapiens (Human) OX=9606 GN=ZZEF1 PE=1 SV=6	0	1743.82	44.6	35.2	53.3	42.1	45.4	48.6	34.9	49.1	38.8	39.1	41.7	36.7	36	42.4	27.9		High	5.499e-05	0.0002593	21
FALSE	High	[K].CNTDQAGR.[P]	1xDBIA [C1]; 1xTMTPro [N-Term]	0.00973519	0.00112057	1	1	1	P33992	P33992 [197-204]		CNTDQAGR	DNA replication licensing factor MCM5 OS=Homo sapiens (Human) OX=9606 GN=MCM5 PE=1 SV=5	0	1464.75	862.9	480.2	802.1	399.2	431.4	343.5	346.7	372.3	354.1	296	271.1	332.6	379.9	288.2	419.3		High	0.0007945	0.006284	4
FALSE	High	[Y].CQASFPGANIIGNK.[M]	1xDBIA [C1]; 1xTMTPro [K14]; 1xTMTPro [N-Term]	0.000130101	4.51323e-05	1	1	2	P04150	P04150 [302-315]		CQASFPGANIIGNK	Glucocorticoid receptor OS=Homo sapiens (Human) OX=9606 GN=NR3C1 PE=1 SV=1	0	2324.3	242.4	223.8	280.6	196.6	210	216	183.9	247.5	212.8	243.2	243.4	196.1	163.5	173.2	146.9		High	5.499e-05	6.229e-05	26
FALSE	High	[E].HLNTSGAPADTSDPLQQICK.[I]	1xDBIA [C19]; 1xTMTPro [K20]; 1xTMTPro [N-Term]	1.00555e-14	4.51323e-05	1	1	10	P37198	P37198 [457-476]		HLNTSGAPADTSDPLQQICK	Nuclear pore glycoprotein p62 OS=Homo sapiens (Human) OX=9606 GN=NUP62 PE=1 SV=3	0	3000.61	4576.8	4597.4	4550.5	4710.4	5300	5377.2	4568.7	4720.9	4321.7	4518.7	4531.5	4618.5	4146.1	4644.2	2383.8		High	5.499e-05	1.005e-15	71
FALSE	High	[K].VKEEPPINHPVGCK.[R]	1xDBIA [C13]; 2xTMTPro [K2; K14]; 1xTMTPro [N-Term]	3.84879e-08	4.51323e-05	1	1	1	Q9NWK9	Q9NWK9 [199-212]		VKEEPPINHPVGCK	Box C/D snoRNA protein 1 OS=Homo sapiens (Human) OX=9606 GN=ZNHIT6 PE=1 SV=1	0	2755.61	728.6	689.6	741.3	676.8	793.5	814.9	677.4	786.2	653.8	717.3	710.5	660.8	608.4	646.7	388.3		High	5.499e-05	1.063e-08	17
FALSE	High	[E].SACQFFFD.[L]	1xDBIA [C3]; 1xTMTPro [N-Term]	0.0233428	0.00321835	1	1	5	Q69YN2	Q69YN2 [286-293]		SACQFFFD	CWF19-like protein 1 OS=Homo sapiens (Human) OX=9606 GN=CWF19L1 PE=1 SV=2	0	1564.78	131.8	127.7	140.5	103.7	127.4	124.4	115	133.3	119	120.2	141.5	122.1	99.1	112.1	73.6		High	0.002203	0.01572	6
FALSE	High	[K].CPSTHSEE.[L]	1xDBIA [C1]; 1xTMTPro [N-Term]	0.0418522	0.004742	1	1	4	P48507	P48507 [35-42]		CPSTHSEE	Glutamate--cysteine ligase regulatory subunit OS=Homo sapiens (Human) OX=9606 GN=GCLM PE=1 SV=1	0	1489.73	715.8	674.9	619.2	513.2	610.6	575.7	572.4	665	556.4	573.6	633.3	582.5	453.5	538.9	324.6		High	0.003303	0.03	5
FALSE	High	[R].NADCSSGPGQR.[V]	1xDBIA [C4]; 1xTMTPro [N-Term]	1.0323e-05	4.51323e-05	1	1	9	Q9BSD7	Q9BSD7 [98-108]		NADCSSGPGQR	Cancer-related nucleoside-triphosphatase OS=Homo sapiens (Human) OX=9606 GN=NTPCR PE=1 SV=1	0	1691.85	830.8	920.6	921.1	694.7	643.8	644.9	757	832.7	799.1	859.7	860.5	662.2	625	608.8	483		High	5.499e-05	4.167e-06	21
FALSE	High	[K].EPCQVQSCQEE.[M]	2xDBIA [C3; C8]; 1xTMTPro [N-Term]	0.011261	0.00136531	1	1	1	Q15003	Q15003 [395-405]		EPCQVQSCQEE	Condensin complex subunit 2 OS=Homo sapiens (Human) OX=9606 GN=NCAPH PE=1 SV=3	0	2176.07	45.4	48.1	48.4	25.7	40	33.5	31.6	55.5	28.1	34.9	39.8	31.6	22.7	24.6	25.4		High	0.00094	0.007325	2
FALSE	High	[K].CSSCEPFPDGATNNLSR.[S]	2xDBIA [C1; C4]; 1xTMTPro [N-Term]	3.99641e-09	4.51323e-05	1	1	2	O95999	O95999 [119-135]		CSSCEPFPDGATNNLSR	B-cell lymphoma/leukemia 10 OS=Homo sapiens (Human) OX=9606 GN=BCL10 PE=1 SV=1	0	2694.33	900.7	997.1	991.6	754.6	870	849.8	771.6	1007	912.5	964.3	953.9	799.7	704.8	723	520.2		High	5.499e-05	9.5e-10	27
FALSE	High	[E].LGANPCLTNSK.[S]	1xDBIA [C6]; 1xTMTPro [K11]; 1xTMTPro [N-Term]	3.79088e-07	4.51323e-05	1	1	3	Q9NR09	Q9NR09 [538-548]		LGANPCLTNSK	Baculoviral IAP repeat-containing protein 6 OS=Homo sapiens (Human) OX=9606 GN=BIRC6 PE=1 SV=2	0	2022.17	3886.7	3748.1	3749.5	3219	3575.3	3578.8	3298.6	3706.5	3482.5	3797.7	3799.7	3558.1	3034.4	3332.5	1967.6		High	5.499e-05	1.222e-07	27
FALSE	High	[R].CGQGACR.[R]	1xCarbamidomethyl [C6]; 1xDBIA [C1]; 1xTMTPro [N-Term]	0.0304166	0.00375551	1	1	2	Q2VPK5	Q2VPK5 [444-450]		CGQGACR	Cytoplasmic tRNA 2-thiolation protein 2 OS=Homo sapiens (Human) OX=9606 GN=CTU2 PE=1 SV=1	0	1351.69	1808.9	1987.6	2031.4	1633.9	1715.1	1653.1	1592.5	1934.7	1879.2	2002.9	1951.8	1576.2	1503.6	1495.8	1066.1		High	0.002629	0.02103	7
FALSE	High	[R].AAFLGCLTDVR.[Q]	1xDBIA [C6]; 1xTMTPro [N-Term]	8.51558e-07	4.51323e-05	1	1	4	Q9UID3	Q9UID3 [416-426]		AAFLGCLTDVR	Vacuolar protein sorting-associated protein 51 homolog OS=Homo sapiens (Human) OX=9606 GN=VPS51 PE=1 SV=2	0	1766	91.9	90.6	99.2	95.2	90.4	106.8	92.3	94.6	94.7	104.2	92.9	94.7	78.4	97.8	52.1		High	5.499e-05	2.901e-07	13
FALSE	High	[K].GCACAQK.[Q]	1xCarbamidomethyl [C2]; 1xDBIA [C4]; 1xTMTPro [K7]; 1xTMTPro [N-Term]	0.00352733	0.000443408	1	1	4	Q99871	Q99871 [129-135]		GCACAQK	HAUS augmin-like complex subunit 7 OS=Homo sapiens (Human) OX=9606 GN=HAUS7 PE=1 SV=3	0	1641.91	819.6	816.6	788	692	787.3	801.4	725.3	801.3	730.8	806.1	882.2	717.9	611.7	689	414.1		High	0.0003053	0.002185	10
FALSE	High	[E].PQHIPCVL.[M]	1xDBIA [C6]; 1xTMTPro [N-Term]	0.0501937	0.00549076	1	1	2	O43592	O43592 [517-524]		PQHIPCVL	Exportin-T OS=Homo sapiens (Human) OX=9606 GN=XPOT PE=1 SV=2	0	1506.88	1370.7	1150.4	1190.3	788.1	893.3	988.9	875.7	1190.9	934.3	974.2	1038.2	794.3	780.3	756.8	625.5		High	0.003794	0.03703	12
FALSE	High	[F].LSCIAMMCNE.[F]	1xCarbamidomethyl [C8]; 1xOxidation [M]; 1xDBIA [C3]; 1xTMTPro [N-Term]	0.00083531	0.000257308	1	1	7	P26447	P26447 [79-88]		LSCIAMMCNE	Protein S100-A4 OS=Homo sapiens (Human) OX=9606 GN=S100A4 PE=1 SV=1	0	1787.85	299.1	327	334.8	193.2	266.1	243.9	187.1	269.3	201.9	222.6	298.4	223.7	182.7	181.1	176		High	0.0001491	0.0004626	16
FALSE	High	[K].EDDCGQDPYIRE.[L]	1xDBIA [C4]; 1xTMTPro [N-Term]	3.73453e-05	4.51323e-05	1	1	2	P10746	P10746 [11-22]		EDDCGQDPYIRE	Uroporphyrinogen-III synthase OS=Homo sapiens (Human) OX=9606 GN=UROS PE=1 SV=1	0	2039.97	303.9	293.3	349.5	248.8	285	303.9	249	337.1	308.7	354	358.7	266.4	242.3	235.6	183.8		High	5.499e-05	1.642e-05	35
FALSE	High	[E].ICADEFPGSSATYR.[I]	1xDBIA [C2]; 1xTMTPro [N-Term]	2.96035e-07	4.51323e-05	1	2	5	Q6P1Q9	Q6P1Q9 [170-183]		ICADEFPGSSATYR	tRNA N(3)-methylcytidine methyltransferase METTL2B OS=Homo sapiens (Human) OX=9606 GN=METTL2B PE=1 SV=3	0	2117.07	1641	1691.9	1654.6	1334.4	1443.8	1482.8	1420	1646.8	1477.4	1590.8	1630.5	1473.7	1256.1	1361.2	870.3		High	5.499e-05	9.374e-08	34
FALSE	High	[R].KLPCDTPGQGLTCSGE.[K]	2xDBIA [C4; C13]; 1xTMTPro [K1]; 1xTMTPro [N-Term]	8.01687e-06	4.51323e-05	1	1	3	Q9Y6Q9	Q9Y6Q9 [19-34]		KLPCDTPGQGLTCSGE	Nuclear receptor coactivator 3 OS=Homo sapiens (Human) OX=9606 GN=NCOA3 PE=1 SV=1	0	2806.51	2106.9	2085.4	2099.2	1619	2128	2160.1	1675.6	2041.1	1821.4	1993.5	2042.1	1732.8	1444.9	1613	1104.8		High	5.499e-05	3.179e-06	6
FALSE	High	[N].AVVDGCGK.[A]	1xDBIA [C6]; 1xTMTPro [K8]; 1xTMTPro [N-Term]	0.00102932	0.000418575	1	1	3	P48506	P48506 [496-503]		AVVDGCGK	Glutamate--cysteine ligase catalytic subunit OS=Homo sapiens (Human) OX=9606 GN=GCLC PE=1 SV=2	0	1652.96	1154.3	1114.6	1194.4	768.6	981.8	1020.1	768.6	1140.9	875.3	986.8	984	889.7	734.4	813.2	628.8		High	0.0002594	0.0005806	16
FALSE	High	[R].QDCFNMAQGFR.[T]	1xDBIA [C3]; 1xTMTPro [N-Term]	1.89147e-06	4.51323e-05	1	1	8	Q9Y6K5	Q9Y6K5 [646-656]		QDCFNMAQGFR	2'-5'-oligoadenylate synthase 3 OS=Homo sapiens (Human) OX=9606 GN=OAS3 PE=1 SV=3	0	1916.94	4970.6	5070.8	4916.2	4272	4548.2	4454	4467.7	4914.4	4665	4968.8	4902.9	4419.2	4055.5	4544.4	2588.7		High	5.499e-05	6.774e-07	27
FALSE	High	[K].CSLFKPLDE.[T]	1xDBIA [C1]; 1xTMTPro [K5]; 1xTMTPro [N-Term]	0.00168379	0.000418575	1	1	4	Q7L7V1	Q7L7V1 [316-324]		CSLFKPLDE	Putative pre-mRNA-splicing factor ATP-dependent RNA helicase DHX32 OS=Homo sapiens (Human) OX=9606 GN=DHX32 PE=1 SV=1	0	1956.11	3470.1	3609.2	3890.4	3221.9	3283.3	3189.4	3120.3	3594.1	3507.4	3685.4	3562.9	2984.9	2955.7	3049.2	2049.8		High	0.0002594	0.0009931	5
FALSE	High	[L].CSSQSQCK.[E]	2xDBIA [C1; C7]; 1xTMTPro [K8]; 1xTMTPro [N-Term]	0.00344699	0.000443408	1	1	2	Q8TEQ6	Q8TEQ6 [1415-1422]		CSSQSQCK	Gem-associated protein 5 OS=Homo sapiens (Human) OX=9606 GN=GEMIN5 PE=1 SV=3	0	2071.13	1934.1	2051.8	2021.7	1323.4	1712.5	1528.6	1339.2	1832.5	1541.4	1726.4	1645	1397.4	1267.2	1331.5	1065.3		High	0.0003053	0.002134	10
FALSE	High	[K].LGDPACPE.[I]	1xDBIA [C6]; 1xTMTPro [N-Term]	0.0255388	0.00335599	1	1	2	P47736	P47736 [639-646]		LGDPACPE	Rap1 GTPase-activating protein 1 OS=Homo sapiens (Human) OX=9606 GN=RAP1GAP PE=1 SV=2	0	1401.74	136.8	138.4	130.8	107.8	140.6	133.2	113.5	122.9	131.7	119.8	117.3	117.9	108.7	118.1	68.9		High	0.002378	0.01738	21
FALSE	High	[E].KQQDPGCPGVTPSR.[C]	1xDBIA [C7]; 1xTMTPro [K1]; 1xTMTPro [N-Term]	4.76514e-08	4.51323e-05	1	1	4	Q86YV5	Q86YV5 [376-389]		KQQDPGCPGVTPSR	Inactive tyrosine-protein kinase PRAG1 OS=Homo sapiens (Human) OX=9606 GN=PRAG1 PE=1 SV=4	0	2374.32	3171.9	3038	2969.1	2868.8	3152.8	3299.2	2941.4	3176.1	2976.3	3289.4	3295.3	3053.2	2548.3	2914.2	1565.4		High	5.499e-05	1.34e-08	14
FALSE	High	[K].AGKPPCGATK.[R]	1xDBIA [C6]; 2xTMTPro [K3; K10]; 1xTMTPro [N-Term]	0.00118463	0.000418575	1	1	2	Q9BY42	Q9BY42 [257-266]		AGKPPCGATK	Replication termination factor 2 OS=Homo sapiens (Human) OX=9606 GN=RTF2 PE=1 SV=3	0	2138.29	819.7	764.3	826.5	710.9	728.5	714.8	672.2	739.3	719.7	762.8	803.7	771.6	626	675.8	435.9		High	0.0002594	0.0006786	1
FALSE	High	[E].LLLGPSIACTVAE.[L]	1xDBIA [C9]; 1xTMTPro [N-Term]	0.000317432	4.51323e-05	1	1	6	Q96JB2	Q96JB2 [341-353]		LLLGPSIACTVAE	Conserved oligomeric Golgi complex subunit 3 OS=Homo sapiens (Human) OX=9606 GN=COG3 PE=1 SV=3	0	1887.09	153.7	171.3	166.7	139.6	175.5	178.5	137.7	177.4	147.4	153.4	152.8	133.7	141.6	141.7	87.9		High	5.499e-05	0.0001626	33
FALSE	High	[K].AGLCPDEDDME.[G]	1xDBIA [C4]; 1xTMTPro [N-Term]	0.0219856	0.00290248	1	1	1	O95684	O95684 [241-251]		AGLCPDEDDME	FGFR1 oncogene partner OS=Homo sapiens (Human) OX=9606 GN=FGFR1OP PE=1 SV=1	0	1794.82	30.9	30.4	31.5	20.3	29	29.7	27.5	25.2	29.9	30.6	36.6	26.6	24.7	26.1	16.6		High	0.002013	0.01474	8
FALSE	High	[Y].SVVSTGSLQCE.[D]	1xDBIA [C10]; 1xTMTPro [N-Term]	8.04722e-05	4.51323e-05	1	1	3	Q66K14	Q66K14 [1158-1168]		SVVSTGSLQCE	TBC1 domain family member 9B OS=Homo sapiens (Human) OX=9606 GN=TBC1D9B PE=1 SV=3	0	1709.91	793.9	756.2	802.6	508.7	710.5	642.5	529.7	760.2	571.6	635.7	713.6	536.7	458.9	509.1	423.4		High	5.499e-05	3.735e-05	34
FALSE	High	[E].SEPLPSCPGSPPLPDDLLPLDCK.[N]	2xDBIA [C7; C22]; 1xTMTPro [K23]; 1xTMTPro [N-Term]	9.69064e-07	4.51323e-05	1	1	1	O94864	O94864 [99-121]		SEPLPSCPGSPPLPDDLLPLDCK	STAGA complex 65 subunit gamma OS=Homo sapiens (Human) OX=9606 GN=SUPT7L PE=1 SV=1	0	3590.95	48.2	47.6	35.9	33.9	40.4	48.6	41.1	41.1	43.4	39.2	37.4	32.8	35.2	29.8	18.9		High	5.499e-05	3.322e-07	31
FALSE	High	[N].LIGGLAMACHD.[S]	1xDBIA [C9]; 1xTMTPro [N-Term]	1.84943e-06	4.51323e-05	1	1	9	P31949	P31949 [83-93]		LIGGLAMACHD	Protein S100-A11 OS=Homo sapiens (Human) OX=9606 GN=S100A11 PE=1 SV=2	0	1700.91	1387.5	1281.9	1201.5	608.4	1097.7	970.8	665.7	1124.8	786.6	871.7	941	658.9	667.1	774.8	634.4		High	5.499e-05	6.648e-07	39
FALSE	High	[K].DSCGDQFLSVPSPF.[T]	1xDBIA [C3]; 1xTMTPro [N-Term]	0.000713369	0.000257308	1	1	3	Q12968	Q12968 [386-399]		DSCGDQFLSVPSPF	Nuclear factor of activated T-cells, cytoplasmic 3 OS=Homo sapiens (Human) OX=9606 GN=NFATC3 PE=1 SV=1	0	2099.04	30.2	33.2	44.4	24.1	29.4	28.8	30.5	36.1	30.4	29.6	26.9	24.3	22.4	23.8	23.4		High	0.0001491	0.00039	19
FALSE	High	[E].FCEEEEEE.[K]	1xDBIA [C2]; 1xTMTPro [N-Term]	0.00749942	0.000868399	1	1	1	Q9NRY5	Q9NRY5 [295-302]		FCEEEEEE	Protein FAM114A2 OS=Homo sapiens (Human) OX=9606 GN=FAM114A2 PE=1 SV=4	0	1643.74	110.2	121.8	127.4	96.5	107.9	110	112.8	115	109.3	129.6	115	82	94.9	95.6	67.4		High	0.0006516	0.004785	26
FALSE	High	[R].CDQDAQNPLSAGLQGACLME.[T]	1xOxidation [M19]; 2xDBIA [C1; C17]; 1xTMTPro [N-Term]	5.28138e-07	4.51323e-05	1	1	4	Q13561	Q13561 [240-259]		CDQDAQNPLSAGLQGACLME	Dynactin subunit 2 OS=Homo sapiens (Human) OX=9606 GN=DCTN2 PE=1 SV=4	0	2976.45	264.3	295.1	321.6	253	276.4	282.3	264.2	286.9	309.8	288.4	282	258.9	230.8	231.9	170.1		High	5.499e-05	1.743e-07	53
FALSE	High	[E].TNDDNYGPGPSLRPPNVACWR.[D]	1xDBIA [C19]; 1xTMTPro [N-Term]	1.22083e-09	4.51323e-05	1	1	6	Q9Y520	Q9Y520 [159-179]		TNDDNYGPGPSLRPPNVACWR	Protein PRRC2C OS=Homo sapiens (Human) OX=9606 GN=PRRC2C PE=1 SV=4	0	2929.47	3692.6	3533.7	3794.5	3369.5	3732.4	3669.1	3340	3758.1	3585.5	3745.4	3587.1	3407.8	3147.5	3288.5	2007.3		High	5.499e-05	2.672e-10	8
FALSE	High	[E].NCDCLQGFQLTH.[S]	2xDBIA [C2; C4]; 1xTMTPro [N-Term]	0.00119704	0.000418575	1	1	1	Q13509	Q13509 [126-137]		NCDCLQGFQLTH	Tubulin beta-3 chain OS=Homo sapiens (Human) OX=9606 GN=TUBB3 PE=1 SV=2	0	2275.16	249.7	311.4	336.2	218.6	286.7	285.7	220.1	292.8	229.6	261.2	281.5	234.2	197	209.1	178.1		High	0.0002594	0.0006853	11
FALSE	High	[E].SCTDSGAENE.[G]	1xDBIA [C2]; 1xTMTPro [N-Term]	0.00128769	0.000418575	1	1	2	Q96K76	Q96K76 [433-442]		SCTDSGAENE	Ubiquitin carboxyl-terminal hydrolase 47 OS=Homo sapiens (Human) OX=9606 GN=USP47 PE=1 SV=3	0	1612.74	259.2	213.6	218.4	177.5	201.7	198.8	171	229.8	205.1	219.1	205.4	186.7	159	168.3	115.7		High	0.0002594	0.0007403	40
FALSE	High	[M].STMPGLPTRPCFYDIDLDPE.[T]	1xDBIA [C11]; 1xTMTPro [N-Term]	2.17885e-05	4.51323e-05	1	1	2	P11586	P11586 [908-927]		STMPGLPTRPCFYDIDLDPE	C-1-tetrahydrofolate synthase, cytoplasmic OS=Homo sapiens (Human) OX=9606 GN=MTHFD1 PE=1 SV=3	0	2867.43	130.8	129.2	110.5	52.4	103.6	84.1	62	149.8	78.9	97.6	103.8	96.5	61.2	69	58.6		High	5.499e-05	9.221e-06	1
FALSE	High	[D].CGINYVPDDK.[K]	1xDBIA [C1]; 1xTMTPro [K10]; 1xTMTPro [N-Term]	6.25511e-05	4.51323e-05	1	1	3	P11586	P11586 [236-245]		CGINYVPDDK	C-1-tetrahydrofolate synthase, cytoplasmic OS=Homo sapiens (Human) OX=9606 GN=MTHFD1 PE=1 SV=3	0	2028.11	2924.8	3058.3	3230.8	2097.1	2649.1	2227.6	2005.6	2938.9	2612.1	2574.8	2571.8	2015.4	2137.2	2038.1	1711.6		High	5.499e-05	2.845e-05	34
FALSE	High	[QR].QGYDAACD.[I]	1xDBIA [C7]; 1xTMTPro [N-Term]	0.0388506	0.00452004	1	3	4	P51812	P51812 [593-600]		QGYDAACD	Ribosomal protein S6 kinase alpha-3 OS=Homo sapiens (Human) OX=9606 GN=RPS6KA3 PE=1 SV=1	0	1442.69	688.5	515.9	668.8	515.5	434.2	554.5	559.3	654.3	559.1	541.3	640	528.2	504	511.4	354.3		High	0.00316	0.02764	23
FALSE	High	[R].EAPTSCE.[S]	1xDBIA [C6]; 1xTMTPro [N-Term]	0.0984486	0.00988935	1	1	2	Q5T011	Q5T011 [2888-2894]		EAPTSCE	KICSTOR complex protein SZT2 OS=Homo sapiens (Human) OX=9606 GN=SZT2 PE=1 SV=3	0	1336.67	220.6	237.6	232	184.5	208.1	217.3	210.1	235.1	208.1	216.5	237.2	193.1	183.3	189.1	122.9		High	0.007297	0.08202	11
FALSE	High	[R].LYDCQEEE.[I]	1xDBIA [C4]; 1xTMTPro [N-Term]	0.0232034	0.00316674	1	1	2	Q96C90	Q96C90 [82-89]		LYDCQEEE	Protein phosphatase 1 regulatory subunit 14B OS=Homo sapiens (Human) OX=9606 GN=PPP1R14B PE=1 SV=3	0	1628.78	248.5	223.6	211.5	156	173.2	181.9	173	184.3	198.2	212.2	185.7	162.5	139.3	131.8	112.1		High	0.002203	0.01566	10
FALSE	High	[E].SCDCLQGFQLTHSLGGGTGSG.[M]	2xDBIA [C2; C4]; 1xTMTPro [N-Term]	1.28636e-08	4.51323e-05	2	7	4	A6NNZ2; P07437	A6NNZ2 [126-146]; P07437 [126-146]		SCDCLQGFQLTHSLGGGTGSG	Tubulin beta 8B OS=Homo sapiens (Human) OX=9606 GN=TUBB8B PE=1 SV=1 Tubulin beta chain OS=Homo sapiens (Human) OX=9606 GN=TUBB PE=1 SV=2	0	2921.46	906.4	887.9	899.9	823.3	817.3	870.8	853.6	852.8	887.9	904.8	1035	764.3	719.7	857.9	477.1	Shared	High	5.499e-05	3.313e-09	29
FALSE	High	[D].ISDACEAE.[S]	1xDBIA [C5]; 1xTMTPro [N-Term]	0.0321252	0.00384768	1	1	1	Q32MZ4	Q32MZ4 [738-745]		ISDACEAE	Leucine-rich repeat flightless-interacting protein 1 OS=Homo sapiens (Human) OX=9606 GN=LRRFIP1 PE=1 SV=2	0	1437.72	141.4	144.2	136.8	124.1	143.8	144.1	125.9	146.1	144.3	148	152.8	121.6	120	114.4	72.6		High	0.002652	0.02224	6
FALSE	High	[K].VDVECPDVNIEGPE.[G]	1xDBIA [C5]; 1xTMTPro [N-Term]	0.000648507	0.000159506	1	1	6	Q09666	Q09666 [2802-2815]		VDVECPDVNIEGPE	Neuroblast differentiation-associated protein AHNAK OS=Homo sapiens (Human) OX=9606 GN=AHNAK PE=1 SV=2	0	2115.06	43.5	41.1	50.1	38.6	38.7	36.7	41.2	53.1	31.4	45.7	43.2	42.8	41.6	26.8	26.6		High	0.0001071	0.0003512	15
FALSE	High	[R].VAACLPIDDVLR.[I]	1xDBIA [C4]; 1xTMTPro [N-Term]	1.25659e-05	4.51323e-05	1	1	3	Q96SW2	Q96SW2 [284-295]		VAACLPIDDVLR	Protein cereblon OS=Homo sapiens (Human) OX=9606 GN=CRBN PE=1 SV=1	0	1885.09	235	225.4	234.3	180.3	226.2	206.5	182.9	219.2	197.1	216.4	225.7	204.5	175.8	186.8	124.4		High	5.499e-05	5.128e-06	25
FALSE	High	[E].DGTIVDDDDYFLCLPSNTK.[F]	1xDBIA [C13]; 1xTMTPro [K19]; 1xTMTPro [N-Term]	4.69584e-10	4.51323e-05	1	1	2	O00273	O00273 [66-84]		DGTIVDDDDYFLCLPSNTK	DNA fragmentation factor subunit alpha OS=Homo sapiens (Human) OX=9606 GN=DFFA PE=1 SV=1	0	3035.55	411.3	447.6	441.1	354.1	409.7	362.7	404.8	435.4	399.7	443.8	405.1	366.5	309.1	325.3	234.3		High	5.499e-05	9.636e-11	49
FALSE	High	[A].GGNPVCVRPTPK.[W]	1xDBIA [C6]; 1xTMTPro [K12]; 1xTMTPro [N-Term]	0.00111289	0.000418575	1	1	1	Q15004	Q15004 [49-60]		GGNPVCVRPTPK	PCNA-associated factor OS=Homo sapiens (Human) OX=9606 GN=PCLAF PE=1 SV=1	0	2129.25	972.9	1033.6	923.5	857.7	1151.9	1013.3	954.4	1052.7	932.7	964.9	921.3	921.7	868.8	869.8	490.7		High	0.0002594	0.0006334	14
FALSE	High	[K].VVSYGDCFDHFPGYVQD.[L]	1xDBIA [C7]; 1xTMTPro [N-Term]	2.62035e-06	4.51323e-05	1	1	1	Q9NWS6	Q9NWS6 [285-301]		VVSYGDCFDHFPGYVQD	Protein FAM118A OS=Homo sapiens (Human) OX=9606 GN=FAM118A PE=1 SV=2	0	2548.21	348.4	350.1	349.7	253.8	318.5	312.1	299.4	322.8	292.9	335.4	335.7	307.9	262.6	281	185.9		High	5.499e-05	9.631e-07	13
FALSE	High	[G].SGSICITQE.[V]	1xDBIA [C5]; 1xTMTPro [N-Term]	0.0140005	0.00177927	1	1	1	P12268	P12268 [327-335]		SGSICITQE	Inosine-5'-monophosphate dehydrogenase 2 OS=Homo sapiens (Human) OX=9606 GN=IMPDH2 PE=1 SV=2	0	1537.82	189.2	181.7	180.9	163.3	168	165.3	169.4	153	170.6	154.7	200.5	146.8	126.9	146.4	96.2		High	0.001193	0.009187	14
FALSE	High	[Y].NTQPVPVSGQCPPPSTR.[G]	1xDBIA [C11]; 1xTMTPro [N-Term]	2.02111e-10	4.51323e-05	1	1	2	Q93052	Q93052 [252-268]		NTQPVPVSGQCPPPSTR	Lipoma-preferred partner OS=Homo sapiens (Human) OX=9606 GN=LPP PE=1 SV=1	0	2365.26	277.7	284.7	309.5	196.3	269.1	234.6	192.3	293	226.8	244.9	248.8	187.9	172	172.5	164.6		High	5.499e-05	3.929e-11	62
FALSE	High	[E].TQSACSDTSE.[S]	1xDBIA [C5]; 1xTMTPro [N-Term]	0.00112454	0.000418575	1	1	6	Q9UPN3	Q9UPN3 [7340-7349]		TQSACSDTSE	Microtubule-actin cross-linking factor 1, isoforms 1/2/3/5 OS=Homo sapiens (Human) OX=9606 GN=MACF1 PE=1 SV=4	0	1628.78	512	479.4	513	410	500.7	450.1	420.6	490.1	446.5	483.1	490.7	392.3	387.4	419.7	273		High	0.0002594	0.0006392	23
FALSE	High	[K].ESAQCVGDE.[F]	1xDBIA [C5]; 1xTMTPro [N-Term]	0.010663	0.00136531	1	1	1	Q9Y5X2	Q9Y5X2 [188-196]		ESAQCVGDE	Sorting nexin-8 OS=Homo sapiens (Human) OX=9606 GN=SNX8 PE=1 SV=1	0	1537.75	176.2	173.7	198.6	156.2	173.3	155	168.8	182.8	159.4	151.4	179.2	147.4	128.5	147	105.7		High	0.00094	0.006906	8
FALSE	High	[E].AAPGDSGLISCSLQE.[Q]	1xDBIA [C11]; 1xTMTPro [N-Term]	1.11051e-05	4.51323e-05	1	1	2	Q9BW04	Q9BW04 [328-342]		AAPGDSGLISCSLQE	Specifically androgen-regulated gene protein OS=Homo sapiens (Human) OX=9606 GN=SARG PE=1 SV=2	0	2048.07	641.8	617.7	569.8	518.2	547.3	534.8	526	579.4	539.9	560.8	575.1	525.8	447.4	465.2	303.3		High	5.499e-05	4.492e-06	22
FALSE	High	[R].DFCQGNQLNYYK.[Q]	1xDBIA [C3]; 1xTMTPro [K12]; 1xTMTPro [N-Term]	3.71364e-05	4.51323e-05	1	1	2	Q9UPY3	Q9UPY3 [1195-1206]		DFCQGNQLNYYK	Endoribonuclease Dicer OS=Homo sapiens (Human) OX=9606 GN=DICER1 PE=1 SV=3	0	2397.25	1710.5	1674.8	1663.5	1304.5	1594.7	1571.5	1375.9	1661.8	1533.1	1626.4	1675.4	1408.3	1272.5	1375.6	885.7		High	5.499e-05	1.634e-05	33
FALSE	High	[K].VFDPSCGLPY.[Y]	1xDBIA [C6]; 1xTMTPro [N-Term]	0.00270136	0.000443408	1	1	2	O60828	O60828 [55-64]		VFDPSCGLPY	Polyglutamine-binding protein 1 OS=Homo sapiens (Human) OX=9606 GN=PQBP1 PE=1 SV=1	0	1697.89	388.2	381.2	375.5	216.5	371.3	325.7	232.8	371.4	259.4	261.3	288.4	242	208.9	237.7	200		High	0.0003053	0.001649	11
FALSE	High	[E].LVDSSPCK.[K]	1xDBIA [C7]; 1xTMTPro [K8]; 1xTMTPro [N-Term]	0.0034869	0.000443408	1	1	4	Q96GX5	Q96GX5 [449-456]		LVDSSPCK	Serine/threonine-protein kinase greatwall OS=Homo sapiens (Human) OX=9606 GN=MASTL PE=1 SV=1	0	1753.02	1104.3	1066.1	1019.7	818.8	989	925.4	862.8	975.4	895.1	981.2	927	888.1	750.5	804.5	543.4		High	0.0003053	0.002152	12
FALSE	High	[S].SCFLLSMK.[D]	1xDBIA [C2]; 1xTMTPro [K8]; 1xTMTPro [N-Term]	0.00040821	4.51323e-05	1	1	4	P23921	P23921 [217-224]		SCFLLSMK	Ribonucleoside-diphosphate reductase large subunit OS=Homo sapiens (Human) OX=9606 GN=RRM1 PE=1 SV=1	0	1833.06	2080.1	1580.6	1986.4	1483.9	1301.9	1765.9	1559.1	2043.3	1671.3	1709.4	1860.7	1262.5	1415.1	1572	1059.4		High	5.499e-05	0.0002127	31
FALSE	High	[E].NDDDICK.[K]	1xDBIA [C6]; 1xTMTPro [K7]; 1xTMTPro [N-Term]	0.0134208	0.00177927	1	1	3	O43432	O43432 [331-337]		NDDDICK	Eukaryotic translation initiation factor 4 gamma 3 OS=Homo sapiens (Human) OX=9606 GN=EIF4G3 PE=1 SV=2	0	1726.93	877.6	965	983.9	837.5	879.2	849.5	782.5	936.7	848.7	948.9	883.5	811.8	703.5	778.7	525		High	0.001193	0.008811	17
FALSE	High	[K].LSDQCTGLQGFLVFH.[S]	1xDBIA [C5]; 1xTMTPro [N-Term]	4.90095e-08	4.51323e-05	1	1	6	P68366	P68366 [125-139]		LSDQCTGLQGFLVFH	Tubulin alpha-4A chain OS=Homo sapiens (Human) OX=9606 GN=TUBA4A PE=1 SV=1	0	2265.2	796.1	573	705.9	448.6	455.7	576	492.5	669.8	523.3	517	613.1	457.9	408.8	439.5	376.7		High	5.499e-05	1.381e-08	70
FALSE	High	[K].VFFIQACQGDNYQK.[G]	1xDBIA [C7]; 1xTMTPro [K14]; 1xTMTPro [N-Term]	4.59637e-06	4.51323e-05	1	1	3	Q14790	Q14790 [354-367]		VFFIQACQGDNYQK	Caspase-8 OS=Homo sapiens (Human) OX=9606 GN=CASP8 PE=1 SV=1	0	2565.38	2534.4	2423.3	2362.1	1848.5	2119.1	2140	2023.3	2264.9	2067.9	2279	2284.9	2015.3	1818.6	2016	1262.1		High	5.499e-05	1.754e-06	34
FALSE	High	[R].SSGSSCNSTR.[R]	1xDBIA [C6]; 1xTMTPro [N-Term]	3.99458e-05	4.51323e-05	1	1	4	Q9P270	Q9P270 [301-310]		SSGSSCNSTR	SLAIN motif-containing protein 2 OS=Homo sapiens (Human) OX=9606 GN=SLAIN2 PE=1 SV=2	0	1585.79	757.2	791.4	763.2	681.2	751.4	649.5	728.1	769.4	733.8	773.3	754.1	701	622.1	640.6	407.8		High	5.499e-05	1.763e-05	21
FALSE	High	[K].SSSQPSSCCSDPSKPGGNVE.[G]	2xDBIA [C8; C9]; 1xTMTPro [K14]; 1xTMTPro [N-Term]	3.50403e-07	4.51323e-05	1	1	5	Q13501	Q13501 [282-301]		SSSQPSSCCSDPSKPGGNVE	Sequestosome-1 OS=Homo sapiens (Human) OX=9606 GN=SQSTM1 PE=1 SV=1	0	3153.58	1698.4	1755.5	1865.8	1411.5	1740.8	1572.1	1288.8	1733.9	1505.4	1609.8	1616.9	1379.2	1250.9	1377	997.5		High	5.499e-05	1.123e-07	11
FALSE	High	[E].LFSDFCSK.[V]	1xDBIA [C6]; 1xTMTPro [K8]; 1xTMTPro [N-Term]	0.00614531	0.000798928	1	1	2	Q93074	Q93074 [992-999]		LFSDFCSK	Mediator of RNA polymerase II transcription subunit 12 OS=Homo sapiens (Human) OX=9606 GN=MED12 PE=1 SV=4	0	1851.03	232.8	219.4	208.1	263.8	286.9	305	251.5	218.6	221.1	225.9	214	267.1	275	292.6	111.3		High	0.0005645	0.003888	14
FALSE	High	[K].ERPTPSLNNNCTTSED.[S]	1xDBIA [C11]; 1xTMTPro [N-Term]	3.97224e-05	4.51323e-05	1	1	4	P07814	P07814 [734-749]		ERPTPSLNNNCTTSED	Bifunctional glutamate/proline--tRNA ligase OS=Homo sapiens (Human) OX=9606 GN=EPRS1 PE=1 SV=5	0	2378.16	139.6	133.5	157.5	122.9	144	141.1	137.7	141.3	133	151.7	151.5	120.2	123.9	120	84.2		High	5.499e-05	1.748e-05	12
FALSE	High	[R].TGCTFPEKPDFH.[-]	1xDBIA [C3]; 1xTMTPro [K8]; 1xTMTPro [N-Term]	2.3816e-06	4.51323e-05	1	1	7	P55263	P55263 [351-362]		TGCTFPEKPDFH	Adenosine kinase OS=Homo sapiens (Human) OX=9606 GN=ADK PE=1 SV=2	0	2283.21	390.3	379.4	438.8	320.5	348.4	311.2	317	394.1	366.3	374.7	366	345	316.5	288.6	234.7		High	5.499e-05	8.666e-07	10
FALSE	High	[D].SHFCHLAWVNTPK.[K]	1xDBIA [C4]; 1xTMTPro [K13]; 1xTMTPro [N-Term]	1.09718e-09	4.51323e-05	1	1	19	Q06830	Q06830 [80-92]		SHFCHLAWVNTPK	Peroxiredoxin-1 OS=Homo sapiens (Human) OX=9606 GN=PRDX1 PE=1 SV=1	0	2444.35	7947.4	6719.1	6459.7	5356.2	5922.1	6919.7	6158.4	7203.1	6033.5	6259.9	6908.2	6515	5062.9	6737.7	3455.3		High	5.499e-05	2.393e-10	27
FALSE	High	[R].EVLDQVCY.[R]	1xDBIA [C7]; 1xTMTPro [N-Term]	0.0182533	0.00242067	1	1	3	Q15459	Q15459 [238-245]		EVLDQVCY	Splicing factor 3A subunit 1 OS=Homo sapiens (Human) OX=9606 GN=SF3A1 PE=1 SV=1	0	1568.83	62.4	78.1	81.6	62	93.2	94.5	67.2	68.7	66.5	61.5	72.8	68.7	63.9	65.3	43.7		High	0.001682	0.01211	29
FALSE	High	[R].LLPVEPCDLTE.[G]	1xDBIA [C7]; 1xTMTPro [N-Term]	0.00396144	0.000443408	1	1	3	O14893	O14893 [28-38]		LLPVEPCDLTE	Gem-associated protein 2 OS=Homo sapiens (Human) OX=9606 GN=GEMIN2 PE=1 SV=1	0	1829	231.6	193.8	210.8	171.8	205.2	208.1	189.1	200.8	181.3	196.8	196.4	176.5	151.9	156.8	112.8		High	0.0003314	0.00246	14
FALSE	High	[E].CTDTAEEQR.[V]	1xDBIA [C1]; 1xTMTPro [N-Term]	0.0023393	0.000443408	1	1	2	Q9BTE3	Q9BTE3 [287-295]		CTDTAEEQR	Mini-chromosome maintenance complex-binding protein OS=Homo sapiens (Human) OX=9606 GN=MCMBP PE=1 SV=2	0	1652.82	222.8	224.8	242.1	197.3	207.3	206.5	180.3	240	229.2	232.1	226	196.6	198.5	184	129.6		High	0.0003053	0.00141	31
FALSE	High	[E].LMGTCAEK.[L]	1xDBIA [C5]; 1xTMTPro [K8]; 1xTMTPro [N-Term]	0.0185855	0.00242067	1	1	1	O14733	O14733 [198-205]		LMGTCAEK	Dual specificity mitogen-activated protein kinase kinase 7 OS=Homo sapiens (Human) OX=9606 GN=MAP2K7 PE=1 SV=2	0	1756.99	446.5	468.2	457.1	417.3	397.6	441.8	418	451.6	418.1	443.2	451.5	399	331.5	392.2	244.7		High	0.001682	0.01236	6
FALSE	High	[K].DMSPPFICEE.[T]	1xDBIA [C8]; 1xTMTPro [N-Term]	0.000648507	0.000159506	1	1	2	Q8NDI1	Q8NDI1 [708-717]		DMSPPFICEE	EH domain-binding protein 1 OS=Homo sapiens (Human) OX=9606 GN=EHBP1 PE=1 SV=3	0	1767.86	476.7	481.3	454.3	370.1	464.6	471.8	413.5	467.5	414.7	447.2	468	394.8	341.4	382.5	243.3		High	0.0001071	0.000352	46
FALSE	High	[K].AQISCAK.[D]	1xDBIA [C5]; 1xTMTPro [K7]; 1xTMTPro [N-Term]	0.00648721	0.000798928	1	1	5	Q9NX70	Q9NX70 [166-172]		AQISCAK	Mediator of RNA polymerase II transcription subunit 29 OS=Homo sapiens (Human) OX=9606 GN=MED29 PE=1 SV=1	0	1624.97	2910	2742.8	2710.3	2294.4	2408.6	2566.3	2487.3	2655.7	2544.3	2607.9	2729.1	2542.8	2180.6	2333.9	1452.2		High	0.0005876	0.004117	24
FALSE	High	[R].FSLCSDNLE.[G]	1xDBIA [C4]; 1xTMTPro [N-Term]	0.00633286	0.000798928	1	1	2	Q14C86	Q14C86 [565-573]		FSLCSDNLE	GTPase-activating protein and VPS9 domain-containing protein 1 OS=Homo sapiens (Human) OX=9606 GN=GAPVD1 PE=1 SV=2	0	1627.83	399.8	438	450.5	354.9	395.9	384.4	383.9	402.9	399.5	429.6	395	359.1	319.4	332.6	241.4		High	0.0005645	0.004016	24
FALSE	High	[R].EECPVFTPPGGE.[T]	1xDBIA [C3]; 1xTMTPro [N-Term]	0.000111285	4.51323e-05	1	1	7	Q9NQ88	Q9NQ88 [112-123]		EECPVFTPPGGE	Fructose-2,6-bisphosphatase TIGAR OS=Homo sapiens (Human) OX=9606 GN=TIGAR PE=1 SV=1	0	1861.93	902	899	917.6	635.9	773.7	763.4	729.1	881.2	771	779.1	867	770.1	631.8	682.6	492.3		High	5.499e-05	5.256e-05	25
FALSE	High	[R].VLGCILSE.[L]	1xDBIA [C4]; 1xTMTPro [N-Term]	0.00921738	0.00105417	1	1	3	Q9H4L7	Q9H4L7 [858-865]		VLGCILSE	SWI/SNF-related matrix-associated actin-dependent regulator of chromatin subfamily A containing DEAD/H box 1 OS=Homo sapiens (Human) OX=9606 GN=SMARCAD1 PE=1 SV=2	0	1433.84	168.2	165.3	166.6	143.1	197.7	184.7	144.6	159.3	142.8	147.7	169.8	145.4	130.9	144.3	89.4		High	0.0007638	0.005951	17
FALSE	High	[E].GIDTTNACYG.[G]	1xDBIA [C8]; 1xTMTPro [N-Term]	0.00373742	0.000443408	1	2	4	Q01581	Q01581 [122-131]		GIDTTNACYG	Hydroxymethylglutaryl-CoA synthase, cytoplasmic OS=Homo sapiens (Human) OX=9606 GN=HMGCS1 PE=1 SV=2	0	1614.81	174.9	134.1	158.1	124.8	107.3	139.1	146.5	134.5	126.4	123.5	164.5	117	124.3	133.2	84.9		High	0.0003053	0.002312	33
FALSE	High	[E].NFAPCSVAPGK.[S]	1xDBIA [C5]; 1xTMTPro [K11]; 1xTMTPro [N-Term]	6.46571e-07	4.51323e-05	1	1	4	Q96CP2	Q96CP2 [128-138]		NFAPCSVAPGK	FLYWCH family member 2 OS=Homo sapiens (Human) OX=9606 GN=FLYWCH2 PE=1 SV=1	0	1995.13	999	1084.5	1104.4	859.9	918.5	874.4	897.1	1080.6	995	1116.9	1123.9	897.9	838.8	877.7	593		High	5.499e-05	2.165e-07	25
FALSE	High	[E].SDYCSLMK.[E]	1xDBIA [C4]; 1xTMTPro [K8]; 1xTMTPro [N-Term]	0.00044771	4.51323e-05	1	1	1	Q86YV5	Q86YV5 [363-370]		SDYCSLMK	Inactive tyrosine-protein kinase PRAG1 OS=Homo sapiens (Human) OX=9606 GN=PRAG1 PE=1 SV=4	0	1851	1037.8	1052.9	1156.3	985.2	1064	1027.6	929.2	1042.3	975.8	1050.6	1090.7	903.9	758.9	798.2	620.9		High	5.499e-05	0.0002355	19
FALSE	High	[E].GCQGSPQR.[R]	1xDBIA [C2]; 1xTMTPro [N-Term]	0.00538685	0.000798928	1	1	4	O43237	O43237 [190-197]		GCQGSPQR	Cytoplasmic dynein 1 light intermediate chain 2 OS=Homo sapiens (Human) OX=9606 GN=DYNC1LI2 PE=1 SV=1	0	1432.77	865.5	859.9	749.6	621.5	760.9	715.9	716.1	795.7	789.4	765	771.7	736.6	591.3	654.6	402.6		High	0.0005382	0.003409	5
FALSE	High	[E].TFAGYDCTNSPTK.[N]	1xDBIA [C7]; 1xTMTPro [K13]; 1xTMTPro [N-Term]	1.87033e-06	4.51323e-05	1	1	2	Q6ZSZ5	Q6ZSZ5 [912-924]		TFAGYDCTNSPTK	Rho guanine nucleotide exchange factor 18 OS=Homo sapiens (Human) OX=9606 GN=ARHGEF18 PE=1 SV=4	0	2309.21	1103.8	1138.6	1168.3	917.6	1086.4	1040.5	952.3	1116.4	1029.5	1178.1	1090.1	1002.2	889	1009.7	627.6		High	5.499e-05	6.701e-07	17
FALSE	High	[E].LTQTFMSCN.[L]	1xOxidation [M6]; 1xDBIA [C8]; 1xTMTPro [N-Term]	0.00464303	0.000443408	1	1	6	P26641	P26641 [332-340]		LTQTFMSCN	Elongation factor 1-gamma OS=Homo sapiens (Human) OX=9606 GN=EEF1G PE=1 SV=3	0	1660.84	2565.7	2346.3	2568.9	1761.5	2227.3	2289.8	1912.4	2354.5	2007	2118.5	2260.7	1800.2	1725.3	1751.3	1380.3		High	0.0003314	0.002904	35
FALSE	High	[E].LMGTPDGTCYPPPPVPR.[Q]	1xDBIA [C9]; 1xTMTPro [N-Term]	2.23133e-08	4.51323e-05	1	1	8	P27708	P27708 [1881-1897]		LMGTPDGTCYPPPPVPR	CAD protein OS=Homo sapiens (Human) OX=9606 GN=CAD PE=1 SV=3	0	2398.26	516.6	482.9	478	388.1	451.1	432.1	402	499.2	440.6	482.7	467.4	441.7	346.6	384.6	256.9		High	5.499e-05	5.95e-09	54
FALSE	High	[R].SIQFVDWCPTGFK.[V]	1xDBIA [C8]; 1xTMTPro [K13]; 1xTMTPro [N-Term]	1.16457e-07	4.51323e-05	1	2	44	P68366	P68366 [340-352]		SIQFVDWCPTGFK	Tubulin alpha-4A chain OS=Homo sapiens (Human) OX=9606 GN=TUBA4A PE=1 SV=1	0	2432.33	10990.7	10821	10965.4	8479.9	9346.1	9895.1	8325.9	10637.5	9748.1	10800.3	10875.1	9706	8014.8	9171.5	5894.6		High	5.499e-05	3.467e-08	52
FALSE	High	[K].EAPDGCPDHVLR.[A]	1xDBIA [C6]; 1xTMTPro [N-Term]	1.25495e-06	4.51323e-05	1	1	4	Q9UBB6	Q9UBB6 [93-104]		EAPDGCPDHVLR	Neurochondrin OS=Homo sapiens (Human) OX=9606 GN=NCDN PE=1 SV=1	0	1908.99	374.9	357.1	340	290.6	334.1	315	342.3	363.4	334	369.5	364.6	331.9	296.7	290.7	182.9		High	5.499e-05	4.397e-07	48
FALSE	High	[R].ADFCPFK.[V]	1xDBIA [C4]; 1xTMTPro [K7]; 1xTMTPro [N-Term]	0.00787189	0.00100065	1	1	2	Q12802	Q12802 [729-735]		ADFCPFK	A-kinase anchor protein 13 OS=Homo sapiens (Human) OX=9606 GN=AKAP13 PE=1 SV=2	0	1731.97	2478.8	2513.6	2504.7	2127.8	2187.8	2269.9	2143.1	2552.3	2053	2248.2	2429.6	2246.7	1931.2	2147.5	1347.3		High	0.0007172	0.00503	14
FALSE	High	[K].SVACSPK.[K]	1xDBIA [C4]; 1xTMTPro [K7]; 1xTMTPro [N-Term]	0.00773005	0.00100065	1	1	2	Q96Q15	Q96Q15 [3584-3590]		SVACSPK	Serine/threonine-protein kinase SMG1 OS=Homo sapiens (Human) OX=9606 GN=SMG1 PE=1 SV=3	0	1595.94	2082.3	1978.7	1940	1552.9	1925.4	1910	1670	1998.4	1769.4	1930.2	1977.1	1761.3	1451.8	1558.2	1043.6		High	0.0006852	0.004956	14
FALSE	High	[K].SFCEDLTE.[G]	1xDBIA [C3]; 1xTMTPro [N-Term]	0.0119642	0.00162332	1	1	3	O95749	O95749 [203-210]		SFCEDLTE	Geranylgeranyl pyrophosphate synthase OS=Homo sapiens (Human) OX=9606 GN=GGPS1 PE=1 SV=1	0	1543.76	28.6	27.7	29.9	27.4	23.1	25.8	25.2	29	24.5	21.3	31.1	26.7	21.6	20.3	16.1		High	0.001093	0.007793	9
FALSE	High	[C].IASRPGQCGR.[A]	1xDBIA [C8]; 1xTMTPro [N-Term]	0.0809175	0.0080006	1	1	2	P62241	P62241 [175-184]		IASRPGQCGR	40S ribosomal protein S8 OS=Homo sapiens (Human) OX=9606 GN=RPS8 PE=1 SV=2	0	1644.93	115.2	109.7	105.6	93.4	104.4	132.6	113.1	139.7	109.5	115	119.8	111.2	86	98.8	56.9		High	0.005843	0.06499	14
FALSE	High	[R].GDSEPTPGCSG.[L]	1xDBIA [C9]; 1xTMTPro [N-Term]	0.00787189	0.00100065	1	1	1	Q8WW01	Q8WW01 [5-15]		GDSEPTPGCSG	tRNA-splicing endonuclease subunit Sen15 OS=Homo sapiens (Human) OX=9606 GN=TSEN15 PE=1 SV=1	0	1606.77	68.5	57.7	73.3	58.2	63.2	65.3	54.5	61.7	51.2	53.2	67.6	51.2	55.3	51.5	39.5		High	0.0007172	0.005052	13
FALSE	High	[K].SAAPAPISASCPEPPIG.[S]	1xDBIA [C11]; 1xTMTPro [N-Term]	1.28855e-07	4.51323e-05	1	1	4	Q8WWM7	Q8WWM7 [452-468]		SAAPAPISASCPEPPIG	Ataxin-2-like protein OS=Homo sapiens (Human) OX=9606 GN=ATXN2L PE=1 SV=2	0	2165.16	511.7	519.6	553	451	529.7	502.9	474	514.9	485.1	493.4	512.8	452.6	426.6	457.5	297.8		High	5.499e-05	3.856e-08	46
FALSE	High	[K].SLDQCVE.[T]	1xDBIA [C5]; 1xTMTPro [N-Term]	0.0311636	0.00375551	1	1	1	Q8N5A5	Q8N5A5 [373-379]		SLDQCVE	Zinc finger CCCH-type with G patch domain-containing protein OS=Homo sapiens (Human) OX=9606 GN=ZGPAT PE=1 SV=3	0	1393.73	121.9	142.4	140.8	123.6	157.2	149.6	123.8	138.5	120.7	133.3	134	127.8	117.2	116.3	75.8		High	0.002629	0.02162	6
FALSE	High	[R].VVNGGVPWPSPCPSPSSRPPSR.[Y]	1xDBIA [C12]; 1xTMTPro [N-Term]	1.39951e-08	4.51323e-05	1	1	3	Q99700	Q99700 [545-566]		VVNGGVPWPSPCPSPSSRPPSR	Ataxin-2 OS=Homo sapiens (Human) OX=9606 GN=ATXN2 PE=1 SV=2	0	2860.52	1209.1	1120.4	1115	1079.6	1253	1203.1	1116.7	1189.7	1118.8	1221.3	1203.7	1129	1000.3	1099	600.5		High	5.499e-05	3.619e-09	19
FALSE	High	[N].ASCTTNC.[L]	1xCarbamidomethyl [C7]; 1xDBIA [C3]; 1xTMTPro [N-Term]	0.0426414	0.00487645	1	2	1	P04406	P04406 [150-156]		ASCTTNC	Glyceraldehyde-3-phosphate dehydrogenase OS=Homo sapiens (Human) OX=9606 GN=GAPDH PE=1 SV=3	0	1356.66	294.1	234.7	294.4	188.9	244.3	230.1	206.2	282.4	230.2	253.7	249.4	208.2	164.6	186.8	158.6		High	0.003377	0.03066	4
FALSE	High	[N].VGCQQDSEE.[L]	1xDBIA [C3]; 1xTMTPro [N-Term]	0.00680784	0.000798928	1	1	1	A0AVT1	A0AVT1 [345-353]		VGCQQDSEE	Ubiquitin-like modifier-activating enzyme 6 OS=Homo sapiens (Human) OX=9606 GN=UBA6 PE=1 SV=1	0	1594.77	106	105.1	96	45.6	64.9	71.1	58	100.5	60.3	69.4	65.7	53.6	48.8	49	51.7		High	0.0005876	0.004325	14
FALSE	High	[R].SLSDCVNYIVQD.[S]	1xDBIA [C5]; 1xTMTPro [N-Term]	2.74279e-05	4.51323e-05	1	1	4	O15111	O15111 [402-413]		SLSDCVNYIVQD	Inhibitor of nuclear factor kappa-B kinase subunit alpha OS=Homo sapiens (Human) OX=9606 GN=CHUK PE=1 SV=2	0	1956.01	556.2	567.5	527.5	481.2	509.8	541.4	501.3	554.5	513	530.1	551.8	521.9	420.8	466.7	284.2		High	5.499e-05	1.181e-05	35
FALSE	High	[E].GSGDLGEPLYEEPCNE.[I]	1xDBIA [C14]; 1xTMTPro [N-Term]	3.1366e-06	4.51323e-05	1	1	3	Q9HC35	Q9HC35 [945-960]		GSGDLGEPLYEEPCNE	Echinoderm microtubule-associated protein-like 4 OS=Homo sapiens (Human) OX=9606 GN=EML4 PE=1 SV=3	0	2309.09	146.7	145.1	147.5	119.5	129.9	146	124.5	124.8	138.1	147.4	160.4	134.1	106.2	126.5	79.5		High	5.499e-05	1.166e-06	33
FALSE	High	[E].EGCQGSPQR.[R]	1xDBIA [C3]; 1xTMTPro [N-Term]	0.000320936	4.51323e-05	1	1	8	O43237	O43237 [189-197]		EGCQGSPQR	Cytoplasmic dynein 1 light intermediate chain 2 OS=Homo sapiens (Human) OX=9606 GN=DYNC1LI2 PE=1 SV=1	0	1561.81	2447.2	2389.1	2161.4	1720.7	2159.8	2056.4	1973.4	2143.3	2025.9	2046.1	2158.4	1986.8	1614.7	1847	1165.1		High	5.499e-05	0.0001638	1
FALSE	High	[K].TCSDDVVDYFK.[R]	1xDBIA [C2]; 1xTMTPro [K11]; 1xTMTPro [N-Term]	2.78288e-07	4.51323e-05	1	1	3	Q96P11	Q96P11 [145-155]		TCSDDVVDYFK	Probable 28S rRNA (cytosine-C(5))-methyltransferase OS=Homo sapiens (Human) OX=9606 GN=NSUN5 PE=1 SV=2	0	2196.15	216.4	227	255	170.3	229.5	225.1	170.8	240.7	191	203.2	213.1	202.5	158.7	163.3	137.5		High	5.499e-05	8.778e-08	34
FALSE	High	[E].VGINYHSPFGCK.[F]	1xDBIA [C11]; 1xTMTPro [K12]; 1xTMTPro [N-Term]	9.36931e-07	4.51323e-05	1	1	4	Q96F86	Q96F86 [489-500]		VGINYHSPFGCK	Enhancer of mRNA-decapping protein 3 OS=Homo sapiens (Human) OX=9606 GN=EDC3 PE=1 SV=1	0	2226.23	609.7	612.1	565.5	567.1	582.2	582.6	566.3	600.6	571.1	616	623.7	575.4	508.8	568.7	305.3		High	5.499e-05	3.21e-07	20
FALSE	High	[F].SANSNSSCME.[L]	1xDBIA [C8]; 1xTMTPro [N-Term]	0.00287318	0.000443408	1	1	1	O60256	O60256 [24-33]		SANSNSSCME	Phosphoribosyl pyrophosphate synthase-associated protein 2 OS=Homo sapiens (Human) OX=9606 GN=PRPSAP2 PE=1 SV=1	0	1629.75	60.4	55.2	60.1	40	61.9	55.1	46.6	69.2	47.4	56.2	56.3	43.8	35.2	36.4	32.5		High	0.0003053	0.001762	19
FALSE	High	[E].DTDPFACANFPEPR.[R]	1xDBIA [C7]; 1xTMTPro [N-Term]	1.61337e-07	4.51323e-05	1	1	2	Q9Y613	Q9Y613 [25-38]		DTDPFACANFPEPR	FH1/FH2 domain-containing protein 1 OS=Homo sapiens (Human) OX=9606 GN=FHOD1 PE=1 SV=3	0	2180.08	591.1	618.3	555.2	482.1	558	537.3	493.4	586.3	560.3	575.4	618.1	526.4	449.3	486.7	299.9		High	5.499e-05	4.916e-08	43
FALSE	High	[E].SDDHCQR.[E]	1xDBIA [C5]; 1xTMTPro [N-Term]	0.016085	0.00203826	1	1	2	O15078	O15078 [2051-2057]		SDDHCQR	Centrosomal protein of 290 kDa OS=Homo sapiens (Human) OX=9606 GN=CEP290 PE=1 SV=2	0	1460.72	215.4	194.4	171.5	144.4	178.1	191.4	175.1	190.9	161.4	173.8	208.9	180.8	133.7	162.3	92.7		High	0.001481	0.0106	32
FALSE	High	[E].QHCQQMSNK.[G]	1xOxidation [M6]; 1xDBIA [C3]; 1xTMTPro [K9]; 1xTMTPro [N-Term]	0.000108827	4.51323e-05	1	1	5	Q9Y5B0	Q9Y5B0 [199-207]		QHCQQMSNK	RNA polymerase II subunit A C-terminal domain phosphatase OS=Homo sapiens (Human) OX=9606 GN=CTDP1 PE=1 SV=3	0	2024.07	1958.4	2020.9	2049.3	1826.7	2128.9	2063.2	1888.9	2055.1	1774.3	1938.5	1959.4	1968.8	1751.9	1831.4	1107.2		High	5.499e-05	5.152e-05	13
FALSE	High	[E].DKGPPCGPVNCNEK.[I]	2xDBIA [C6; C11]; 2xTMTPro [K2; K14]; 1xTMTPro [N-Term]	1.15864e-10	4.51323e-05	1	1	3	Q06323	Q06323 [96-109]		DKGPPCGPVNCNEK	Proteasome activator complex subunit 1 OS=Homo sapiens (Human) OX=9606 GN=PSME1 PE=1 SV=1	0	2962.64	1304.3	1375.1	1825.6	1488.5	1146.3	1329.6	1987.8	1972.7	1489.3	1353.6	1233.7	1118.6	1376.1	1207.5	986.5		High	5.499e-05	2.165e-11	42
FALSE	High	[R].REDPQACIEE.[Q]	1xDBIA [C7]; 1xTMTPro [N-Term]	0.00821325	0.00100065	1	1	1	Q2VPK5	Q2VPK5 [451-460]		REDPQACIEE	Cytoplasmic tRNA 2-thiolation protein 2 OS=Homo sapiens (Human) OX=9606 GN=CTU2 PE=1 SV=1	0	1789.91	197.7	198.1	201.8	151.7	185.1	165.6	147.1	186.3	175.1	183.7	186.9	157.4	144.6	155.6	109.1		High	0.0007436	0.005271	4
FALSE	High	[R].HAQPTCPGAQ.[L]	1xDBIA [C6]; 1xTMTPro [N-Term]	0.000624812	0.000159506	1	1	4	P49327	P49327 [1553-1562]		HAQPTCPGAQ	Fatty acid synthase OS=Homo sapiens (Human) OX=9606 GN=FASN PE=1 SV=3	0	1609.84	386.7	286.2	363.4	279.9	246.8	294.1	298.2	357.5	337.7	303.7	349.6	272	280.3	299.9	196.5		High	0.0001071	0.0003363	17
FALSE	High	[F].SAPNYCDQMGNK.[A]	1xDBIA [C6]; 1xTMTPro [K12]; 1xTMTPro [N-Term]	0.000376156	4.51323e-05	1	1	2	P53041	P53041 [447-458]		SAPNYCDQMGNK	Serine/threonine-protein phosphatase 5 OS=Homo sapiens (Human) OX=9606 GN=PPP5C PE=1 SV=1	0	2232.14	1306	1239.8	1407.1	948.6	1127.9	1192.4	964	1271.1	1042.3	1121.8	1120.4	1046.4	814.9	895.4	760.6		High	5.499e-05	0.000195	12
FALSE	High	[K].ERPTPSLNNNCTTSE.[D]	1xDBIA [C11]; 1xTMTPro [N-Term]	4.88945e-06	4.51323e-05	1	1	6	P07814	P07814 [734-748]		ERPTPSLNNNCTTSE	Bifunctional glutamate/proline--tRNA ligase OS=Homo sapiens (Human) OX=9606 GN=EPRS1 PE=1 SV=5	0	2263.13	1091.3	1114.5	1084.8	982.5	1159.5	1127.7	1016.5	1127.7	1047.3	1080.5	1134.8	1057.1	1020.2	1032.1	586.5		High	5.499e-05	1.874e-06	14
FALSE	High	[R].TQVCGILR.[E]	1xDBIA [C4]; 1xTMTPro [N-Term]	0.00522862	0.000756868	1	1	7	P11413	P11413 [10-17]		TQVCGILR	Glucose-6-phosphate 1-dehydrogenase OS=Homo sapiens (Human) OX=9606 GN=G6PD PE=1 SV=4	0	1489.88	999.3	933	938	618.4	759.9	687.5	671.4	837.8	851	804.2	775	681.2	672	634.6	507.3		High	0.000508	0.003294	14
FALSE	High	[K].LTYLGCASVNAPR.[S]	1xDBIA [C6]; 1xTMTPro [N-Term]	6.66477e-09	4.51323e-05	1	1	4	Q9Y3P9	Q9Y3P9 [150-162]		LTYLGCASVNAPR	Rab GTPase-activating protein 1 OS=Homo sapiens (Human) OX=9606 GN=RABGAP1 PE=1 SV=3	0	1965.09	1063.5	1062.9	1088.6	944.3	1090.2	1062	946.6	1066	989.1	1020.1	993.7	980.4	882.2	952.2	588.9		High	5.499e-05	1.636e-09	37
FALSE	High	[K].NMACVQR.[T]	1xOxidation [M2]; 1xDBIA [C4]; 1xTMTPro [N-Term]	0.0978336	0.00981221	1	1	5	P37802	P37802 [121-127]		NMACVQR	Transgelin-2 OS=Homo sapiens (Human) OX=9606 GN=TAGLN2 PE=1 SV=3	0	1437.76	341	378.7	412.3	304.2	342.6	315.3	326.1	390.8	346.6	352.1	394.1	303	303.7	300.9	223.1		High	0.007226	0.08147	13
FALSE	High	[K].TIGGGDDSFTTFFCE.[T]	1xDBIA [C14]; 1xTMTPro [N-Term]	5.36208e-08	4.51323e-05	1	1	26	P68366	P68366 [41-55]		TIGGGDDSFTTFFCE	Tubulin alpha-4A chain OS=Homo sapiens (Human) OX=9606 GN=TUBA4A PE=1 SV=1	0	2197.04	2050.4	2035	1975.6	1498.1	1762.1	1729.1	1647.1	1862.9	1841.5	1905	1987.9	1583.9	1402.1	1576.6	1069.4		High	5.499e-05	1.518e-08	59
FALSE	High	[R].GDLNDCFIPCTPK.[G]	2xDBIA [C6; C10]; 1xTMTPro [K13]; 1xTMTPro [N-Term]	1.11525e-06	4.51323e-05	1	1	7	P11586	P11586 [138-150]		GDLNDCFIPCTPK	C-1-tetrahydrofolate synthase, cytoplasmic OS=Homo sapiens (Human) OX=9606 GN=MTHFD1 PE=1 SV=3	0	2623.42	761	690.8	714.4	600.2	704.5	687.9	636.2	726.8	700.8	734	778.1	684.5	576.7	635.4	386.9		High	5.499e-05	3.87e-07	19
FALSE	High	[D].WCPTGFK.[V]	1xDBIA [C2]; 1xTMTPro [K7]; 1xTMTPro [N-Term]	0.0111254	0.00136531	3	8	2	Q71U36; Q9BQE3; P68366	Q71U36 [346-352]; Q9BQE3 [346-352]; P68366 [346-352]		WCPTGFK	Tubulin alpha-1A chain OS=Homo sapiens (Human) OX=9606 GN=TUBA1A PE=1 SV=1 Tubulin alpha-1C chain OS=Homo sapiens (Human) OX=9606 GN=TUBA1C PE=1 SV=1 Tubulin alpha-4A chain OS=Homo sapiens (Human) OX=9606 GN=TUBA4A PE=1 SV=1	0	1742.99	1296.9	1159.4	1066.5	848.9	1004.7	1052.5	898.2	1119.9	1031	1090.5	1083.6	864	825.6	958.1	577.6	Shared	High	0.00094	0.007212	6
FALSE	High	[K].GIGMNEPLVDCE.[G]	1xDBIA [C11]; 1xTMTPro [N-Term]	5.53285e-06	4.51323e-05	1	1	8	O00233	O00233 [49-60]		GIGMNEPLVDCE	26S proteasome non-ATPase regulatory subunit 9 OS=Homo sapiens (Human) OX=9606 GN=PSMD9 PE=1 SV=3	0	1876.95	928.9	870.8	894.2	743.1	776.4	794.2	806.4	893.7	824.9	853.2	895.4	750.4	689.1	763.6	484.5		High	5.499e-05	2.138e-06	61
FALSE	High	[L].CLPLPVCK.[RQ]	1xCarbamidomethyl [C7]; 1xDBIA [C1]; 1xTMTPro [K8]; 1xTMTPro [N-Term]	0.00501526	0.000601669	1	5	3	P49792	P49792 [514-521]		CLPLPVCK	E3 SUMO-protein ligase RanBP2 OS=Homo sapiens (Human) OX=9606 GN=RANBP2 PE=1 SV=2	0	1834.09	843.2	872.9	908.3	782.4	912.1	945.1	717.7	910.8	749.5	792.6	847.5	739.1	683.4	742	492.3		High	0.0004387	0.003154	11
FALSE	High	[E].ASCSSWGTGSTNK.[N]	1xDBIA [C3]; 1xTMTPro [K13]; 1xTMTPro [N-Term]	6.05333e-06	4.51323e-05	1	1	1	A0AVT1	A0AVT1 [15-27]		ASCSSWGTGSTNK	Ubiquitin-like modifier-activating enzyme 6 OS=Homo sapiens (Human) OX=9606 GN=UBA6 PE=1 SV=1	0	2190.15	725.7	685	699.1	462.4	780.7	636.5	553.7	753.1	619.1	649.6	658.2	503.4	523.4	565.8	378.9		High	5.499e-05	2.347e-06	14
FALSE	High	[E].LTDLGLDSLDNSVTCE.[C]	1xDBIA [C15]; 1xTMTPro [N-Term]	5.61818e-07	4.51323e-05	1	1	2	Q96BY6	Q96BY6 [305-320]		LTDLGLDSLDNSVTCE	Dedicator of cytokinesis protein 10 OS=Homo sapiens (Human) OX=9606 GN=DOCK10 PE=1 SV=3	0	2295.17	71.4	54.5	66.7	56.4	59.3	61.5	56.6	63.5	63.5	61.2	60.7	59.8	51	44.3	36.1		High	5.499e-05	1.858e-07	59
FALSE	High	[K].FICTTSAIQNR.[F]	1xDBIA [C3]; 1xTMTPro [N-Term]	5.40145e-07	4.51323e-05	1	1	7	P53396	P53396 [18-28]		FICTTSAIQNR	ATP-citrate synthase OS=Homo sapiens (Human) OX=9606 GN=ACLY PE=1 SV=3	0	1854.02	2607	2433.3	2374.8	1979.3	2222.5	2180.9	2109.9	2423.9	2269.6	2347.8	2305.8	2044.9	1862.2	2032	1288.3		High	5.499e-05	1.779e-07	24
FALSE	High	[K].VGCFDPYSDDPR.[L]	1xDBIA [C3]; 1xTMTPro [N-Term]	1.02076e-05	4.51323e-05	1	1	2	Q15334	Q15334 [503-514]		VGCFDPYSDDPR	Lethal(2) giant larvae protein homolog 1 OS=Homo sapiens (Human) OX=9606 GN=LLGL1 PE=1 SV=3	0	1970.96	1375	1422.3	1355.7	1152.5	1396.4	1277	1164.9	1367.6	1243.8	1265.7	1314.5	1241.2	1114.8	1256	735.5		High	5.499e-05	4.1e-06	11
FALSE	High	[R].CQADQAR.[L]	1xDBIA [C1]; 1xTMTPro [N-Term]	0.0300503	0.00375551	1	1	2	Q7Z4H7	Q7Z4H7 [323-329]		CQADQAR	HAUS augmin-like complex subunit 6 OS=Homo sapiens (Human) OX=9606 GN=HAUS6 PE=1 SV=2	0	1391.74	1793.4	1790.9	1759.8	1471.8	1729.2	1561.1	1555.9	1863.6	1734.8	1811.5	1791.7	1435.3	1383.8	1452.3	955.5		High	0.002629	0.02075	7
FALSE	High	[Y].NVPLCVTE.[E]	1xDBIA [C5]; 1xTMTPro [N-Term]	0.0851444	0.00818048	1	1	1	Q8WVV9	Q8WVV9 [460-467]		NVPLCVTE	Heterogeneous nuclear ribonucleoprotein L-like OS=Homo sapiens (Human) OX=9606 GN=HNRNPLL PE=1 SV=1	0	1474.83	438	462.8	441.4	281.4	437.2	389.1	288.5	428.9	334	374.2	358.5	348.3	276.6	296.9	239.7		High	0.005923	0.06876	6
FALSE	High	[R].QPTVTSVCSE.[T]	1xDBIA [C8]; 1xTMTPro [N-Term]	0.000586069	0.000159506	1	1	6	Q96HC4	Q96HC4 [206-215]		QPTVTSVCSE	PDZ and LIM domain protein 5 OS=Homo sapiens (Human) OX=9606 GN=PDLIM5 PE=1 SV=5	0	1650.87	689.4	718.5	701.9	573.1	644.8	660.3	613.6	691.2	653.7	645.5	709.2	609.6	550.8	567.6	381.1		High	0.0001071	0.0003149	9
FALSE	High	[D].ACGLMNNNIEE.[Q]	1xDBIA [C2]; 1xTMTPro [N-Term]	0.000128659	4.51323e-05	1	1	2	O00429	O00429 [504-514]		ACGLMNNNIEE	Dynamin-1-like protein OS=Homo sapiens (Human) OX=9606 GN=DNM1L PE=1 SV=2	0	1807.9	714.5	696.4	663.5	592.4	624.2	645.6	628.3	658.8	618.6	659.5	695.6	612.8	537.8	581.2	360.4		High	5.499e-05	6.14e-05	38
FALSE	High	[E].DMGLCSLE.[H]	1xDBIA [C5]; 1xTMTPro [N-Term]	0.0157017	0.0019378	1	1	2	O15085	O15085 [1279-1286]		DMGLCSLE	Rho guanine nucleotide exchange factor 11 OS=Homo sapiens (Human) OX=9606 GN=ARHGEF11 PE=1 SV=1	0	1467.75	96.3	98.8	110.7	84.3	107.8	96.2	89.3	104.6	97.8	94.2	95.5	84.9	80.1	80.5	60.2		High	0.001362	0.01038	13
FALSE	High	[S].AMVCMVK.[T]	1xDBIA [C4]; 1xTMTPro [K7]; 1xTMTPro [N-Term]	0.00621962	0.000798928	1	1	2	Q9H3U1	Q9H3U1 [647-653]		AMVCMVK	Protein unc-45 homolog A OS=Homo sapiens (Human) OX=9606 GN=UNC45A PE=1 SV=1	0	1685.98	2045.7	1704.5	1957.9	1703.4	1553.7	1881.8	1736.5	1880	1773.2	1759.4	1965.9	1624.8	1588	1709.9	1064.4		High	0.0005645	0.003951	9
FALSE	High	[R].LGPGCGMMAGGK.[K]	1xDBIA [C5]; 1xTMTPro [K12]; 1xTMTPro [N-Term]	2.50718e-05	4.51323e-05	1	1	2	Q96EB1	Q96EB1 [408-419]		LGPGCGMMAGGK	Elongator complex protein 4 OS=Homo sapiens (Human) OX=9606 GN=ELP4 PE=1 SV=2	0	1983.08	861.4	876.2	901.3	801.3	813	839	854	888	791.3	840.4	912.7	800.6	710.3	728.1	490		High	5.499e-05	1.072e-05	26
FALSE	High	[E].SPSTPLAPSQSQDSVNEPCSQPSGDR.[S]	1xDBIA [C19]; 1xTMTPro [N-Term]	8.62434e-06	4.51323e-05	1	1	1	O94804	O94804 [361-386]		SPSTPLAPSQSQDSVNEPCSQPSGDR	Serine/threonine-protein kinase 10 OS=Homo sapiens (Human) OX=9606 GN=STK10 PE=1 SV=1	0	3271.58	785.9	873.1	848.2	707.4	828.7	779.7	714.4	840.5	822.2	801.5	790.3	690.5	686.9	713.8	461.2		High	5.499e-05	3.429e-06	22
FALSE	High	[K].SACGVCPGR.[L]	2xDBIA [C3; C6]; 1xTMTPro [N-Term]	0.000266181	4.51323e-05	1	1	8	P49207	P49207 [44-52]		SACGVCPGR	60S ribosomal protein L34 OS=Homo sapiens (Human) OX=9606 GN=RPL34 PE=1 SV=3	0	1745.95	1755.4	1640.4	1652.8	1502.2	1719.7	1619.4	1572	1690.2	1655.9	1701.7	1801.3	1541	1428.9	1506.5	898.8		High	5.499e-05	0.0001338	14
FALSE	High	[E].MCNVMMQLR.[K]	1xDBIA [C2]; 1xTMTPro [N-Term]	0.000127232	4.51323e-05	1	1	4	Q9H4L7	Q9H4L7 [771-779]		MCNVMMQLR	SWI/SNF-related matrix-associated actin-dependent regulator of chromatin subfamily A containing DEAD/H box 1 OS=Homo sapiens (Human) OX=9606 GN=SMARCAD1 PE=1 SV=2	0	1725.9	2708.2	2706.6	2841.9	2677.9	2785.2	2887.9	2556.8	2738.1	2483.4	2580.2	2638.1	2613.3	2315.7	2490.9	1546.1		High	5.499e-05	6.09e-05	17
FALSE	High	[E].CAVLNDRE.[A]	1xDBIA [C1]; 1xTMTPro [N-Term]	0.01334	0.00177927	1	1	2	Q6ULP2	Q6ULP2 [250-257]		CAVLNDRE	Aftiphilin OS=Homo sapiens (Human) OX=9606 GN=AFTPH PE=1 SV=3	0	1519.82	617.9	693.4	692.7	531.9	687.8	673	595.2	698.9	558.1	646.7	686.9	580.2	515.6	558.4	377		High	0.001193	0.008715	3
FALSE	High	[R].SDPDACPTMPLLA.[M]	1xDBIA [C6]; 1xTMTPro [N-Term]	0.00352733	0.000443408	1	1	2	P57678	P57678 [205-217]		SDPDACPTMPLLA	Gem-associated protein 4 OS=Homo sapiens (Human) OX=9606 GN=GEMIN4 PE=1 SV=2	0	1930.99	83	73.8	80.8	63.7	76	76.1	63.8	89.5	68.5	76.9	71	69.3	57.1	54.6	44		High	0.0003053	0.002189	5
FALSE	High	[K].SSLSCSLQE.[G]	1xDBIA [C5]; 1xTMTPro [N-Term]	0.00267138	0.000443408	1	1	3	P52701	P52701 [611-619]		SSLSCSLQE	DNA mismatch repair protein Msh6 OS=Homo sapiens (Human) OX=9606 GN=MSH6 PE=1 SV=2	0	1553.82	82.4	72.2	74.3	63.5	81.3	69.2	68.3	73.2	71.8	72.9	65.5	72.3	48.9	62	40.5		High	0.0003053	0.001627	13
FALSE	High	[RVITSG].NLGNTCFMN.[ASC]	1xDBIA [C6]; 1xTMTPro [N-Term]	0.0057875	0.000798928	7	12	2	Q9Y6I4; P51784; Q9Y4E8; Q9UPT9; O94966; Q13107; Q8NFA0	Q9Y6I4 [163-171]; P51784 [313-321]; Q9Y4E8 [293-301]; Q9UPT9 [180-188]; O94966 [501-509]; Q13107 [306-314]; Q8NFA0 [738-746]		NLGNTCFMN	Ubiquitin carboxyl-terminal hydrolase 3 OS=Homo sapiens (Human) OX=9606 GN=USP3 PE=1 SV=2 Ubiquitin carboxyl-terminal hydrolase 11 OS=Homo sapiens (Human) OX=9606 GN=USP11 PE=1 SV=3 Ubiquitin carboxyl-terminal hydrolase 15 OS=Homo sapiens (Human) OX=9606 GN=USP15 PE=1 SV=3 Ubiquitin carboxyl-terminal hydrolase 22 OS=Homo sapiens (Human) OX=9606 GN=USP22 PE=1 SV=2 Ubiquitin carboxyl-terminal hydro…	0	1613.81	908.7	939.8	1058	606.2	896.3	841	655.1	895	707.3	741.4	788.6	634.6	642.2	647.6	576.6	Shared	High	0.0005645	0.003653	7
FALSE	High	[E].TGDAGASATFPMQCSALR.[K]	1xDBIA [C14]; 1xTMTPro [N-Term]	1.26119e-13	4.51323e-05	1	2	7	Q6IS14	Q6IS14 [9-26]		TGDAGASATFPMQCSALR	Eukaryotic translation initiation factor 5A-1-like OS=Homo sapiens (Human) OX=9606 GN=EIF5AL1 PE=2 SV=2	0	2384.2	4041.6	5116.3	5357.5	4518.5	4349.9	3853.4	3646.4	4299.4	3975.1	4945.5	3686.2	3599.5	2931.1	2955.8	2920.3		High	5.499e-05	1.492e-14	61
FALSE	High	[R].TPGNCQNSANE.[V]	1xDBIA [C5]; 1xTMTPro [N-Term]	0.000665945	0.000257308	1	1	5	Q14671	Q14671 [298-308]		TPGNCQNSANE	Pumilio homolog 1 OS=Homo sapiens (Human) OX=9606 GN=PUM1 PE=1 SV=3	0	1734.84	1217.6	1218.2	1153.2	1095.4	1254.1	1180.2	1110.2	1184.9	1112.7	1134.6	1147	1090.5	942.2	1022.4	628.8		High	0.0001491	0.0003605	31
FALSE	High	[R].SLVLNTEPAECPVCY.[S]	1xCarbamidomethyl [C11]; 1xDBIA [C14]; 1xTMTPro [N-Term]	0.000346535	4.51323e-05	1	1	2	Q9BYM8	Q9BYM8 [272-286]		SLVLNTEPAECPVCY	RanBP-type and C3HC4-type zinc finger-containing protein 1 OS=Homo sapiens (Human) OX=9606 GN=RBCK1 PE=1 SV=2	0	2295.17	107.9	103.8	103.9	74.9	90.7	99.3	88.1	108.1	87.9	111.4	105.6	80	72.3	70.9	56.7		High	5.499e-05	0.0001782	22
FALSE	High	[R].DFHVHCYR.[C]	1xDBIA [C6]; 1xTMTPro [N-Term]	0.00555012	0.000798928	1	1	4	Q93052	Q93052 [561-568]		DFHVHCYR	Lipoma-preferred partner OS=Homo sapiens (Human) OX=9606 GN=LPP PE=1 SV=1	0	1676.87	536.1	503.4	545.1	437.8	452.6	459.5	464.7	524.3	472.8	467.3	519.3	482.4	396.2	423.1	297.7		High	0.0005382	0.003505	9
FALSE	High	[R].TIQFVDWCPTGFK.[V]	1xDBIA [C8]; 1xTMTPro [K13]; 1xTMTPro [N-Term]	5.96635e-08	4.51323e-05	2	5	20	Q71U36; Q9BQE3	Q71U36 [340-352]; Q9BQE3 [340-352]		TIQFVDWCPTGFK	Tubulin alpha-1A chain OS=Homo sapiens (Human) OX=9606 GN=TUBA1A PE=1 SV=1 Tubulin alpha-1C chain OS=Homo sapiens (Human) OX=9606 GN=TUBA1C PE=1 SV=1	0	2446.34	6286.8	5983.6	6288.2	4840	5383.8	5586.1	4854.7	6141.4	5741.2	6284.2	6130.5	5587.8	4577.2	5373.9	3434.2	Shared	High	5.499e-05	1.696e-08	60
FALSE	High	[D].SQGLNLGCR.[G]	1xDBIA [C8]; 1xTMTPro [N-Term]	0.000132295	4.51323e-05	1	1	4	O43504	O43504 [26-34]		SQGLNLGCR	Ragulator complex protein LAMTOR5 OS=Homo sapiens (Human) OX=9606 GN=LAMTOR5 PE=1 SV=1	0	1547.86	1344	1337	1329.7	968.6	1036.4	955.8	954.4	1170.8	910.9	1129.3	1043.7	982.9	864.5	909.3	726.3		High	5.499e-05	6.332e-05	23
FALSE	High	[H].QLVLPPCDVVIK.[A]	1xDBIA [C7]; 1xTMTPro [K12]; 1xTMTPro [N-Term]	6.22017e-05	4.51323e-05	2	2	2	Q9NZB2; Q9NX05	Q9NZB2 [273-284]; Q9NX05 [348-359]		QLVLPPCDVVIK	Constitutive coactivator of PPAR-gamma-like protein 1 OS=Homo sapiens (Human) OX=9606 GN=FAM120A PE=1 SV=2 Constitutive coactivator of PPAR-gamma-like protein 2 OS=Homo sapiens (Human) OX=9606 GN=FAM120C PE=1 SV=3	0	2228.37	807	827.9	789.4	573.8	827.7	780	592.3	827	623.5	704.2	729.9	725.8	540.5	561.7	431.5	Shared	High	5.499e-05	2.825e-05	11
FALSE	High	[K].VDASACGMER.[L]	1xDBIA [C6]; 1xTMTPro [N-Term]	5.81575e-05	4.51323e-05	1	1	4	O95671	O95671 [328-337]		VDASACGMER	Probable bifunctional dTTP/UTP pyrophosphatase/methyltransferase protein OS=Homo sapiens (Human) OX=9606 GN=ASMTL PE=1 SV=3	0	1638.83	1890.5	1765.5	1755.6	1412.5	1581.8	1591.9	1569.5	1752.9	1607.5	1766.9	1703.9	1477.7	1431	1489	959.7		High	5.499e-05	2.629e-05	19
FALSE	High	[R].YFPGADEPLQYPCQYSDE.[G]	1xDBIA [C13]; 1xTMTPro [N-Term]	2.89928e-06	4.51323e-05	1	1	2	O43318	O43318 [290-307]		YFPGADEPLQYPCQYSDE	Mitogen-activated protein kinase kinase kinase 7 OS=Homo sapiens (Human) OX=9606 GN=MAP3K7 PE=1 SV=1	0	2722.27	99.7	105.8	97.1	78.5	91.3	106.6	83.2	96.7	85.1	94	98.4	87.2	79.2	80.6	53.1		High	5.499e-05	1.071e-06	52
FALSE	High	[E].VEEPSACAD.[T]	1xDBIA [C7]; 1xTMTPro [N-Term]	0.0176062	0.00209345	1	1	2	Q03001	Q03001 [3162-3170]		VEEPSACAD	Dystonin OS=Homo sapiens (Human) OX=9606 GN=DST PE=1 SV=4	0	1520.76	313.4	280.1	318	269.9	298.4	334.4	298.9	312.4	302.3	291.1	300.7	288.8	250.2	250.2	173.9		High	0.001523	0.0117	13
FALSE	High	[S].SCSSTSGGGGGGGGGGGGGK.[S]	1xDBIA [C2]; 1xTMTPro [K20]; 1xTMTPro [N-Term]	1.21522e-15	4.51323e-05	1	1	2	Q16204	Q16204 [26-45]		SCSSTSGGGGGGGGGGGGGK	Coiled-coil domain-containing protein 6 OS=Homo sapiens (Human) OX=9606 GN=CCDC6 PE=1 SV=2	0	2345.18	632.1	619	597.2	506.8	610.6	607.4	549.7	652.5	571.4	616.3	569.8	510	500.5	551.7	326.6		High	5.499e-05	1.056e-16	102
FALSE	High	[R].TFDATNPLNLCVK.[I]	1xDBIA [C11]; 1xTMTPro [K13]; 1xTMTPro [N-Term]	2.29883e-07	4.51323e-05	1	1	2	Q8TD19	Q8TD19 [250-262]		TFDATNPLNLCVK	Serine/threonine-protein kinase Nek9 OS=Homo sapiens (Human) OX=9606 GN=NEK9 PE=1 SV=2	0	2340.32	354	368.6	363.7	241.2	319.3	311.7	254.5	360.2	324.1	314.3	317.6	260.4	193.4	234.6	199		High	5.499e-05	7.15e-08	32
FALSE	High	[E].NVDCPENPK.[I]	1xDBIA [C4]; 1xTMTPro [K9]; 1xTMTPro [N-Term]	1.83074e-05	4.51323e-05	1	1	3	Q32MZ4	Q32MZ4 [641-649]		NVDCPENPK	Leucine-rich repeat flightless-interacting protein 1 OS=Homo sapiens (Human) OX=9606 GN=LRRFIP1 PE=1 SV=2	0	1920.05	2183.4	2143.2	2270.2	1959.3	2091.5	2063.1	1865	2098.3	2089.3	2240.6	2137.3	1997.5	1775.4	1852.5	1242.3		High	5.499e-05	7.664e-06	29
FALSE	High	[K].SEPAEPCIG.[S]	1xDBIA [C7]; 1xTMTPro [N-Term]	0.0218543	0.00284995	1	1	1	Q96F24	Q96F24 [149-157]		SEPAEPCIG	Nuclear receptor-binding factor 2 OS=Homo sapiens (Human) OX=9606 GN=NRBF2 PE=1 SV=1	0	1502.78	75.7	80.7	83.8	71.9	73.2	74	66.8	74.9	71.8	68	81.3	64	66.2	53.3	45.9		High	0.002013	0.01469	9
FALSE	High	[K].FMSVLDTNKDCE.[V]	1xDBIA [C11]; 1xTMTPro [K9]; 1xTMTPro [N-Term]	1.53821e-05	4.51323e-05	1	1	3	P33764	P33764 [58-69]		FMSVLDTNKDCE	Protein S100-A3 OS=Homo sapiens (Human) OX=9606 GN=S100A3 PE=1 SV=1	0	2306.2	318.8	318.4	340.3	295	273.3	328.3	315.9	340.1	289.5	353.1	345.2	303.8	258.6	298.9	186.3		High	5.499e-05	6.354e-06	38
FALSE	High	[E].GGSRPACGGAG.[T]	1xDBIA [C7]; 1xTMTPro [N-Term]	0.0140853	0.00177927	1	1	2	Q8TBB5	Q8TBB5 [367-377]		GGSRPACGGAG	Kelch domain-containing protein 4 OS=Homo sapiens (Human) OX=9606 GN=KLHDC4 PE=1 SV=1	0	1489.79	1023.6	944	927.2	1023.7	907.2	958.9	994.5	1030.9	1057.8	999.3	1257.3	970.4	803.7	958.5	507.8		High	0.001193	0.009218	2
FALSE	High	[K].FNSQPVGDCDFNVR.[L]	1xDBIA [C9]; 1xTMTPro [N-Term]	1.03667e-06	4.51323e-05	1	1	2	O60942	O60942 [367-380]		FNSQPVGDCDFNVR	mRNA-capping enzyme OS=Homo sapiens (Human) OX=9606 GN=RNGTT PE=1 SV=1	0	2198.1	154.4	163.6	161.2	135.9	165.5	157.3	137.4	169.5	143.2	168.3	163.3	141.6	126.9	141.7	88.3		High	5.499e-05	3.586e-07	29
FALSE	High	[D].LSSGLVVTSLCK.[S]	1xDBIA [C11]; 1xTMTPro [K12]; 1xTMTPro [N-Term]	1.95742e-09	4.51323e-05	1	1	6	Q9Y2Y0	Q9Y2Y0 [139-150]		LSSGLVVTSLCK	ADP-ribosylation factor-like protein 2-binding protein OS=Homo sapiens (Human) OX=9606 GN=ARL2BP PE=1 SV=1	0	2111.28	1110.4	1000.1	1136.3	915.8	935.6	974.3	949.2	1037.9	993.1	1038.7	1037.8	889.7	823.9	834	622.8		High	5.499e-05	4.425e-10	62
FALSE	High	[D].CLQGFQLTHSLGGGTG.[S]	1xDBIA [C1]; 1xTMTPro [N-Term]	2.98873e-08	4.51323e-05	4	9	3	Q13509; A6NNZ2; Q9BUF5; P07437	Q13509 [129-144]; A6NNZ2 [129-144]; Q9BUF5 [129-144]; P07437 [129-144]		CLQGFQLTHSLGGGTG	Tubulin beta-3 chain OS=Homo sapiens (Human) OX=9606 GN=TUBB3 PE=1 SV=2 Tubulin beta 8B OS=Homo sapiens (Human) OX=9606 GN=TUBB8B PE=1 SV=1 Tubulin beta-6 chain OS=Homo sapiens (Human) OX=9606 GN=TUBB6 PE=1 SV=1 Tubulin beta chain OS=Homo sapiens (Human) OX=9606 GN=TUBB PE=1 SV=2	0	2176.15	1718.3	1740.1	1882.1	1933.3	1593.2	1735.8	1762.3	1716.4	2058.3	1980.8	2100.4	1651.5	1627.1	1778.6	1031.6	Shared	High	5.499e-05	8.107e-09	41
FALSE	High	[K].CASQAGMTAYG.[T]	1xOxidation [M7]; 1xDBIA [C1]; 1xTMTPro [N-Term]	0.00110712	0.000418575	1	1	2	Q15417	Q15417 [173-183]		CASQAGMTAYG	Calponin-3 OS=Homo sapiens (Human) OX=9606 GN=CNN3 PE=1 SV=1	0	1675.81	510	551.4	524.9	440.9	513.2	459.6	442.3	517.5	494.1	484.3	468.6	386.7	415.2	395.1	287.7		High	0.0002594	0.0006287	66
FALSE	High	[R].LCDDGPQLPTSPR.[L]	1xDBIA [C2]; 1xTMTPro [N-Term]	6.82793e-08	4.51323e-05	1	1	4	O60504	O60504 [520-532]		LCDDGPQLPTSPR	Vinexin OS=Homo sapiens (Human) OX=9606 GN=SORBS3 PE=1 SV=2	0	1999.06	2213.8	2197.7	2099.3	1700.6	1911.5	1849.5	1810.9	2103.6	2043.5	2097.5	2158.9	1890.1	1640.1	1838.1	1151.1		High	5.499e-05	1.964e-08	48
FALSE	High	[R].AHGCFQDGR.[S]	1xDBIA [C4]; 1xTMTPro [N-Term]	0.000313965	4.51323e-05	1	1	3	Q9H1B7	Q9H1B7 [60-68]		AHGCFQDGR	Probable E3 ubiquitin-protein ligase IRF2BPL OS=Homo sapiens (Human) OX=9606 GN=IRF2BPL PE=1 SV=1	0	1590.81	654.9	738.7	679.5	605.6	778.9	750.5	629.6	697.4	639.7	594.8	621.3	640.9	586.3	608.9	372.6		High	5.499e-05	0.0001606	14
FALSE	High	[R].SQSPAASDCSSSSSSASLPSSGR.[S]	1xDBIA [C9]; 1xTMTPro [N-Term]	4.69851e-19	4.51323e-05	1	1	5	O95817	O95817 [171-193]		SQSPAASDCSSSSSSASLPSSGR	BAG family molecular chaperone regulator 3 OS=Homo sapiens (Human) OX=9606 GN=BAG3 PE=1 SV=3	0	2743.31	1502.8	1568.1	1522.5	1251.4	1453	1333.5	1237.3	1515.2	1421.3	1473.6	1474.6	1299.3	1178.5	1278.2	834.9		High	5.49873e-05	2.40283e-20	121
FALSE	High	[E].ADTGASGCHSHPE.[E]	1xDBIA [C8]; 1xTMTPro [N-Term]	3.05668e-08	4.51323e-05	1	1	3	Q9BV36	Q9BV36 [247-259]		ADTGASGCHSHPE	Melanophilin OS=Homo sapiens (Human) OX=9606 GN=MLPH PE=1 SV=1	0	1868.89	917.9	834.8	827.6	679.5	952.4	926.4	740	833.4	722.3	735.3	797.2	786.2	566.3	752.9	453.9		High	5.499e-05	8.321e-09	34
FALSE	High	[K].CDSAFDIK.[C]	1xDBIA [C1]; 1xTMTPro [K8]; 1xTMTPro [N-Term]	0.000346535	4.51323e-05	1	1	3	Q8N999	Q8N999 [294-301]		CDSAFDIK	Uncharacterized protein C12orf29 OS=Homo sapiens (Human) OX=9606 GN=C12orf29 PE=1 SV=2	0	1803	2899	3071.8	3276.3	2573.3	2565.3	2473.2	2529.6	3032.4	2977.6	3085.8	2981.4	2351.1	2464.8	2380.3	1797.3		High	5.499e-05	0.0001786	29
FALSE	High	[K].QSTSCLDSEE.[I]	1xDBIA [C5]; 1xTMTPro [N-Term]	0.000493503	4.51323e-05	1	1	2	Q9UPN3	Q9UPN3 [2930-2939]		QSTSCLDSEE	Microtubule-actin cross-linking factor 1, isoforms 1/2/3/5 OS=Homo sapiens (Human) OX=9606 GN=MACF1 PE=1 SV=4	0	1698.82	224.9	220.5	210.2	182.3	227.5	222	194.4	230.5	214.2	242.8	219.2	194	169.5	185.9	115.3		High	5.499e-05	0.0002603	23
FALSE	High	[K].HCIMQANAE.[Y]	1xOxidation [M4]; 1xDBIA [C2]; 1xTMTPro [N-Term]	0.00412702	0.000443408	1	1	5	Q8WUM4	Q8WUM4 [249-257]		HCIMQANAE	Programmed cell death 6-interacting protein OS=Homo sapiens (Human) OX=9606 GN=PDCD6IP PE=1 SV=1	0	1632.82	271.2	281.6	303	229.5	256.4	250.8	274.6	284.2	270.1	274.7	281.1	230.1	214	233	166.3		High	0.0003314	0.002569	12
FALSE	High	[G].QAGVQMGNACWE.[L]	1xOxidation [M6]; 1xDBIA [C10]; 1xTMTPro [N-Term]	0.000121679	4.51323e-05	1	1	2	P68366	P68366 [11-22]		QAGVQMGNACWE	Tubulin alpha-4A chain OS=Homo sapiens (Human) OX=9606 GN=TUBA4A PE=1 SV=1	0	1909.92	527.5	533.6	525.7	385.5	436.7	423.5	402.1	491.9	452.8	466.8	498	402.2	352.7	412.5	288.5		High	5.499e-05	5.786e-05	39
FALSE	High	[R].ASCTSSTSGSK.[R]	1xDBIA [C3]; 1xTMTPro [K11]; 1xTMTPro [N-Term]	3.93629e-08	4.51323e-05	1	1	6	P13807	P13807 [697-707]		ASCTSSTSGSK	Glycogen [starch] synthase, muscle OS=Homo sapiens (Human) OX=9606 GN=GYS1 PE=1 SV=2	0	1920.04	1612.8	1653.4	1500.2	1405.2	1296.2	1398.6	1416.2	1544.7	1362.2	1485.7	1513.6	1564.2	1228.8	1374.5	823.3		High	5.499e-05	1.091e-08	59
FALSE	High	[A].CGRPQATAVYK.[V]	1xDBIA [C1]; 1xTMTPro [K11]; 1xTMTPro [N-Term]	1.24955e-05	4.51323e-05	1	1	2	P12268	P12268 [339-349]		CGRPQATAVYK	Inosine-5'-monophosphate dehydrogenase 2 OS=Homo sapiens (Human) OX=9606 GN=IMPDH2 PE=1 SV=2	0	2098.21	445.5	487.4	555.5	488.7	482.9	439.9	444.9	478.6	541.7	494.7	600.2	411.4	431.6	465	304.9		High	5.499e-05	5.088e-06	10
FALSE	High	[E].TCVSVQCQK.[Q]	1xCarbamidomethyl [C]; 1xDBIA [C]; 1xTMTPro [K9]; 1xTMTPro [N-Term]	6.96628e-06	4.51323e-05	1	1	5	A0MZ66	A0MZ66 [134-142]		TCVSVQCQK	Shootin-1 OS=Homo sapiens (Human) OX=9606 GN=SHTN1 PE=1 SV=4	0	1957.09	2677.5	2717	2746.3	2288.2	2254.3	2309.7	2336.1	2527.2	2445.5	2706.8	2620	2410.9	2107.8	2262.6	1507.7		High	5.499e-05	2.739e-06	40
FALSE	High	[E].ANDGSLCLAME.[Y]	1xOxidation [M10]; 1xDBIA [C7]; 1xTMTPro [N-Term]	0.000382366	4.51323e-05	1	1	4	Q96KB5	Q96KB5 [106-116]		ANDGSLCLAME	Lymphokine-activated killer T-cell-originated protein kinase OS=Homo sapiens (Human) OX=9606 GN=PBK PE=1 SV=3	0	1739.86	672.3	711.8	687.2	525.7	599.1	623.9	567.4	670.8	611.2	665.2	663.2	603.1	497.1	559.9	377.4		High	5.499e-05	0.0001983	25
FALSE	High	[E].EQNLSDLLSPICE.[V]	1xDBIA [C12]; 1xTMTPro [N-Term]	7.65314e-07	4.51323e-05	1	1	6	Q16637	Q16637 [135-147]		EQNLSDLLSPICE	Survival motor neuron protein OS=Homo sapiens (Human) OX=9606 GN=SMN2 PE=1 SV=1	0	2061.09	339.1	334.9	313.6	309.1	336.9	345.7	313.6	335.6	331.5	323.9	340.8	325.8	305.8	309.7	172.2		High	5.499e-05	2.582e-07	51
FALSE	High	[K].NDPFVVDCSDK.[L]	1xDBIA [C8]; 1xTMTPro [K11]; 1xTMTPro [N-Term]	1.406e-05	4.51323e-05	1	1	2	O14497	O14497 [1820-1830]		NDPFVVDCSDK	AT-rich interactive domain-containing protein 1A OS=Homo sapiens (Human) OX=9606 GN=ARID1A PE=1 SV=3	0	2143.13	1481.4	1569.7	1671.7	1417.1	1878.3	1645.6	1257.1	1611.7	1432.8	1394.4	1477	1269.8	1309.6	1375.2	918.2		High	5.499e-05	5.792e-06	46
FALSE	High	[K].TNNDILSSCE.[I]	1xDBIA [C9]; 1xTMTPro [N-Term]	0.000317432	4.51323e-05	1	1	5	Q6ZWJ1	Q6ZWJ1 [157-166]		TNNDILSSCE	Syntaxin-binding protein 4 OS=Homo sapiens (Human) OX=9606 GN=STXBP4 PE=1 SV=2	0	1695.85	737.4	731.2	772.4	661.4	704	701.7	628.3	754.4	682.8	739	742.5	634.6	597.5	613.9	424.9		High	5.499e-05	0.0001625	8
FALSE	High	[E].AVCGGAGEVE.[A]	1xDBIA [C3]; 1xTMTPro [N-Term]	0.000370042	4.51323e-05	1	1	4	P35250	P35250 [5-14]		AVCGGAGEVE	Replication factor C subunit 2 OS=Homo sapiens (Human) OX=9606 GN=RFC2 PE=1 SV=3	0	1491.78	202.7	192.4	189.2	168.3	212	198.1	186.4	195.5	171.1	179.5	191.4	160	174.4	190.6	104.1		High	5.499e-05	0.0001909	46
FALSE	High	[K].EACGGAPLQGLPGE.[A]	1xDBIA [C3]; 1xTMTPro [N-Term]	2.62035e-06	4.51323e-05	1	1	4	Q9Y6A5	Q9Y6A5 [258-271]		EACGGAPLQGLPGE	Transforming acidic coiled-coil-containing protein 3 OS=Homo sapiens (Human) OX=9606 GN=TACC3 PE=1 SV=1	0	1899	569.8	578.2	572.6	395.6	497.1	519.4	406	533.3	449.3	491.7	472.5	447.3	396	432.8	315.2		High	5.499e-05	9.647e-07	60
FALSE	High	[Y].ILTCPSNLGTGLR.[A]	1xDBIA [C4]; 1xTMTPro [N-Term]	1.74051e-05	4.51323e-05	1	3	4	P12277	P12277 [280-292]		ILTCPSNLGTGLR	Creatine kinase B-type OS=Homo sapiens (Human) OX=9606 GN=CKB PE=1 SV=1	0	1945.12	381	382.2	375.5	225.2	294.7	290.5	235.3	361.7	263.5	259	288.1	248.2	250.8	238.8	206.8		High	5.499e-05	7.239e-06	20
FALSE	High	[E].CAGPPVPDPK.[N]	1xDBIA [C1]; 1xTMTPro [K10]; 1xTMTPro [N-Term]	2.56412e-05	4.51323e-05	1	1	5	Q99614	Q99614 [28-37]		CAGPPVPDPK	Tetratricopeptide repeat protein 1 OS=Homo sapiens (Human) OX=9606 GN=TTC1 PE=1 SV=1	0	1885.09	175.1	173.4	191.5	143.7	154.1	152.3	159	179	193.4	185.7	175.9	151.3	145.7	145.6	105.5		High	5.499e-05	1.096e-05	20
FALSE	High	[R].TFYDPEPILCPC.[F]	1xCarbamidomethyl [C12]; 1xDBIA [C10]; 1xTMTPro [N-Term]	3.65166e-05	4.51323e-05	1	1	3	P78395	P78395 [494-505]		TFYDPEPILCPC	Melanoma antigen preferentially expressed in tumors OS=Homo sapiens (Human) OX=9606 GN=PRAME PE=1 SV=1	0	2055.03	106.9	118	126.3	77.8	110.4	95.9	81.8	113.2	83.9	85.7	87.7	78.1	88.2	71.6	69.6		High	5.499e-05	1.599e-05	39
FALSE	High	[R].CFYIFVK.[S]	1xDBIA [C1]; 1xTMTPro [K7]; 1xTMTPro [N-Term]	0.00354773	0.000443408	2	2	4	Q68D06; Q7Z7L1	Q68D06 [104-110]; Q7Z7L1 [102-108]		CFYIFVK	Schlafen family member 13 OS=Homo sapiens (Human) OX=9606 GN=SLFN13 PE=1 SV=1 Schlafen family member 11 OS=Homo sapiens (Human) OX=9606 GN=SLFN11 PE=1 SV=2	0	1824.07	123.5	125.5	117.3	146	117.3	123.7	144.9	137.1	145.2	141.4	133.2	137.6	101.2	123.8	64.6	Shared	High	0.0003053	0.0022	18
FALSE	High	[E].EEPSASSPQYACD.[F]	1xDBIA [C12]; 1xTMTPro [N-Term]	1.62518e-06	4.51323e-05	1	1	1	Q2NKX8	Q2NKX8 [940-952]		EEPSASSPQYACD	DNA excision repair protein ERCC-6-like OS=Homo sapiens (Human) OX=9606 GN=ERCC6L PE=1 SV=1	0	1983.93	92.6	97.1	91.9	82.8	78.9	89	88.8	90	101.8	95.7	100.9	94	68.2	79.7	50.6		High	5.499e-05	5.777e-07	47
FALSE	High	[A].EPVPVCTIF.[S]	1xDBIA [C6]; 1xTMTPro [N-Term]	0.0638889	0.00671197	1	1	1	Q8WVT3	Q8WVT3 [155-163]		EPVPVCTIF	Trafficking protein particle complex subunit 12 OS=Homo sapiens (Human) OX=9606 GN=TRAPPC12 PE=1 SV=3	0	1604.9	32.7	34	35	23.3	27.4	25	28.1	34.3	31.3	29.1	29.5	30.8	20.4	24.8	19.3		High	0.004794	0.049	7
FALSE	High	[E].CHLLDSPGLNCSNPFTQLE.[R]	2xDBIA [C1; C11]; 1xTMTPro [N-Term]	2.19402e-08	4.51323e-05	1	1	2	Q15398	Q15398 [801-819]		CHLLDSPGLNCSNPFTQLE	Disks large-associated protein 5 OS=Homo sapiens (Human) OX=9606 GN=DLGAP5 PE=1 SV=2	0	2984.53	839.4	803	812	652.5	750.5	728.5	677.3	855.2	736.4	821.9	804.8	737.5	622	664.8	447.7		High	5.499e-05	5.855e-09	53
FALSE	High	[Q].CSLPQDPAIVQSSLGSSTSSFQSMGSYGPFGR.[M]	1xDBIA [C1]; 1xTMTPro [N-Term]	4.51697e-13	4.51323e-05	1	1	2	Q8ND56	Q8ND56 [85-116]		CSLPQDPAIVQSSLGSSTSSFQSMGSYGPFGR	Protein LSM14 homolog A OS=Homo sapiens (Human) OX=9606 GN=LSM14A PE=1 SV=3	0	3878.9	255.8	258.9	281.4	210.6	262	209.3	198.2	258.2	225.6	211.9	244.1	216.8	185.5	201.8	155.2		High	5.499e-05	5.84e-14	102
FALSE	High	[K].NEDVCSCSTD.[T]	1xCarbamidomethyl [C7]; 1xDBIA [C5]; 1xTMTPro [N-Term]	0.0241971	0.00332315	1	1	2	P49790	P49790 [62-71]		NEDVCSCSTD	Nuclear pore complex protein Nup153 OS=Homo sapiens (Human) OX=9606 GN=NUP153 PE=1 SV=2	0	1729.77	117.1	100.9	129.2	86.5	109.4	106.3	91.4	109	96.7	97.7	101.7	90.5	72.5	84.8	71.3		High	0.002308	0.01637	10
FALSE	High	[K].DVMYICPF.[M]	1xDBIA [C6]; 1xTMTPro [N-Term]	0.0286317	0.00363891	1	1	5	Q13613	Q13613 [112-119]		DVMYICPF	Myotubularin-related protein 1 OS=Homo sapiens (Human) OX=9606 GN=MTMR1 PE=1 SV=4	0	1587.82	145.8	126.4	133.1	102.5	119	118.7	119.7	143.8	110.9	116	118	94.5	100.5	99.8	73.5		High	0.002574	0.01961	26
FALSE	High	[E].CISIHVGQAGVQIGNACWE.[L]	2xDBIA [C1; C17]; 1xTMTPro [N-Term]	3.78444e-08	4.51323e-05	2	5	2	Q71U36; Q9BQE3	Q71U36 [4-22]; Q9BQE3 [4-22]		CISIHVGQAGVQIGNACWE	Tubulin alpha-1A chain OS=Homo sapiens (Human) OX=9606 GN=TUBA1A PE=1 SV=1 Tubulin alpha-1C chain OS=Homo sapiens (Human) OX=9606 GN=TUBA1C PE=1 SV=1	0	2881.51	870.1	725.5	552.9	469	669.5	798.5	598.5	732.3	564	659.8	750.6	701.5	454.9	630.1	305.2	Shared	High	5.499e-05	1.042e-08	29
FALSE	High	[R].TPCSSLLPLLNAH.[A]	1xDBIA [C3]; 1xTMTPro [N-Term]	2.86688e-06	4.51323e-05	1	1	4	Q9NUQ6	Q9NUQ6 [365-377]		TPCSSLLPLLNAH	SPATS2-like protein OS=Homo sapiens (Human) OX=9606 GN=SPATS2L PE=1 SV=2	0	1966.11	1075.9	1023.5	1054.3	674.3	964.3	930	689.3	1060.8	739	821.2	911.2	843.1	647.1	740	582.1		High	5.499e-05	1.06e-06	20
FALSE	High	[K].VHVDCMTSQK.[L]	1xOxidation [M6]; 1xDBIA [C5]; 1xTMTPro [K10]; 1xTMTPro [N-Term]	0.00113631	0.000418575	1	1	5	P27708	P27708 [1451-1460]		VHVDCMTSQK	CAD protein OS=Homo sapiens (Human) OX=9606 GN=CAD PE=1 SV=3	0	2068.12	1538.8	1482.5	1482.9	1217.6	1395.8	1426	1289.9	1502.1	1349.3	1462.9	1478.2	1409.6	1123.1	1303.5	818.7		High	0.0002594	0.0006463	11
FALSE	High	[K].VSCSPTSGAVPPYS.[S]	1xDBIA [C3]; 1xTMTPro [N-Term]	0.000768001	0.000257308	1	1	1	A1KXE4	A1KXE4 [61-74]		VSCSPTSGAVPPYS	Myelin-associated neurite-outgrowth inhibitor OS=Homo sapiens (Human) OX=9606 GN=FAM168B PE=1 SV=1	0	1952.01	248.6	250.8	273.5	223.8	250.5	225.9	245.7	243.4	234.5	274.9	260.2	225.8	218.1	199.3	151.2		High	0.0001491	0.0004221	26
FALSE	High	[K].GGGGYTCQSGSGWDE.[F]	1xDBIA [C7]; 1xTMTPro [N-Term]	2.78745e-06	4.51323e-05	1	1	4	P15924	P15924 [168-182]		GGGGYTCQSGSGWDE	Desmoplakin OS=Homo sapiens (Human) OX=9606 GN=DSP PE=1 SV=3	0	2060.93	1337.2	1418.9	1350.3	1146.5	1411.9	1392.7	1221.1	1373.5	1196.2	1290.4	1407.9	1184.6	1080.6	1346.7	746.4		High	5.499e-05	1.028e-06	40
FALSE	High	[K].CTAKPSSSGK.[D]	1xDBIA [C1]; 2xTMTPro [K4; K10]; 1xTMTPro [N-Term]	0.000108827	4.51323e-05	1	1	3	Q14738	Q14738 [17-26]		CTAKPSSSGK	Serine/threonine-protein phosphatase 2A 56 kDa regulatory subunit delta isoform OS=Homo sapiens (Human) OX=9606 GN=PPP2R5D PE=1 SV=1	0	2174.28	3936.9	4005.6	4063.4	3316.6	3899.8	3538.3	3471.6	4268.1	3756.6	4074	3962.7	3126.4	3340.2	3428.8	2247		High	5.499e-05	5.13e-05	9
FALSE	High	[E].VCPAGWKPGSD.[T]	1xDBIA [C2]; 1xTMTPro [K7]; 1xTMTPro [N-Term]	2.71217e-05	4.51323e-05	1	2	4	Q06830	Q06830 [172-182]		VCPAGWKPGSD	Peroxiredoxin-1 OS=Homo sapiens (Human) OX=9606 GN=PRDX1 PE=1 SV=1	0	2021.11	4620.7	4126.5	3916	2746.5	3002	3134.4	2987.7	3840.5	3341.5	3675	4342.1	3000.1	2608.1	2933.5	2167.4		High	5.499e-05	1.165e-05	7
FALSE	High	[G].AGATAGNIPPPPPGCPPNAAQLAVMQGANVLVTQR.[K]	1xDBIA [C15]; 1xTMTPro [N-Term]	4.17307e-10	4.51323e-05	1	1	1	Q15038	Q15038 [118-152]		AGATAGNIPPPPPGCPPNAAQLAVMQGANVLVTQR	DAZ-associated protein 2 OS=Homo sapiens (Human) OX=9606 GN=DAZAP2 PE=1 SV=1	0	3979.13	112.4	101.2	118.9	85.8	99.2	89.8	101.7	109.3	102.8	108.8	116.1	100.6	87.2	83.3	65.8		High	5.499e-05	8.498e-11	56
FALSE	High	[R].IHDPYDCNK.[N]	1xDBIA [C7]; 1xTMTPro [K9]; 1xTMTPro [N-Term]	3.30086e-05	4.51323e-05	1	1	4	O60566	O60566 [894-902]		IHDPYDCNK	Mitotic checkpoint serine/threonine-protein kinase BUB1 beta OS=Homo sapiens (Human) OX=9606 GN=BUB1B PE=1 SV=3	0	2009.08	1413.9	1489.1	1437.6	1149.6	1314.1	1341.1	1213.1	1441.7	1315.4	1369.8	1408.7	1198.7	1085.8	1157.7	795.9		High	5.499e-05	1.44e-05	24
FALSE	High	[R].HGFCGIPITD.[T]	1xDBIA [C4]; 1xTMTPro [N-Term]	0.000595538	0.000159506	1	1	8	P12268	P12268 [137-146]		HGFCGIPITD	Inosine-5'-monophosphate dehydrogenase 2 OS=Homo sapiens (Human) OX=9606 GN=IMPDH2 PE=1 SV=2	0	1659.88	389.8	351.7	347.5	293	332	320.3	324.7	361.9	333.2	357.1	345.2	296.3	306.8	305.2	192.4		High	0.0001071	0.00032	13
FALSE	High	[K].DNSTCNIE.[V]	1xDBIA [C5]; 1xTMTPro [N-Term]	0.0501937	0.00549076	1	1	2	P51530	P51530 [247-254]		DNSTCNIE	DNA replication ATP-dependent helicase/nuclease DNA2 OS=Homo sapiens (Human) OX=9606 GN=DNA2 PE=1 SV=3	0	1495.74	221.4	236	225.1	176.5	202.4	198.2	176.9	206.1	184.5	201.3	215.2	171.5	158.4	178.2	124.7		High	0.003794	0.03708	30
FALSE	High	[K].STDTSCQMAGLR.[D]	1xDBIA [C6]; 1xTMTPro [N-Term]	9.24897e-08	4.51323e-05	1	1	4	Q9HBM1	Q9HBM1 [22-33]		STDTSCQMAGLR	Kinetochore protein Spc25 OS=Homo sapiens (Human) OX=9606 GN=SPC25 PE=1 SV=1	0	1869.95	1680.8	1705.6	1694.2	1456.9	1578.3	1541.2	1458.6	1726.6	1495.1	1661.7	1653.6	1622.6	1366.6	1494	938.7		High	5.499e-05	2.712e-08	35
FALSE	High	[E].TSSSSPAEPAQPGACR.[R]	1xDBIA [C15]; 1xTMTPro [N-Term]	8.88152e-12	4.51323e-05	1	1	7	Q9Y2H0	Q9Y2H0 [786-801]		TSSSSPAEPAQPGACR	Disks large-associated protein 4 OS=Homo sapiens (Human) OX=9606 GN=DLGAP4 PE=1 SV=3	0	2146.09	1565.3	1637.9	1667.9	1395.7	1490.4	1388.3	1317.3	1569.8	1551	1559.7	1568.2	1411	1338	1331.5	924.7		High	5.499e-05	1.401e-12	42
FALSE	High	[E].QIYSCVYK.[C]	1xDBIA [C5]; 1xTMTPro [K8]; 1xTMTPro [N-Term]	0.0110581	0.00136531	1	1	2	Q86Y37	Q86Y37 [162-169]		QIYSCVYK	CDK2-associated and cullin domain-containing protein 1 OS=Homo sapiens (Human) OX=9606 GN=CACUL1 PE=1 SV=1	0	1908.09	346.9	354.9	347.6	312.1	331.3	349.5	343.8	351.4	331.9	351.8	346.7	338.8	303.3	331.3	192.7		High	0.00094	0.007179	11
FALSE	High	[R].IVDTPCNE.[M]	1xDBIA [C6]; 1xTMTPro [N-Term]	0.0146934	0.00188942	1	1	1	Q8NDH3	Q8NDH3 [184-191]		IVDTPCNE	Probable aminopeptidase NPEPL1 OS=Homo sapiens (Human) OX=9606 GN=NPEPL1 PE=1 SV=3	0	1490.78	153.1	141.5	153.2	102.6	120.1	132.1	127.5	135.3	128.5	117.5	131	103.1	103.6	105.4	85		High	0.001339	0.009686	12
FALSE	High	[F].SGCSPIEEE.[A]	1xDBIA [C3]; 1xTMTPro [N-Term]	0.00644826	0.000798928	1	2	1	O95239	O95239 [1222-1230]		SGCSPIEEE	Chromosome-associated kinesin KIF4A OS=Homo sapiens (Human) OX=9606 GN=KIF4A PE=1 SV=3	0	1550.77	101.7	117.6	102.4	66.7	108	89.9	74.2	104.4	69.6	91	82.1	65.1	53.2	65.2	56.8		High	0.0005876	0.004099	13
FALSE	High	[L].MCQFGLPAEAVE.[A]	1xDBIA [C2]; 1xTMTPro [N-Term]	0.000417192	4.51323e-05	1	1	4	Q16186	Q16186 [356-367]		MCQFGLPAEAVE	Proteasomal ubiquitin receptor ADRM1 OS=Homo sapiens (Human) OX=9606 GN=ADRM1 PE=1 SV=2	0	1894.97	182.1	163.6	179.5	103	165.6	149.7	111	171.6	105.8	135.8	144.7	110.1	90.7	103.5	99.6		High	5.499e-05	0.0002175	11
FALSE	High	[G].NGTCAPVR.[L]	1xDBIA [C4]; 1xTMTPro [N-Term]	0.00316342	0.000443408	1	1	2	Q96C86	Q96C86 [34-41]		NGTCAPVR	m7GpppX diphosphatase OS=Homo sapiens (Human) OX=9606 GN=DCPS PE=1 SV=2	0	1417.79	690.4	743.5	817.3	696.2	702.3	675.5	630.8	712	715.1	721.2	801.9	603.2	629.7	634.5	453.6		High	0.0003053	0.001948	2
FALSE	High	[R].KPTDGASSSNCVTD.[I]	1xDBIA [C11]; 1xTMTPro [K1]; 1xTMTPro [N-Term]	0.000852998	0.000257308	1	1	6	P49321	P49321 [698-711]		KPTDGASSSNCVTD	Nuclear autoantigenic sperm protein OS=Homo sapiens (Human) OX=9606 GN=NASP PE=1 SV=2	0	2286.19	2382.6	2124.5	2240.5	1879.6	2301.3	2157.3	1946	2234.2	2014.1	2013.2	2096.9	1945.5	1913.2	1923.1	1244		High	0.0001491	0.0004727	17
FALSE	High	[R].VTTGAPIPCGADAVVQVE.[D]	1xDBIA [C9]; 1xTMTPro [N-Term]	4.99904e-05	4.51323e-05	1	1	4	Q9NQX3	Q9NQX3 [411-428]		VTTGAPIPCGADAVVQVE	Gephyrin OS=Homo sapiens (Human) OX=9606 GN=GPHN PE=1 SV=1	0	2327.26	78.3	83.4	80.1	63.1	72	77.6	76.7	74	79.8	66.9	75.8	59.4	57.4	66	44.5		High	5.499e-05	2.238e-05	13
FALSE	High	[K].TCLPGFPGAPC.[A]	1xCarbamidomethyl [C11]; 1xDBIA [C2]; 1xTMTPro [N-Term]	0.00356827	0.000443408	1	1	6	P51610	P51610 [1885-1895]		TCLPGFPGAPC	Host cell factor 1 OS=Homo sapiens (Human) OX=9606 GN=HCFC1 PE=1 SV=2	0	1719.89	587.4	585.4	554.5	483.1	648.7	618.6	440.6	592.1	486.3	540.6	556.9	496.5	446.7	504.3	308.2		High	0.0003053	0.002215	37
FALSE	High	[K].QNSVQEQPGTACLSK.[F]	1xDBIA [C12]; 1xTMTPro [K15]; 1xTMTPro [N-Term]	2.17885e-05	4.51323e-05	1	1	2	Q9NQW6	Q9NQW6 [223-237]		QNSVQEQPGTACLSK	Anillin OS=Homo sapiens (Human) OX=9606 GN=ANLN PE=1 SV=2	0	2494.36	318	349.7	347.7	295.7	367.1	320.6	310.5	356.5	293.6	346.5	338.7	295.2	268.3	295	193.3		High	5.499e-05	9.208e-06	37
FALSE	High	[K].SCEVPGINIFPSADQE.[N]	1xDBIA [C2]; 1xTMTPro [N-Term]	0.00114224	0.000418575	1	1	2	Q6UUV9	Q6UUV9 [215-230]		SCEVPGINIFPSADQE	CREB-regulated transcription coactivator 1 OS=Homo sapiens (Human) OX=9606 GN=CRTC1 PE=1 SV=2	0	2306.17	26.3	27.4	31.5	20.4	23.8	20.9	22.6	26.2	26.2	32.1	24.4	21.1	23.9	23.7	17.5		High	0.0002594	0.00065	29
FALSE	High	[E].TYPAASSLPNGDCGRPR.[A]	1xDBIA [C13]; 1xTMTPro [N-Term]	3.03955e-08	4.51323e-05	1	1	8	P30520	P30520 [6-22]		TYPAASSLPNGDCGRPR	Adenylosuccinate synthetase isozyme 2 OS=Homo sapiens (Human) OX=9606 GN=ADSS2 PE=1 SV=3	0	2362.23	1263.2	1290.7	1273	1033.8	1217.1	1151.2	1103.2	1323.8	1217.7	1287.6	1192	1138.8	1002.7	1018.5	708		High	5.499e-05	8.269e-09	21
FALSE	High	[E].CLAGDWLE.[L]	1xDBIA [C1]; 1xTMTPro [N-Term]	0.0069743	0.000798928	1	1	2	Q96HA7	Q96HA7 [830-837]		CLAGDWLE	Tonsoku-like protein OS=Homo sapiens (Human) OX=9606 GN=TONSL PE=1 SV=2	0	1506.79	135.7	162.3	177.7	137.5	161.4	166.7	132.8	154.5	148.1	158.9	162.2	121.8	122.8	138.8	98.8		High	0.0005876	0.004455	27
FALSE	High	[A].LASGQLGPLMCQFG.[L]	1xDBIA [C11]; 1xTMTPro [N-Term]	7.69493e-05	4.51323e-05	1	1	3	Q16186	Q16186 [347-360]		LASGQLGPLMCQFG	Proteasomal ubiquitin receptor ADRM1 OS=Homo sapiens (Human) OX=9606 GN=ADRM1 PE=1 SV=2	0	2022.08	262.9	233.4	289.1	277.4	262.2	295.5	269.4	296.3	281.6	306.7	330	304.2	258.9	277	160.8		High	5.499e-05	3.551e-05	23
FALSE	High	[R].KLDPCISWK.[D]	1xDBIA [C5]; 2xTMTPro [K1; K9]; 1xTMTPro [N-Term]	0.0013497	0.000418575	1	1	2	Q96RT8	Q96RT8 [199-207]		KLDPCISWK	Gamma-tubulin complex component 5 OS=Homo sapiens (Human) OX=9606 GN=TUBGCP5 PE=1 SV=1	0	2298.38	852.7	840.4	956.6	703.6	677.8	780.1	656.3	847.6	744.5	796.9	812.5	705.9	625.1	698.6	532.2		High	0.0002594	0.0007806	10
FALSE	High	[R].GTLWQCK.[E]	1xDBIA [C6]; 1xTMTPro [K7]; 1xTMTPro [N-Term]	0.00522862	0.000756868	1	1	2	Q9BV44	Q9BV44 [500-506]		GTLWQCK	THUMP domain-containing protein 3 OS=Homo sapiens (Human) OX=9606 GN=THUMPD3 PE=1 SV=1	0	1740.01	1302	1206.4	1123.1	885.1	950.4	935.5	927.5	1044.8	1053.6	1104.3	1048.9	1012.9	899.4	890.6	624.9		High	0.000508	0.003301	20
FALSE	High	[N].CAPAASSLDGNKPAE.[S]	1xDBIA [C1]; 1xTMTPro [K12]; 1xTMTPro [N-Term]	4.99274e-07	4.51323e-05	1	1	1	Q12802	Q12802 [536-550]		CAPAASSLDGNKPAE	A-kinase anchor protein 13 OS=Homo sapiens (Human) OX=9606 GN=AKAP13 PE=1 SV=2	0	2335.26	457.8	510.1	517	324.8	509.5	422.6	314	494.7	346.9	416.5	426	316.4	296.7	303.6	287.7		High	5.499e-05	1.639e-07	18
FALSE	High	[K].SCTKPSPSK.[K]	1xDBIA [C2]; 2xTMTPro [K4; K9]; 1xTMTPro [N-Term]	0.000523643	4.51323e-05	1	1	3	Q9NQW6	Q9NQW6 [60-68]		SCTKPSPSK	Anillin OS=Homo sapiens (Human) OX=9606 GN=ANLN PE=1 SV=2	0	2143.27	2558	2822.6	2738.3	2470.8	2389.7	2428	2528.9	2745.6	2531.2	2671.1	2676.9	2565.3	2349.4	2506.3	1524.1		High	5.499e-05	0.0002777	10
FALSE	High	[E].TSGCAPAEE.[D]	1xDBIA [C4]; 1xTMTPro [N-Term]	0.00380312	0.000443408	1	1	2	P14635	P14635 [132-140]		TSGCAPAEE	G2/mitotic-specific cyclin-B1 OS=Homo sapiens (Human) OX=9606 GN=CCNB1 PE=1 SV=1	0	1464.73	275.6	278.1	295.5	215.5	260	260.3	261.7	264.3	269.2	280.8	258.7	223.5	210.1	198.2	164.5		High	0.0003053	0.002367	8
FALSE	High	[K].ETDCVLTQK.[L]	1xDBIA [C4]; 1xTMTPro [K9]; 1xTMTPro [N-Term]	1.12306e-05	4.51323e-05	1	1	2	P51003	P51003 [33-41]		ETDCVLTQK	Poly(A) polymerase alpha OS=Homo sapiens (Human) OX=9606 GN=PAPOLA PE=1 SV=4	0	1941.1	1542.8	1544.3	1490.2	1255.6	1460.5	1475.6	1310.3	1480.3	1293.4	1460.3	1478.1	1360.3	1200.2	1260.2	829.7		High	5.499e-05	4.543e-06	35
FALSE	High	[K].LPCPLGPLTVWHEE.[H]	1xDBIA [C3]; 1xTMTPro [N-Term]	0.000817973	0.000257308	1	1	2	Q15398	Q15398 [379-392]		LPCPLGPLTVWHEE	Disks large-associated protein 5 OS=Homo sapiens (Human) OX=9606 GN=DLGAP5 PE=1 SV=2	0	2191.19	424.8	440.6	488.1	346.9	405.7	405.3	338.7	420.9	350.3	411.9	375.3	326.2	295.1	313.3	271.8		High	0.0001491	0.0004527	5
FALSE	High	[K].WDFTPCK.[N]	1xDBIA [C6]; 1xTMTPro [K7]; 1xTMTPro [N-Term]	0.0274488	0.0034943	1	1	6	P38606	P38606 [133-139]		WDFTPCK	V-type proton ATPase catalytic subunit A OS=Homo sapiens (Human) OX=9606 GN=ATP6V1A PE=1 SV=2	0	1801	581.9	563.7	613.1	467.9	527.5	520.6	464.2	570.3	494.9	557.5	554.6	512.5	415.8	473.4	341.4		High	0.002502	0.01878	6
FALSE	High	[K].DITDPLSLNTCTDE.[G]	1xDBIA [C11]; 1xTMTPro [N-Term]	2.03688e-05	4.51323e-05	1	1	3	Q7L2J0	Q7L2J0 [234-247]		DITDPLSLNTCTDE	7SK snRNA methylphosphate capping enzyme OS=Homo sapiens (Human) OX=9606 GN=MEPCE PE=1 SV=1	0	2137.07	414.6	432.1	439.9	431.3	524.6	489.2	430.7	454.4	389.8	439.2	429.6	420.9	404.3	419.7	245		High	5.499e-05	8.575e-06	33
FALSE	High	[K].LALGSFFDDGPGIYTSCSK.[S]	1xDBIA [C17]; 1xTMTPro [K19]; 1xTMTPro [N-Term]	6.51662e-09	4.51323e-05	1	2	3	B3KU38	B3KU38 [342-360]		LALGSFFDDGPGIYTSCSK	IQCJ-SCHIP1 readthrough transcript protein OS=Homo sapiens (Human) OX=9606 GN=IQCJ-SCHIP1 PE=1 SV=2	0	2882.53	240	277.5	267.4	227.8	239	247.1	242.8	238.3	243.6	254.1	269.1	234.5	192.3	217.2	149		High	5.499e-05	1.599e-09	20
FALSE	High	[N].HAVVHGNLACVYYE.[Q]	1xDBIA [C10]; 1xTMTPro [N-Term]	3.25715e-07	4.51323e-05	1	1	4	O15294	O15294 [258-271]		HAVVHGNLACVYYE	UDP-N-acetylglucosamine--peptide N-acetylglucosaminyltransferase 110 kDa subunit OS=Homo sapiens (Human) OX=9606 GN=OGT PE=1 SV=3	0	2175.13	317.7	314.6	343.8	237.7	302.8	307.8	238.5	320.7	250	279.5	291.6	257.7	226.2	232.6	191.6		High	5.499e-05	1.042e-07	13
FALSE	High	[Y].VNNVPHLGNIIGCVLSAD.[V]	1xDBIA [C13]; 1xTMTPro [N-Term]	3.45898e-08	4.51323e-05	1	1	2	P56192	P56192 [275-292]		VNNVPHLGNIIGCVLSAD	Methionine--tRNA ligase, cytoplasmic OS=Homo sapiens (Human) OX=9606 GN=MARS1 PE=1 SV=2	0	2435.34	242.1	244.9	257.9	188.8	233.3	237.1	183.5	247.3	186.1	206.2	222.8	172	164.9	197	143.8		High	5.499e-05	9.514e-09	25
FALSE	High	[E].SEVDGDCSLT.[G]	1xDBIA [C7]; 1xTMTPro [N-Term]	0.0232034	0.00316674	1	1	2	Q8TBX8	Q8TBX8 [307-316]		SEVDGDCSLT	Phosphatidylinositol 5-phosphate 4-kinase type-2 gamma OS=Homo sapiens (Human) OX=9606 GN=PIP4K2C PE=1 SV=3	0	1625.8	37.7	39.6	49	29.9	30.9	41.6	42.9	42.6	36.1	33.7	42.4	38.8	31	32.5	27.3		High	0.002203	0.01571	9
FALSE	High	[E].GAGAAPCPPNPANSWVPGLSPGGSR.[R]	1xDBIA [C7]; 1xTMTPro [N-Term]	1.35541e-07	4.51323e-05	1	1	1	Q9P206	Q9P206 [485-509]		GAGAAPCPPNPANSWVPGLSPGGSR	Uncharacterized protein KIAA1522 OS=Homo sapiens (Human) OX=9606 GN=KIAA1522 PE=1 SV=2	0	2917.51	933.5	848.5	882.5	598.8	780.8	737.1	641.9	839.4	671.5	774.7	773.6	667.4	621.5	671.9	492		High	5.499e-05	4.083e-08	33
FALSE	High	[A].ARPPRPGACSR.[C]	1xDBIA [C9]; 1xTMTPro [N-Term]	0.0119642	0.00162332	1	1	3	Q7Z7A3	Q7Z7A3 [279-289]		ARPPRPGACSR	Cytoplasmic tRNA 2-thiolation protein 1 OS=Homo sapiens (Human) OX=9606 GN=CTU1 PE=1 SV=1	0	1768.01	137	122.9	154.7	115.7	131.7	124.6	133	133	134.5	141.1	149.8	124.1	129.8	116.7	86.2		High	0.001093	0.007808	12
FALSE	High	[R].SMVSPVPSPTGTISVPNSCPASPR.[G]	1xDBIA [C19]; 1xTMTPro [N-Term]	1.88607e-11	4.51323e-05	1	1	4	P85037	P85037 [236-259]		SMVSPVPSPTGTISVPNSCPASPR	Forkhead box protein K1 OS=Homo sapiens (Human) OX=9606 GN=FOXK1 PE=1 SV=1	0	2968.56	1337.7	1314.1	1371.3	1145.8	1162.9	1217.3	1186.4	1237.1	1235.5	1237.7	1330.2	1208.5	1100.2	1230.4	764.6		High	5.499e-05	3.12e-12	81
FALSE	High	[N].ILLVDGTACGE.[I]	1xDBIA [C9]; 1xTMTPro [N-Term]	0.00065196	0.000257308	1	1	4	Q9UKI8	Q9UKI8 [592-602]		ILLVDGTACGE	Serine/threonine-protein kinase tousled-like 1 OS=Homo sapiens (Human) OX=9606 GN=TLK1 PE=1 SV=2	0	1690.94	248.5	248.2	261.6	168.4	245.5	221.4	194.6	274.2	198.6	211.6	218.9	171.8	184.6	167.5	145.9		High	0.0001491	0.0003531	40
FALSE	High	[E].QAFPALSSSSVNQSASQSSNPCVQR.[K]	1xDBIA [C22]; 1xTMTPro [N-Term]	9.45271e-15	4.51323e-05	1	1	2	Q01804	Q01804 [468-492]		QAFPALSSSSVNQSASQSSNPCVQR	OTU domain-containing protein 4 OS=Homo sapiens (Human) OX=9606 GN=OTUD4 PE=1 SV=4	0	3180.6	214.8	228.9	242.3	196.5	236.6	211.8	197.8	231.8	207.6	213.5	224.2	211.3	183.8	200.5	135.1		High	5.499e-05	9.392e-16	96
FALSE	High	[R].VDVSCEPLE.[G]	1xDBIA [C5]; 1xTMTPro [N-Term]	0.00083531	0.000257308	1	1	4	Q12888	Q12888 [768-776]		VDVSCEPLE	TP53-binding protein 1 OS=Homo sapiens (Human) OX=9606 GN=TP53BP1 PE=1 SV=2	0	1590.84	105.2	90.9	102.3	106.8	133.1	127.1	100.9	90.5	86	84.7	97.7	106.7	107.2	107.4	57		High	0.0001491	0.000462	15
FALSE	High	[S].SSSVNQSASQSSNPCVQR.[K]	1xDBIA [C15]; 1xTMTPro [N-Term]	2.41521e-11	4.51323e-05	1	1	2	Q01804	Q01804 [475-492]		SSSVNQSASQSSNPCVQR	OTU domain-containing protein 4 OS=Homo sapiens (Human) OX=9606 GN=OTUD4 PE=1 SV=4	0	2466.23	484.2	506.2	565.4	470.8	485.9	513.9	474.2	583.3	500.4	530.3	543.1	500.7	449.4	497.4	315.4		High	5.499e-05	4.076e-12	54
FALSE	High	[E].VSSPTDTSNFDVDDDCLK.[N]	1xDBIA [C16]; 1xTMTPro [K18]; 1xTMTPro [N-Term]	1.3357e-09	4.51323e-05	1	1	1	Q5VT25	Q5VT25 [362-379]		VSSPTDTSNFDVDDDCLK	Serine/threonine-protein kinase MRCK alpha OS=Homo sapiens (Human) OX=9606 GN=CDC42BPA PE=1 SV=1	0	2862.43	337.4	378.7	408.8	350.2	363.7	366.9	354.8	380.5	390.5	399.4	383.8	337.9	313.5	321	228.1		High	5.499e-05	2.946e-10	43
FALSE	High	[K].AHQCGDDDK.[T]	1xDBIA [C4]; 1xTMTPro [K9]; 1xTMTPro [N-Term]	0.000284377	4.51323e-05	1	1	1	Q9BQ61	Q9BQ61 [162-170]		AHQCGDDDK	Telomerase RNA component interacting RNase OS=Homo sapiens (Human) OX=9606 GN=TRIR PE=1 SV=1	0	1892.98	457.3	508.4	450	263.1	382.7	312.9	305	421.2	426.2	361.6	323.7	272.4	303.6	298	251.2		High	5.499e-05	0.0001443	19
FALSE	High	[K].HPWICQR.[S]	1xDBIA [C5]; 1xTMTPro [N-Term]	0.0154201	0.0019378	1	1	2	Q13557	Q13557 [269-275]		HPWICQR	Calcium/calmodulin-dependent protein kinase type II subunit delta OS=Homo sapiens (Human) OX=9606 GN=CAMK2D PE=1 SV=3	0	1539.85	74.6	82	96.1	81.5	72.1	75	71.9	86.2	81.4	84.4	88.3	66.5	69.2	62.9	53.6		High	0.001362	0.01015	18
FALSE	High	[AK].ANNPNHCN.[C]	1xDBIA [C7]; 1xTMTPro [N-Term]	0.00510556	0.000681031	1	2	1	Q9UPT9	Q9UPT9 [287-294]		ANNPNHCN	Ubiquitin carboxyl-terminal hydrolase 22 OS=Homo sapiens (Human) OX=9606 GN=USP22 PE=1 SV=2	0	1483.74	456.3	432	433.8	212.3	388.6	331.5	217.3	416.9	244	293.3	325.4	239.8	229.8	227.8	242.1		High	0.0004741	0.003219	19
FALSE	High	[K].FEPPLFHPNVYPSGTVCL.[S]	1xDBIA [C17]; 1xTMTPro [N-Term]	0.014517	0.00188942	1	1	1	P63279	P63279 [77-94]		FEPPLFHPNVYPSGTVCL	SUMO-conjugating enzyme UBC9 OS=Homo sapiens (Human) OX=9606 GN=UBE2I PE=1 SV=1	0	2617.38	133.5	126.6	138.4	92.6	108.8	103.2	94.1	139.6	80.6	96.5	105.5	94.3	86	88.1	77.3		High	0.001339	0.009556	16
FALSE	High	[E].AHVNTCYK.[H]	1xDBIA [C6]; 1xTMTPro [K8]; 1xTMTPro [N-Term]	0.000195269	4.51323e-05	1	3	2	Q96BX8	Q96BX8 [181-188]		AHVNTCYK	MOB kinase activator 3A OS=Homo sapiens (Human) OX=9606 GN=MOB3A PE=1 SV=1	0	1840.04	373.4	365.4	359.4	280.1	314.9	343.9	311.5	370.9	336.3	347.1	364.3	282.2	277.4	300.4	200.8		High	5.499e-05	9.599e-05	26
FALSE	High	[K].LGVCANGLLIYK.[D]	1xDBIA [C4]; 1xTMTPro [K12]; 1xTMTPro [N-Term]	2.05898e-09	4.51323e-05	1	1	6	O43491	O43491 [421-432]		LGVCANGLLIYK	Band 4.1-like protein 2 OS=Homo sapiens (Human) OX=9606 GN=EPB41L2 PE=1 SV=1	0	2168.31	5855	5650.2	5117.4	6635.7	6273.8	7185.5	6415.9	6461.9	6495	7109.6	6310.2	6168.8	5555.9	8054.2	2861.1		High	5.499e-05	4.667e-10	45
FALSE	High	[D].LSLSCTLVPR.[S]	1xDBIA [C5]; 1xTMTPro [N-Term]	5.37956e-06	4.51323e-05	1	1	4	P38936	P38936 [113-122]		LSLSCTLVPR	Cyclin-dependent kinase inhibitor 1 OS=Homo sapiens (Human) OX=9606 GN=CDKN1A PE=1 SV=3	0	1689.01	1707.2	1626.9	1737.3	1543.5	1536.4	1645.8	1503.2	1646.1	1531.4	1624.9	1671.8	1627.5	1408.5	1449.4	971.9		High	5.499e-05	2.073e-06	16
FALSE	High	[R].DFCFGPWK.[L]	1xDBIA [C3]; 1xTMTPro [K8]; 1xTMTPro [N-Term]	0.0054842	0.000798928	1	1	3	O75663	O75663 [12-19]		DFCFGPWK	TIP41-like protein OS=Homo sapiens (Human) OX=9606 GN=TIPRL PE=1 SV=2	0	1904.04	2198.6	2230.9	2122.1	1655.2	1888.9	1969.1	1838.1	2159.4	1919.2	2151.6	2111.3	1772.8	1643.5	1805.6	1187.4		High	0.0005382	0.003459	8
FALSE	High	[A].EITNACFEPANQMVK.[C]	1xDBIA [C6]; 1xTMTPro [K15]; 1xTMTPro [N-Term]	1.50815e-07	4.51323e-05	3	6	3	Q71U36; Q9BQE3; P68366	Q71U36 [290-304]; Q9BQE3 [290-304]; P68366 [290-304]		EITNACFEPANQMVK	Tubulin alpha-1A chain OS=Homo sapiens (Human) OX=9606 GN=TUBA1A PE=1 SV=1 Tubulin alpha-1C chain OS=Homo sapiens (Human) OX=9606 GN=TUBA1C PE=1 SV=1 Tubulin alpha-4A chain OS=Homo sapiens (Human) OX=9606 GN=TUBA4A PE=1 SV=1	0	2599.39	471.4	590.5	498.5	396.5	439.2	432.1	407.9	534.8	463.3	571.6	463.2	634.2	395	412.1	279.1	Shared	High	5.499e-05	4.566e-08	45
FALSE	High	[K].CNFTGDGK.[T]	1xDBIA [C1]; 1xTMTPro [K8]; 1xTMTPro [N-Term]	0.00101337	0.000359979	1	1	1	Q7Z6K5	Q7Z6K5 [183-190]		CNFTGDGK	Arpin OS=Homo sapiens (Human) OX=9606 GN=ARPIN PE=1 SV=1	0	1745.95	1446.5	1579.3	1508	1234.9	1325.3	1205.7	1248	1478.1	1460.8	1510	1488.4	1242.3	1166.2	1214.5	844.3		High	0.0001956	0.0005715	11
FALSE	High	[E].VCPAGWKPGSDTIKPD.[V]	1xDBIA [C2]; 2xTMTPro [K7; K14]; 1xTMTPro [N-Term]	2.60766e-05	4.51323e-05	1	1	1	Q06830	Q06830 [172-187]		VCPAGWKPGSDTIKPD	Peroxiredoxin-1 OS=Homo sapiens (Human) OX=9606 GN=PRDX1 PE=1 SV=1	0	2879.63	4109.6	3683.1	3486.5	2333.3	2726.6	2902.8	2672.9	3779.9	3064.1	3579.6	3818.8	2658.6	2439.6	2863.3	1952.2		High	5.499e-05	1.116e-05	3
FALSE	High	[K].STLTDSLVCK.[A]	1xDBIA [C9]; 1xTMTPro [K10]; 1xTMTPro [N-Term]	8.23322e-07	4.51323e-05	1	1	18	P13639	P13639 [33-42]		STLTDSLVCK	Elongation factor 2 OS=Homo sapiens (Human) OX=9606 GN=EEF2 PE=1 SV=4	0	1971.14	6562.2	6433.8	6143	4608.6	5722.5	5412.8	5089.5	6229.9	5503.7	6064.1	5988.2	5500.6	4509.2	5054.4	3439.9		High	5.499e-05	2.789e-07	6
FALSE	High	[N].SIGIYTDCQGR.[R]	1xDBIA [C8]; 1xTMTPro [N-Term]	1.15505e-05	4.51323e-05	1	1	1	Q5VT25	Q5VT25 [1429-1439]		SIGIYTDCQGR	Serine/threonine-protein kinase MRCK alpha OS=Homo sapiens (Human) OX=9606 GN=CDC42BPA PE=1 SV=1	0	1812.96	753.6	725.9	777.1	567.4	748.1	701.6	603	769.3	606.5	618.6	711.1	584	543.8	577.3	435.2		High	5.499e-05	4.678e-06	3
FALSE	High	[K].TFINLMTHICK.[E]	1xDBIA [C10]; 1xTMTPro [K11]; 1xTMTPro [N-Term]	4.90095e-08	4.51323e-05	1	1	4	Q9UI12	Q9UI12 [76-86]		TFINLMTHICK	V-type proton ATPase subunit H OS=Homo sapiens (Human) OX=9606 GN=ATP6V1H PE=1 SV=1	0	2225.28	2245.5	1999	2115.3	1758.6	1716.3	1983.6	1725.9	2042.9	1833.1	1816	1960.7	1844.2	1676.5	1809.7	1184.7		High	5.499e-05	1.378e-08	38
FALSE	High	[C].STCNNTQR.[T]	1xDBIA [C3]; 1xTMTPro [N-Term]	0.00126109	0.000418575	1	1	3	Q9H0S4	Q9H0S4 [271-278]		STCNNTQR	Probable ATP-dependent RNA helicase DDX47 OS=Homo sapiens (Human) OX=9606 GN=DDX47 PE=1 SV=1	0	1523.79	1709	1455	1662.7	1228	1645	1844.6	1378.7	1849.4	1447.7	1276	1468.9	1215.8	1479.4	1516.4	931.4		High	0.0002594	0.0007259	8
FALSE	High	[K].CSLAPLKEE.[L]	1xDBIA [C1]; 1xTMTPro [K7]; 1xTMTPro [N-Term]	0.00575295	0.000798928	1	1	2	Q86W50	Q86W50 [253-261]		CSLAPLKEE	RNA N6-adenosine-methyltransferase METTL16 OS=Homo sapiens (Human) OX=9606 GN=METTL16 PE=1 SV=2	0	1894.1	535.3	552.2	641.2	500.3	617.8	553.9	522.1	598.7	531.2	576.4	557.3	471.5	519.9	513.3	359.2		High	0.0005645	0.003636	2
FALSE	High	[S].CTTNCLAPLAK.[V]	1xCarbamidomethyl [C5]; 1xDBIA [C1]; 1xTMTPro [K11]; 1xTMTPro [N-Term]	4.50472e-08	4.51323e-05	1	2	4	P04406	P04406 [152-162]		CTTNCLAPLAK	Glyceraldehyde-3-phosphate dehydrogenase OS=Homo sapiens (Human) OX=9606 GN=GAPDH PE=1 SV=3	0	2096.19	1983.5	2261.4	2271.8	1403.1	1845.9	1652.2	1477.9	2365.2	1814.1	1935.5	1826.4	1710.2	1565	1605.9	1273.2		High	5.499e-05	1.256e-08	64
FALSE	High	[K].GSQMGTVQPIPCLL.[S]	1xDBIA [C12]; 1xTMTPro [N-Term]	1.67149e-06	4.51323e-05	1	1	7	Q9NZB2	Q9NZB2 [520-533]		GSQMGTVQPIPCLL	Constitutive coactivator of PPAR-gamma-like protein 1 OS=Homo sapiens (Human) OX=9606 GN=FAM120A PE=1 SV=2	0	2044.13	443.3	382.8	414.1	251.6	450.8	382	280.7	392.3	311.7	306.8	343.1	298.7	252.3	288.8	232.2		High	5.499e-05	5.958e-07	31
FALSE	High	[E].AALSCCSDADPSTK.[D]	2xDBIA [C5; C6]; 1xTMTPro [K14]; 1xTMTPro [N-Term]	7.16476e-06	4.51323e-05	1	1	1	Q04760	Q04760 [15-28]		AALSCCSDADPSTK	Lactoylglutathione lyase OS=Homo sapiens (Human) OX=9606 GN=GLO1 PE=1 SV=4	0	2569.36	403.6	416.4	441.3	371.3	373.6	391.2	358.5	398.8	373.2	407.4	427.2	362.2	305.9	326.1	247.5		High	5.499e-05	2.818e-06	21
FALSE	High	[K].INPICNDHYR.[S]	1xDBIA [C5]; 1xTMTPro [N-Term]	0.000115719	4.51323e-05	1	1	4	Q96KB5	Q96KB5 [66-75]		INPICNDHYR	Lymphokine-activated killer T-cell-originated protein kinase OS=Homo sapiens (Human) OX=9606 GN=PBK PE=1 SV=3	0	1844.98	986.7	1039.7	1019.8	840	921.7	869.3	882.9	1041.5	890.9	992.4	929.4	894.5	803.1	808.2	572		High	5.499e-05	5.499e-05	35
FALSE	High	[E].ITNACFEPAN.[Q]	1xDBIA [C5]; 1xTMTPro [N-Term]	0.000397244	4.51323e-05	3	6	2	Q71U36; Q9BQE3; P68366	Q71U36 [291-300]; Q9BQE3 [291-300]; P68366 [291-300]		ITNACFEPAN	Tubulin alpha-1A chain OS=Homo sapiens (Human) OX=9606 GN=TUBA1A PE=1 SV=1 Tubulin alpha-1C chain OS=Homo sapiens (Human) OX=9606 GN=TUBA1C PE=1 SV=1 Tubulin alpha-4A chain OS=Homo sapiens (Human) OX=9606 GN=TUBA4A PE=1 SV=1	0	1679.87	745.2	664	675.6	504.5	572.9	615	530.4	709.7	537.8	546.2	573.8	523	459.2	454.5	379.1	Shared	High	5.499e-05	0.0002064	20
FALSE	High	[R].YRPDMPCFLLSNQNAVK.[A]	1xDBIA [C7]; 1xTMTPro [K17]; 1xTMTPro [N-Term]	2.05547e-10	4.51323e-05	1	1	5	Q15398	Q15398 [123-139]		YRPDMPCFLLSNQNAVK	Disks large-associated protein 5 OS=Homo sapiens (Human) OX=9606 GN=DLGAP5 PE=1 SV=2	0	2900.58	1235.6	1148.4	1167.1	956.1	1043.3	1109.2	1043.4	1171.5	1071	1190.5	1167.8	1094.7	976.6	1104.6	654.9		High	5.499e-05	4.004e-11	23
FALSE	High	[C].SLLCDPNPDDPLVPE.[I]	1xDBIA [C4]; 1xTMTPro [N-Term]	0.000129378	4.51323e-05	1	3	2	P61077	P61077 [108-122]		SLLCDPNPDDPLVPE	Ubiquitin-conjugating enzyme E2 D3 OS=Homo sapiens (Human) OX=9606 GN=UBE2D3 PE=1 SV=1	0	2224.15	142.2	156.1	170.9	80.4	132.3	126.5	96.4	155.1	111.4	121	130.1	106.4	87.7	95.8	95.9		High	5.499e-05	6.196e-05	34
FALSE	High	[K].SDYLSSGSFATTCE.[S]	1xDBIA [C13]; 1xTMTPro [N-Term]	2.4181e-07	4.51323e-05	1	1	3	P19525	P19525 [174-187]		SDYLSSGSFATTCE	Interferon-induced, double-stranded RNA-activated protein kinase OS=Homo sapiens (Human) OX=9606 GN=EIF2AK2 PE=1 SV=2	0	2067.99	510.1	519.5	555.2	484.1	528.9	475.4	501.5	529.4	523.8	525.4	539.3	467.4	432.8	487.2	311.7		High	5.499e-05	7.579e-08	71
FALSE	High	[F].LINCSGDIFLEK.[H]	1xDBIA [C4]; 1xTMTPro [K12]; 1xTMTPro [N-Term]	0.000160765	4.51323e-05	1	1	2	Q9Y2T2	Q9Y2T2 [7-18]		LINCSGDIFLEK	AP-3 complex subunit mu-1 OS=Homo sapiens (Human) OX=9606 GN=AP3M1 PE=1 SV=1	0	2256.29	704	643.8	655.7	425.5	550.7	564.9	467	632	527.8	512.8	573.3	460.6	412.3	480.1	368.2		High	5.499e-05	7.827e-05	12
FALSE	High	[K].CQLHFAK.[E]	1xDBIA [C1]; 1xTMTPro [K7]; 1xTMTPro [N-Term]	0.00176634	0.000418575	1	1	2	O94964	O94964 [148-154]		CQLHFAK	Protein SOGA1 OS=Homo sapiens (Human) OX=9606 GN=SOGA1 PE=1 SV=2	0	1751.03	478	459.9	466.7	403.4	410.8	388.1	396.1	439.1	445.1	478	435	369.9	381.8	378.4	262.1		High	0.0002594	0.001045	9
FALSE	High	[E].EAPVNACPPGFRPWVTEE.[A]	1xDBIA [C7]; 1xTMTPro [N-Term]	1.89147e-06	4.51323e-05	1	1	3	O75369	O75369 [1714-1731]		EAPVNACPPGFRPWVTEE	Filamin-B OS=Homo sapiens (Human) OX=9606 GN=FLNB PE=1 SV=2	0	2599.33	224.7	204.6	214.8	167.5	217.1	195.3	211.2	226.1	195.3	203	212.4	207.2	184.1	205.4	120.7		High	5.499e-05	6.777e-07	0
FALSE	High	[E].VTVTGTDSQYCR.[K]	1xDBIA [C11]; 1xTMTPro [N-Term]	2.56794e-08	4.51323e-05	1	1	3	O43379	O43379 [949-960]		VTVTGTDSQYCR	WD repeat-containing protein 62 OS=Homo sapiens (Human) OX=9606 GN=WDR62 PE=1 SV=4	0	1930	1159.4	1087.8	1085.6	907.1	1019.3	1066.2	962.5	1143.5	1004.1	1130.2	1151.9	1010.7	837.5	971.7	610.3		High	5.499e-05	6.904e-09	41
FALSE	High	[E].SVSCSAAAVR.[T]	1xDBIA [C4]; 1xTMTPro [N-Term]	2.07148e-05	4.51323e-05	1	1	4	Q15814	Q15814 [3-12]		SVSCSAAAVR	Tubulin-specific chaperone C OS=Homo sapiens (Human) OX=9606 GN=TBCC PE=1 SV=2	0	1550.86	672.5	696.4	605.6	532.2	641	643	590.7	649.5	619.1	636.3	678.7	585.2	547.3	553.2	340.5		High	5.499e-05	8.727e-06	17
FALSE	High	[K].EALCDPTVASR.[L]	1xDBIA [C4]; 1xTMTPro [N-Term]	0.000136794	4.51323e-05	1	1	3	Q9BRX2	Q9BRX2 [255-265]		EALCDPTVASR	Protein pelota homolog OS=Homo sapiens (Human) OX=9606 GN=PELO PE=1 SV=2	0	1761.95	372	329.7	353.8	303.5	322.5	331.4	323.8	341.3	344.2	328.5	341.7	303.7	303.5	289.5	198.9		High	5.499e-05	6.573e-05	22
FALSE	High	[N].CVSVLIDHF.[-]	1xDBIA [C1]; 1xTMTPro [N-Term]	0.0028894	0.000443408	1	1	2	Q07157	Q07157 [1740-1748]		CVSVLIDHF	Tight junction protein ZO-1 OS=Homo sapiens (Human) OX=9606 GN=TJP1 PE=1 SV=3	0	1632.91	235.3	284.2	256.5	153.1	241.7	220.2	158.8	248.6	187.6	196.9	221.4	166.6	149	171.9	144.3		High	0.0003053	0.001773	26
FALSE	High	[K].GDTDGEDQVCVSE.[I]	1xDBIA [C10]; 1xTMTPro [N-Term]	0.000284377	4.51323e-05	1	1	4	Q6ULP2	Q6ULP2 [289-301]		GDTDGEDQVCVSE	Aftiphilin OS=Homo sapiens (Human) OX=9606 GN=AFTPH PE=1 SV=3	0	1953.9	168.4	173.1	184.9	134	164	143.5	141.1	171.2	147.9	168.5	172.7	158.6	139	138.6	104.1		High	5.499e-05	0.0001443	53
FALSE	High	[R].QEVPTCTGPE.[S]	1xDBIA [C6]; 1xTMTPro [N-Term]	0.0127103	0.00173928	1	1	1	Q96EK7	Q96EK7 [387-396]		QEVPTCTGPE	Constitutive coactivator of peroxisome proliferator-activated receptor gamma OS=Homo sapiens (Human) OX=9606 GN=FAM120B PE=1 SV=1	0	1660.85	47.2	51.2	52.5	35.6	44.1	38.9	35	45.7	36.2	47.7	47.2	33.6	33.1	36.8	29.6		High	0.001146	0.00831	31
FALSE	High	[R].CPASEPGLDATTASE.[S]	1xDBIA [C1]; 1xTMTPro [N-Term]	7.73965e-07	4.51323e-05	1	1	7	Q27J81	Q27J81 [1029-1043]		CPASEPGLDATTASE	Inverted formin-2 OS=Homo sapiens (Human) OX=9606 GN=INF2 PE=1 SV=2	0	2049.01	956.6	1017.3	985.4	858.5	938	870.9	876.6	937.8	888.4	1000	919.5	840	751.6	825.8	554.6		High	5.499e-05	2.623e-07	55
FALSE	High	[E].DENSSSTNLCVE.[D]	1xDBIA [C10]; 1xTMTPro [N-Term]	0.000168079	4.51323e-05	1	1	4	Q9NRZ9	Q9NRZ9 [160-171]		DENSSSTNLCVE	Lymphoid-specific helicase OS=Homo sapiens (Human) OX=9606 GN=HELLS PE=1 SV=1	0	1897.91	68.8	97	81.6	78.6	93.8	84.4	82.5	92.3	81.9	80.5	81.5	75.4	61.9	72.1	45.9		High	5.499e-05	8.196e-05	46
FALSE	High	[K].CLFNHFLK.[I]	1xDBIA [C1]; 1xTMTPro [K8]; 1xTMTPro [N-Term]	7.78154e-05	4.51323e-05	1	1	1	Q8N999	Q8N999 [302-309]		CLFNHFLK	Uncharacterized protein C12orf29 OS=Homo sapiens (Human) OX=9606 GN=C12orf29 PE=1 SV=2	0	1926.13	546.2	591.3	597.1	463.1	476.8	488.5	493.2	566.2	527.9	553	532.1	511.3	462.1	492.5	336.3		High	5.499e-05	3.603e-05	18
FALSE	High	[F].SQGSPSNCLE.[T]	1xDBIA [C8]; 1xTMTPro [N-Term]	0.00232651	0.000443408	1	1	3	Q9NQ88	Q9NQ88 [154-163]		SQGSPSNCLE	Fructose-2,6-bisphosphatase TIGAR OS=Homo sapiens (Human) OX=9606 GN=TIGAR PE=1 SV=1	0	1621.82	720.7	674.4	679.9	542.8	558.7	561.2	553.2	666.3	548.1	614.7	632	517.5	472.5	492.1	383		High	0.0003053	0.001408	9
FALSE	High	[E].FLDWSLCNLAR.[S]	1xDBIA [C7]; 1xTMTPro [N-Term]	1.97845e-06	4.51323e-05	1	1	4	Q9BTW9	Q9BTW9 [228-238]		FLDWSLCNLAR	Tubulin-specific chaperone D OS=Homo sapiens (Human) OX=9606 GN=TBCD PE=1 SV=2	0	1938.06	779.8	724.9	687	626.7	601.6	635.7	643.7	763.4	683.4	690.5	678.6	691.5	620.7	620.2	387.2		High	5.499e-05	7.105e-07	21
FALSE	High	[K].IISNASCTTN.[C]	1xDBIA [C7]; 1xTMTPro [N-Term]	0.00110137	0.000418575	1	1	40	P04406	P04406 [146-155]		IISNASCTTN	Glyceraldehyde-3-phosphate dehydrogenase OS=Homo sapiens (Human) OX=9606 GN=GAPDH PE=1 SV=3	0	1623.87	1336	1188.7	1294.5	792.2	1057.9	1044.4	862.3	1216.9	943.5	960.4	1091.7	849.7	789	824.6	729.8		High	0.0002594	0.0006244	18
FALSE	High	[K].RLIPDGCGVK.[Y]	1xDBIA [C7]; 1xTMTPro [K10]; 1xTMTPro [N-Term]	0.00123506	0.000418575	1	1	2	P27635	P27635 [189-198]		RLIPDGCGVK	60S ribosomal protein L10 OS=Homo sapiens (Human) OX=9606 GN=RPL10 PE=1 SV=4	0	1962.18	419.8	363.2	374.4	318.1	409.7	406.2	382.9	409.5	412.1	460.7	458.2	360.7	310.6	358.5	211.2		High	0.0002594	0.0007081	3
FALSE	High	[E].TGSAVSAAQCQ.[V]	1xDBIA [C10]; 1xTMTPro [N-Term]	0.000776122	0.000257308	1	1	3	Q9UI10	Q9UI10 [60-70]		TGSAVSAAQCQ	Translation initiation factor eIF-2B subunit delta OS=Homo sapiens (Human) OX=9606 GN=EIF2B4 PE=1 SV=2	0	1622.85	853.8	829.9	880.2	734.3	794.5	781.8	767.3	863.7	813.4	812.4	825	734.7	691.1	646.4	496.7		High	0.0001491	0.0004271	24
FALSE	High	[E].DQQTACGTIYSQTLSIK.[K]	1xDBIA [C6]; 1xTMTPro [K17]; 1xTMTPro [N-Term]	7.23865e-10	4.51323e-05	1	1	2	O60566	O60566 [651-667]		DQQTACGTIYSQTLSIK	Mitotic checkpoint serine/threonine-protein kinase BUB1 beta OS=Homo sapiens (Human) OX=9606 GN=BUB1B PE=1 SV=3	0	2761.5	1619.6	1567	1539	1510	1429.8	1593.1	1538.7	1568.9	1565.2	1713	1715.9	1515	1337.1	1524.9	868.7		High	5.499e-05	1.53e-10	47
FALSE	High	[R].DVGDTCSVGK.[K]	1xDBIA [C6]; 1xTMTPro [K10]; 1xTMTPro [N-Term]	1.83906e-06	4.51323e-05	1	1	4	Q1ED39	Q1ED39 [179-188]		DVGDTCSVGK	Lysine-rich nucleolar protein 1 OS=Homo sapiens (Human) OX=9606 GN=KNOP1 PE=1 SV=1	0	1885.03	1770.3	1933.3	1820.4	1890.7	2164.3	2118.9	1791.7	1935	1791.2	1848.9	1793.8	1838.6	1731.4	1887.7	1027.8		High	5.499e-05	6.58e-07	24
FALSE	High	[R].GSCGSSGR.[T]	1xDBIA [C3]; 1xTMTPro [N-Term]	0.00203065	0.000443408	1	1	4	Q9UPN9	Q9UPN9 [752-759]		GSCGSSGR	E3 ubiquitin-protein ligase TRIM33 OS=Homo sapiens (Human) OX=9606 GN=TRIM33 PE=1 SV=3	0	1310.68	1089.5	1142	1066.3	1020.8	1380	1303.2	1020.5	1167.1	1012.5	1031.9	1090.7	1032.2	1041.7	1099.2	602.2		High	0.0002984	0.00121	4
FALSE	High	[G].LFAGLGGAGASTSGSSGACGFSYK.[-]	1xDBIA [C19]; 1xTMTPro [K24]; 1xTMTPro [N-Term]	1.21047e-14	4.51323e-05	1	1	4	Q9UNF1	Q9UNF1 [583-606]		LFAGLGGAGASTSGSSGACGFSYK	Melanoma-associated antigen D2 OS=Homo sapiens (Human) OX=9606 GN=MAGED2 PE=1 SV=2	0	3057.6	260.2	210.5	248.8	205.9	173.8	236.2	251.6	251.3	219.1	262.6	244.1	229.7	200.9	211.3	140.5		High	5.499e-05	1.225e-15	99
FALSE	High	[K].SMCPPQQYG.[F]	1xDBIA [C3]; 1xTMTPro [N-Term]	0.0315445	0.00379942	1	1	2	Q9H4A3	Q9H4A3 [2319-2327]		SMCPPQQYG	Serine/threonine-protein kinase WNK1 OS=Homo sapiens (Human) OX=9606 GN=WNK1 PE=1 SV=2	0	1610.8	1697.5	1661.6	1610.8	1203.3	1448.4	1480.3	1370.8	1690.5	1375.8	1555	1560.2	1362.8	1154.1	1253.6	910.2		High	0.002652	0.02184	6
FALSE	High	[R].SCGTDSQSENE.[A]	1xDBIA [C2]; 1xTMTPro [N-Term]	0.0013497	0.000418575	1	1	1	Q9H8U3	Q9H8U3 [117-127]		SCGTDSQSENE	AN1-type zinc finger protein 3 OS=Homo sapiens (Human) OX=9606 GN=ZFAND3 PE=1 SV=1	0	1756.8	82.8	91.5	90.5	83.9	99.5	82.2	80	90.5	80	79.4	87.4	76.3	80.2	86	51.2		High	0.0002594	0.0007787	10
FALSE	High	[K].LTFSCLGGSDNFK.[H]	1xDBIA [C5]; 1xTMTPro [K13]; 1xTMTPro [N-Term]	1.28921e-10	4.51323e-05	1	1	4	Q15185	Q15185 [36-48]		LTFSCLGGSDNFK	Prostaglandin E synthase 3 OS=Homo sapiens (Human) OX=9606 GN=PTGES3 PE=1 SV=1	0	2293.25	2215.7	2909.8	3404	3270.5	2679.9	2878.4	2570.7	1756.9	2322.3	3006.8	1801.8	2451.8	1446.6	1258	1925.9		High	5.499e-05	2.433e-11	51
FALSE	High	[K].TLEPICD.[A]	1xDBIA [C6]; 1xTMTPro [N-Term]	0.0798923	0.00793249	1	1	2	Q5T8P6	Q5T8P6 [20-26]		TLEPICD	RNA-binding protein 26 OS=Homo sapiens (Human) OX=9606 GN=RBM26 PE=1 SV=3	0	1390.76	92.4	95.3	111	104.3	130.7	127.5	99.1	105.3	106.4	103.3	91.1	97	105	99.9	62.8		High	0.005782	0.06385	15
FALSE	High	[E].HSDCAFMVDNE.[A]	1xDBIA [C4]; 1xTMTPro [N-Term]	9.62411e-05	4.51323e-05	3	7	17	Q71U36; Q9BQE3; P68366	Q71U36 [197-207]; Q9BQE3 [197-207]; P68366 [197-207]		HSDCAFMVDNE	Tubulin alpha-1A chain OS=Homo sapiens (Human) OX=9606 GN=TUBA1A PE=1 SV=1 Tubulin alpha-1C chain OS=Homo sapiens (Human) OX=9606 GN=TUBA1C PE=1 SV=1 Tubulin alpha-4A chain OS=Homo sapiens (Human) OX=9606 GN=TUBA4A PE=1 SV=1	0	1867.86	1975.3	1956	1936.1	1586	1743.3	1695	1634.7	1861.5	1827	1857.7	1835.9	1663.2	1503.4	1579.6	1096.3	Shared	High	5.499e-05	4.523e-05	38
FALSE	High	[E].VCDDMVTK.[D]	1xDBIA [C2]; 1xTMTPro [K8]; 1xTMTPro [N-Term]	0.000388675	4.51323e-05	1	1	4	Q7Z4Q2	Q7Z4Q2 [114-121]		VCDDMVTK	HEAT repeat-containing protein 3 OS=Homo sapiens (Human) OX=9606 GN=HEATR3 PE=1 SV=2	0	1815	1581	1612.1	1572.2	1332.1	1527	1497.3	1394.5	1583.8	1350.8	1521.8	1535.7	1478	1259.2	1358.8	890.7		High	5.499e-05	0.0002013	16
FALSE	High	[E].AECPNPSTPSK.[A]	1xDBIA [C3]; 1xTMTPro [K11]; 1xTMTPro [N-Term]	6.32558e-05	4.51323e-05	1	1	2	O94804	O94804 [945-955]		AECPNPSTPSK	Serine/threonine-protein kinase 10 OS=Homo sapiens (Human) OX=9606 GN=STK10 PE=1 SV=1	0	2035.11	930.7	897.5	854.6	708.5	823.9	839.1	714.3	881.4	796.7	856.7	878.6	812.7	672.3	767.2	484.3		High	5.499e-05	2.872e-05	16
FALSE	High	[G].AGAGGGCGPGGADSSKPR.[I]	1xDBIA [C7]; 1xTMTPro [K16]; 1xTMTPro [N-Term]	1.86499e-11	4.51323e-05	1	1	5	Q9HB90	Q9HB90 [46-63]		AGAGGGCGPGGADSSKPR	Ras-related GTP-binding protein C OS=Homo sapiens (Human) OX=9606 GN=RRAGC PE=1 SV=1	0	2406.28	3310.2	3498.8	3225.7	2688.8	3256.5	3342.8	2652.3	3364.3	2589	2952.9	3104.1	2706.5	2334.9	2692.9	1829.2		High	5.499e-05	3.079e-12	31
FALSE	High	[E].LEQCDVPEDVR.[V]	1xDBIA [C4]; 1xTMTPro [N-Term]	0.000287525	4.51323e-05	1	1	4	Q9ULX3	Q9ULX3 [221-231]		LEQCDVPEDVR	RNA-binding protein NOB1 OS=Homo sapiens (Human) OX=9606 GN=NOB1 PE=1 SV=1	0	1902.99	159.8	163.8	174	136.9	150.1	148.7	149.6	150.5	138.2	164.6	158.3	140.8	127	126.4	98.7		High	5.499e-05	0.0001455	18
FALSE	High	[E].SCNTTTE.[D]	1xDBIA [C2]; 1xTMTPro [N-Term]	0.0655407	0.00683528	1	1	2	Q13555	Q13555 [384-390]		SCNTTTE	Calcium/calmodulin-dependent protein kinase type II subunit gamma OS=Homo sapiens (Human) OX=9606 GN=CAMK2G PE=1 SV=4	0	1355.68	425.5	411.3	427.1	291.8	360.5	367	354.8	427.4	349	386.4	420.1	363.5	281.2	301.6	242.2		High	0.004912	0.05042	5
FALSE	High	[R].EDQCSYK.[W]	1xDBIA [C4]; 1xTMTPro [K7]; 1xTMTPro [N-Term]	0.00705911	0.000798928	1	1	2	Q96SW2	Q96SW2 [216-222]		EDQCSYK	Protein cereblon OS=Homo sapiens (Human) OX=9606 GN=CRBN PE=1 SV=1	0	1776.94	1262.3	1298.3	1251.5	1042.6	1205.4	1215	1071.7	1292.1	1100.9	1217.8	1227.9	1151.4	1024.7	1074.9	710.1		High	0.0005876	0.004491	14
FALSE	High	[KR].NMMAACDPR.[H]	1xOxidation [M]; 1xDBIA [C6]; 1xTMTPro [N-Term]	0.000788458	0.000257308	4	9	14	Q13509; A6NNZ2; Q9BUF5; P07437	Q13509 [298-306]; A6NNZ2 [298-306]; Q9BUF5 [298-306]; P07437 [298-306]		NMMAACDPR	Tubulin beta-3 chain OS=Homo sapiens (Human) OX=9606 GN=TUBB3 PE=1 SV=2 Tubulin beta 8B OS=Homo sapiens (Human) OX=9606 GN=TUBB8B PE=1 SV=1 Tubulin beta-6 chain OS=Homo sapiens (Human) OX=9606 GN=TUBB6 PE=1 SV=1 Tubulin beta chain OS=Homo sapiens (Human) OX=9606 GN=TUBB PE=1 SV=2	0	1624.79	4061.4	4301	4180.8	3488.8	3948.5	3711.5	3445.8	4106.5	3933.2	4254.8	4211.5	3414.9	3188.4	3309.9	2372.5	Shared	High	0.0001491	0.0004336	17
FALSE	High	[E].VACGDDR.[K]	1xDBIA [C3]; 1xTMTPro [N-Term]	0.0508315	0.00549076	1	1	4	P27348	P27348 [132-138]		VACGDDR	14-3-3 protein theta OS=Homo sapiens (Human) OX=9606 GN=YWHAQ PE=1 SV=1	0	1335.7	706.2	683.8	647	507.6	670.6	606.9	614.7	680	613.7	606.8	601.1	531.8	518.7	518.8	367.2		High	0.003801	0.03764	1
FALSE	High	[K].ACPLQPDHTNDEKE.[-]	1xDBIA [C2]; 1xTMTPro [K13]; 1xTMTPro [N-Term]	3.97157e-06	4.51323e-05	1	1	2	Q15004	Q15004 [98-111]		ACPLQPDHTNDEKE	PCNA-associated factor OS=Homo sapiens (Human) OX=9606 GN=PCLAF PE=1 SV=1	0	2501.29	722.3	888.4	945.5	657.3	1010.8	963.5	644.3	1042.3	554.1	735.9	833.5	665.8	505.1	594.7	536.7		High	5.499e-05	1.496e-06	19
FALSE	High	[R].SSLSNCNSDSEQE.[N]	1xDBIA [C6]; 1xTMTPro [N-Term]	2.74279e-05	4.51323e-05	1	1	2	Q8NEM2	Q8NEM2 [266-278]		SSLSNCNSDSEQE	SHC SH2 domain-binding protein 1 OS=Homo sapiens (Human) OX=9606 GN=SHCBP1 PE=1 SV=3	0	1999.92	138.4	151.7	154.4	137.8	155.6	153.4	129.5	146.4	146.1	140.5	143.2	125.1	119.8	137	87.6		High	5.499e-05	1.182e-05	46
FALSE	High	[K].VAVCDIPPR.[G]	1xDBIA [C4]; 1xTMTPro [N-Term]	0.000457522	4.51323e-05	3	3	18	Q13509; Q9H4B7; Q9BUF5	Q13509 [351-359]; Q9H4B7 [351-359]; Q9BUF5 [351-359]		VAVCDIPPR	Tubulin beta-3 chain OS=Homo sapiens (Human) OX=9606 GN=TUBB3 PE=1 SV=2 Tubulin beta-1 chain OS=Homo sapiens (Human) OX=9606 GN=TUBB1 PE=1 SV=1 Tubulin beta-6 chain OS=Homo sapiens (Human) OX=9606 GN=TUBB6 PE=1 SV=1	0	1569.91	965.9	1023.5	1057.5	912	997.4	1043.1	1002.7	1055.5	968.9	1031.8	1026.6	955.9	779.2	862.6	600.4	Shared	High	5.499e-05	0.0002398	14
FALSE	High	[R].SYRPTHPDCQAVLQ.[T]	1xDBIA [C9]; 1xTMTPro [N-Term]	0.0240526	0.00332315	1	1	2	Q9UPQ9	Q9UPQ9 [592-605]		SYRPTHPDCQAVLQ	Trinucleotide repeat-containing gene 6B protein OS=Homo sapiens (Human) OX=9606 GN=TNRC6B PE=1 SV=4	0	2215.16	634.1	652.1	687.5	594.3	701.2	657.6	639.2	647.1	625.2	721.2	659.7	605.2	535.5	618.7	390.3		High	0.002282	0.01626	2
FALSE	High	[R].EQCIPNLVE.[S]	1xDBIA [C3]; 1xTMTPro [N-Term]	0.00486848	0.000523514	1	1	6	O43592	O43592 [177-185]		EQCIPNLVE	Exportin-T OS=Homo sapiens (Human) OX=9606 GN=XPOT PE=1 SV=2	0	1644.9	736	670.3	692.7	565.2	623.5	632.9	661.6	698.1	656.9	651.7	672.8	575.4	544.2	601.5	393.5		High	0.0003673	0.00306	16
FALSE	High	[E].CDLSNME.[I]	1xDBIA [C1]; 1xTMTPro [N-Term]	0.041335	0.00469898	1	1	1	Q9NWZ8	Q9NWZ8 [132-138]		CDLSNME	Gem-associated protein 8 OS=Homo sapiens (Human) OX=9606 GN=GEMIN8 PE=1 SV=1	0	1411.69	35.5	45.1	42.5	30.4	42.2	31.5	30.6	38.4	31.7	41.1	38	25.9	35.1	30	24.2		High	0.003254	0.02956	14
FALSE	High	[R].ACDCDQQID.[S]	1xCarbamidomethyl [C4]; 1xDBIA [C2]; 1xTMTPro [N-Term]	0.00393839	0.000443408	1	1	1	P22681	P22681 [719-727]		ACDCDQQID	E3 ubiquitin-protein ligase CBL OS=Homo sapiens (Human) OX=9606 GN=CBL PE=1 SV=2	0	1667.77	82.4	95.3	101	89.2	94.6	94.8	80.5	106.4	94.7	84	95.3	90.3	82.8	79.7	57.4		High	0.0003314	0.002457	29
FALSE	High	[K].TSVATQCDPEE.[I]	1xDBIA [C7]; 1xTMTPro [N-Term]	0.000676618	0.000257308	1	1	1	Q9UER7	Q9UER7 [722-732]		TSVATQCDPEE	Death domain-associated protein 6 OS=Homo sapiens (Human) OX=9606 GN=DAXX PE=1 SV=2	0	1779.88	87.7	83	75.6	64.7	79.7	94.6	75.8	87.2	79.6	72.5	71.7	80.6	71.7	63.9	43		High	0.0001491	0.0003681	36
FALSE	High	[E].NECEDPSQE.[T]	1xDBIA [C3]; 1xTMTPro [N-Term]	0.00152286	0.000418575	1	1	3	P52701	P52701 [1273-1281]		NECEDPSQE	DNA mismatch repair protein Msh6 OS=Homo sapiens (Human) OX=9606 GN=MSH6 PE=1 SV=2	0	1650.76	546.6	570.4	631.8	496.1	608.1	544.1	482.2	591.1	575.3	578.1	505.3	429.5	439.6	459.2	359.7		High	0.0002594	0.0008879	24
FALSE	High	[K].LPLFSSCQ.[I]	1xDBIA [C7]; 1xTMTPro [N-Term]	0.0527968	0.00558273	1	1	1	Q9Y4B6	Q9Y4B6 [778-785]		LPLFSSCQ	DDB1- and CUL4-associated factor 1 OS=Homo sapiens (Human) OX=9606 GN=DCAF1 PE=1 SV=3	0	1494.83	384.3	366.4	409.6	336.3	420.7	371.4	329.2	386.1	349.5	368.2	364.9	349.3	286.6	297.1	233.2		High	0.003801	0.0391	12
FALSE	High	[R].VIDQHGCE.[A]	1xDBIA [C7]; 1xTMTPro [N-Term]	0.00821325	0.00100065	1	1	4	Q5EBL4	Q5EBL4 [41-48]		VIDQHGCE	RILP-like protein 1 OS=Homo sapiens (Human) OX=9606 GN=RILPL1 PE=1 SV=1	0	1500.78	274.5	262.9	300.8	217.4	289.5	299	260.1	251.5	225.2	258.2	257.6	223.7	209.4	248	171.3		High	0.0007436	0.005265	14
FALSE	High	[R].TIQFVDWCPT.[G]	1xDBIA [C8]; 1xTMTPro [N-Term]	0.00763694	0.000868399	2	5	1	Q71U36; Q9BQE3	Q71U36 [340-349]; Q9BQE3 [340-349]		TIQFVDWCPT	Tubulin alpha-1A chain OS=Homo sapiens (Human) OX=9606 GN=TUBA1A PE=1 SV=1 Tubulin alpha-1C chain OS=Homo sapiens (Human) OX=9606 GN=TUBA1C PE=1 SV=1	0	1809.95	128.5	119.7	134.3	89.3	99	108.2	84.9	134.4	109.5	116.2	98	103.9	85.7	90.6	76.5	Shared	High	0.0006516	0.004873	20
FALSE	High	[K].LTSDPTDIPVVCLE.[S]	1xDBIA [C12]; 1xTMTPro [N-Term]	8.48019e-06	4.51323e-05	1	1	4	O43504	O43504 [55-68]		LTSDPTDIPVVCLE	Ragulator complex protein LAMTOR5 OS=Homo sapiens (Human) OX=9606 GN=LAMTOR5 PE=1 SV=1	0	2102.14	136.7	118.8	119.2	86.2	103.8	90.2	77.2	104.5	84.1	104.8	91.7	91.5	71	84.8	67.9		High	5.499e-05	3.373e-06	56
FALSE	High	[R].DLNCNPNNK.[A]	1xDBIA [C4]; 1xTMTPro [K9]; 1xTMTPro [N-Term]	0.00100287	0.000359979	1	1	2	O60343	O60343 [1283-1291]		DLNCNPNNK	TBC1 domain family member 4 OS=Homo sapiens (Human) OX=9606 GN=TBC1D4 PE=1 SV=2	0	1936.06	291.4	314	285.7	224.1	268.6	268.9	252.2	261	279.3	266.5	316.7	256.7	223.8	237.4	162.8		High	0.0001956	0.0005659	10
FALSE	High	[E].ALGSADCE.[L]	1xDBIA [C7]; 1xTMTPro [N-Term]	0.00489747	0.000523514	1	1	10	Q96C19	Q96C19 [47-54]		ALGSADCE	EF-hand domain-containing protein D2 OS=Homo sapiens (Human) OX=9606 GN=EFHD2 PE=1 SV=1	0	1365.7	2514.3	2544.5	2264.4	1852.2	2080.3	2137	2014.7	2395.7	2113.7	2349.4	2399.9	2175.2	1760.1	2027.8	1290.4		High	0.0003673	0.003082	35
FALSE	High	[E].LLAQPCHDSE.[A]	1xDBIA [C6]; 1xTMTPro [N-Term]	0.000297176	4.51323e-05	1	1	2	O94992	O94992 [117-126]		LLAQPCHDSE	Protein HEXIM1 OS=Homo sapiens (Human) OX=9606 GN=HEXIM1 PE=1 SV=1	0	1712.9	1345.1	1188.2	1137.5	1006.1	1359.5	1350.4	1132.4	1180	1004.8	1078.6	1344.3	1272	938.6	1096.9	648.2		High	5.499e-05	0.0001512	16
FALSE	High	[E].QAVAAIVCTFQE.[Y]	1xDBIA [C8]; 1xTMTPro [N-Term]	0.000460007	4.51323e-05	1	1	11	P33764	P33764 [7-18]		QAVAAIVCTFQE	Protein S100-A3 OS=Homo sapiens (Human) OX=9606 GN=S100A3 PE=1 SV=1	0	1880.03	1842.9	1724.9	1761.8	1404.6	1499	1487.4	1502.5	1562.7	1456.8	1610	1665.3	1509.2	1272.4	1382.3	1004		High	5.499e-05	0.000242	31
FALSE	High	[K].DCIGGCSD.[L]	1xCarbamidomethyl [C2]; 1xDBIA [C6]; 1xTMTPro [N-Term]	0.0169815	0.00203826	1	1	4	P35754	P35754 [78-85]		DCIGGCSD	Glutaredoxin-1 OS=Homo sapiens (Human) OX=9606 GN=GLRX PE=1 SV=2	0	1426.66	369.8	436.5	420.3	282.4	410.9	372	398.7	434.1	431	436.7	435.3	334.9	338	345.7	239.6		High	0.001496	0.01126	21
FALSE	High	[E].SIGNCPFSQR.[L]	1xDBIA [C5]; 1xTMTPro [N-Term]	0.000435728	4.51323e-05	1	3	8	Q9Y696	Q9Y696 [31-40]		SIGNCPFSQR	Chloride intracellular channel protein 4 OS=Homo sapiens (Human) OX=9606 GN=CLIC4 PE=1 SV=4	0	1708.91	3961.3	3253.3	3570.7	2777.3	2833.5	3267.3	3247.6	3763.3	3233.6	3406.3	3366.1	2928.6	2818	2956.1	2035.8		High	5.499e-05	0.000228	10
FALSE	High	[R].GAADACTTE.[K]	1xDBIA [C6]; 1xTMTPro [N-Term]	0.0157017	0.0019378	1	1	2	Q9Y3Y4	Q9Y3Y4 [312-320]		GAADACTTE	Pygopus homolog 1 OS=Homo sapiens (Human) OX=9606 GN=PYGO1 PE=1 SV=2	0	1438.72	198.2	212.3	216.7	196.5	247.3	218.7	200.8	231.7	209.6	191.8	185.1	201	201.3	182.7	123.6		High	0.001362	0.01034	6
FALSE	High	[K].STACQMLVCY.[A]	1xCarbamidomethyl [C4]; 1xDBIA [C9]; 1xTMTPro [N-Term]	0.00152286	0.000418575	1	1	7	O00410	O00410 [679-688]		STACQMLVCY	Importin-5 OS=Homo sapiens (Human) OX=9606 GN=IPO5 PE=1 SV=4	0	1775.88	460.5	491.1	488.9	262.7	440	403.5	291.2	479.4	372.8	411.9	410.7	304.3	283.7	310	278.8		High	0.0002594	0.0008888	32
FALSE	High	[K].MVSGCQTR.[S]	1xOxidation [M1]; 1xDBIA [C5]; 1xTMTPro [N-Term]	0.00872716	0.00105417	1	1	5	Q8N1G4	Q8N1G4 [245-252]		MVSGCQTR	Leucine-rich repeat-containing protein 47 OS=Homo sapiens (Human) OX=9606 GN=LRRC47 PE=1 SV=1	0	1497.78	588.5	528.8	540.2	461.3	517.8	542.8	531.7	550.7	527.5	519	537.5	505.9	436.1	455.7	308.1		High	0.0007638	0.005601	10
FALSE	High	[K].CLTQQAVALQR.[T]	1xDBIA [C1]; 1xTMTPro [N-Term]	4.96476e-07	4.51323e-05	1	1	7	O75153	O75153 [1196-1206]		CLTQQAVALQR	Clustered mitochondria protein homolog OS=Homo sapiens (Human) OX=9606 GN=CLUH PE=1 SV=2	0	1831.05	2697.5	2800.2	2796.9	2332	2636.4	2511.2	2423.8	2814.6	2613.8	2824.9	2666.2	2441	2263.8	2340.4	1595.3		High	5.499e-05	1.63e-07	40
FALSE	High	[R].NLVSPAYCTQE.[S]	1xDBIA [C8]; 1xTMTPro [N-Term]	0.000290708	4.51323e-05	1	1	4	Q9NUQ3	Q9NUQ3 [94-104]		NLVSPAYCTQE	Gamma-taxilin OS=Homo sapiens (Human) OX=9606 GN=TXLNG PE=1 SV=2	0	1824.95	1317.8	1290.1	1362.3	1164.1	1353	1195.1	1178.3	1366.5	1354	1418.1	1307.6	1158.2	1097.1	1140.6	777.1		High	5.499e-05	0.0001476	30
FALSE	High	[K].EADTDVQVCPNYSIPQK.[T]	1xDBIA [C9]; 1xTMTPro [K17]; 1xTMTPro [N-Term]	7.02252e-08	4.51323e-05	1	1	3	Q7Z2T5	Q7Z2T5 [231-247]		EADTDVQVCPNYSIPQK	TRMT1-like protein OS=Homo sapiens (Human) OX=9606 GN=TRMT1L PE=1 SV=2	0	2811.48	1148.9	1071.9	1071.5	1101	1242	1286.8	1095.9	1227.4	1132.3	1228.7	1192	1183.4	1035.8	1162.9	611.3		High	5.499e-05	2.022e-08	32
FALSE	High	[R].AGHCAPSE.[A]	1xDBIA [C4]; 1xTMTPro [N-Term]	0.0393342	0.00452004	1	1	2	Q15257	Q15257 [100-107]		AGHCAPSE	Serine/threonine-protein phosphatase 2A activator OS=Homo sapiens (Human) OX=9606 GN=PTPA PE=1 SV=3	0	1371.7	1440.5	1358.3	1428.6	1264.4	1164	1317.1	1333.4	1377.7	1345.8	1367.3	1525.1	1338.2	1108.6	1244.5	815.1		High	0.00316	0.02792	5
FALSE	High	[Y].MSSPCHIE.[M]	1xDBIA [C5]; 1xTMTPro [N-Term]	0.0218543	0.00284995	1	1	4	P18621	P18621 [140-147]		MSSPCHIE	60S ribosomal protein L17 OS=Homo sapiens (Human) OX=9606 GN=RPL17 PE=1 SV=3	0	1503.76	575.7	444.9	368.3	292.8	495.8	497.9	444.7	452.4	351.2	359.8	569.5	471.6	293.9	453.5	210.1		High	0.002013	0.01471	12
FALSE	High	[E].SSQTCHSE.[Q]	1xDBIA [C5]; 1xTMTPro [N-Term]	0.0124818	0.00173928	1	1	10	P46063	P46063 [602-609]		SSQTCHSE	ATP-dependent DNA helicase Q1 OS=Homo sapiens (Human) OX=9606 GN=RECQL PE=1 SV=3	0	1478.72	868.6	814.3	770.2	647.8	859	819	817.2	854.1	661.5	667.9	743.9	767.5	667.1	711.8	439.7		High	0.001146	0.008144	9
FALSE	High	[R].VTVGEPCTR.[K]	1xDBIA [C7]; 1xTMTPro [N-Term]	0.000922593	0.000257308	1	1	3	O75164	O75164 [554-562]		VTVGEPCTR	Lysine-specific demethylase 4A OS=Homo sapiens (Human) OX=9606 GN=KDM4A PE=1 SV=2	0	1561.87	1415.7	1350.2	1416.3	1001.4	1316.2	1285.7	1062.6	1382.6	1129.3	1164.6	1289	1064.2	941.5	1014.6	808.9		High	0.0001491	0.0005148	16
[truncated: 12,837 more rows]

## Sheet: evaluated data
Annotated Sequence	Master Protein Accessions	Identifier	Protein name	log2 CR (Grouped): 1 DMSO, 1	log2 CR (Grouped): 1 DMSO, 2	log2 CR (Grouped): 1 DMSO, 3	log2 CR (Grouped): 2 JYQ-164 0_5 uM, 1	log2 CR (Grouped): 2 JYQ-164 0_5 uM, 2	log2 CR (Grouped): 2 JYQ-164 0_5 uM, 3	log2 CR (Grouped): 3 JYQ-164 5 uM, 1	log2 CR (Grouped): 3 JYQ-164 5 uM, 2	log2 CR (Grouped): 3 JYQ-164 5 uM, 3	log2 CR (Grouped): 4 JYQ-173 0_5 uM, 1	log2 CR (Grouped): 4 JYQ-173 0_5 uM, 2	log2 CR (Grouped): 4 JYQ-173 0_5 uM, 3	log2 CR (Grouped): 5 JYQ-173 5 uM, 1	log2 CR (Grouped): 5 JYQ-173 5 uM, 2	log2 CR (Grouped): 5 JYQ-173 5 uM, 3	Average Group 1	neg Log10 p Group 1		Average Group 2	neg Log10 p Group 2	significant hit Group 2	Average Group 3	neg Log10 p Group 3	significant hit Group 3	Average Group 4	neg Log10 p Group 4	significant hit Group 4	Average Group 5	neg Log10 p Group 5	significant hit Group 5	CR (Grouped): 1 DMSO, 1	CR (Grouped): 1 DMSO, 2	CR (Grouped): 1 DMSO, 3	CR (Grouped): 2 JYQ-164 0_5 uM, 1	CR (Grouped): 2 JYQ-164 0_5 uM, 2	CR (Grouped): 2 JYQ-164 0_5 uM, 3	CR (Grouped): 3 JYQ-164 5 uM, 1	CR (Grouped): 3 JYQ-164 5 uM, 2	CR (Grouped): 3 JYQ-164 5 uM, 3	CR (Grouped): 4 JYQ-173 0_5 uM, 1	CR (Grouped): 4 JYQ-173 0_5 uM, 2	CR (Grouped): 4 JYQ-173 0_5 uM, 3	CR (Grouped): 5 JYQ-173 5 uM, 1	CR (Grouped): 5 JYQ-173 5 uM, 2	CR (Grouped): 5 JYQ-173 5 uM, 3
[truncated: 5,511 more rows]
