# Supplementary material for: Development of Inhibitors, Probes, and PROTAC Provides a Complete Toolbox to Study PARK7 in the Living Cell
Source: J Med Chem. 2024 May 7;67(10):7935–53. doi: 10.1021/acs.jmedchem.3c02410 (PMC11129182; doi:10.1021/acs.jmedchem.3c02410)
Supplement: Supplementary file 5 — jm3c02410_si_005.xlsx [file jm3c02410_si_005.xlsx]

## Sheet: Proteins
Checked	Protein FDR Confidence: Combined	Master	Accession	Description	Exp. q-value: Combined	Sum PEP Score	Coverage [%]	# Peptides	# PSMs	# Unique Peptides	# AAs	MW [kDa]	calc. pI	Score Mascot: Mascot	# Peptides (by Search Engine): Mascot	Biological Process	Cellular Component	Molecular Function	Pfam IDs	Entrez Gene ID	Ensembl Gene ID	Gene Symbol	Gene ID	WikiPathways	Reactome Pathways	# Protein Pathway Groups	# Razor Peptides	Abundance Ratio: (2inh JYQ-173) / (1 DMSO)	Abundance Ratio: log2(2inh JYQ-173) / (1 DMSO)	Abundance Ratio: (3 PROTAC JYQ-194) / (1 DMSO)	Abundance Ratio: log2(3 PROTAC JYQ-194) / (1 DMSO)	Abundance Ratio Adj. P-Value: (2 inh JYQ-173) / (1 DMSO)	Abundance Ratio Neglog(10). P-Value: (2 inh JYQ-173) / (1 DMSO)	Abundance Ratio Adj. P-Value: (3 PROTAQ JYQ-194) / (1 DMSO)	Abundance Ratio Neglog(10). P-Value: (3 PROTAC JYQ-194) / (1 DMSO)	Abundance Ratio Variability [%]: (2 inh JYQ-173) / (1 DMSO)	Abundance Ratio Variability [%]: (3 PROTAC JYQ-194) / 1 DMSO)	Abundances (Grouped): 1 DMSO	Abundances (Grouped): 2 inh JYQ-173	Abundances (Grouped): 3 PROTAC JYQ-194	Abundances (Grouped) CV [%]:2 inh JYQ-173	Abundances (Grouped) CV [%]: 3 PROTAC JYQ-194	Abundance: F1: 130N, Sample, 1, 1 DMSO	Abundance: F1: 130C, Sample, 2, 1 DMSO	Abundance: F1: 131N, Sample, 3, 1 DMSO	Abundance: F1: 131C, Sample, 1, 2 inh JYQ-173	Abundance: F1: 132N, Sample, 2, 2 inh JYQ-173	Abundance: F1: 132C, Sample, 3, 2 inh JYQ-173	Abundance: F1: 133N, Sample, 1, 3 PROTAC JYQ-194
FALSE	High	Master Protein	A0A096LP01	Small integral membrane protein 26 OS=Homo sapiens (Human) OX=9606 GN=SMIM26 PE=3 SV=1	0	18.07	27	2	2	2	95	10.9	6.7	26	2		other membranes				ENSG00000232388	SMIM26	A0A096LP01			0	0	1.079	0.0721701	1.081	0.130193	0.423291	0.369478	0.223904	0.487117	0.94	2.75	590.9	615	639.7	2.93	1.43	509.9	484.3	563.4	510.7	550.2	576.6	639.7
FALSE	High	Master Protein	A0AV96	RNA-binding protein 47 OS=Homo sapiens (Human) OX=9606 GN=RBM47 PE=1 SV=2	0	217.811	38	18	32	18	593	64.1	7.68	337	18	RNA metabolism OR transcription;other metabolic processes;developmental processes	nucleus	nucleic acid binding activity	Pf00076	54502	ENSG00000163694	RBM47	A0AV96; A0PJK2; B5MED4; hsa:54502; Q8NI52; Q8NI53; Q9NXG3	TYROBP causal network in microglia		1	0	1.022	0.0393687	1.045	0.0772178	0.631848	0.172512	0.32908	0.259015	4	4.85	5984.9	6116.4	6256.9	2.67	1.3	5155.3	4893.3	5824	5146.4	5707.5	5457.8	6256.9
FALSE	High	Master Protein	A0AVF1	Intraflagellar transport protein 56 OS=Homo sapiens (Human) OX=9606 GN=TTC26 PE=2 SV=1	0	40.851	14	6	6	6	554	64.1	6.93	71	6	cell organization and biogenesis;transport;signal transduction;other biological processes	cytoskeleton;other cell component	other molecular function	Pf12895	79989	ENSG00000105948	TTC26	A0AVF1; A4D1S3; B7Z5M0; C9J2N7; F8W724; hsa:79989; Q9H9S8; Q9NTC0	Ciliary landscape; Genes related to primary cilium development (based on CRISPR)	Intraflagellar transport	3	0	0.936	-0.087877	0.975	-0.0864693	0.439854	0.561902	0.460952	0.297797	0.07	3.09	121.6	115.8	117.4	2.86	4.69	101.5	109.2	115.9	97.5	107.6	102.2	117.4
FALSE	High	Master Protein	A0AVT1	Ubiquitin-like modifier-activating enzyme 6 OS=Homo sapiens (Human) OX=9606 GN=UBA6 PE=1 SV=1	0	325.324	37	32	47	31	1052	117.9	6.14	572	32	cell organization and biogenesis;protein metabolism;other metabolic processes;stress response;developmental processes;other biological processes	cytosol;nucleus;other cell component	other molecular function	Pf00899, Pf09358, Pf10585, Pf16190, Pf16191	55236	ENSG00000033178	UBA6	A0AVT1; A6N8M7; B2RAV3; hsa:55236; Q4W5K0; Q6UV21; Q86T78; Q86TC7; Q8N5T3; Q8N9E4; Q9H3T7; Q9NVC9		Synthesis of active ubiquitin: roles of E1 and E2 enzymes; Antigen processing: Ubiquitination & Proteasome degradation	2	0	0.966	-0.0539425	0.964	-0.046058	0.451044	0.388766	0.244014	0.160561	0.47	2.62	8708.2	8526.7	8518.8	1.55	1.99	7625.8	7400.6	8273.5	7174.5	7737.1	7533.2	8536.8
FALSE	High	Master Protein	A0FGR8	Extended synaptotagmin-2 OS=Homo sapiens (Human) OX=9606 GN=ESYT2 PE=1 SV=1	0	341.555	35	27	40	26	921	102.3	9.26	764	27	cell organization and biogenesis;transport	plasma membrane;other membranes;cytosol;ER/Golgi;other cell component	other molecular function	Pf00168, Pf17047	57488	ENSG00000117868	ESYT2	A0FGR8; A4D229; hsa:57488; Q69YJ2; Q6UKI4; Q6ZTU0; Q6ZVU1; Q9BQS0; Q9NW47; Q9ULJ2		Glycosphingolipid metabolism	1	0	1.041	0.0435464	1.074	0.11574	0.361877	0.21876	0.200444	0.38799	0.8	0.68	3828.1	3962.4	4170.1	1.62	2.94	3297.4	3154	3700.6	3334	3499.7	3629.4	4185.6
FALSE	High	Master Protein	A0JNW5	UHRF1-binding protein 1-like OS=Homo sapiens (Human) OX=9606 GN=UHRF1BP1L PE=1 SV=2	0	228.32	23	23	27	23	1464	164.1	6.32	299	23		cytosol;other cytoplasmic organelle	other molecular function	Pf12624	23074	ENSG00000111647	UHRF1BP1L	A0JNW5; A0PJE5; hsa:23074; O75183; Q8NDL1; Q96C30; Q9BTS5; Q9H0F1		RND2 GTPase cycle	1	0	0.999	-0.023121	0.963	-0.0527084	0.911816	0.12645	0.205591	0.20066	3.6	1.01	4623.3	4595	4430.4	3.22	1.01	3961.5	3940	4407.8	3866.3	4247.6	3999.7	4430.4
FALSE	High	Master Protein	A0MZ66	Shootin-1 OS=Homo sapiens (Human) OX=9606 GN=SHTN1 PE=1 SV=4	0	469.898	55	37	64	36	631	71.6	5.33	711	37	cell organization and biogenesis;developmental processes;signal transduction;other biological processes	cytoskeleton;other cell component	cytoskeletal activity;other molecular function		57698	ENSG00000187164	SHTN1	A0MZ66; A8MYU7; B3KRD3; B3KRH2; B3KTE0; B3KTJ7; B3KTJ8; B4E3U1; B7Z7Z9; hsa:57698; Q68DG1; Q6PIM5; Q9HCH4; Q9NUV0		Recycling pathway of L1	1	0	0.975	-0.0370379	0.947	-0.0621549	0.705954	0.230077	0.226592	0.238185	1.39	1.07	10896.1	10803.1	10414.4	1.91	2.1	9539.5	9142	10388.2	9089.9	9782	9461	10414.4
FALSE	High	Master Protein	A0PJW6	Transmembrane protein 223 OS=Homo sapiens (Human) OX=9606 GN=TMEM223 PE=1 SV=1	0	12.495	12	3	4	3	202	22	11.02	34	3	developmental processes	other membranes;mitochondrion		Pf06979	79064	ENSG00000168569	TMEM223	A0PJW6; hsa:79064; Q504S0; Q86YD4; Q8WUC5; Q96HG0			0	0	0.986	0.0674821	1.009	0.0120931	0.805362	0.323633	0.964919	0.0376384	7.5	19.05	207.4	211.4	198.2	4.15	3.3	194.1	176.2	164.3	177.9	182.9	199.4	198.2
FALSE	High	Master Protein	A1L0T0	2-hydroxyacyl-CoA lyase 2 OS=Homo sapiens (Human) OX=9606 GN=ILVBL PE=1 SV=2	0	278.596	35	17	26	17	632	67.8	8.15	530	17	other metabolic processes	other membranes;ER/Golgi;other cell component	other molecular function	Pf00205, Pf02775, Pf02776	10994	ENSG00000105135	ILVBL	A1L0T0; hsa:10994; O43341; Q96F08; Q99651; Q9BWN5; Q9UEB2			0	0	1.049	0.0856966	1.069	0.133522	0.472529	0.448157	0.241079	0.514357	1.62	0.69	4810.9	5045.2	5145.1	2.04	1.28	4145.2	3874.4	4586.6	4199.9	4644.8	4533	5145.1
FALSE	High	Master Protein	A1L390	Pleckstrin homology domain-containing family G member 3 OS=Homo sapiens (Human) OX=9606 GN=PLEKHG3 PE=1 SV=1	0	148.909	19	21	24	19	1219	134.3	6.55	136	21	other biological processes	cytosol	enzyme regulator activity;cytoskeletal activity	Pf00169, Pf00621	26030	ENSG00000126822	PLEKHG3	A1L389; A1L390; B5MEC9; hsa:26030; O60339; Q6GMS3; Q6P4B1; Q7L3S3; Q86SW7; Q8TEF5; Q96EW6; Q9BT82		RHOA GTPase cycle; CDC42 GTPase cycle; RAC1 GTPase cycle; RHOQ GTPase cycle; RHOG GTPase cycle	5	0	0.989	-0.0309464	0.982	-0.00647807	0.365406	0.144447	0.765061	0.0181486	0.29	2.73	1442.1	1432	1416.8	1.96	1.32	1206	1225.6	1385.2	1165.5	1281.3	1289	1438.7
FALSE	High	Master Protein	A1X283	SH3 and PX domain-containing protein 2B OS=Homo sapiens (Human) OX=9606 GN=SH3PXD2B PE=1 SV=3	0	176.745	28	23	29	21	911	101.5	8.69	229	23	cell organization and biogenesis;other metabolic processes;developmental processes;other biological processes	cytoskeleton;other cell component	enzyme regulator activity;other molecular function	Pf00018, Pf00787, Pf07653	285590	ENSG00000174705	SH3PXD2B	A1X283; B6F0V2; hsa:285590; Q9P2Q1			0	1	0.969	-0.0666482	0.945	-0.0785094	0.493386	0.444009	0.200444	0.343012	3.3	1.54	3085.9	2990.9	2941.9	1.78	1.72	2632.7	2622.5	2969.2	2549.2	2676	2627.9	2856.9
FALSE	High	Master Protein	A1XBS5	Protein FAM92A OS=Homo sapiens (Human) OX=9606 GN=FAM92A PE=1 SV=2	0	44.201	21	5	5	5	289	33.4	6.21	56	5	cell organization and biogenesis;developmental processes;other biological processes	other membranes;cytoskeleton;mitochondrion;nucleus;other cell component	other molecular function	Pf06730	137392	ENSG00000188343	CIBAR1	A1XBS4; A1XBS5; hsa:137392; Q32ND3; Q6AHW7; Q8N8R1; Q96L09	Genes related to primary cilium development (based on CRISPR)		1	0	1.008	-0.0270689	0.935	-0.0598872	0.904709	0.207201	0.362223	0.201126	2.75	2.05	570.4	575	562.1	0.83	3.43	531.7	484.7	533	490.3	514.5	515.8	569.3
FALSE	High	Master Protein	A2AJT9	BCLAF1 and THRAP3 family member 3 OS=Homo sapiens (Human) OX=9606 GN=BCLAF3 PE=1 SV=1	0	14.06	5	4	4	4	711	83.8	9.7	28	4	other biological processes	mitochondrion;nucleus	nucleic acid binding activity;other molecular function	Pf15440	256643	ENSG00000173681	BCLAF3	A1A4E8; A2AJT9; hsa:256643; Q5VSM7; Q5VSN1; Q6ZS60; Q8N1W7			0	0	0.972	-0.0462214	1.004	-0.0118037	0.850314	0.280303	0.815069	0.0294405	11.62	7.2	314.1	305.4	308.6	4.64	5.19	270.6	283.3	292.9	256.9	268.9	294.3	330.9
FALSE	High	Master Protein	A2RRP1	Neuroblastoma-amplified sequence OS=Homo sapiens (Human) OX=9606 GN=NBAS PE=1 SV=2	0	349.994	21	42	47	42	2371	268.4	5.96	392	42	RNA metabolism OR transcription;other metabolic processes;transport;other biological processes	other membranes;cytosol;ER/Golgi	other molecular function	Pf08314, Pf15492	51594	ENSG00000151779	NBAS	A2RRP1; hsa:51594; O95790; Q2VPJ7; Q53TK6; Q86V39; Q8NFY8; Q9Y3W5		COPI-dependent Golgi-to-ER retrograde traffic	1	0	1.026	0.0301842	1.019	0.033705	0.536977	0.197691	0.218312	0.120287	2.99	0.9	6828.1	7027.3	7002.2	1.63	1.26	5881.6	5942.3	6452.1	5892.8	6287.4	6482.2	7002.2
FALSE	High	Master Protein	A3KMH1	von Willebrand factor A domain-containing protein 8 OS=Homo sapiens (Human) OX=9606 GN=VWA8 PE=1 SV=2	0	231.399	17	27	29	27	1905	214.7	7.4	244	27		mitochondrion;other cytoplasmic organelle;other cell component	other molecular function	Pf07728	23078	ENSG00000102763	VWA8	A3KMH1; hsa:23078; O60310; Q5JTP6; Q5VW08; Q7Z6I9; Q86YC9; Q8N3E4			0	0	1.022	0.00833772	0.995	0.00888419	0.446698	0.0720089	0.925509	0.0301484	0.18	0.37	1894.1	1903.7	1881	1.71	0.74	1632.6	1609.6	1744	1629.9	1703.3	1681.9	1881
FALSE	High	Master Protein	A3KN83	Protein strawberry notch homolog 1 OS=Homo sapiens (Human) OX=9606 GN=SBNO1 PE=1 SV=1	0	551.629	41	44	63	37	1393	154.2	7.88	899	44	other biological processes	nucleus	nucleic acid binding activity;other molecular function	Pf13871, Pf13872	55206	ENSG00000139697	SBNO1	A3KN83; hsa:55206; Q05C06; Q3ZTS3; Q9H3T8; Q9NVB2			0	0	0.966	-0.0667891	0.952	-0.06571	0.361877	0.450664	0.200444	0.26957	1	1.25	9848	9478.6	9323.8	0.28	1.05	8393.1	8394.2	9389	7975.4	8467.7	8549	9275.3
FALSE	High	Master Protein	A4D1E9	GTP-binding protein 10 OS=Homo sapiens (Human) OX=9606 GN=GTPBP10 PE=1 SV=1	0	128.473	40	13	19	13	387	42.9	9.03	187	13	other biological processes	mitochondrion;nucleus;other cell component	other molecular function	Pf01018, Pf01926	85865	ENSG00000105793	GTPBP10	A4D1E9; B4DFY6; hsa:85865; Q3B7A6; Q5H9V2; Q8IXG8; Q8N982; Q8WU16; Q9BSP1; Q9Y6T6			0	0	1.062	0.0687591	1.066	0.0999918	0.33903	0.612622	0.205511	0.376428	1.21	2.59	1552.6	1662.5	1686.6	1.64	1.32	1396.1	1319.2	1480.2	1431.5	1475.1	1493.7	1697.2
FALSE	High	Master Protein	A4D1P6	WD repeat-containing protein 91 OS=Homo sapiens (Human) OX=9606 GN=WDR91 PE=1 SV=2	0	54.654	14	10	10	10	747	83.3	6.58	89	10	transport;other biological processes	other membranes;cytosol;other cytoplasmic organelle	enzyme regulator activity	Pf00400	29062	ENSG00000105875	WDR91	A4D1P6; A6NK54; C9JMI4; hsa:29062; Q6FI65; Q6MZQ1; Q6P4I1; Q96AE5; Q96G63; Q9H062; Q9H9B6; Q9NVG7; Q9NZY6		CDC42 GTPase cycle	1	0	0.987	-0.0318603	1.016	0.0361639	0.895324	0.236402	0.427226	0.129514	7.9	2.59	1128.6	1125.3	1161.4	2.03	2.28	952.9	1020.3	1076	974.7	1006.8	1001.1	1161.4
FALSE	High	Master Protein	A5PLN9	Trafficking protein particle complex subunit 13 OS=Homo sapiens (Human) OX=9606 GN=TRAPPC13 PE=1 SV=2	0	58.444	23	6	7	6	417	46.5	5.6	115	6	cell organization and biogenesis;transport	cytosol;ER/Golgi;other cytoplasmic organelle;other cell component		Pf06159	80006	ENSG00000113597	TRAPPC13	A5PLN9; hsa:80006; Q17RZ9; Q49A23; Q4JHG0; Q6MZG4; Q8TCM2; Q9H8I3		RAB GEFs exchange GTP for GDP on RABs	1	0	1.004	-0.014843	0.967	-0.0467452	0.947719	0.0613021	0.217891	0.146587	3.16	1.45	1203.4	1214.2	1175.4	0.57	1.92	1036.6	1006.5	1190.7	1016.5	1086.4	1097.8	1175.4
FALSE	High	Master Protein	A5YKK6	CCR4-NOT transcription complex subunit 1 OS=Homo sapiens (Human) OX=9606 GN=CNOT1 PE=1 SV=2	0	827.178	36	73	113	73	2376	266.8	7.11	1214	73	RNA metabolism OR transcription;other metabolic processes;developmental processes;other biological processes	cytosol;nucleus;other cell component	other molecular function	Pf04054, Pf12842, Pf16415, Pf16417, Pf16418	23019	ENSG00000125107	CNOT1	A5YKK6; hsa:23019; Q68DX7; Q7Z3K2; Q8IWB8; Q8TB53; Q9BVZ6; Q9UFR8; Q9UI27; Q9Y2L0	Ciliary landscape	Deadenylation of mRNA; TP53 regulates transcription of additional cell cycle genes whose exact role in the p53 pathway remain uncertain	3	0	0.991	-0.0396701	0.96	-0.0503831	0.652546	0.241766	0.205132	0.191332	2.04	1.29	17252.6	17035.4	16494.4	2.04	0.42	14861.1	14664.8	16170.3	13857.4	15293.5	15305.9	16558.9
FALSE	High	Master Protein	A6H8Y1	Transcription factor TFIIIB component B'' homolog OS=Homo sapiens (Human) OX=9606 GN=BDP1 PE=1 SV=3	0	12.555	1	3	3	3	2624	293.7	5.11	29	3	cell organization and biogenesis;RNA metabolism OR transcription;other metabolic processes	nucleus;other cell component	other molecular function	Pf15963	55814	ENSG00000145734; ENSG00000273873	BDP1	A6H8Y1; hsa:55814; Q68DS6; Q68DY5; Q6MZL9; Q6PIM7; Q86W98; Q96LR8; Q9C0H4; Q9H197; Q9H1A1; Q9HAW1; Q9HAW2; Q9HCY0; Q9ULH9		RNA Polymerase III Abortive And Retractive Initiation; RNA Polymerase III Transcription Initiation From Type 1 Promoter; RNA Polymerase III Transcription Initiation From Type 2 Promoter; RNA Polymerase III Transcription Initiation From Type 3 Promoter	4	0	0.957	-0.159349	0.955	-0.0625872	0.552255	1.05658	0.246138	0.242119	1.21	3.39	289.1	273.2	276.8	2.31	5.9	244	278.8	275.7	229.9	236.6	248.5	276.8
FALSE	High	Master Protein	A6ND36	Protein FAM83G OS=Homo sapiens (Human) OX=9606 GN=FAM83G PE=1 SV=2	0	46.714	8	6	7	6	823	90.8	6.39	42	6	signal transduction	cytosol;nucleus	other molecular function	Pf07894	644815	ENSG00000188522	FAM83G	A6ND36; hsa:644815; Q3KQZ4; Q6ZW60			0	0	0.985	-0.0360054	0.964	-0.0256995	0.428117	0.213738	0.603625	0.109609	1.02	2.56	1709.7	1698.8	1652.1	1.58	3.87	1465.2	1481.1	1630.1	1400.7	1536.5	1526.4	1640.4
FALSE	High	Master Protein	A6NDG6	Glycerol-3-phosphate phosphatase OS=Homo sapiens (Human) OX=9606 GN=PGP PE=1 SV=1	0	170.752	45	14	29	14	321	34	6.14	412	14	protein metabolism;other metabolic processes;other biological processes	other cell component	other molecular function	Pf13242, Pf13344	283871	ENSG00000184207	PGP	A6NDG6; hsa:283871		Glycolysis	1	0	1.019	-0.0270532	0.982	-0.067088	0.928181	0.130894	0.446616	0.227367	2.58	1.5	3627	3684.5	3525.8	6.59	4.4	3061.4	3175.4	3457.9	3100.2	3406.7	3007.7	3525.8
FALSE	High	Master Protein	A6NED2	RCC1 domain-containing protein 1 OS=Homo sapiens (Human) OX=9606 GN=RCCD1 PE=1 SV=1	0	103.153	40	10	11	10	376	40.1	5.27	116	10	cell organization and biogenesis	plasma membrane;other membranes;cytosol;other cell component		Pf00415	91433	ENSG00000166965	RCCD1	A6NED2; B2RTP9; hsa:91433; Q29RX6			0	0	0.983	-0.0152461	0.908	-0.125579	0.996684	0.0958385	0.205132	0.541159	5.33	2.64	306.7	301.6	282.9	7.68	2.03	268.3	260.6	289.2	281	269.8	258.7	282.9
FALSE	High	Master Protein	A6NFI3	Zinc finger protein 316 OS=Homo sapiens (Human) OX=9606 GN=ZNF316 PE=1 SV=1	0	47.232	9	8	8	7	1004	108.4	5.31	57	8	other biological processes	nucleus	nucleic acid binding activity;other molecular function	Pf00096, Pf01352	100131017	ENSG00000205903	ZNF316	A6NFI3; hsa:100131017			0	0	1.018	-0.00743197	1.016	0.0230755	0.890342	0.0663494	0.46115	0.0810826	1.48	0.95	637.9	632.4	644.9	3.77	1.03	558.8	542.1	592.3	561.2	555.1	568.2	644.9
FALSE	High	Master Protein	A6NHR9	Structural maintenance of chromosomes flexible hinge domain-containing protein 1 OS=Homo sapiens (Human) OX=9606 GN=SMCHD1 PE=1 SV=2	0	636.764	38	73	99	72	2005	226.2	7.3	803	73	cell organization and biogenesis;DNA metabolism;other metabolic processes;stress response;developmental processes;other biological processes	nucleus;other cell component	nucleic acid binding activity;other molecular function	Pf06470, Pf13589	23347	ENSG00000101596	SMCHD1	A6NHR9; hsa:23347; O75141; Q6AHX6; Q6ZTQ8; Q9H6Q2; Q9UG39			0	0	1.031	0.0232442	1.041	0.0508	0.376298	0.14417	0.284065	0.168693	0.52	0.43	10553.4	10869	11010.4	0.51	2.19	9081.7	9024.3	10061.5	9145.3	9670.3	9809.4	11010.4
FALSE	High	Master Protein	A6NIH7	Protein unc-119 homolog B OS=Homo sapiens (Human) OX=9606 GN=UNC119B PE=1 SV=1	0	75.298	43	9	11	8	251	28.1	5.68	145	9	cell organization and biogenesis;transport;developmental processes	cytosol;other cell component	other molecular function	Pf05351	84747	ENSG00000175970	UNC119B	A6NIH7; hsa:84747		Trafficking of myristoylated proteins to the cilium	1	0	0.992	-0.0245327	0.942	-0.0622055	0.882491	0.163924	0.232514	0.235479	3.64	0.03	2674.9	2732.8	2593	3.05	1.99	2371.8	2272.1	2550.2	2299.4	2445.5	2327.9	2593
FALSE	High	Master Protein	A6NJ78	12S rRNA N4-methylcytidine (m4C) methyltransferase OS=Homo sapiens (Human) OX=9606 GN=METTL15 PE=1 SV=1	0	78.027	23	7	10	7	407	46.1	8.62	290	7	RNA metabolism OR transcription;other metabolic processes	mitochondrion	other molecular function	Pf01795	196074	ENSG00000169519	METTL15	A6NJ78; A8MRS5; B7WNU2; hsa:196074; Q3MHD3; Q8N601; Q8NBA7			0	0	1.089	0.105284	1.099	0.134351	0.399636	0.61783	0.227823	0.566159	5.6	5.27	390.5	425.2	420.4	0.97	3.81	324.1	331.8	381	358.7	380.5	376.2	413.4
FALSE	High	Master Protein	A6NK89	Ras association domain-containing protein 10 OS=Homo sapiens (Human) OX=9606 GN=RASSF10 PE=1 SV=3	0	36.848	15	6	7	6	507	56.9	5.41	79	6	signal transduction;other biological processes	cytosol;cytoskeleton			644943	ENSG00000189431	RASSF10	A6NK89; hsa:644943			0	0	1.04	0.00779921	0.947	-0.0542914	0.781686	0.056042	0.308533	0.179801	0.41	2.65	512.1	530.3	499.7	1.39	2.65	441.1	456.3	486.2	449.4	465.2	476.5	509
FALSE	High	Master Protein	A6QL63	Ankyrin repeat and BTB/POZ domain-containing protein BTBD11 OS=Homo sapiens (Human) OX=9606 GN=BTBD11 PE=2 SV=3	0	82.149	8	9	10	8	1104	120.8	6.83	94	9	signal transduction	other membranes	other molecular function	Pf00023, Pf00651, Pf12796	121551	ENSG00000151136	BTBD11	A4FU41; A6QL63; B3KXG3; C9J019; C9JK80; E9PHS4; hsa:121551; Q3ZTQ4; Q52M89; Q6ZV99; Q8N245			0	0	0.982	-0.0474126	0.995	-0.0121308	0.541413	0.203874	0.413792	0.04032	2.35	0.58	1455.9	1393.6	1421.4	3.71	2.48	1216.6	1237.3	1415.6	1166.7	1246.9	1330.8	1410.3
FALSE	High	Master Protein	A7E2V4	Zinc finger SWIM domain-containing protein 8 OS=Homo sapiens (Human) OX=9606 GN=ZSWIM8 PE=1 SV=1	0	59.343	6	11	12	10	1837	197.2	6.8	36	11	protein metabolism;other metabolic processes;other biological processes	cytosol;other cell component	other molecular function		23053	ENSG00000214655	ZSWIM8	A7E2V4; B2RP37; hsa:23053; O94987; Q17RS8; Q2TAB8; Q6P439; Q8IW81; Q8NB34; Q9H8F3		Regulation of expression of SLITs and ROBOs	1	0	0.958	-0.0337047	0.875	-0.116155	0.935687	0.138838	0.419084	0.351647	3.56	2.44	1102.8	1102.9	1027.7	2.89	4.36	1028.4	865	1051.4	940.3	986.8	949.7	1027.7
FALSE	High	Master Protein	A8MT69	Centromere protein X OS=Homo sapiens (Human) OX=9606 GN=CENPX PE=1 SV=1	0	34.128	44	4	5	4	81	9	5.9	33	4	cell cycle OR cell proliferation;cell organization and biogenesis;DNA metabolism;other metabolic processes;stress response;other biological processes	nucleus;other cell component	nucleic acid binding activity	Pf09415	201254	ENSG00000169689	CENPX	A8MT69; hsa:201254; O00281; O00282; Q96DD4; Q96F51	DNA repair pathways, full network	Fanconi Anemia Pathway; Deposition of new CENPA-containing nucleosomes at the centromere	3	0	0.994	-0.0143003	0.949	-0.0718629	0.994184	0.0534925	0.410425	0.209822	1.72	8.44	2249.1	2262.1	2160.8	4.51	4.82	1852.7	1934.1	2144.3	1778.2	2023.9	2070.5	2165.5
FALSE	High	Master Protein	A8MTT3	Protein CEBPZOS OS=Homo sapiens (Human) OX=9606 GN=CEBPZOS PE=1 SV=2	0.002	3.868	16	2	2	2	80	9.3	9.7	20	2		other membranes;mitochondrion			100505876	ENSG00000218739	CEBPZOS	A8MTT3; A8MUR5; hsa:100505876			0	0	1.086	0.0751125	1.008	0.0418253	0.449732	0.334354	0.819895	0.0815471	0.82	10.12	611.6	638.6	592.8	4.11	8.79	526.8	499.5	588.5	523.8	571.4	605.9	679.7
FALSE	High	Master Protein	A8MW92	PHD finger protein 20-like protein 1 OS=Homo sapiens (Human) OX=9606 GN=PHF20L1 PE=1 SV=2	0	47.97	10	10	10	10	1017	114.9	6.83	29	10	protein metabolism;other metabolic processes;other biological processes	nucleus	other molecular function	Pf02820, Pf12618, Pf16660, Pf18104	51105	ENSG00000129292	PHF20L1	A8MW92; A8MZC9; hsa:51105; Q86U89; Q86W43; Q96BT0; Q9H702; Q9HBK3; Q9NYR3; Q9Y381			0	0	0.986	0.00540451	1.009	0.0330298	0.890342	0.0375145	0.566176	0.115293	4.05	2.8	878	862.9	885.9	7.15	5.25	756.3	763.7	824.7	814.9	772	766.6	885.9
FALSE	High	Master Protein	A8MXV4	Nucleoside diphosphate-linked moiety X motif 19 OS=Homo sapiens (Human) OX=9606 GN=NUDT19 PE=1 SV=1	0	27.031	15	6	7	6	375	42.2	7.64	64	6	other metabolic processes	cytosol;other cytoplasmic organelle	other molecular function		390916	ENSG00000213965	NUDT19	A8MXV4; hsa:390916		Peroxisomal lipid metabolism; Peroxisomal protein import	2	0	0.939	-0.0877122	1.004	0.0345347	0.432828	0.58655	0.649782	0.102279	0.61	3.07	285.1	270.9	295.4	1.38	3	237.6	250.1	271.8	227.9	246.2	240.6	295.4
FALSE	High	Master Protein	B0YJ81	Very-long-chain (3R)-3-hydroxyacyl-CoA dehydratase 1 OS=Homo sapiens (Human) OX=9606 GN=HACD1 PE=1 SV=1	0	31.229	15	3	3	3	288	32.4	9.04	73	3	cell organization and biogenesis;other metabolic processes;other biological processes	other membranes;ER/Golgi	other molecular function	Pf04387	9200	ENSG00000165996	HACD1	B0YJ80; B0YJ81; hsa:9200; Q6JIC5; Q96FW7; Q9HB93; Q9UHX2		Synthesis of very long-chain fatty acyl-CoAs	1	0	0.967	0.00374804	1.017	0.0330148	0.932074	0.0177431	0.231388	0.111333	1.68	1.04	1010.3	978.7	1027.2	5.3	2.87	870.2	869.9	912.4	822	875.7	961.7	1027.2
FALSE	High	Master Protein	B2RTY4	Unconventional myosin-IXa OS=Homo sapiens (Human) OX=9606 GN=MYO9A PE=1 SV=2	0	16.844	2	4	4	3	2548	292.5	8.88	0	4	cell organization and biogenesis;signal transduction;other biological processes	other membranes;cytosol;cytoskeleton;other cell component	enzyme regulator activity;cytoskeletal activity;other molecular function	Pf00063, Pf00612, Pf00620, Pf00788	4649	ENSG00000066933	MYO9A	B0I1T5; B2RTY4; C9IYB3; C9JA86; hsa:4649; Q14787; Q3YLD7; Q3YLD8; Q6P986; Q9H8T5; Q9NTG2; Q9NUY2; Q9UEP3; Q9UNJ2		RHOA GTPase cycle; RHOB GTPase cycle; RHOV GTPase cycle	3	0	1.059	0.0293169	0.952	-0.0764826	0.711037	0.081806	0.594845	0.158262	4.78	14.77	126.7	121.7	113.8	10.07	6.48	109.2	91.5	120.8	116.7	102.1	109.3	120.7
FALSE	High	Master Protein	B3KNS4	Endogenous retrovirus group K3 member 1 OS=Homo sapiens (Human) OX=9606 GN=ERVK3-1 PE=1 SV=1	0	70.099	65	7	10	7	109	11.6	7.78	140	7				Pf15695		ENSG00000142396	ERVK3-1	B3KNS4			0	0	0.971	-0.0626521	0.87	-0.164369	0.361877	0.367656	0.335676	0.433654	0.13	13.99	2530.2	2459.3	2201.1	2.86	8.99	2151.6	2220.1	2412.2	2016.1	2269.9	2209.6	2472.1
FALSE	High	Master Protein	B7ZAQ6	Golgi pH regulator A OS=Homo sapiens (Human) OX=9606 GN=GPR89A PE=1 SV=2	0	52.927	12	5	6	5	455	52.9	9.28	96	5	transport;developmental processes;other biological processes	other membranes;ER/Golgi	transporter activity	Pf12430, Pf12537	51463; 653519	ENSG00000117262	GPR89A	A6NN37; B2RUV3; B3KMN3; B4DLT3; B4DXE7; B7ZAQ6; hsa:51463; hsa:653519; Q53FQ9; Q5T2V8; Q5T5P5; Q659E2; Q6NVY5; Q9P0S4; Q9Y302			0	0	1.02	-0.00446293	0.968	-0.105855	0.943106	0.112683	0.401028	0.294206	7.92	0.94	261.4	253.3	227.3	3.1	7.24	225.2	230.8	223.9	224.4	226.6	226.8	254.5
FALSE	High	Master Protein	E9PAV3	Nascent polypeptide-associated complex subunit alpha, muscle-specific form OS=Homo sapiens (Human) OX=9606 GN=NACA PE=1 SV=1	0	116.89	3	6	21	5	2078	205.3	9.58	352	6	transport	translational apparatus;nucleus;other cell component	nucleic acid binding activity;other molecular function	Pf01849, Pf19026		ENSG00000196531	NACA	E9PAV3			0	1	0.965	-0.0380903	0.943	-0.116001	0.787927	0.167158	0.270083	0.420238	1.17	1.06	2261.7	2193.4	2108.8	4.27	5.47	1925.8	1922.1	2185.1	1814.4	2090.7	1970.7	2108.8
FALSE	High	Master Protein	E9PRG8	Uncharacterized protein C11orf98 OS=Homo sapiens (Human) OX=9606 GN=C11orf98 PE=4 SV=2	0	70.451	51	9	18	8	123	14.2	11.53	137	9				Pf17719	102288414	ENSG00000278615	C11orf98	A0A0B4J220; E9PRG8; hsa:102288414			0	0	0.993	-0.0157572	1.048	0.115294	0.981474	0.0529668	0.302993	0.491695	2.91	0.68	3650.6	3737.5	4015.9	3.67	4.47	3144.5	3064.7	3668.7	2992.4	3344	3434.2	3827.3
FALSE	High	Master Protein	O00115	Deoxyribonuclease-2-alpha OS=Homo sapiens (Human) OX=9606 GN=DNASE2 PE=1 SV=2	0	54.472	21	8	13	8	360	39.6	8.05	86	8	cell organization and biogenesis;DNA metabolism;other metabolic processes;developmental processes;other biological processes	other cytoplasmic organelle	nucleic acid binding activity;other molecular function	Pf03265	1777	ENSG00000105612	DNASE2	B2RD06; B7Z4K6; hsa:1777; O00115; O43910		Lysosome Vesicle Biogenesis	1	0	1.06	0.0743308	1.091	0.118188	0.387136	0.392358	0.215278	0.38675	2.41	1.44	3719.2	3900.4	3936	1.3	1.86	3203.6	3027.7	3575.3	3263.4	3489.8	3571.9	4058.7
FALSE	High	Master Protein	O00116	Alkyldihydroxyacetonephosphate synthase, peroxisomal OS=Homo sapiens (Human) OX=9606 GN=AGPS PE=1 SV=1	0	509.48	58	30	61	30	658	72.9	7.34	1034	30	other metabolic processes	cytosol;nucleus;other cytoplasmic organelle	other molecular function	Pf01565, Pf02913	8540	ENSG00000018510	AGPS	A5D8U9; hsa:8540; O00116; Q2TU35	Triacylglyceride synthesis	Plasmalogen biosynthesis; TYSND1 cleaves peroxisomal proteins	4	0	1.03	0.0201448	1.056	0.0886554	0.376382	0.11904	0.226218	0.331673	0.14	2.8	10731.1	11055.8	11422.9	0.45	2.25	9317.4	9119.2	10230.8	9235.3	9891.8	9943.4	11422.9
FALSE	High	Master Protein	O00124	UBX domain-containing protein 8 OS=Homo sapiens (Human) OX=9606 GN=UBXN8 PE=1 SV=2	0	37.065	19	4	4	4	270	30.5	7.78	64	4	protein metabolism;other metabolic processes;stress response;other biological processes	other membranes;ER/Golgi;nucleus;other cell component	other molecular function	Pf00789	7993	ENSG00000104691	UBXN8	hsa:7993; O00124; Q7Z6F2			0	0	1.139	0.136192	1.111	0.161953	0.397846	1.03166	0.180721	0.718653	0.55	0.45	581.5	662.9	644.2	4.54	1.22	499.6	496.5	554.4	557.8	595.2	551	644.2
FALSE	High	Master Protein	O00139	Kinesin-like protein KIF2A OS=Homo sapiens (Human) OX=9606 GN=KIF2A PE=1 SV=3	0	268.017	46	32	47	27	706	79.9	6.68	359	32	cell cycle OR cell proliferation;cell organization and biogenesis;developmental processes;other biological processes	cytosol;cytoskeleton;nucleus;other cell component	cytoskeletal activity;other molecular function	Pf00225	3796	ENSG00000068796	KIF2A	A5YM42; A5YM54; B4DY54; D3DW97; E9PB70; hsa:3796; O00139; Q7Z5I3; Q8N5Q7		COPI-dependent Golgi-to-ER retrograde traffic; Separation of Sister Chromatids; MHC class II antigen presentation; Resolution of Sister Chromatid Cohesion; RHO GTPases Activate Formins; EML4 and NUDC in mitotic spindle formation; Kinesins; Amplification of signal from unattached kinetochores via a MAD2 inhibitory signal	9	0	0.999	-0.0338075	0.94	-0.064512	0.671466	0.266255	0.246138	0.328943	0.02	0.07	6580	6576.6	6406.8	0.52	2.18	5667.9	5817	6230.1	5533.7	5903.4	5867.6	6183.1
FALSE	High	Master Protein	O00142	Thymidine kinase 2, mitochondrial OS=Homo sapiens (Human) OX=9606 GN=TK2 PE=1 SV=4	0	57.144	35	7	7	7	265	31	8.46	61	7	DNA metabolism;other metabolic processes	mitochondrion;other cell component	kinase activity;other molecular function	Pf01712	7084	ENSG00000166548	TK2	B4DGJ7; B4DZK7; B7ZAB1; E5KNQ5; E9PH08; hsa:7084; O00142; O15238	Pyrimidine metabolism	Pyrimidine salvage	2	0	1.006	0.00541595	1.027	0.044584	0.703684	0.0486552	0.219677	0.148587	1.96	0.56	584.7	588.3	600.7	1.1	4.52	503.7	508	530.4	495	531.1	521.8	600.7
FALSE	High	Master Protein	O00148	ATP-dependent RNA helicase DDX39A OS=Homo sapiens (Human) OX=9606 GN=DDX39A PE=1 SV=2	0	318.316	59	25	69	11	427	49.1	5.68	519	25	RNA metabolism OR transcription;other metabolic processes;transport	nucleus;other cell component	other molecular function	Pf00270, Pf00271	10212	ENSG00000123136	DDX39A	B1Q2N1; hsa:10212; O00148; Q8N5M0; Q9BVP6; Q9H5W0		Transport of Mature mRNA derived from an Intron-Containing Transcript; mRNA 3'-end processing; RNA Polymerase II Transcription Termination	3	4	1.023	0.0131235	1.008	0.0552388	0.365406	0.0974622	0.487763	0.204302	0.19	0.83	7310.7	7413	7417.9	1.16	5.45	6339.5	6212.9	6850.1	6334.8	6632.5	6612.5	7417.9
FALSE	High	Master Protein	O00151	PDZ and LIM domain protein 1 OS=Homo sapiens (Human) OX=9606 GN=PDLIM1 PE=1 SV=4	0	412.79	81	23	54	22	329	36	7.02	821	23	cell organization and biogenesis;stress response;developmental processes;other biological processes	cytoskeleton;other cell component	cytoskeletal activity;other molecular function	Pf00412, Pf00595, Pf15936	9124	ENSG00000107438	PDLIM1	B2RBS6; hsa:9124; O00151; Q5VZH5; Q9BPZ9			0	0	0.986	-0.0554612	0.915	-0.119645	0.617768	0.2694	0.205132	0.611151	2.02	2.73	9206.1	9081.1	8424.8	3.95	2.48	7912.4	7823.7	8785.8	7191.9	8125	8280.2	8254.3
FALSE	High	Master Protein	O00154	Cytosolic acyl coenzyme A thioester hydrolase OS=Homo sapiens (Human) OX=9606 GN=ACOT7 PE=1 SV=3	0	251.503	47	20	39	20	380	41.8	8.54	461	20	other metabolic processes	cytosol;mitochondrion;nucleus	other molecular function	Pf03061	11332	ENSG00000097021	ACOT7	A8K0K7; A8K232; A8K6B8; A8K837; B3KQ12; hsa:11332; O00154; O43703; Q53Y78; Q5JYL2; Q5JYL3; Q5JYL4; Q5JYL5; Q5JYL6; Q5TGR4; Q9UJM9; Q9Y539; Q9Y540		Mitochondrial Fatty Acid Beta-Oxidation	1	0	0.954	-0.0660331	0.948	-0.0821225	0.486115	0.379488	0.230814	0.27695	0.54	2.02	7503.4	7160.7	7115.8	0.92	4.4	6463.3	6191.5	7157.9	5999.8	6492.8	6433.7	7115.8
FALSE	High	Master Protein	O00159	Unconventional myosin-Ic OS=Homo sapiens (Human) OX=9606 GN=MYO1C PE=1 SV=4	0	638.899	49	53	94	51	1063	121.6	9.41	1121	53	cell organization and biogenesis;stress response;transport;signal transduction;other biological processes	plasma membrane;other membranes;cytosol;cytoskeleton;nucleus;other cell component	signal transduction activity or receptor binding;cytoskeletal activity;other molecular function	Pf00063, Pf00612, Pf06017	4641	ENSG00000197879	MYO1C	hsa:4641; O00159; Q4LE56; Q6NVJ7; Q86Y95	VEGFA-VEGFR2 signaling pathway; Insulin signaling	Sensory processing of sound by inner hair cells of the cochlea; Sensory processing of sound by outer hair cells of the cochlea; Translocation of SLC2A4 (GLUT4) to the plasma membrane; Regulation of actin dynamics for phagocytic cup formation; FCGR3A-mediated phagocytosis	7	1	1.011	0.00467351	1.011	0.0336171	0.660898	0.0226789	0.412936	0.10787	2.61	1.3	13242.4	13391	13514.7	0.61	1.07	11522.8	10986.5	12625.1	11182	12034.9	12031.5	13523.2
FALSE	High	Master Protein	O00161	Synaptosomal-associated protein 23 OS=Homo sapiens (Human) OX=9606 GN=SNAP23 PE=1 SV=1	0	185.835	76	14	19	14	211	23.3	5.01	311	14	cell-cell signaling;cell organization and biogenesis;stress response;transport	plasma membrane;other membranes;mitochondrion;nucleus;other cytoplasmic organelle;other cell component	other molecular function	Pf00835	8773	ENSG00000092531	SNAP23	hsa:8773; O00161; O00162; Q13602; Q6IAE3	Insulin signaling	RHOA GTPase cycle; CDC42 GTPase cycle; RAC1 GTPase cycle; RHOQ GTPase cycle; ER-Phagosome pathway; Translocation of SLC2A4 (GLUT4) to the plasma membrane; RAC3 GTPase cycle; RHOB GTPase cycle; RHOJ GTPase cycle; RHOF GTPase cycle; Neutrophil degranulation; trans-Golgi Network Vesicle Budding	13	0	1.004	0.0103198	1.044	0.0426209	0.794972	0.0796398	0.46738	0.15744	3.96	0.57	1633.6	1676.7	1703.5	3.39	0.48	1399.9	1458.5	1557.4	1474.1	1500.2	1473.2	1703.5
FALSE	High	Master Protein	O00165	HCLS1-associated protein X-1 OS=Homo sapiens (Human) OX=9606 GN=HAX1 PE=1 SV=2	0	65.837	38	12	22	12	279	31.6	4.92	167	12	cell organization and biogenesis;other biological processes	plasma membrane;other membranes;cytosol;cytoskeleton;mitochondrion;ER/Golgi;nucleus;other cell component	other molecular function		10456	ENSG00000143575	HAX1	A8W4W9; A8W4X0; B4DUJ7; hsa:10456; O00165; Q5VYD5; Q5VYD7; Q96AU4; Q9BS80			0	0	1.019	0.0120037	1.082	0.110626	0.486115	0.0791658	0.200444	0.462609	1.95	0.24	2533.4	2603.4	2744.6	0.83	0.1	2182	2201	2415.3	2207.4	2329.3	2318.4	2744.6
FALSE	High	Master Protein	O00170	AH receptor-interacting protein OS=Homo sapiens (Human) OX=9606 GN=AIP PE=1 SV=2	0	171.11	49	15	20	15	330	37.6	6.29	362	15											0	0	0.992	-0.0382466	0.923	-0.116045	0.553516	0.232805	0.205159	0.550555	0.55	2.73	2506.5	2454.7	2327.2	1.14	1.94	2159.1	2102.4	2404.6	2100.4	2196.3	2195	2250.7
FALSE	High	Master Protein	O00178	GTP-binding protein 1 OS=Homo sapiens (Human) OX=9606 GN=GTPBP1 PE=1 SV=3	0	125.079	26	13	14	12	669	72.4	8.34	146	13	protein metabolism;other metabolic processes;signal transduction;other biological processes	cytosol;other cytoplasmic organelle	nucleic acid binding activity;other molecular function	Pf00009	9567	ENSG00000100226	GTPBP1	hsa:9567; O00178; Q6IC67			0	0	0.971	-0.060431	0.926	-0.10066	0.669449	0.336587	0.180721	0.361415	7.01	0.49	597.1	577.7	552.7	3.93	2.34	529.3	507.5	567.2	474.5	544.6	519.1	573.2
FALSE	High	Master Protein	O00186	Syntaxin-binding protein 3 OS=Homo sapiens (Human) OX=9606 GN=STXBP3 PE=1 SV=2	0	206.689	36	22	33	22	592	67.7	7.8	308	22	cell adhesion;cell-cell signaling;stress response;transport;developmental processes;other biological processes	plasma membrane;other membranes;cytosol;other cell component	other molecular function	Pf00995	6814	ENSG00000116266	STXBP3	A8K269; A8K5K7; hsa:6814; O00186; Q53FW1; Q86YJ3; Q9UPD7	Insulin signaling	Translocation of SLC2A4 (GLUT4) to the plasma membrane; Disinhibition of SNARE formation	3	0	1.057	0.0277574	1.044	0.0721823	0.671442	0.130678	0.273001	0.295413	0.59	3.51	4729.9	4964.2	4935.8	3.42	1.73	4161.9	3992	4509.4	3958.8	4441.6	4508.9	4922.6
FALSE	High	Master Protein	O00189	AP-4 complex subunit mu-1 OS=Homo sapiens (Human) OX=9606 GN=AP4M1 PE=1 SV=2	0	34.257	19	10	10	10	453	49.9	7.2	31	10	cell organization and biogenesis;other metabolic processes;transport;other biological processes	other membranes;cytosol;ER/Golgi;other cytoplasmic organelle;other cell component	transporter activity;other molecular function	Pf00928, Pf01217	9179	ENSG00000221838	AP4M1	D6W5U1; hsa:9179; O00189; Q8WV65; Q9UHK9		Lysosome Vesicle Biogenesis	1	0	0.995	-0.0248552	0.957	-0.085251	0.6788	0.1706	0.271366	0.284454	1.27	0.67	2674.1	2660.8	2548.6	0.12	4.39	2336.8	2272.5	2527.4	2243.6	2380.7	2390.5	2596.2
FALSE	High	Master Protein	O00193	Small acidic protein OS=Homo sapiens (Human) OX=9606 GN=SMAP PE=1 SV=1	0	119.48	37	8	17	8	183	20.3	4.72	385	8				Pf15477	10944	ENSG00000110696	SMAP	B2RD28; hsa:10944; O00193			0	0	0.973	-0.054356	0.965	-0.0393416	0.44326	0.249034	0.402211	0.166074	2.29	3.46	5388.6	5260.3	5100.8	3.63	4.19	4471.4	4595.1	5137.4	4184.7	4706.4	4787.6	5011.1
FALSE	High	Master Protein	O00194	Ras-related protein Rab-27B OS=Homo sapiens (Human) OX=9606 GN=RAB27B PE=1 SV=4	0	136.399	68	12	16	10	218	24.6	5.52	216	12	transport;other biological processes	plasma membrane;other membranes;ER/Golgi;other cytoplasmic organelle;other cell component	cytoskeletal activity;other molecular function	Pf00071	5874	ENSG00000041353	RAB27B	B2RAB0; hsa:5874; O00194; Q9BZB6	Deregulation of Rab and Rab effector genes in bladder cancer	RAB GEFs exchange GTP for GDP on RABs; RAB geranylgeranylation; Platelet degranulation	4	1	1.035	0.0410866	1.072	0.0943649	0.365406	0.26369	0.247057	0.331768	0.4	2.44	2849.8	2957.5	3054	0.6	3.01	2414.4	2456.4	2717	2488.5	2668.9	2649.6	3054
FALSE	High	Master Protein	O00203	AP-3 complex subunit beta-1 OS=Homo sapiens (Human) OX=9606 GN=AP3B1 PE=1 SV=3	0	370.215	40	42	60	41	1094	121.2	6.04	514	42	cell organization and biogenesis;protein metabolism;RNA metabolism OR transcription;other metabolic processes;stress response;transport;developmental processes;signal transduction;other biological processes	other membranes;mitochondrion;ER/Golgi;other cytoplasmic organelle;other cell component	other molecular function	Pf01602, Pf14796, Pf14797	8546	ENSG00000132842	AP3B1	E5RJ68; hsa:8546; O00203; O00580; Q7Z393; Q9HD66		Golgi Associated Vesicle Biogenesis; Signaling by BRAF and RAF1 fusions	2	1	0.979	-0.0464607	0.968	-0.0604346	0.535152	0.257572	0.293345	0.210151	2.82	1.58	15687.5	15330.4	15155.6	1.31	3.89	13485.6	13331.8	15191.3	12899.2	14021.6	13756.6	15155.6
FALSE	High	Master Protein	O00213	Amyloid-beta A4 precursor protein-binding family B member 1 OS=Homo sapiens (Human) OX=9606 GN=APBB1 PE=1 SV=2	0	30.418	8	4	4	4	710	77.2	5.06	39	4	cell organization and biogenesis;protein metabolism;other metabolic processes;stress response;developmental processes;signal transduction;other biological processes	plasma membrane;other membranes;ER/Golgi;nucleus;other cell component	signal transduction activity or receptor binding;other molecular function	Pf00397, Pf00640	322	ENSG00000166313	APBB1	A1E379; A6NH82; A6NL69; B7Z1J5; B7Z1J6; B7Z2Y0; D3DQT2; hsa:322; O00213; Q7Z324; Q96A93; V9GYK0; V9GYT4	Alzheimer's disease and miRNA effects; Alzheimer's disease	Recruitment and ATM-mediated phosphorylation of repair and signaling proteins at DNA double strand breaks	3	0	0.869	-0.182847	0.873	-0.198035	0.415456	1.5647	0.235146	0.703664	2.96	7.48	166.5	152.8	141.1	8.02	5.33	143.4	149.5	151.5	133.1	136.8	121.6	153
FALSE	High	Master Protein	O00214	Galectin-8 OS=Homo sapiens (Human) OX=9606 GN=LGALS8 PE=1 SV=4	0	124.025	33	11	16	11	317	35.8	8.25	282	11	other metabolic processes;stress response;developmental processes;other biological processes	non-structural extracellular;cytosol;other cell component	signal transduction activity or receptor binding;other molecular function	Pf00337	3964	ENSG00000116977	LGALS8	hsa:3964; O00214; O15215; Q5T3P5; Q5T3Q4; Q8TEV1; Q96B92; Q9BXC8; Q9H584; Q9H585; Q9UEZ6; Q9UP32; Q9UP33; Q9UP34			0	0	1.017	0.00418282	1.029	-0.000267736	0.848278	0.0161432	0.910363	0.000572965	8.56	1.26	3444.4	3503.4	3544	2.46	9.85	2966.9	2815.8	3378.6	2947.8	3189.4	3050.7	3544
FALSE	High	Master Protein	O00217	NADH dehydrogenase [ubiquinone] iron-sulfur protein 8, mitochondrial OS=Homo sapiens (Human) OX=9606 GN=NDUFS8 PE=1 SV=1	0	70.211	38	6	9	6	210	23.7	6.34	200	6	cell organization and biogenesis;other metabolic processes;stress response;transport	other membranes;mitochondrion	transporter activity;other molecular function	Pf12838	4728	ENSG00000110717	NDUFS8	B2RB86; hsa:4728; O00217; Q0VDA8	Electron transport chain: OXPHOS system in mitochondria; Nonalcoholic fatty liver disease; Oxidative phosphorylation	Complex I biogenesis	5	0	1.088	0.110942	1.11	0.14431	0.451444	0.616147	0.200444	0.454699	7.11	0.13	3015.6	3281.4	3285.3	2.38	3.25	2597.6	2402.6	2898.9	2761	2939.4	2830.1	3348.6
FALSE	High	Master Protein	O00220	Tumor necrosis factor receptor superfamily member 10A OS=Homo sapiens (Human) OX=9606 GN=TNFRSF10A PE=1 SV=3	0	105.656	25	11	16	11	468	50.1	7.03	163	11	signal transduction;other biological processes	plasma membrane;other membranes;cytosol;ER/Golgi;other cell component	other molecular function	Pf00020, Pf00531	8797	ENSG00000104689	TNFRSF10A	A8K5I4; hsa:8797; O00220; Q53Y72; Q96E62	Apoptosis modulation and signaling	Cell surface interactions at the vascular wall; Regulation by c-FLIP; RIPK1-mediated regulated necrosis; CASP8 activity is inhibited; TP53 Regulates Transcription of Death Receptors and Ligands; Dimerization of procaspase-8; TRAIL signaling	9	0	0.993	-0.013892	0.997	0.0342142	0.966614	0.059197	0.773358	0.104203	5.88	6.55	4528.1	4509.6	4579.4	0.99	2.44	4130.4	3594.7	4317.1	3852.8	4034.8	4039.2	4579.4
FALSE	High	Master Protein	O00221	NF-kappa-B inhibitor epsilon OS=Homo sapiens (Human) OX=9606 GN=NFKBIE PE=1 SV=3	0	25.739	8	4	4	4	500	52.8	6.68	28	4	other biological processes	cytosol;nucleus;other cell component		Pf00023	4794	ENSG00000146232	NFKBIE	hsa:4794; O00221; Q5T9V9	TNF-alpha signaling pathway; Apoptosis; Oxidative damage response; Canonical NF-kB pathway; IL-18 signaling pathway; STING pathway in Kawasaki-like disease and COVID-19	Activation of NF-kappaB in B cells	7	0	0.953	-0.0515071	0.918	-0.099983	0.742351	0.355344	0.325767	0.334585	1.86	7.33	420.4	421.1	386.7	3.82	2.93	352.8	375.5	400.8	357.2	376.8	355.5	406.3
FALSE	High	Master Protein	O00231	26S proteasome non-ATPase regulatory subunit 11 OS=Homo sapiens (Human) OX=9606 GN=PSMD11 PE=1 SV=3	0	389.204	63	33	68	33	422	47.4	6.48	684	33	cell organization and biogenesis;protein metabolism;other metabolic processes;other biological processes	non-structural extracellular;cytosol;nucleus;other cell component	other molecular function	Pf01399, Pf18055, Pf18503	5717	ENSG00000108671	PSMD11	A8K3I7; E1P663; hsa:5717; O00231; O00495; Q53FT5	Proteasome degradation; Parkin-ubiquitin proteasomal system pathway; VEGFA-VEGFR2 signaling pathway	Separation of Sister Chromatids; FCERI mediated NF-kB activation; Downstream TCR signaling; Antigen processing: Ubiquitination & Proteasome degradation; Activation of NF-kappaB in B cells; Oxygen-dependent proline hydroxylation of Hypoxia-inducible Factor Alpha; ER-Phagosome pathway; Cross-presentation of soluble exogenous antigens (endosomes); SCF-beta-TrCP mediated degradation of Emi1; APC/C:Cd…	62	0	0.983	-0.0374835	0.966	-0.0546731	0.483569	0.290474	0.274025	0.190705	0.98	2.17	8431.1	8243	8213	1.69	2.75	7326	7165	7995.1	7137	7366.3	7406.1	8213
FALSE	High	Master Protein	O00232	26S proteasome non-ATPase regulatory subunit 12 OS=Homo sapiens (Human) OX=9606 GN=PSMD12 PE=1 SV=3	0	407.671	59	28	67	26	456	52.9	7.65	718	28	protein metabolism;other metabolic processes	non-structural extracellular;cytosol;nucleus;other cell component		Pf01399, Pf18098	5718	ENSG00000197170	PSMD12	A6NP15; hsa:5718; O00232; Q53HA2; Q6P053	Proteasome degradation; Alzheimer's disease and miRNA effects; Parkin-ubiquitin proteasomal system pathway; Ciliary landscape; Alzheimer's disease	Separation of Sister Chromatids; The role of GTSE1 in G2/M progression after G2 checkpoint; Activation of NF-kappaB in B cells; FCERI mediated NF-kB activation; Downstream TCR signaling; Antigen processing: Ubiquitination & Proteasome degradation; Oxygen-dependent proline hydroxylation of Hypoxia-inducible Factor Alpha; ER-Phagosome pathway; Cross-presentation of soluble exogenous antigens (endos…	64	0	1.003	0.00458674	1.003	-0.00230974	0.780066	0.0205602	0.688561	0.00598434	2.89	0.11	15141	15189.6	15203.3	1.63	4.18	13042.1	12332.4	14445.3	12780.7	13775.6	13390.3	15203.7
FALSE	High	Master Protein	O00233	26S proteasome non-ATPase regulatory subunit 9 OS=Homo sapiens (Human) OX=9606 GN=PSMD9 PE=1 SV=3	0	170.497	40	9	19	9	223	24.7	6.95	360	9	cell organization and biogenesis;protein metabolism;other metabolic processes;other biological processes	cytosol;nucleus;other cell component	other molecular function	Pf02163, Pf17820, Pf18265	5715	ENSG00000110801	PSMD9	B2RD35; G3V1Q6; hsa:5715; O00233; Q9BQ42	Proteasome degradation; Alzheimer's disease and miRNA effects; Parkin-ubiquitin proteasomal system pathway; Alzheimer's disease	ER-Phagosome pathway; FCERI mediated NF-kB activation; Downstream TCR signaling; Antigen processing: Ubiquitination & Proteasome degradation; Activation of NF-kappaB in B cells; Oxygen-dependent proline hydroxylation of Hypoxia-inducible Factor Alpha; Cross-presentation of soluble exogenous antigens (endosomes); SCF-beta-TrCP mediated degradation of Emi1; APC/C:Cdc20 mediated degradation of Secur…	62	0	0.941	-0.0826568	0.953	-0.0802893	0.448351	0.698321	0.231595	0.333766	0.36	1.04	4480.5	4298.2	4238.6	2	1.4	3829.5	3891.7	4271.7	3691.8	3845.7	3787.6	4238.6
FALSE	High	Master Protein	O00244	Copper transport protein ATOX1 OS=Homo sapiens (Human) OX=9606 GN=ATOX1 PE=1 SV=1	0	63.875	81	5	9	5	68	7.4	7.24	61	5	stress response;transport;other biological processes	cytosol	other molecular function	Pf00403	475	ENSG00000177556	ATOX1	A8KAJ8; D3DQI2; hsa:475; O00244; Q2M1R6; Q56AP3	Copper homeostasis	Detoxification of Reactive Oxygen Species; Ion influx/efflux at host-pathogen interface	3	0	0.834	-0.157328	0.907	-0.140024	0.821255	0.303306	0.651025	0.256843	11.78	27	238.8	199.3	185.1	3.84	9.45	140.3	205	227.7	168	166.8	179	184.1
FALSE	High	Master Protein	O00257	E3 SUMO-protein ligase CBX4 OS=Homo sapiens (Human) OX=9606 GN=CBX4 PE=1 SV=3	0	72.098	22	11	11	11	560	61.3	9.36	52	11	cell organization and biogenesis;protein metabolism;other metabolic processes;other biological processes	nucleus	nucleic acid binding activity;other molecular function	Pf00385, Pf17218	8535	ENSG00000141582	CBX4	B1PJR7; hsa:8535; O00257; Q6TPI8; Q96C04		SUMOylation of DNA damage response and repair proteins; SUMOylation of chromatin organization proteins; SUMOylation of RNA binding proteins; Oxidative Stress Induced Senescence; SUMOylation of transcription cofactors; SUMOylation of DNA methylation proteins; RUNX1 interacts with co-factors whose precise effect on RUNX1 targets is not known; Regulation of PTEN gene transcription	8	0	0.974	-0.104676	0.948	-0.0840907	0.548071	0.60077	0.506004	0.269404	0.52	11.76	1479.5	1445.7	1469	3.37	3.68	1489	1245.6	1410.5	1279.2	1276.9	1298.9	1469
FALSE	High	Master Protein	O00264	Membrane-associated progesterone receptor component 1 OS=Homo sapiens (Human) OX=9606 GN=PGRMC1 PE=1 SV=3	0	123.376	50	12	28	10	195	21.7	4.7	506	12	cell organization and biogenesis;other metabolic processes;developmental processes;other biological processes	plasma membrane;other membranes;mitochondrion;ER/Golgi;other cell component	other molecular function	Pf00173	10857	ENSG00000101856	PGRMC1	B7Z1L3; hsa:10857; O00264; Q9UGJ9		Neutrophil degranulation	1	0	1.031	0.0321377	1.038	0.0689549	0.564152	0.356646	0.289543	0.228967	4.57	3.37	3157.7	3263.5	3314	2.98	2.64	2720	2776.2	2956.2	2851.4	2919.9	2871.5	3392.9
FALSE	High	Master Protein	O00267	Transcription elongation factor SPT5 OS=Homo sapiens (Human) OX=9606 GN=SUPT5H PE=1 SV=1	0	689.451	56	50	84	50	1087	120.9	5.06	1218	50	RNA metabolism OR transcription;other metabolic processes;other biological processes	nucleus	nucleic acid binding activity;other molecular function	Pf00467, Pf03439, Pf11942	6829	ENSG00000196235	SUPT5H	hsa:6829; O00267; O43279; Q59G52; Q99639	Initiation of transcription and translation elongation at the HIV-1 LTR; mRNA processing	Formation of RNA Pol II elongation complex ; Formation of HIV elongation complex in the absence of HIV Tat; Formation of HIV-1 elongation complex containing HIV-1 Tat; Pausing and recovery of Tat-mediated HIV elongation; Tat-mediated HIV elongation arrest and recovery; HIV elongation arrest and recovery; Pausing and recovery of HIV elongation; RNA Polymerase II Pre-transcription Events; TP53 Regu…	20	0	0.996	-0.0225112	0.994	-0.00731384	0.880504	0.125382	0.344982	0.0242544	2.6	0.58	14993	14894.4	14747.1	0.84	0.95	12648.5	12741.6	14319.3	12532.3	13356.9	13205.4	14653.3
FALSE	High	Master Protein	O00268	Transcription initiation factor TFIID subunit 4 OS=Homo sapiens (Human) OX=9606 GN=TAF4 PE=1 SV=2	0	176.361	19	14	17	14	1085	110	9.94	210	14	cell organization and biogenesis;protein metabolism;RNA metabolism OR transcription;other metabolic processes;developmental processes;other biological processes	cytosol;nucleus;other cell component	signal transduction activity or receptor binding;nucleic acid binding activity;other molecular function	Pf05236, Pf07531	6874	ENSG00000130699	TAF4	A6NGD9; hsa:6874; O00268; Q5TBP6; Q99721; Q9BR40; Q9BX42		RNA Polymerase II Pre-transcription Events; HIV Transcription Initiation; RNA Polymerase II HIV Promoter Escape; Regulation of TP53 Activity through Phosphorylation; RNA Polymerase II Promoter Escape; RNA Polymerase II Transcription Pre-Initiation And Promoter Opening; RNA Polymerase II Transcription Initiation	9	0	1.01	0.00583471	1.034	0.0453617	0.545643	0.0331801	0.365551	0.148417	0.77	2.33	3139	3166.5	3246.4	1.57	2.21	2703.8	2655.5	3005.9	2731.6	2822.5	2845	3246.4
FALSE	High	Master Protein	O00273	DNA fragmentation factor subunit alpha OS=Homo sapiens (Human) OX=9606 GN=DFFA PE=1 SV=1	0	166.121	47	13	20	13	331	36.5	4.79	360	13	cell organization and biogenesis;DNA metabolism;other metabolic processes;other biological processes	plasma membrane;other membranes;cytosol;nucleus;other cell component	enzyme regulator activity;other molecular function	Pf02017, Pf09033	1676	ENSG00000160049	DFFA	hsa:1676; O00273; Q5T6G5; Q5T6G6; Q96I97; Q9Y6C6	Apoptosis; Fas ligand pathway and stress induction of heat shock proteins; Acute viral myocarditis	Apoptosis induced DNA fragmentation	4	0	0.998	-0.0154532	0.937	-0.134361	0.988412	0.189082	0.270083	0.773156	1.09	0.73	534	532.9	469.4	3.98	4.13	476.5	453.8	477.6	461.1	476.8	455	467.7
FALSE	High	Master Protein	O00291	Huntingtin-interacting protein 1 OS=Homo sapiens (Human) OX=9606 GN=HIP1 PE=1 SV=5	0	324.536	37	36	47	34	1037	116.1	5.3	543	36	cell organization and biogenesis;transport;signal transduction;other biological processes	plasma membrane;other membranes;cytosol;cytoskeleton;ER/Golgi;nucleus;other cell component	signal transduction activity or receptor binding;cytoskeletal activity;other molecular function	Pf01608, Pf07651, Pf16515	3092	ENSG00000127946	HIP1	B4E3I7; E7ES17; hsa:3092; O00291; O00328; Q2TB58; Q8TDL4; V5LU97	DYRK1A	Clathrin-mediated endocytosis; ALK mutants bind TKIs; Signaling by ALK fusions and activated point mutants	4	0	1.028	0.0253429	1.017	0.0441214	0.419369	0.155615	0.341286	0.156776	1.94	1.12	7755.6	8016.6	7926.5	1.14	1.86	6714	6539.1	7394.1	6745.3	7194.6	7073.2	7926.5
FALSE	High	Master Protein	O00299	Chloride intracellular channel protein 1 OS=Homo sapiens (Human) OX=9606 GN=CLIC1 PE=1 SV=4	0	324.416	79	19	57	18	241	26.9	5.17	1137	19	other metabolic processes;transport;signal transduction;other biological processes	non-structural extracellular;plasma membrane;other membranes;mitochondrion;nucleus;other cell component	transporter activity	Pf13409, Pf13410	1192	ENSG00000206394; ENSG00000213719; ENSG00000223639; ENSG00000226248; ENSG00000226417; ENSG00000226651; ENSG00000230685	CLIC1	hsa:1192; O00299; Q15089; Q502X1	VEGFA-VEGFR2 signaling pathway		1	1	0.989	-0.0685052	0.934	-0.0934823	0.670482	0.397934	0.200444	0.3593	2.69	1.83	10421.4	10303.1	9770.1	4.29	1.61	8891.1	8856.5	10136.3	8745.4	9218.4	8627	9770.1
FALSE	High	Master Protein	O00303	Eukaryotic translation initiation factor 3 subunit F OS=Homo sapiens (Human) OX=9606 GN=EIF3F PE=1 SV=1	0	260.875	62	18	56	18	357	37.5	5.45	516	18	cell organization and biogenesis;protein metabolism;other metabolic processes;other biological processes	cytosol;translational apparatus;other cell component	nucleic acid binding activity;other molecular function	Pf01398, Pf13012	8665	ENSG00000175390	EIF3F	A8K0S2; hsa:8665; O00303; Q6IB45; Q8N978	Translation factors; VEGFA-VEGFR2 signaling pathway; nsp1 from SARS-CoV-2 inhibits translation initiation in the host cell	L13a-mediated translational silencing of Ceruloplasmin expression; Translation initiation complex formation; Formation of a pool of free 40S subunits; Formation of the ternary complex, and subsequently, the 43S complex; Ribosomal scanning and start codon recognition; GTP hydrolysis and joining of the 60S ribosomal subunit	9	0	0.971	-0.0562287	0.946	-0.100435	0.365406	0.455966	0.242183	0.373623	0.83	0.58	8957	8647.2	8332.5	0.61	3.13	7715.4	7627.5	8369.3	7275.9	7795.9	7734	8468.9
FALSE	High	Master Protein	O00308	NEDD4-like E3 ubiquitin-protein ligase WWP2 OS=Homo sapiens (Human) OX=9606 GN=WWP2 PE=1 SV=2	0	112.289	18	14	16	11	870	98.9	7.12	98	14	protein metabolism;other metabolic processes;transport;other biological processes	cytosol;nucleus;other cell component	other molecular function	Pf00397, Pf00632	11060	ENSG00000198373	WWP2	A6NEP1; B2R706; B4DTL5; F5H213; H3BRF3; hsa:11060; I3RSG8; O00308; Q6ZTQ5; Q96CZ2; Q9BWN6		RHOQ GTPase cycle; Regulation of PTEN stability and activity; RHOJ GTPase cycle; NOTCH3 Activation and Transmission of Signal to the Nucleus; RHOU GTPase cycle	5	1	1.001	0.0450278	1.013	0.0322918	0.736966	0.157434	0.615258	0.084277	2.93	4.59	2203.8	2230.6	2231.5	7.05	3.03	1898.3	1846.3	2166.5	1857	2237.3	2004.2	2332
FALSE	High	Master Protein	O00330	Pyruvate dehydrogenase protein X component, mitochondrial OS=Homo sapiens (Human) OX=9606 GN=PDHX PE=1 SV=3	0	113.894	31	13	24	13	501	54.1	8.66	213	13	other metabolic processes	mitochondrion;other cell component	other molecular function	Pf00198, Pf00364, Pf02817	8050	ENSG00000110435	PDHX	B4DW62; D3DR11; E9PB14; E9PBP7; hsa:8050; O00330; O60221; Q96FV8; Q99783	Amino acid metabolism	Glyoxylate metabolism and glycine degradation; Regulation of pyruvate dehydrogenase (PDH) complex; Signaling by Retinoic Acid	5	0	0.957	0.107967	0.93	-0.0737646	0.830665	0.198275	0.235146	0.246923	5.17	0.38	337.8	323.3	321.8	21.58	3.45	290.9	294.1	315.8	272	286.4	412.4	328.8
FALSE	High	Master Protein	O00399	Dynactin subunit 6 OS=Homo sapiens (Human) OX=9606 GN=DCTN6 PE=1 SV=1	0	38.582	38	7	8	7	190	20.7	6.32	43	7	cell cycle OR cell proliferation;cell organization and biogenesis	cytosol;cytoskeleton;other cell component	other molecular function		10671	ENSG00000104671	DCTN6	B2RAC1; hsa:10671; O00399		MHC class II antigen presentation; HSP90 chaperone cycle for steroid hormone receptors (SHR) in the presence of ligand; COPI-mediated anterograde transport; COPI-independent Golgi-to-ER retrograde traffic	4	0	0.997	-0.0406975	0.957	-0.0827036	0.747809	0.226421	0.261237	0.295327	2.08	0.84	2254	2245.3	2137.7	2.15	3.75	1912.6	1915.5	2183	1889.3	2010.7	1943.9	2137.7
FALSE	High	Master Protein	O00400	Acetyl-coenzyme A transporter 1 OS=Homo sapiens (Human) OX=9606 GN=SLC33A1 PE=1 SV=1	0	87.831	23	11	14	11	549	60.9	7.33	131	11	transport;signal transduction	plasma membrane;other membranes;ER/Golgi	transporter activity	Pf13000	9197	ENSG00000169359	SLC33A1	B2R5Q2; D3DNK4; hsa:9197; O00400	Ganglio sphingolipid metabolism	Transport of vitamins, nucleosides, and related molecules; Defective SLC33A1 causes spastic paraplegia 42 (SPG42)	3	0	1.052	0.061806	1.003	-0.0113284	0.485484	0.306309	0.880311	0.0265097	5.04	11.73	1066.7	1096.1	1069.9	2.3	6.79	855.1	915.1	1017	922.3	1013.2	973.7	1074.5
FALSE	High	Master Protein	O00401	Neural Wiskott-Aldrich syndrome protein OS=Homo sapiens (Human) OX=9606 GN=WASL PE=1 SV=2	0	113.666	30	16	19	16	505	54.8	7.93	113	16	cell cycle OR cell proliferation;cell organization and biogenesis;transport;developmental processes;other biological processes	plasma membrane;other membranes;cytosol;cytoskeleton;nucleus;other cell component	enzyme regulator activity;cytoskeletal activity	Pf00568, Pf00786, Pf02205	8976	ENSG00000106299	WASL	A1JUI9; hsa:8976; O00401; Q7Z746	Pathogenic Escherichia coli infection; Factors and pathways affecting insulin-like growth factor (IGF1)-Akt signaling; Chemokine signaling pathway; G13 signaling pathway	Clathrin-mediated endocytosis; Regulation of actin dynamics for phagocytic cup formation; FCGR3A-mediated phagocytosis; CDC42 GTPase cycle; RAC1 GTPase cycle; RHOQ GTPase cycle; RHO GTPases Activate WASPs and WAVEs; RHOJ GTPase cycle; RHOV GTPase cycle; NOSTRIN mediated eNOS trafficking; Nephrin family interactions; EPHB-mediated forward signaling; DCC mediated attractive signaling	17	0	0.971	-0.0401906	0.956	-0.0542552	0.658073	0.326511	0.55271	0.213302	1.33	11.44	1820.4	1781.4	1740.2	1.18	5.25	1568.1	1568.9	1674.9	1474.6	1604.5	1600.6	1740.2
FALSE	High	Master Protein	O00410	Importin-5 OS=Homo sapiens (Human) OX=9606 GN=IPO5 PE=1 SV=4	0	641.241	51	44	101	41	1097	123.6	4.94	1120	44	transport;other biological processes	nucleus;other cell component	enzyme regulator activity;other molecular function	Pf02985, Pf18808, Pf18816, Pf18829	3843	ENSG00000065150	IPO5	B4DZA0; hsa:3843; O00410; O15257; Q5T578; Q86XC7		vRNP Assembly	1	2	0.992	-0.0389576	0.949	-0.0659508	0.679227	0.250715	0.347538	0.241663	2	6.81	17021.3	16695.5	16434.1	1.88	4.23	14916.9	14465.3	16038.5	13889.6	15320.5	15000.5	16434.1
FALSE	High	Master Protein	O00411	DNA-directed RNA polymerase, mitochondrial OS=Homo sapiens (Human) OX=9606 GN=POLRMT PE=1 SV=2	0	411.108	40	41	51	41	1230	138.5	8.98	606	41	RNA metabolism OR transcription;other metabolic processes	mitochondrion;other cell component	nucleic acid binding activity;other molecular function	Pf00940, Pf14700	5442	ENSG00000099821	POLRMT	hsa:5442; O00411; O60370	Mitochondrial gene expression	Mitochondrial transcription initiation; Transcriptional activation of mitochondrial biogenesis	3	0	1.026	0.0231245	1.046	0.0626517	0.405956	0.144079	0.215823	0.228953	1.67	0.54	7224.8	7422.8	7553.8	0.71	1.95	6223.3	6216.3	6876.1	6239.1	6641.3	6747.4	7553.8
FALSE	High	Master Protein	O00418	Eukaryotic elongation factor 2 kinase OS=Homo sapiens (Human) OX=9606 GN=EEF2K PE=1 SV=2	0	101.944	21	14	18	14	725	82.1	5.33	104	14	protein metabolism;other metabolic processes;stress response;other biological processes	cytosol;other cell component	nucleic acid binding activity;kinase activity;other molecular function	Pf02816, Pf08238	29904	ENSG00000103319	EEF2K	hsa:29904; O00418; Q8N588	Translation factors; AMP-activated protein kinase (AMPK) signaling; BDNF-TrkB signaling	mTORC1-mediated signalling	4	0	1.009	-0.0161923	0.968	-0.0268079	0.984804	0.0859277	0.409464	0.0806166	1.46	1.87	5048.8	5065.3	4924.5	1.44	1.82	4283	4290.7	4848.2	4262	4557	4453.1	5007
FALSE	High	Master Protein	O00422	Histone deacetylase complex subunit SAP18 OS=Homo sapiens (Human) OX=9606 GN=SAP18 PE=1 SV=1	0	122.845	61	12	24	12	153	17.6	9.35	144	12	RNA metabolism OR transcription;other metabolic processes;other biological processes	cytosol;nucleus;other cell component	other molecular function	Pf06487	10284	ENSG00000150459	SAP18	B2R494; hsa:10284; O00422; Q2TTR4; Q6IAW9; Q8N606; Q9UF14; X6RAL5	Hedgehog signaling pathway	Potential therapeutics for SARS; HDACs deacetylate histones; NoRC negatively regulates rRNA expression	4	0	1.071	0.0738231	1.1	0.143692	0.33903	0.405594	0.241079	0.543369	0.06	6.59	3528.5	3779.3	3880.5	2.73	2.86	3039.3	2953.8	3438.9	3179.9	3274.7	3472.6	3880.5
FALSE	High	Master Protein	O00423	Echinoderm microtubule-associated protein-like 1 OS=Homo sapiens (Human) OX=9606 GN=EML1 PE=1 SV=3	0	160.187	25	19	24	19	815	89.8	7.06	211	19	cell cycle OR cell proliferation;cell organization and biogenesis;developmental processes	cytosol;cytoskeleton;other cell component	cytoskeletal activity;other molecular function	Pf00400, Pf03451	2009	ENSG00000066629	EML1	hsa:2009; O00423; Q86U15; Q8N536; Q8N5C4; Q8WWL6			0	0	0.996	-0.026972	0.975	-0.0447304	0.940242	0.104392	0.236843	0.142947	7.57	0.47	2809.9	2799.9	2747.4	3.22	4.03	2420.4	2384.3	2824.1	2355.8	2635.8	2495.9	2747.4
FALSE	High	Master Protein	O00425	Insulin-like growth factor 2 mRNA-binding protein 3 OS=Homo sapiens (Human) OX=9606 GN=IGF2BP3 PE=1 SV=2	0	318.682	49	29	59	23	579	63.7	8.87	563	29	protein metabolism;other metabolic processes;transport;developmental processes;other biological processes	cytosol;nucleus;other cell component	nucleic acid binding activity;other molecular function	Pf00013, Pf00076	10643	ENSG00000136231	IGF2BP3	A0A4Z5; hsa:10643; O00425; Q63HM0; Q6MZZ2; Q86VB1		Insulin-like Growth Factor-2 mRNA Binding Proteins (IGF2BPs/IMPs/VICKZs) bind RNA	1	1	0.976	-0.0346215	0.979	-0.0231967	0.715685	0.19338	0.209482	0.0810102	1.07	0.76	7019.2	6906.6	6893.3	2.36	0.55	6019.1	6059.9	6692	5736	6179.5	6410.4	6893.3
FALSE	High	Master Protein	O00429	Dynamin-1-like protein OS=Homo sapiens (Human) OX=9606 GN=DNM1L PE=1 SV=2	0	415.045	56	43	71	43	736	81.8	6.81	855	43	cell organization and biogenesis;transport;signal transduction;other biological processes	plasma membrane;other membranes;cytosol;cytoskeleton;mitochondrion;ER/Golgi;other cytoplasmic organelle;other cell component	enzyme regulator activity;cytoskeletal activity;other molecular function	Pf00350, Pf01031, Pf02212	10059	ENSG00000087470	DNM1L	A8K4X9; B4DGC9; B4DSU8; G8JLD5; hsa:10059; J3KPI2; O00429; O14541; O60709; Q59GN9; Q7L6B3; Q8TBT7; Q9BWM1; Q9Y5J2	Synaptic vesicle pathway; CAMKK2 pathway	Apoptotic execution phase	3	0	0.987	-0.0292071	0.985	-0.029015	0.713517	0.171862	0.44452	0.0992056	1.74	2.49	12334.9	12171	12145.8	2.31	2.65	10624.4	10577.7	11759.9	10240.8	11251.5	10809.1	12145.8
FALSE	High	Master Protein	O00442	RNA 3'-terminal phosphate cyclase OS=Homo sapiens (Human) OX=9606 GN=RTCA PE=1 SV=1	0	140.868	45	11	16	11	366	39.3	7.85	81	11	RNA metabolism OR transcription;other metabolic processes	nucleus	other molecular function	Pf01137, Pf05189	8634	ENSG00000137996	RTCA	hsa:8634; O00442; Q5VVL5; Q5VVL6; Q96E99			0	0	1.011	-0.071458	0.919	-0.110177	0.758039	0.311457	0.359443	0.316079	0.92	11.61	1165.5	1133.7	1082.1	7.62	6.23	966.2	990.5	1122.5	953.9	1060.5	916	1118.5
FALSE	High	Master Protein	O00443	Phosphatidylinositol 4-phosphate 3-kinase C2 domain-containing subunit alpha OS=Homo sapiens (Human) OX=9606 GN=PIK3C2A PE=1 SV=2	0	272.359	21	33	38	32	1686	190.6	8.02	302	33	cell organization and biogenesis;other metabolic processes;transport;signal transduction;other biological processes	plasma membrane;other membranes;cytosol;ER/Golgi;nucleus;other cell component	kinase activity;other molecular function	Pf00168, Pf00454, Pf00613, Pf00787, Pf00792, Pf00794	5286	ENSG00000011405	PIK3C2A	B0LPH2; B4E2G4; hsa:5286; O00443; Q14CQ9	Glioblastoma signaling pathways; Angiopoietin-like protein 8 regulatory pathway; Focal adhesion: PI3K-Akt-mTOR-signaling pathway; Microglia pathogen phagocytosis pathway; Osteoblast differentiation and related diseases; Insulin signaling; Regulation of actin cytoskeleton; DNA damage response (only ATM dependent)	Golgi Associated Vesicle Biogenesis; Clathrin-mediated endocytosis; Synthesis of PIPs at the plasma membrane; Synthesis of PIPs at the Golgi membrane; Synthesis of PIPs at the early endosome membrane; Synthesis of PIPs at the late endosome membrane	14	0	1.02	-0.0010886	0.973	-0.0192682	0.825951	0.0064681	0.380423	0.0628757	2.37	0.84	3609.9	3682.2	3571.1	0.69	1.44	3218.1	3067.8	3392.3	3063.4	3294.5	3313	3616.1
FALSE	High	Master Protein	O00458	Interferon-related developmental regulator 1 OS=Homo sapiens (Human) OX=9606 GN=IFRD1 PE=1 SV=4	0	23.386	10	4	4	4	451	50.2	7.18	62	4	other biological processes	nucleus		Pf04836, Pf05004	3475	ENSG00000006652	IFRD1	B7Z5G1; hsa:3475; O00458; O75234; Q5U013; Q9BVE4	Hypertrophy model		1	0	1.116	0.144504	1.227	0.313374	0.376382	0.65174	0.267305	0.768143	5.36	17.16	659.8	748.3	809.6	5.87	9.64	546.7	569.8	629.1	574.3	669.6	685.6	882.9
FALSE	High	Master Protein	O00459	Phosphatidylinositol 3-kinase regulatory subunit beta OS=Homo sapiens (Human) OX=9606 GN=PIK3R2 PE=1 SV=2	0	29.104	8	5	7	3	728	81.5	6.43	65	5	other metabolic processes;stress response;transport;developmental processes;signal transduction;other biological processes	other membranes;cytosol;nucleus	signal transduction activity or receptor binding;enzyme regulator activity;other molecular function	Pf00017, Pf00620, Pf16454	5296	ENSG00000105647	PIK3R2	hsa:5296; O00459; Q5EAT5; Q9UPH9	IL-5 signaling pathway; Androgen receptor signaling pathway; AMP-activated protein kinase (AMPK) signaling; MicroRNAs in cardiomyocyte hypertrophy; Integrin-mediated cell adhesion; IL-1 signaling pathway; RANKL/RANK signaling pathway; Thyroid stimulating hormone (TSH) signaling pathway; Leptin signaling pathway; Prolactin signaling pathway; IL-7 signaling pathway; Alzheimer's disease and miRNA ef…	Downstream TCR signaling; CDC42 GTPase cycle; RAC1 GTPase cycle; RHOJ GTPase cycle; Nephrin family interactions; Role of phospholipids in phagocytosis; Role of LAT2/NTAL/LAB on calcium mobilization; RND2 GTPase cycle; RHOA GTPase cycle; G alpha (q) signalling events; RAC2 GTPase cycle; RAC3 GTPase cycle; RHOB GTPase cycle; RHOD GTPase cycle; RHOF GTPase cycle; Extra-nuclear estrogen signaling; RH…	110	0	1.01	-0.10494	0.925	-0.115445	0.733954	0.468544	0.205132	0.498939	0.87	2.16	138.6	132.7	124.7	7.77	6.06	112.6	125.9	132.1	111.7	107.2	125.7	122.7
FALSE	High	Master Protein	O00461	Golgi integral membrane protein 4 OS=Homo sapiens (Human) OX=9606 GN=GOLIM4 PE=1 SV=1	0	186.729	32	21	34	21	696	81.8	4.77	251	21		other membranes;ER/Golgi;other cytoplasmic organelle;other cell component			27333	ENSG00000173905	GOLIM4	hsa:27333; O00461		Intra-Golgi traffic	1	0	0.967	-0.00811855	0.983	-0.0194753	0.953217	0.0472109	0.41009	0.0614454	0.26	2.98	3948.7	3846.2	3882.5	5.72	1.46	3335.2	3378.5	3764.7	3551.9	3441.3	3426.4	3882.5
FALSE	High	Master Protein	O00468	Agrin OS=Homo sapiens (Human) OX=9606 GN=AGRN PE=1 SV=6	0	576.443	37	56	72	56	2068	217.2	6.39	1094	56	cell-cell signaling;cell organization and biogenesis;developmental processes;signal transduction;other biological processes	non-structural extracellular;extracellular matrix;plasma membrane;other membranes;ER/Golgi;other cytoplasmic organelle;other cell component	cytoskeletal activity;other molecular function	Pf00008, Pf00050, Pf00053, Pf00054, Pf01390, Pf03146, Pf07648	375790	ENSG00000188157	AGRN	hsa:375790; O00468; Q5SVA1; Q5SVA2; Q60FE1; Q7KYS8; Q8N4J5; Q96IC1; Q9BTD4	Primary focal segmental glomerulosclerosis (FSGS); Splicing factor NOVA regulated synaptic proteins; GDNF signaling	Integrin cell surface interactions; ECM proteoglycans; NCAM1 interactions; A tetrasaccharide linker sequence is required for GAG synthesis; HS-GAG biosynthesis; HS-GAG degradation; Non-integrin membrane-ECM interactions; Defective B4GALT7 causes EDS, progeroid type; Defective B3GAT3 causes JDSSDHD; Defective EXT2 causes exostoses 2; Defective EXT1 causes exostoses 1, TRPS2 and CHDS; Defective B3G…	17	0	1.051	0.0599592	1.056	0.111778	0.365406	0.350147	0.332973	0.428666	1.23	4.8	8363.6	8861.2	8832.9	0.97	5.44	7204.2	7030.9	8043	7331.9	7928.3	7963.3	8832.9
FALSE	High	Master Protein	O00469	Procollagen-lysine,2-oxoglutarate 5-dioxygenase 2 OS=Homo sapiens (Human) OX=9606 GN=PLOD2 PE=1 SV=2	0	340.337	41	28	62	28	737	84.6	6.71	703	28	protein metabolism;other metabolic processes;stress response	other membranes;ER/Golgi	other molecular function	Pf03171	5352	ENSG00000152952	PLOD2	B3KWS3; hsa:5352; O00469; Q59ED2; Q8N170	Clear cell renal cell carcinoma pathways; Type I collagen synthesis in the context of osteogenesis imperfecta	Collagen biosynthesis and modifying enzymes	3	0	1.008	-0.000485043	1.029	0.0494589	0.554718	0.00248032	0.320763	0.175378	1.06	3.25	8154	8206.4	8374.2	1.16	2.48	7011.1	6931.5	7773.9	6905	7305.1	7499.1	8374.2
FALSE	High	Master Protein	O00471	Exocyst complex component 5 OS=Homo sapiens (Human) OX=9606 GN=EXOC5 PE=1 SV=1	0	199.568	34	24	33	23	708	81.8	6.71	192	24	cell cycle OR cell proliferation;cell organization and biogenesis;transport;other biological processes	cytosol;other cell component	other molecular function	Pf07393	10640	ENSG00000070367	EXOC5	B2R6C5; hsa:10640; O00471; Q8IW24	Ciliary landscape	Translocation of SLC2A4 (GLUT4) to the plasma membrane; Insulin processing; VxPx cargo-targeting to cilium	4	0	0.956	-0.0689729	0.968	-0.0788873	0.640004	0.478374	0.353515	0.298857	6.1	1.54	3704	3768	3623.6	4.08	1.08	3534.1	3147.8	3503.7	3170.5	3382.3	3157.3	3627
FALSE	High	Master Protein	O00479	High mobility group nucleosome-binding domain-containing protein 4 OS=Homo sapiens (Human) OX=9606 GN=HMGN4 PE=1 SV=3	0	39.874	36	6	12	4	90	9.5	10.48	47	6	cell organization and biogenesis	nucleus;other cell component	nucleic acid binding activity;other molecular function	Pf01101	10473	ENSG00000182952	HMGN4	B2R4I6; hsa:10473; O00479; Q53XL9			0	0	0.998	-0.000652016	1.056	0.100499	0.910049	0.00159291	0.455723	0.439047	5.63	10.03	3476.4	3342.4	3853.2	9.44	11.63	2863.7	2954.4	3477.2	2791.7	2990.5	3508.9	3274.8
FALSE	High	Master Protein	O00483	Cytochrome c oxidase subunit NDUFA4 OS=Homo sapiens (Human) OX=9606 GN=NDUFA4 PE=1 SV=1	0	42	56	5	11	5	81	9.4	9.38	68	5	other metabolic processes;transport;other biological processes	other membranes;mitochondrion	transporter activity;other molecular function	Pf06522	4697	ENSG00000189043	NDUFA4	A4D109; hsa:4697; O00483; Q6FHN5	Electron transport chain: OXPHOS system in mitochondria; Nonalcoholic fatty liver disease; Mitochondrial complex IV assembly; Oxidative phosphorylation	Respiratory electron transport; TP53 Regulates Metabolic Genes; Cytoprotection by HMOX1	7	0	0.989	0.0222618	1.1	0.127083	0.800482	0.0818338	0.22773	0.435581	1.28	2.17	5643.6	5613.9	6230.7	7.24	3.26	4888.8	4746.4	5380.5	4723.6	4900.3	5625.3	6240.3
FALSE	High	Master Protein	O00487	26S proteasome non-ATPase regulatory subunit 14 OS=Homo sapiens (Human) OX=9606 GN=PSMD14 PE=1 SV=1	0	159.044	48	15	27	15	310	34.6	6.52	231	15	protein metabolism;DNA metabolism;other metabolic processes;stress response;other biological processes	non-structural extracellular;cytosol;nucleus;other cell component	enzyme regulator activity;other molecular function	Pf01398, Pf13012	10213	ENSG00000115233	PSMD14	B3KNW2; hsa:10213; O00176; O00487	Alzheimer's disease and miRNA effects; Parkin-ubiquitin proteasomal system pathway; Alzheimer's disease	Antigen processing: Ubiquitination & Proteasome degradation; FCERI mediated NF-kB activation; Downstream TCR signaling; Activation of NF-kappaB in B cells; Oxygen-dependent proline hydroxylation of Hypoxia-inducible Factor Alpha; ER-Phagosome pathway; Cross-presentation of soluble exogenous antigens (endosomes); SCF-beta-TrCP mediated degradation of Emi1; APC/C:Cdc20 mediated degradation of Secur…	63	0	0.967	-0.0608059	0.971	-0.0580427	0.33903	0.55284	0.42954	0.208496	0.08	4.41	4509	4359	4377.5	1.71	3.77	3883.9	3895.3	4190.3	3667.7	3962.5	3845.3	4377.5
FALSE	High	Master Protein	O00488	Zinc finger protein 593 OS=Homo sapiens (Human) OX=9606 GN=ZNF593 PE=1 SV=2	0	51.798	38	5	9	5	134	15.2	9.82	114	5	other biological processes	nucleus	nucleic acid binding activity;other molecular function	Pf12171	51042	ENSG00000142684	ZNF593	B2R4S0; hsa:51042; O00488; Q5T2H7			0	0	0.938	-0.109498	0.924	-0.0819355	0.539226	1.90864	0.280013	0.398944	8.82	1.92	3751.3	3478.6	3465.5	1.76	1.3	3231.3	3285.9	3326.9	2959.4	3039.7	3125.5	3465.5
FALSE	High	Master Protein	O00499	Myc box-dependent-interacting protein 1 OS=Homo sapiens (Human) OX=9606 GN=BIN1 PE=1 SV=1	0	100.1	23	12	18	12	593	64.7	5.06	163	12	cell organization and biogenesis;transport;other biological processes	plasma membrane;other membranes;cytosol;cytoskeleton;ER/Golgi;nucleus;other cytoplasmic organelle;other cell component	enzyme regulator activity;cytoskeletal activity;other molecular function	Pf03114, Pf14604	274	ENSG00000136717	BIN1	hsa:274; O00297; O00499; O00545; O43867; O60552; O60553; O60554; O60555; O75514; O75515; O75516; O75517; O75518; Q659B7; Q92944; Q99688	VEGFA-VEGFR2 signaling pathway; IL-18 signaling pathway	Clathrin-mediated endocytosis	3	0	0.983	-0.0527195	0.932	-0.117034	0.575471	0.390291	0.206237	0.595602	2.41	0.14	3763	3682.5	3496.6	2.99	2.08	3255.3	3184.2	3587.6	3176.9	3294.8	3195.6	3378.3
FALSE	High	Master Protein	O00505	Importin subunit alpha-4 OS=Homo sapiens (Human) OX=9606 GN=KPNA3 PE=1 SV=2	0	126.609	25	14	22	8	521	57.8	4.94	343	14	cell organization and biogenesis;transport;other biological processes	cytosol;nucleus;other cell component	other molecular function	Pf00514, Pf01749, Pf16186	3839	ENSG00000102753	KPNA3	hsa:3839; O00191; O00505; O43195; Q5JVM9; Q8IYQ9; Q96AA7		ISG15 antiviral mechanism; NS1 Mediated Effects on Host Pathways	2	0	0.994	-0.00408976	0.939	-0.0886984	0.904947	0.0175505	0.243079	0.257624	4.06	3.88	832	826.7	781.5	3.01	5.48	716.6	679.9	793.7	695.6	764.9	723.5	802
FALSE	High	Master Protein	O00507	Probable ubiquitin carboxyl-terminal hydrolase FAF-Y OS=Homo sapiens (Human) OX=9606 GN=USP9Y PE=2 SV=2	0	343.419	14	36	51	3	2555	290.9	5.86	486	36	protein metabolism;other metabolic processes;signal transduction;other biological processes	cytosol;nucleus;other cell component	other molecular function	Pf00443, Pf12030	8287	ENSG00000114374	USP9Y	hsa:8287; O00507; O14601			0	0	0.956	-0.0888419	0.897	-0.141368	0.399636	0.568467	0.200444	0.650701	2.04	0.93	579	549	521.1	1.76	1.91	503.8	488	552	456.1	491.2	504.3	521.1
FALSE	High	Master Protein	O00522	Krev interaction trapped protein 1 OS=Homo sapiens (Human) OX=9606 GN=KRIT1 PE=1 SV=2	0	33.113	7	5	5	5	736	84.3	8.41	66	5	cell organization and biogenesis;developmental processes;signal transduction;other biological processes	plasma membrane;other membranes;cytoskeleton;other cell component	enzyme regulator activity;cytoskeletal activity;other molecular function	Pf00023, Pf00373, Pf16705	889	ENSG00000001631	KRIT1	A6NNU0; hsa:889; O00522; O43894; Q506L6; Q6U276; Q75N19; Q9H180; Q9H264; Q9HAX5			0	0	0.936	-0.0874533	0.997	-0.0439276	0.546809	0.503165	0.522435	0.194944	2.87	0.39	358.9	338.4	344.9	2.63	4	311.5	293.3	342.2	284.7	310.7	295.9	330.2
FALSE	High	Master Protein	O00541	Pescadillo homolog OS=Homo sapiens (Human) OX=9606 GN=PES1 PE=1 SV=1	0	240.448	44	27	41	26	588	68	7.33	332	27	cell cycle OR cell proliferation;RNA metabolism OR transcription;other metabolic processes;other biological processes	cytosol;nucleus;other cell component	other molecular function	Pf06732, Pf16589	23481	ENSG00000100029	PES1	hsa:23481; O00541; Q6IC29		Major pathway of rRNA processing in the nucleolus and cytosol	1	0	1.024	0.0224754	1.072	0.105071	0.376382	0.156599	0.207931	0.410106	0.47	2.7	3591.3	3692.5	3850.1	0.92	2.69	3093.4	3074.6	3404.8	3134.1	3303.7	3285.3	3850.1
FALSE	High	Master Protein	O00559	Receptor-binding cancer antigen expressed on SiSo cells OS=Homo sapiens (Human) OX=9606 GN=EBAG9 PE=1 SV=1	0	31.993	23	4	4	4	213	24.4	6.29	93	4	other biological processes	other membranes;ER/Golgi;other cell component	enzyme regulator activity		9166	ENSG00000147654	EBAG9	A8K3N6; hsa:9166; O00559; Q5Y8C7; Q6IB20; Q9BS76		Estrogen-dependent gene expression	1	0	1	-0.0216026	1.035	0.0227029	0.784624	0.218058	0.824152	0.0885105	0.53	2.65	637.1	639.5	640.5	4.42	1.7	581.6	541.4	579.3	558.7	572.2	546.1	640.5
FALSE	High	Master Protein	O00560	Syntenin-1 OS=Homo sapiens (Human) OX=9606 GN=SDCBP PE=1 SV=1	0	169.473	53	13	29	13	298	32.4	7.53	404	13	cell-cell signaling;cell organization and biogenesis;transport;developmental processes;signal transduction;other biological processes	non-structural extracellular;plasma membrane;other membranes;cytosol;cytoskeleton;ER/Golgi;nucleus;other cytoplasmic organelle;other cell component	signal transduction activity or receptor binding;other molecular function	Pf00595, Pf02163	6386	ENSG00000137575	SDCBP	B2R5Q7; B4DUH3; B7ZLN2; hsa:6386; O00173; O00560; O43391; Q14CP2	Ectoderm differentiation; Ectoderm differentiation; VEGFA-VEGFR2 signaling pathway	Neutrophil degranulation; Ephrin signaling; Neurofascin interactions; Regulation of necroptotic cell death	8	0	1.024	0.0230061	1.014	0.0541594	0.651442	0.104288	0.416661	0.183357	5.21	0.88	1659.5	1699.1	1693.7	1.42	1.02	1429.5	1342.4	1601.5	1429.6	1523.2	1490.9	1683.3
FALSE	High	Master Protein	O00562	Membrane-associated phosphatidylinositol transfer protein 1 OS=Homo sapiens (Human) OX=9606 GN=PITPNM1 PE=1 SV=4	0	59.188	8	7	8	6	1244	134.8	5.95	52	7	cell organization and biogenesis;other metabolic processes;transport;developmental processes;signal transduction	plasma membrane;other membranes;cytosol;ER/Golgi;other cell component	signal transduction activity or receptor binding;transporter activity;other molecular function	Pf02121, Pf02862	9600	ENSG00000110697	PITPNM1	A6NME4; hsa:9600; O00562; Q6T7X3; Q8TBN3; Q9BZ73		Synthesis of PI	1	0	1.124	0.146675	0.977	-0.00295786	0.559402	0.633293	0.748601	0.00485355	17.27	2.85	71.8	81.7	68.8	1.99	9.58	70.9	56	68.4	68.7	75	72.5	80.4
FALSE	High	Master Protein	O00566	U3 small nucleolar ribonucleoprotein protein MPP10 OS=Homo sapiens (Human) OX=9606 GN=MPHOSPH10 PE=1 SV=2	0	211.14	37	26	35	25	681	78.8	4.86	290	26	RNA metabolism OR transcription;other metabolic processes	nucleus;other cell component		Pf04006	10199	ENSG00000124383	MPHOSPH10	A0AVJ8; hsa:10199; O00566		Major pathway of rRNA processing in the nucleolus and cytosol; rRNA modification in the nucleus and cytosol	2	0	1.031	0.0326396	1.067	0.115509	0.376382	0.2124	0.215206	0.491905	0.98	0.65	4301.7	4435.8	4588.2	1.99	1.67	3711.9	3606.5	4101.1	3805.9	3889.4	3985.5	4576
FALSE	High	Master Protein	O00567	Nucleolar protein 56 OS=Homo sapiens (Human) OX=9606 GN=NOP56 PE=1 SV=4	0	400.129	58	31	67	31	594	66	9.19	911	31	RNA metabolism OR transcription;other metabolic processes	nucleus;other cell component	nucleic acid binding activity;other molecular function	Pf01798, Pf08156	10528	ENSG00000101361	NOP56	hsa:10528; O00567; Q2M3T6; Q9NQ05		Major pathway of rRNA processing in the nucleolus and cytosol; rRNA modification in the nucleus and cytosol; Association of TriC/CCT with target proteins during biosynthesis	3	0	1.019	0.0219059	1.057	0.107957	0.48979	0.116595	0.226592	0.476693	1.34	0.34	8953.5	9127.2	9493.5	2.24	2.91	7712.4	7608	8562.2	7679.7	8091.2	8477.1	9442.9
FALSE	High	Master Protein	O00571	ATP-dependent RNA helicase DDX3X OS=Homo sapiens (Human) OX=9606 GN=DDX3X PE=1 SV=3	0	614.884	65	44	124	15	662	73.2	7.18	1778	44	cell-cell signaling;cell organization and biogenesis;protein metabolism;RNA metabolism OR transcription;other metabolic processes;stress response;signal transduction;other biological processes	non-structural extracellular;plasma membrane;other membranes;cytosol;cytoskeleton;nucleus;other cell component	enzyme regulator activity;cytoskeletal activity;translation activity;nucleic acid binding activity;other molecular function	Pf00270, Pf00271	1654	ENSG00000215301	DDX3X	A8K538; B4E3E8; hsa:1654; O00571; O15536	Novel intracellular components of RIG-I-like receptor (RLR) pathway; Hepatitis B infection	Neutrophil degranulation	3	18	0.959	-0.0668286	0.966	-0.0551439	0.491746	0.40081	0.219179	0.249573	2.78	0.72	22283.5	21673.7	21574	2.7	1.95	19194.5	19214.6	21199.1	17642.1	19391.8	19876.1	21011.6
FALSE	High	Master Protein	O00584	Ribonuclease T2 OS=Homo sapiens (Human) OX=9606 GN=RNASET2 PE=1 SV=2	0	32.466	15	4	7	4	256	29.5	7.08	29	4	RNA metabolism OR transcription;other metabolic processes;stress response	non-structural extracellular;mitochondrion;ER/Golgi;other cytoplasmic organelle	nucleic acid binding activity;other molecular function	Pf00445	8635	ENSG00000026297	RNASET2	B2RDA7; E1P5C3; hsa:8635; O00584; Q5T8Q0; Q8TCU2; Q9BZ46; Q9BZ47		Neutrophil degranulation	1	0	0.986	-0.026514	0.998	-0.0274344	0.675541	0.260383	0.563413	0.0813441	0.82	1.09	731.1	717.2	688	3.3	3.54	629.8	634.3	652.4	603.5	658.7	619.4	729.8
FALSE	High	Master Protein	O00592	Podocalyxin OS=Homo sapiens (Human) OX=9606 GN=PODXL PE=1 SV=2	0	84.689	17	7	16	7	558	58.6	5.49	164	7	cell adhesion;developmental processes;other biological processes	non-structural extracellular;plasma membrane;other membranes;cytoskeleton;nucleus;other cell component		Pf06365	5420	ENSG00000128567	PODXL	A6NHX8; hsa:5420; O00592; Q52LZ7; Q53ER6	Primary focal segmental glomerulosclerosis (FSGS); Ectoderm differentiation; Hepatitis C and hepatocellular carcinoma; Nephrotic syndrome; Malignant pleural mesothelioma		5	0	0.976	-0.0152356	0.976	-0.0426383	0.989391	0.105321	0.484011	0.15005	0.71	4.87	3692	3661.7	3568.4	1.82	2.79	3180.2	3187.8	3370.3	3018.1	3276.2	3341.7	3604.4
FALSE	High	Master Protein	O00622	CCN family member 1 OS=Homo sapiens (Human) OX=9606 GN=CCN1 PE=1 SV=1	0	22.718	12	5	5	5	381	42	8.21	21	5	cell adhesion;cell organization and biogenesis;other metabolic processes;stress response;developmental processes;signal transduction;other biological processes	non-structural extracellular;extracellular matrix;ER/Golgi	signal transduction activity or receptor binding;other molecular function	Pf00007, Pf00093, Pf00219, Pf19035	3491	ENSG00000142871	CCN1	hsa:3491; O00622; O14934; O43775; Q9BZL7	Oncostatin M signaling pathway; VEGFA-VEGFR2 signaling pathway; Hypertrophy model	Regulation of Insulin-like Growth Factor (IGF) transport and uptake by Insulin-like Growth Factor Binding Proteins (IGFBPs); Post-translational protein phosphorylation	5	0	1.041	0.104282	1.162	0.236646	0.610553	0.757318	0.205132	0.99831	5.34	3.09	1278.5	1354.8	1505.9	7.24	1.7	1060.7	1147.6	1218.9	1276.5	1212.1	1195.5	1505.9
FALSE	High	Master Protein	O00625	Pirin OS=Homo sapiens (Human) OX=9606 GN=PIR PE=1 SV=1	0	111.276	38	9	23	9	290	32.1	6.92	257	9	RNA metabolism OR transcription;other metabolic processes;developmental processes;other biological processes	cytosol;nucleus;other cell component	other molecular function	Pf02678, Pf05726	8544	ENSG00000087842	PIR	hsa:8544; O00625; Q5U0G0; Q6FHD2		Digestion	1	0	0.999	-0.0724684	0.951	-0.0773867	0.738781	0.375221	0.224506	0.254435	2.75	1.68	3537.5	3486.8	3401.1	6.1	3.83	3047.2	2965.8	3472.5	3030.1	3119.7	2871	3401.1
FALSE	High	Master Protein	O00629	Importin subunit alpha-3 OS=Homo sapiens (Human) OX=9606 GN=KPNA4 PE=1 SV=1	0	201.634	43	19	30	13	521	57.9	4.96	687	19	transport	other membranes;cytosol;nucleus;other cell component	other molecular function	Pf00514, Pf01749, Pf16186	3840	ENSG00000186432	KPNA4	A8K4S6; D3DNM2; hsa:3840; O00190; O00629	Leptin signaling pathway	ISG15 antiviral mechanism; NS1 Mediated Effects on Host Pathways	3	3	0.973	-0.0511592	0.937	-0.0673765	0.575122	0.467273	0.269488	0.26551	3.74	1.55	6365.4	6194.4	6072.9	0.18	1.77	5606.2	5409.5	5881.8	5197.9	5542.3	5568.6	6098.2
FALSE	High	Master Protein	O00635	E3 ubiquitin-protein ligase TRIM38 OS=Homo sapiens (Human) OX=9606 GN=TRIM38 PE=1 SV=1	0	29.591	10	4	4	4	465	53.4	7.02	53	4	protein metabolism;other metabolic processes;stress response;other biological processes	cytosol;nucleus;other cell component	other molecular function	Pf00622, Pf00643, Pf13765, Pf15227	10475	ENSG00000112343	TRIM38	B2R862; hsa:10475; O00635		Interferon gamma signaling	1	0	0.93	-0.0790644	0.922	-0.101022	0.612435	0.496802	0.200444	0.29359	1.89	1.33	316.7	314	289.3	7.14	5.68	294.7	269.2	289.3	264.2	290	253.5	315.3
FALSE	High	Master Protein	O00743	Serine/threonine-protein phosphatase 6 catalytic subunit OS=Homo sapiens (Human) OX=9606 GN=PPP6C PE=1 SV=1	0	137.394	53	14	21	14	305	35.1	5.69	206	14	cell cycle OR cell proliferation;cell organization and biogenesis;protein metabolism;other metabolic processes;stress response;transport	cytosol;mitochondrion;nucleus	other molecular function	Pf00149	5537	ENSG00000119414	PPP6C	B2R5V6; B7Z2W9; B7Z5K9; hsa:5537; O00743; Q5U0A2; Q9UIC9		Telomere Extension By Telomerase; COPII-mediated vesicle transport	2	0	0.966	-0.0534693	0.95	-0.106252	0.483563	0.436349	0.303581	0.394114	0.89	1.78	4497.9	4363.7	4212.4	1.29	4.18	3874.4	3898.3	4177.7	3632.3	3962.7	3920.6	4272
FALSE	High	Master Protein	O00746	Nucleoside diphosphate kinase, mitochondrial OS=Homo sapiens (Human) OX=9606 GN=NME4 PE=1 SV=1	0	83.481	52	8	11	8	187	20.6	10.29	188	8	other metabolic processes;transport	other membranes;mitochondrion	kinase activity;other molecular function	Pf00334	4833	ENSG00000103202	NME4	A2IDD0; hsa:4833; O00746; Q5U0M9	Pyrimidine metabolism	Interconversion of nucleotide di- and triphosphates	2	0	1.121	0.13521	0.977	0.00167983	0.361877	1.04718	0.866339	0.00371462	1.71	2.72	682.7	742.9	655.5	2.57	5.29	588.1	563.3	651.1	651.3	664.7	663.6	712.9
FALSE	High	Master Protein	O00754	Lysosomal alpha-mannosidase OS=Homo sapiens (Human) OX=9606 GN=MAN2B1 PE=1 SV=3	0	146.602	20	17	18	17	1011	113.7	7.28	166	17	protein metabolism;other metabolic processes	non-structural extracellular;nucleus;other cytoplasmic organelle;other cell component	other molecular function	Pf01074, Pf07748, Pf09261, Pf17677	4125	ENSG00000104774	MAN2B1	G5E928; hsa:4125; O00754; O15330; Q16680; Q93094; Q9BW13		Neutrophil degranulation; Lysosomal oligosaccharide catabolism	2	0	1.036	0.0502146	1.069	0.0963701	0.414461	0.304613	0.192753	0.397353	0.78	0.14	2383.7	2490.2	2548.1	2.03	0.19	2046	2053.7	2272.6	2070.3	2228	2299.7	2541.4
FALSE	High	Master Protein	O00762	Ubiquitin-conjugating enzyme E2 C OS=Homo sapiens (Human) OX=9606 GN=UBE2C PE=1 SV=1	0	93.36	51	9	13	9	179	19.6	7.37	153	9	cell cycle OR cell proliferation;cell organization and biogenesis;protein metabolism;other metabolic processes;other biological processes	plasma membrane;other membranes;cytosol;nucleus;other cell component	other molecular function	Pf00179	11065	ENSG00000175063	UBE2C	A6NP33; E1P5N7; G3XAB7; hsa:11065; O00762	Gastric cancer network 1; Gastric cancer network 2	Synthesis of active ubiquitin: roles of E1 and E2 enzymes; Antigen processing: Ubiquitination & Proteasome degradation; APC/C:Cdc20 mediated degradation of Securin; APC/C:Cdh1 mediated degradation of Cdc20 and other APC/C:Cdh1 targeted proteins in late mitosis/early G1; Cdc20:Phospho-APC/C mediated degradation of Cyclin A; Separation of Sister Chromatids; CDK-mediated phosphorylation and removal …	21	0	0.89	-0.156787	0.936	-0.133839	0.449732	1.41156	0.291409	0.469078	4.86	1.91	1639.9	1497.9	1509.7	6.82	5.27	1412.5	1430.4	1537.6	1340.6	1340.2	1248.6	1555
FALSE	High	Master Protein	O00764	Pyridoxal kinase OS=Homo sapiens (Human) OX=9606 GN=PDXK PE=1 SV=1	0	161.2	38	16	35	16	312	35.1	6.13	349	16	other metabolic processes	non-structural extracellular;nucleus;other cell component	kinase activity;other molecular function	Pf08543	8566	ENSG00000160209	PDXK	hsa:8566; O00764; Q7Z2Y0; Q9BS02		Neutrophil degranulation; Vitamins B6 activation to pyridoxal phosphate	2	0	0.953	-0.0975909	0.917	-0.106457	0.365406	0.827018	0.205132	0.485528	0.37	0.43	4922.7	4700.8	4535	2.21	1.24	4273.6	4183.5	4659.1	3976.5	4205.9	4075.9	4535
FALSE	High	Master Protein	O00767	Acyl-CoA desaturase OS=Homo sapiens (Human) OX=9606 GN=SCD PE=1 SV=2	0	150.469	34	15	24	14	359	41.5	9	219	15	other metabolic processes;other biological processes	other membranes;ER/Golgi;nucleus	other molecular function		6319	ENSG00000099194	SCD	B2R5U0; D3DR68; hsa:6319; O00767; Q16150; Q53GR9; Q5W037; Q5W038; Q6GSS4; Q96KF6; Q9BS07; Q9Y695	Sterol regulatory element-binding proteins (SREBP) signaling; SREBF and miR33 in cholesterol and lipid homeostasis; Adipogenesis; Liver X receptor pathway; Nuclear receptors meta-pathway; Fatty acid biosynthesis; Angiopoietin-like protein 8 regulatory pathway; PPAR signaling pathway; Cholesterol metabolism with Bloch and Kandutsch-Russell pathways	Activation of gene expression by SREBF (SREBP); Fatty acyl-CoA biosynthesis; NR1H2 & NR1H3 regulate gene expression linked to lipogenesis	12	0	1.044	0.0873863	1.1	0.140781	0.486115	0.397112	0.205132	0.407529	0.33	3.14	3385.8	3533.3	3644.6	0.12	3.96	2916.5	2607.6	3240.6	2973	3159.1	3179.9	3725.4
FALSE	High	Master Protein	O14495	Phospholipid phosphatase 3 OS=Homo sapiens (Human) OX=9606 GN=PLPP3 PE=1 SV=1	0	50.075	20	5	6	5	311	35.1	9.14	64	5	cell adhesion;cell-cell signaling;other metabolic processes;transport;signal transduction;other biological processes	plasma membrane;other membranes;ER/Golgi;other cell component	signal transduction activity or receptor binding;other molecular function	Pf01569	8613	ENSG00000162407	PLPP3	B2R651; D3DQ52; hsa:8613; O14495; Q5U0F7; Q96GW0; Q99782	Triacylglyceride synthesis; Sphingolipid metabolism overview; Sphingolipid metabolism: integrated pathway	Sphingolipid de novo biosynthesis	4	0	1.044	0.0280494	1.037	0.0521073	0.497092	0.194456	0.230814	0.217619	0.67	1.39	2142.7	2233.6	2208.7	1.91	1.78	1845.6	1832.9	2031.4	1881.3	1933.9	2006.8	2178.7
FALSE	High	Master Protein	O14497	AT-rich interactive domain-containing protein 1A OS=Homo sapiens (Human) OX=9606 GN=ARID1A PE=1 SV=3	0	589.939	30	53	69	50	2285	241.9	6.7	956	53	cell organization and biogenesis;developmental processes;signal transduction;other biological processes	nucleus;other cell component	nucleic acid binding activity;other molecular function	Pf01388, Pf12031	8289	ENSG00000117713	ARID1A	D3DPL1; hsa:8289; O14497; Q53FK9; Q5T0W1; Q5T0W2; Q5T0W3; Q8NFD6; Q96T89; Q9BY33; Q9HBJ5; Q9UPZ1	Pathways affected in adenoid cystic carcinoma; Tumor suppressor activity of SMARCB1; Thermogenesis	RUNX1 interacts with co-factors whose precise effect on RUNX1 targets is not known; RMTs methylate histone arginines	5	1	0.982	-0.0405113	0.985	-0.00880296	0.378766	0.260863	0.621481	0.0322183	0.65	1.8	14242.5	14051.3	14034.1	0.51	2.66	12246.4	12214.4	13578.6	11746.1	12571.9	12668.1	13841.2
FALSE	High	Master Protein	O14524	Nuclear envelope integral membrane protein 1 OS=Homo sapiens (Human) OX=9606 GN=NEMP1 PE=1 SV=2	0	38.543	14	7	8	6	444	50.6	6.93	96	7	cell organization and biogenesis	other membranes;nucleus		Pf10225	23306	ENSG00000166881	NEMP1	hsa:23306; O14524; Q17R72; Q68DH0; Q6IQ25			0	0	1.145	0.0651004	1.162	0.118317	0.809414	0.231928	0.560794	0.385971	5.56	3.85	141.6	155.2	161.6	7.03	3.53	116.7	142.6	135	130.5	130.9	151.1	161.6
FALSE	High	Master Protein	O14530	Thioredoxin domain-containing protein 9 OS=Homo sapiens (Human) OX=9606 GN=TXNDC9 PE=1 SV=2	0	90.443	52	10	14	9	226	26.5	5.88	235	10	cell organization and biogenesis;other biological processes	cytosol;cytoskeleton;nucleus;other cell component		Pf00085	10190	ENSG00000115514	TXNDC9	B2R9G8; D3DVI4; hsa:10190; O14530; Q53HG4; Q53RV8; Q6NSF5; Q8TB70; Q9BRU6			0	0	0.966	-0.0553911	0.928	-0.123315	0.685576	0.632759	0.262108	0.537021	5.81	3.69	839.7	815.3	759.9	0.41	1.75	723.3	745.7	761.1	682.2	729.4	734.5	779.5
FALSE	High	Master Protein	O14544	Suppressor of cytokine signaling 6 OS=Homo sapiens (Human) OX=9606 GN=SOCS6 PE=1 SV=2	0	45.537	16	6	8	5	535	59.5	7.25	76	6	protein metabolism;other metabolic processes;stress response;signal transduction;other biological processes	plasma membrane;other membranes;cytosol;other cell component	enzyme regulator activity	Pf00017, Pf07525	9306	ENSG00000170677	SOCS6	hsa:9306; O14544; Q8WUM3	Kit receptor signaling pathway	Neddylation; Regulation of KIT signaling; Negative regulation of FLT3	4	0	0.991	-0.0118695	0.94	-0.0713577	0.964852	0.0958423	0.214696	0.310784	2.95	0.59	587.3	581.9	552.1	5.15	0.26	505.9	499.2	544.9	517.7	520.7	498.9	549.9
FALSE	High	Master Protein	O14545	TRAF-type zinc finger domain-containing protein 1 OS=Homo sapiens (Human) OX=9606 GN=TRAFD1 PE=1 SV=1	0	75.413	21	12	14	12	582	64.8	5.29	77	12	other biological processes		other molecular function		10906	ENSG00000135148	TRAFD1	A8K5L6; B4DI89; hsa:10906; O14545			0	0	0.961	-0.0799036	0.992	-0.059745	0.533128	0.557732	0.49766	0.227908	4.98	0.7	1720.8	1659.7	1655.4	0.28	3.42	1437.5	1541.5	1640.6	1396.5	1488.1	1486.1	1655.4
FALSE	High	Master Protein	O14548	Cytochrome c oxidase subunit 7A-related protein, mitochondrial OS=Homo sapiens (Human) OX=9606 GN=COX7A2L PE=1 SV=2	0	41.42	35	6	8	6	114	12.6	9.42	68	6	cell organization and biogenesis;other metabolic processes;transport;other biological processes	other membranes;mitochondrion;nucleus	transporter activity	Pf02238	9167	ENSG00000115944	COX7A2L	hsa:9167; O14548; Q9P118	Electron transport chain: OXPHOS system in mitochondria; Nonalcoholic fatty liver disease	Respiratory electron transport; TP53 Regulates Metabolic Genes; Cytoprotection by HMOX1	5	0	1.071	0.0429984	1.001	0.00561315	0.647933	0.36891	0.956252	0.0162951	2.04	6.21	1569.7	1681.2	1623.1	0.9	2.73	1352.1	1450.8	1481	1414.6	1483.5	1515.4	1637.3
FALSE	High	Master Protein	O14561	Acyl carrier protein, mitochondrial OS=Homo sapiens (Human) OX=9606 GN=NDUFAB1 PE=1 SV=3	0	32.558	25	4	7	4	156	17.4	4.93	61	4	cell organization and biogenesis;protein metabolism;other metabolic processes	other membranes;cytosol;mitochondrion;nucleus	other molecular function	Pf00550	4706	ENSG00000004779	NDUFAB1	B2R4M1; hsa:4706; O14561; Q9UNV1	Electron transport chain: OXPHOS system in mitochondria; Nonalcoholic fatty liver disease; Oxidative phosphorylation	Glyoxylate metabolism and glycine degradation; Mitochondrial Fatty Acid Beta-Oxidation; Complex I biogenesis	7	0	0.984	-0.0010467	1.088	0.124237	0.973648	0.00352344	0.243079	0.80811	14.5	5.86	311.5	306.4	339.2	9.51	3.78	268.3	273.2	285.8	257.8	257.7	311.2	324.4
FALSE	High	Master Protein	O14562	Ubiquitin domain-containing protein UBFD1 OS=Homo sapiens (Human) OX=9606 GN=UBFD1 PE=1 SV=2	0	146.578	44	11	28	11	309	33.4	5.77	419	11				Pf00240	56061	ENSG00000103353	UBFD1	A8MW58; D3DWF2; hsa:56061; O14562			0	0	0.968	-0.07523	0.948	-0.0746278	0.53482	0.455592	0.161074	0.292247	3.74	0.15	5268.8	5101.2	4978.6	2.06	1.72	4504.6	4477.6	5149.1	4370.5	4564.1	4478.7	4962.3
FALSE	High	Master Protein	O14578	Citron Rho-interacting kinase OS=Homo sapiens (Human) OX=9606 GN=CIT PE=1 SV=2	0	839.244	42	90	122	88	2027	231.3	6.57	1120	90	cell cycle OR cell proliferation;cell organization and biogenesis;protein metabolism;other metabolic processes;developmental processes;other biological processes	plasma membrane;other membranes;cytosol;cytoskeleton;ER/Golgi;nucleus;other cell component	enzyme regulator activity;kinase activity;other molecular function	Pf00069, Pf00169, Pf00780	11113	ENSG00000122966	CIT	hsa:11113; O14578; Q2M5E1; Q6XUH8; Q86UQ9; Q9UPZ7	Malignant pleural mesothelioma; G13 signaling pathway	RHOA GTPase cycle; RAC1 GTPase cycle; RHOC GTPase cycle; RHOB GTPase cycle; RHO GTPases activate CIT	7	1	0.999	0.00275257	0.982	-0.0131682	0.805622	0.0111906	0.466385	0.0443078	2.33	0.88	18648.8	18848	18515.9	2.95	1.02	16063.7	15647.8	17980.6	15439.4	17413.2	16934.4	18201.3
FALSE	High	Master Protein	O14579	Coatomer subunit epsilon OS=Homo sapiens (Human) OX=9606 GN=COPE PE=1 SV=3	0	142.844	55	17	20	17	308	34.5	5.12	284	17	transport;other biological processes	other membranes;cytosol;ER/Golgi;nucleus	other molecular function	Pf04733	11316	ENSG00000105669	COPE	A6NE29; A6NKA3; hsa:11316; O14579; O76097; Q6IBB8; Q9UGP6		COPI-dependent Golgi-to-ER retrograde traffic; COPI-mediated anterograde transport	2	0	0.96	-0.0421217	0.904	-0.17729	0.857742	0.19251	0.22773	0.677064	2.99	2.1	1191.8	1163.2	1040.2	3.5	3.2	1079.2	936.7	1136.2	1012.5	1040.8	1008.1	1040.2
FALSE	High	Master Protein	O14602	Eukaryotic translation initiation factor 1A, Y-chromosomal OS=Homo sapiens (Human) OX=9606 GN=EIF1AY PE=1 SV=4	0	119.34	60	14	31	2	144	16.4	5.24	100	14	protein metabolism;other metabolic processes	other cell component	nucleic acid binding activity	Pf01176	9086	ENSG00000198692	EIF1AY	hsa:9086; O14602; Q9BS77	Translation factors		1	8	1.04	0.0123346	1.031	0.0182995	0.748278	0.0687463	0.853271	0.0674005	1.5	3.01	4686.8	4817.3	4751.7	1.42	2.42	3971.5	4219.8	4468.3	4034.6	4310.1	4423.6	4751.7
FALSE	High	Master Protein	O14617	AP-3 complex subunit delta-1 OS=Homo sapiens (Human) OX=9606 GN=AP3D1 PE=1 SV=1	0	372.362	32	31	47	31	1153	130.1	8.48	639	31	cell organization and biogenesis;transport;other biological processes	other membranes;ER/Golgi;other cytoplasmic organelle;other cell component		Pf01602, Pf06375	8943	ENSG00000065000	AP3D1	hsa:8943; O00202; O14617; O75262; Q59HF5; Q96G11; Q9H3C6			0	0	0.992	-0.0273263	0.96	-0.0541906	0.883682	0.125762	0.224506	0.208097	5.62	2.28	5951.4	5902.8	5628.1	2.77	2.02	5128.9	4946.3	5674	4781.7	5368.5	5303.5	5628.1
FALSE	High	Master Protein	O14618	Copper chaperone for superoxide dismutase OS=Homo sapiens (Human) OX=9606 GN=CCS PE=1 SV=1	0	98.637	37	9	13	9	274	29	5.58	278	9	protein metabolism;other metabolic processes;stress response;other biological processes	cytosol;nucleus;other cell component	other molecular function	Pf00080, Pf00403	9973	ENSG00000173992	CCS	hsa:9973; O14618; Q2M366; Q8NEV0	Amyotrophic lateral sclerosis (ALS); Copper homeostasis	Detoxification of Reactive Oxygen Species	3	0	0.959	-0.066395	0.936	-0.083312	0.449732	0.559324	0.195441	0.317242	1.31	0.33	2427.1	2326.9	2301	3.49	1.35	2134	2055.1	2314	2063.8	2056.2	2090.6	2319.3
FALSE	High	Master Protein	O14639	Actin-binding LIM protein 1 OS=Homo sapiens (Human) OX=9606 GN=ABLIM1 PE=1 SV=3	0	168.554	27	19	25	18	778	87.6	8.59	247	19	cell organization and biogenesis;other biological processes	cytoskeleton;other cell component	cytoskeletal activity;other molecular function	Pf00412, Pf02209, Pf16182	3983	ENSG00000099204	ABLIM1	A6NI16; A6NJ06; A8MXA9; B3KVH2; hsa:3983; O14639; Q15039; Q5JVV1; Q5JVV2; Q5T6N2; Q5T6N3; Q5T6N5; Q68CQ9; Q9BUP1	Male infertility	DCC mediated attractive signaling	2	0	1.026	-0.00636323	1.005	0.0131759	0.890843	0.0282537	0.897392	0.051832	0.25	8.28	3132	3134.4	3147.1	2.16	4.06	2737.7	2592.7	2986	2589.1	2804.4	2886.3	3015.2
FALSE	High	Master Protein	O14640	Segment polarity protein dishevelled homolog DVL-1 OS=Homo sapiens (Human) OX=9606 GN=DVL1 PE=1 SV=2	0	82.932	18	8	10	6	695	75.1	7.81	136	8	cell-cell signaling;cell organization and biogenesis;transport;developmental processes;signal transduction;other biological processes	plasma membrane;other membranes;cytosol;cytoskeleton;other cell component	signal transduction activity or receptor binding;other molecular function	Pf00595, Pf00610, Pf00778, Pf02377, Pf12316	1855	ENSG00000107404	DVL1	hsa:1855; O14640; Q5TA33; Q5TA35	MicroRNAs in cardiomyocyte hypertrophy; Microtubule cytoskeleton regulation; Alzheimer's disease and miRNA effects; Neural crest differentiation; Adipogenesis; Notch signaling; Wnt signaling pathway; Physico-chemical features and toxicity-associated pathways; Embryonic stem cell pluripotency pathways; Wnt signaling pathway and pluripotency; Wnt signaling in kidney disease; lncRNA in canonical Wnt…	Degradation of DVL; RHO GTPases Activate Formins; WNT mediated activation of DVL; PCP/CE pathway; Disassembly of the destruction complex and recruitment of AXIN to the membrane; Negative regulation of TCF-dependent signaling by DVL-interacting proteins; WNT5:FZD7-mediated leishmania damping	27	0	0.944	-0.0962933	0.952	-0.0604866	0.428117	0.582775	0.243934	0.237604	4.09	2.62	238.8	225.5	227.4	3.41	2.74	205.7	202.9	229.5	189.7	196.3	210.9	227.4
FALSE	High	Master Protein	O14641	Segment polarity protein dishevelled homolog DVL-2 OS=Homo sapiens (Human) OX=9606 GN=DVL2 PE=1 SV=1	0	131.525	26	15	19	11	736	78.9	6.02	279	15	cell-cell signaling;cell cycle OR cell proliferation;developmental processes;signal transduction;other biological processes	plasma membrane;other membranes;cytosol;nucleus;other cell component	signal transduction activity or receptor binding;other molecular function	Pf00595, Pf00610, Pf00778, Pf02377, Pf12316	1856	ENSG00000004975	DVL2	D3DTN3; hsa:1856; O14641; Q53XM0	Alzheimer's disease and miRNA effects; Neural crest differentiation; Notch signaling; Wnt signaling pathway; Regulation of Wnt / B-catenin signaling by small molecule compounds; Embryonic stem cell pluripotency pathways; Wnt signaling pathway and pluripotency; Wnt signaling in kidney disease; Type 2 papillary renal cell carcinoma; lncRNA in canonical Wnt signaling and colorectal cancer; Breast ca…	RHO GTPases Activate Formins; Asymmetric localization of PCP proteins; Degradation of DVL; Cargo recognition for clathrin-mediated endocytosis; WNT mediated activation of DVL; Disassembly of the destruction complex and recruitment of AXIN to the membrane; Negative regulation of TCF-dependent signaling by DVL-interacting proteins; WNT5:FZD7-mediated leishmania damping; Signaling by Hippo; WNT5A-de…	29	3	1.107	0.172314	1.003	-0.0552972	0.44515	0.617773	0.572502	0.141357	4.4	0.5	3661.4	4347.4	3647.6	7.09	3.83	3153.9	3091.8	3745.3	3308.1	4044.4	3906	3683.4
FALSE	High	Master Protein	O14646	Chromodomain-helicase-DNA-binding protein 1 OS=Homo sapiens (Human) OX=9606 GN=CHD1 PE=1 SV=2	0	364.561	25	47	54	37	1710	196.6	7.14	408	47	cell organization and biogenesis;other biological processes	nucleus;other cell component	nucleic acid binding activity;other molecular function	Pf00176, Pf00271, Pf00385, Pf13907, Pf18375	1105	ENSG00000153922	CHD1	hsa:1105; O14646; Q17RZ3		Estrogen-dependent gene expression	1	4	1.005	-0.0147988	1.012	0.0136026	0.969425	0.0866763	0.779982	0.0434747	1.32	1.19	8328.8	8342	8398.5	0.86	2.47	7151	7171.3	7940.6	7019.1	7430.2	7586.4	8398.5
FALSE	High	Master Protein	O14647	Chromodomain-helicase-DNA-binding protein 2 OS=Homo sapiens (Human) OX=9606 GN=CHD2 PE=1 SV=2	0	232.124	16	28	34	18	1828	211.2	8.1	323	28	cell organization and biogenesis;other biological processes	nucleus	nucleic acid binding activity;other molecular function	Pf00176, Pf00271, Pf00385, Pf13907, Pf18375	1106	ENSG00000173575	CHD2	C6G482; hsa:1106; O14647; Q96IP5	Prion disease pathway; Male infertility		2	0	0.957	-0.04462	1	0.00548822	0.774855	0.477441	0.895537	0.0185036	2.18	2.07	1056.7	1011.7	1036.2	1.54	2.63	910.3	900	944.6	851.3	894	925.7	1036.2
FALSE	High	Master Protein	O14653	Golgi SNAP receptor complex member 2 OS=Homo sapiens (Human) OX=9606 GN=GOSR2 PE=1 SV=2	0	59.562	46	8	9	8	212	24.8	8.06	148	8	cell organization and biogenesis;transport	other membranes;ER/Golgi;other cytoplasmic organelle	other molecular function	Pf12352	9570	ENSG00000108433	GOSR2	D3DXJ5; D3DXJ6; hsa:9570; O14653; Q8N4B8; Q96DA5; Q9BZZ4		COPII-mediated vesicle transport; COPI-mediated anterograde transport; Intra-Golgi traffic; XBP1(S) activates chaperone genes; Cargo concentration in the ER	5	0	1.003	0.0143832	1.067	0.0883201	0.77442	0.0543336	0.226324	0.264822	3.71	1.82	893.3	896.2	943.4	1.55	2.49	769.5	715.1	870.8	754.1	822.2	802.7	953.1
FALSE	High	Master Protein	O14656	Torsin-1A OS=Homo sapiens (Human) OX=9606 GN=TOR1A PE=1 SV=1	0	76.442	23	8	9	8	332	37.8	6.99	86	8	cell adhesion;cell organization and biogenesis;protein metabolism;other metabolic processes;stress response;transport;developmental processes;other biological processes	other membranes;cytosol;cytoskeleton;ER/Golgi;nucleus;other cell component	cytoskeletal activity;other molecular function	Pf06309	1861	ENSG00000136827	TOR1A	B2RB58; hsa:1861; O14656; Q53Y64; Q96CA0		Cargo recognition for clathrin-mediated endocytosis	1	0	1.071	0.0820257	1.035	0.0342793	0.313006	0.514086	0.589876	0.100623	0.71	2.06	943.1	1015.4	975.7	1.26	2.48	812.4	790.7	913	854.4	891.7	917.2	975.7
FALSE	High	Master Protein	O14657	Torsin-1B OS=Homo sapiens (Human) OX=9606 GN=TOR1B PE=1 SV=2	0	76.517	21	6	8	6	336	38	8.54	121	6	cell organization and biogenesis;stress response;other biological processes	other membranes;ER/Golgi;nucleus	cytoskeletal activity;other molecular function	Pf06309	27348	ENSG00000136816	TOR1B	hsa:27348; O14657		Cargo recognition for clathrin-mediated endocytosis	1	0	1.011	0.0385928	1.032	0.0464147	0.621983	0.413367	0.371853	0.190627	0.79	2.92	1093.3	1107.4	1093.2	1.13	2.45	943.9	929.1	974.5	931.8	983.3	1009.6	1093.2
FALSE	High	Master Protein	O14662	Syntaxin-16 OS=Homo sapiens (Human) OX=9606 GN=STX16 PE=1 SV=3	0	48.756	23	5	6	5	325	37	6.11	60	5	cell organization and biogenesis;transport	other membranes;cytosol;ER/Golgi;other cell component	other molecular function	Pf00804, Pf05739	8675	ENSG00000124222	STX16	A6NK32; A6NN69; A8MPP0; B7ZBN1; B7ZBN2; B7ZBN3; E1P5M0; E1P607; hsa:8675; O14661; O14662; O14663; O60517; Q5W084; Q5W086; Q5W087; Q5XKI6; Q6GMS8; Q9H0Z0; Q9H1T7; Q9H1T8; Q9UIX5	Ectoderm differentiation	Intra-Golgi traffic; Retrograde transport at the Trans-Golgi-Network	3	0	1.039	0.0146798	1.051	0.064677	0.661374	0.108422	0.229157	0.271771	0.68	0.48	548.5	563.2	566.8	3.29	1.28	476.5	466.1	514.3	483.7	482.1	506	564.5
FALSE	High	Master Protein	O14668	Transmembrane gamma-carboxyglutamic acid protein 1 OS=Homo sapiens (Human) OX=9606 GN=PRRG1 PE=1 SV=1	0	21.932	17	3	4	3	218	24.9	5.19	63	3		non-structural extracellular;plasma membrane;other membranes	other molecular function	Pf00594	5638	ENSG00000130962	PRRG1	B2R7A3; C9JXL7; D3DWA9; hsa:5638; O14668; Q5JT66			0	0	1.091	0.103658	1.037	0.0977433	0.365406	0.700188	0.303297	0.312323	2.22	0.51	467.8	511.1	498.2	1.7	2.99	395.4	409.7	446	421.5	457.3	465.5	514.9
FALSE	High	Master Protein	O14672	Disintegrin and metalloproteinase domain-containing protein 10 OS=Homo sapiens (Human) OX=9606 GN=ADAM10 PE=1 SV=1	0	329.966	46	31	51	31	748	84.1	7.77	576	31	cell-cell signaling;cell organization and biogenesis;protein metabolism;other metabolic processes;transport;developmental processes;signal transduction;other biological processes	plasma membrane;other membranes;ER/Golgi;nucleus;other cell component	signal transduction activity or receptor binding;other molecular function	Pf00200, Pf01562, Pf13574	102	ENSG00000137845	ADAM10	B4DU28; hsa:102; O14672; Q10742; Q92650	Alzheimer's disease and miRNA effects; Copper homeostasis; Canonical and non-canonical Notch signaling; VEGFA-VEGFR2 signaling pathway; 3q29 copy number variation syndrome; Interactions of natural killer cells in pancreatic cancer; Alzheimer's disease; Hypertrophy model	Amyloid fiber formation; Collagen degradation; Activated NOTCH1 Transmits Signal to the Nucleus; Constitutive Signaling by NOTCH1 PEST Domain Mutants; Constitutive Signaling by NOTCH1 HD Domain Mutants; Constitutive Signaling by NOTCH1 HD+PEST Domain Mutants; NOTCH2 Activation and Transmission of Signal to the Nucleus; NOTCH3 Activation and Transmission of Signal to the Nucleus; Neutrophil degran…	24	0	1.075	0.0779508	1.1	0.131328	0.365406	0.499185	0.207462	0.490549	1.15	1.88	6669	7113.8	7313.2	0.82	1.45	5655.9	5667.5	6427.7	5985.6	6414.6	6336.4	7313.2
FALSE	High	Master Protein	O14681	Etoposide-induced protein 2.4 homolog OS=Homo sapiens (Human) OX=9606 GN=EI24 PE=1 SV=4	0	41.611	14	5	7	5	340	38.9	9.72	71	5	other metabolic processes;other biological processes	other membranes;cytosol;ER/Golgi;nucleus	other molecular function	Pf07264	9538	ENSG00000149547	EI24	A8K7D6; B4DKL6; hsa:9538; O14681; Q9BUQ1	miRNA regulation of p53 pathway in prostate cancer		1	0	1.03	0.00175191	1.079	0.0489447	0.903408	0.00564746	0.741531	0.125387	8.39	2.82	159	155.9	157.6	5.56	8.53	123.5	136.5	151.5	131.2	147.9	132.9	157.6
FALSE	High	Master Protein	O14683	Tumor protein p53-inducible protein 11 OS=Homo sapiens (Human) OX=9606 GN=TP53I11 PE=1 SV=2	0	21.84	17	3	3	3	189	21	9.55	68	3	other biological processes	other membranes		Pf14936	9537	ENSG00000175274	TP53I11	hsa:9537; O14683; Q3ZCS0			0	0	0.981	-0.0111717	1	0.00448187	0.976559	0.056587	0.754157	0.0124751	3.43	0.87	569.9	577.9	569.9	4.76	2.41	519.1	484.3	539.3	486.3	545.8	498.7	593.5
FALSE	High	Master Protein	O14686	Histone-lysine N-methyltransferase 2D OS=Homo sapiens (Human) OX=9606 GN=KMT2D PE=1 SV=2	0	142.662	5	23	24	22	5537	593	5.58	148	23	cell organization and biogenesis;protein metabolism;other metabolic processes;other biological processes	nucleus	nucleic acid binding activity;other molecular function	Pf00628, Pf00856, Pf05964, Pf05965, Pf13771, Pf13832	8085	ENSG00000167548	KMT2D	hsa:8085; O14686; O14687	Histone modifications; 16p11.2 proximal deletion syndrome	Formation of the beta-catenin:TCF transactivating complex; Deactivation of the beta-catenin transactivating complex; Activation of anterior HOX genes in hindbrain development during early embryogenesis; PKMTs methylate histone lysines; RUNX1 regulates genes involved in megakaryocyte differentiation and platelet function	7	0	1.018	-0.00388392	0.946	-0.0719447	0.876288	0.0441687	0.271667	0.218565	3.05	4.76	1816.7	1791.4	1655.6	2.27	4.57	1564.9	1551.5	1644.6	1555.5	1583.2	1609.5	1775.5
FALSE	High	Master Protein	O14717	tRNA (cytosine(38)-C(5))-methyltransferase OS=Homo sapiens (Human) OX=9606 GN=TRDMT1 PE=1 SV=1	0	13.627	10	3	3	3	391	44.6	6.09	28	3	RNA metabolism OR transcription;other metabolic processes;other biological processes	nucleus;other cell component	nucleic acid binding activity;other molecular function	Pf00145	1787	ENSG00000107614	TRDMT1	B0YJ02; B0YJ03; B0YJ07; B0YJ08; hsa:1787; O14717; O43669; Q86WW6		tRNA modification in the nucleus and cytosol	1	0	0.94	-0.0769749	0.884	-0.109088	0.682874	0.674549	0.351364	0.595109	7.27	0.3	359	329.3	318.7	3.05	0.73	309.2	308.9	301.9	270.6	305.7	295.9	316.8
FALSE	High	Master Protein	O14727	Apoptotic protease-activating factor 1 OS=Homo sapiens (Human) OX=9606 GN=APAF1 PE=1 SV=2	0	88.288	11	13	14	12	1248	141.7	6.4	86	13	protein metabolism;other metabolic processes;stress response;developmental processes;signal transduction;other biological processes	non-structural extracellular;cytosol;nucleus;other cell component	enzyme regulator activity;other molecular function	Pf00400, Pf00619, Pf00931, Pf17908	317	ENSG00000120868	APAF1	B2RMX8; hsa:317; O14727; O43297; Q7Z438; Q9BXZ6; Q9UBZ5; Q9UGN8; Q9UGN9; Q9UGP0; Q9UJ58; Q9UJ59; Q9UJ60; Q9UJ61; Q9UJ62; Q9UJ63; Q9UJ64; Q9UJ65; Q9UJ66; Q9UJ67; Q9UNC9	miRNA regulation of DNA damage response; Alzheimer's disease and miRNA effects; TNF-alpha signaling pathway; Parkinson's disease pathway; Amyotrophic lateral sclerosis (ALS); Nanomaterial induced apoptosis; Apoptosis; Fas ligand pathway and stress induction of heat shock proteins; Apoptosis modulation by HSP70; Oxidative damage response; miRNA regulation of p53 pathway in prostate cancer; Measles…	Neutrophil degranulation; Transcriptional Regulation by E2F6; Activation of caspases through apoptosome-mediated cleavage; SMAC (DIABLO) binds to IAPs ; SMAC(DIABLO)-mediated dissociation of IAP:caspase complexes ; TP53 Regulates Transcription of Caspase Activators and Caspases; Regulation of the apoptosome activity	28	0	1.011	-0.00361051	0.999	-0.0207903	0.44515	0.0205417	0.542232	0.0659342	0.03	0.38	2165.4	2190.3	2162.7	0.49	2.37	1864.6	1872.1	2064.5	1842.6	1976.2	1967.9	2167.6
FALSE	High	Master Protein	O14730	Serine/threonine-protein kinase RIO3 OS=Homo sapiens (Human) OX=9606 GN=RIOK3 PE=1 SV=2	0	88.196	27	13	18	13	519	59.1	5.76	118	13	RNA metabolism OR transcription;other metabolic processes;stress response;other biological processes	cytosol;other cell component	kinase activity;other molecular function	Pf01163	8780	ENSG00000101782	RIOK3	hsa:8780; O14730; Q8IXN9		Major pathway of rRNA processing in the nucleolus and cytosol	1	0	1.114	0.123478	0.974	-0.0194038	0.376382	0.840919	0.424828	0.066144	2.12	0.31	1231.7	1372	1218	1.77	1.23	1061	1037.7	1194.8	1154.4	1234.4	1199	1199.6
FALSE	High	Master Protein	O14732	Inositol monophosphatase 2 OS=Homo sapiens (Human) OX=9606 GN=IMPA2 PE=1 SV=1	0	75.849	33	8	10	7	288	31.3	6.61	186	8	other metabolic processes;signal transduction;other biological processes	cytosol;other cell component	other molecular function	Pf00459	3613	ENSG00000141401	IMPA2	B0YJ29; hsa:3613; O14732; Q9UJT3		Synthesis of IP2, IP, and Ins in the cytosol	1	0	1.008	-0.0294171	0.967	-0.0282893	0.94051	0.129345	0.387011	0.0722053	6.91	1.8	2608	2629.6	2571	4.49	4.61	2246.5	2134.5	2535.4	2212.6	2371.3	2192.9	2621.7
FALSE	High	Master Protein	O14735	CDP-diacylglycerol--inositol 3-phosphatidyltransferase OS=Homo sapiens (Human) OX=9606 GN=CDIPT PE=1 SV=1	0	25.672	13	3	4	3	213	23.5	8.03	35	3	other metabolic processes	plasma membrane;other membranes;ER/Golgi	other molecular function	Pf01066	10423	ENSG00000103502	CDIPT	B4DUV0; H3BTV1; hsa:10423; O14735; Q6FGU1; Q6ZN70	Glycerolipids and glycerophospholipids; 16p11.2 proximal deletion syndrome	Synthesis of PI	3	0	1.002	-0.00278935	1.105	0.0868388	0.909982	0.0190069	0.668543	0.208668	5.81	5.67	1295.5	1310.9	1385.6	1.29	8.98	1115.9	1157	1195.8	1092.4	1172.9	1196.7	1486
FALSE	High	Master Protein	O14737	Programmed cell death protein 5 OS=Homo sapiens (Human) OX=9606 GN=PDCD5 PE=1 SV=3	0	150.435	82	13	30	13	125	14.3	6.04	263	13	other biological processes	cytosol;nucleus	enzyme regulator activity;cytoskeletal activity;nucleic acid binding activity;other molecular function	Pf01984	9141	ENSG00000105185	PDCD5	B4DE64; hsa:9141; O14737; Q53YC9; Q6IB70			0	0	0.927	-0.107161	0.925	-0.0997937	0.399631	0.65652	0.200444	0.447105	1.13	0.32	7541	6988.9	6972.1	2.95	1.33	6486.7	6408.6	7196.4	5828.1	6253.1	6572.2	6947.5
FALSE	High	Master Protein	O14744	Protein arginine N-methyltransferase 5 OS=Homo sapiens (Human) OX=9606 GN=PRMT5 PE=1 SV=4	0	232.886	41	25	42	25	637	72.6	6.29	377	25	cell organization and biogenesis;protein metabolism;RNA metabolism OR transcription;other metabolic processes;developmental processes;other biological processes	cytosol;ER/Golgi;nucleus;other cell component	nucleic acid binding activity;other molecular function	Pf05185, Pf17285, Pf17286	10419	ENSG00000100462	PRMT5	A8MTP3; A8MZ91; B4DX49; B4DY30; B5BU10; D3DS33; E2QRE7; hsa:10419; O14744; Q6IBR1; Q9UKH1	Transcription co-factors SKI and SKIL protein partners; Nitric oxide metabolism in cystic fibrosis	RMTs methylate histone arginines; snRNP Assembly; Regulation of TP53 Activity through Methylation	5	0	0.968	-0.0854109	0.954	-0.0925467	0.483569	0.482348	0.380423	0.337534	1.1	5.18	9774.4	9392.2	9327.3	4.29	5.95	8419.4	8458.9	9249	7500.2	8686.5	8438.7	9327.3
FALSE	High	Master Protein	O14745	Na(+)/H(+) exchange regulatory cofactor NHE-RF1 OS=Homo sapiens (Human) OX=9606 GN=SLC9A3R1 PE=1 SV=4	0	190.083	64	20	31	19	358	38.8	5.77	399	20	cell-cell signaling;cell organization and biogenesis;transport;developmental processes;signal transduction;other biological processes	plasma membrane;other membranes;cytoskeleton;other cell component	signal transduction activity or receptor binding;transporter activity;cytoskeletal activity;other molecular function	Pf00595, Pf09007	9368	ENSG00000109062	SLC9A3R1	B3KY21; hsa:9368; O14745; O43552; Q86WQ5			0	0	0.995	-0.0299333	0.997	-0.0155657	0.573932	0.17742	0.538466	0.0586527	0.43	0.81	4690.2	4640.9	4635.9	0.44	1.75	4073	3951.5	4471.6	3893.4	4152.3	4193.8	4541.3
FALSE	High	Master Protein	O14757	Serine/threonine-protein kinase Chk1 OS=Homo sapiens (Human) OX=9606 GN=CHEK1 PE=1 SV=2	0	78.572	20	10	13	10	476	54.4	8.25	57	10	cell cycle OR cell proliferation;cell organization and biogenesis;protein metabolism;DNA metabolism;other metabolic processes;stress response;developmental processes;signal transduction;other biological processes	cytosol;cytoskeleton;nucleus;other cell component	kinase activity;other molecular function	Pf00069	1111	ENSG00000149554	CHEK1	A8K934; B4DDD0; B4DSK3; B5BTY6; F5H7S4; H2BI51; hsa:1111; O14757	miRNA regulation of DNA damage response; Cell cycle; Retinoblastoma gene in cancer; ATR signaling; ATM signaling in development and disease ; DNA repair pathways, full network; DNA damage response	Ubiquitin Mediated Degradation of Phosphorylated Cdc25A; TP53 Regulates Transcription of DNA Repair Genes; Regulation of TP53 Activity through Phosphorylation; Activation of ATR in response to replication stress; Transcriptional Regulation by E2F6; Signaling by SCF-KIT; Processing of DNA double-strand break ends; Presynaptic phase of homologous DNA pairing and strand exchange; Chk1/Chk2(Cds1) med…	17	0	0.942	-0.0817987	0.929	-0.0868312	0.465587	1.0197	0.365419	0.412681	1.58	7.89	983.4	926.1	913.1	2.61	0.91	847.1	867.2	869.1	779.3	850.8	810.9	913.1
FALSE	High	Master Protein	O14763	Tumor necrosis factor receptor superfamily member 10B OS=Homo sapiens (Human) OX=9606 GN=TNFRSF10B PE=1 SV=2	0	108.898	25	8	10	8	440	47.8	5.55	183	8	stress response;signal transduction;other biological processes	plasma membrane;other membranes;other cell component	other molecular function	Pf00020, Pf00531	8795	ENSG00000120889	TNFRSF10B	hsa:8795; O14720; O14763; O15508; O15517; O15531; Q6UXM8; Q7Z360; Q9BVE0	miRNA regulation of DNA damage response; Apoptosis modulation and signaling; Apoptosis; Apoptosis-related network due to altered Notch3 in ovarian cancer; miRNA regulation of p53 pathway in prostate cancer; Unfolded protein response; DNA damage response	Cell surface interactions at the vascular wall; Regulation by c-FLIP; RIPK1-mediated regulated necrosis; CASP8 activity is inhibited; TP53 Regulates Transcription of Death Receptors and Ligands; Dimerization of procaspase-8; TRAIL signaling	15	0	1.062	0.0482358	1.06	0.0806128	0.493859	0.393434	0.324584	0.370437	1.34	5.03	2165.6	2299	2301.3	0.35	1.68	1865.4	1944.5	2057.8	1934.4	2055.5	2077.3	2296.2
FALSE	High	Master Protein	O14772	Fucose-1-phosphate guanylyltransferase OS=Homo sapiens (Human) OX=9606 GN=FPGT PE=1 SV=3	0	77.643	22	12	15	11	607	68	6.87	123	12	other metabolic processes	cytosol;other cell component	other molecular function	Pf07959	8790	ENSG00000254685	FPGT	A0A0A0MRP2; A6NMH3; B4DRX2; B4E2Y7; E9PNQ2; hsa:8790; O14772; Q8N5J7		GDP-fucose biosynthesis	1	0	0.981	-0.0347529	0.98	-0.0405981	0.797906	0.184036	0.303297	0.135634	4.18	0.51	951.3	929.6	932.1	3.91	2.25	816.5	810	907	782.1	875.9	815.2	932.1
FALSE	High	Master Protein	O14773	Tripeptidyl-peptidase 1 OS=Homo sapiens (Human) OX=9606 GN=TPP1 PE=1 SV=2	0	98.465	20	8	11	8	563	61.2	6.48	145	8	cell organization and biogenesis;protein metabolism;other metabolic processes;developmental processes;other biological processes	other membranes;ER/Golgi;other cytoplasmic organelle;other cell component	other molecular function	Pf00082, Pf09286	1200	ENSG00000166340	TPP1	hsa:1200; O14773; Q53HT1; Q5JAK6; Q6UX56; Q71JP6; Q96C37	VEGFA-VEGFR2 signaling pathway	XBP1(S) activates chaperone genes	2	0	1.028	0.0155637	1.029	0.0270732	0.428109	0.103241	0.668543	0.0820757	0.22	0.68	244.7	251.3	251.9	0.18	4.14	210.8	211.7	232.1	211.7	224.8	225.2	251.9
FALSE	High	Master Protein	O14776	Transcription elongation regulator 1 OS=Homo sapiens (Human) OX=9606 GN=TCERG1 PE=1 SV=2	0	433.65	34	55	82	52	1098	123.8	8.65	425	55	RNA metabolism OR transcription;other metabolic processes;other biological processes	nucleus	other molecular function	Pf00397, Pf01846	10915	ENSG00000113649	TCERG1	hsa:10915; O14776; Q2NKN2; Q59EA1			0	3	0.998	-0.014296	0.99	-0.00358388	0.908958	0.0817838	0.713174	0.0117183	0.65	1.7	8235.3	8222.2	8078.7	0.46	1.99	7031.6	6998.6	7855.5	6954.5	7356.5	7358.9	8078.7
FALSE	High	Master Protein	O14777	Kinetochore protein NDC80 homolog OS=Homo sapiens (Human) OX=9606 GN=NDC80 PE=1 SV=1	0	81.446	22	14	14	14	642	73.9	5.6	96	14	cell cycle OR cell proliferation;cell organization and biogenesis;signal transduction;other biological processes	cytosol;cytoskeleton;nucleus;other cell component	other molecular function	Pf03801, Pf18077	10403	ENSG00000080986	NDC80	hsa:10403; O14777; Q6PJX2		Separation of Sister Chromatids; Resolution of Sister Chromatid Cohesion; RHO GTPases Activate Formins; EML4 and NUDC in mitotic spindle formation; Amplification of signal from unattached kinetochores via a MAD2 inhibitory signal	6	0	1.019	-0.0102666	0.983	-0.0216612	0.93393	0.0829955	0.661326	0.0812901	0.67	6.5	2701.2	2716.2	2656.2	1.05	2.52	2326.8	2364.1	2529.5	2316.3	2412.5	2440.4	2656.2
FALSE	High	Master Protein	O14782	Kinesin-like protein KIF3C OS=Homo sapiens (Human) OX=9606 GN=KIF3C PE=1 SV=3	0	80.531	16	12	16	9	793	89.4	8.22	56	12											0	0	1.016	-0.0107621	1.001	0.00991014	0.927894	0.0600614	0.946108	0.0277166	0.85	2.32	966.6	980.5	976.4	0.56	2.41	860.1	815.3	921.5	817.8	877.3	882.5	999.1
FALSE	High	Master Protein	O14786	Neuropilin-1 OS=Homo sapiens (Human) OX=9606 GN=NRP1 PE=1 SV=3	0	375.709	36	26	42	26	923	103.1	5.88	884	26	cell adhesion;cell-cell signaling;cell organization and biogenesis;protein metabolism;other metabolic processes;transport;developmental processes;signal transduction;other biological processes	plasma membrane;other membranes;cytosol;cytoskeleton;mitochondrion;other cytoplasmic organelle;other cell component	enzyme regulator activity;kinase activity;other molecular function	Pf00431, Pf00629, Pf00754, Pf11980	8829	ENSG00000099250	NRP1	B0LPG9; hsa:8829; O14786; O60461; Q5T7F1; Q5T7F2; Q5T7F3; Q86T59; Q96I90; Q96IH5	SARS-CoV-2 altering angiogenesis via NRP1; NRP1-triggered signaling pathways in pancreatic cancer	CHL1 interactions; CRMPs in Sema3A signaling; Neurophilin interactions with VEGF and VEGFR; Signaling by ROBO receptors; Sema3A PAK dependent Axon repulsion; SEMA3A-Plexin repulsion signaling by inhibiting Integrin adhesion; Signal transduction by L1	9	0	1.05	0.0449174	1.038	0.0648025	0.376382	0.268971	0.218119	0.230475	0.35	1.29	11233.3	11654.9	11716.4	0.88	0.82	9726.4	9408.3	10709.6	9760	10427.8	10600.3	11716.4
FALSE	High	Master Protein	O14787	Transportin-2 OS=Homo sapiens (Human) OX=9606 GN=TNPO2 PE=1 SV=3	0	92.925	11	10	24	4	897	101.3	5.01	268	10	transport	nucleus;other cell component	other molecular function	Pf03810	30000	ENSG00000105576	TNPO2	hsa:30000; O14655; O14787; Q6IN77			0	0	0.951	-0.0673201	0.927	-0.15022	0.577214	0.315928	0.385513	0.518379	2.58	8.92	516.5	497.7	479	4.5	4.14	424.1	485.1	492.4	418.8	477.5	441.4	485.9
FALSE	High	Master Protein	O14795	Protein unc-13 homolog B OS=Homo sapiens (Human) OX=9606 GN=UNC13B PE=1 SV=2	0	15.827	2	2	2	2	1591	180.6	5.99	0	2	cell-cell signaling;cell organization and biogenesis;transport;other biological processes	plasma membrane;other membranes;cytosol;ER/Golgi;other cell component	other molecular function	Pf00130, Pf00168, Pf06292	10497	ENSG00000198722	UNC13B	hsa:10497; O14795; Q2NKJ5; Q5VYM8	Synaptic vesicle pathway; 16p11.2 proximal deletion syndrome; Monoamine transport	Glutamate Neurotransmitter Release Cycle; Serotonin Neurotransmitter Release Cycle; Norepinephrine Neurotransmitter Release Cycle; Dopamine Neurotransmitter Release Cycle; Acetylcholine Neurotransmitter Release Cycle	8	0	0.978	-0.0230375	0.92	-0.146276	0.968616	0.110044	0.247363	0.546935	12.42	2.2	244.7	248.3	221.6	9.6	7.02	207.5	215.7	233.3	225.4	222.2	198.5	221.6
FALSE	High	Master Protein	O14798	Tumor necrosis factor receptor superfamily member 10C OS=Homo sapiens (Human) OX=9606 GN=TNFRSF10C PE=1 SV=3	0	10.089	9	3	3	3	259	27.4	4.82	0	3	signal transduction;other biological processes	plasma membrane;other membranes;other cell component	other molecular function	Pf00020	8794	ENSG00000173535	TNFRSF10C	hsa:8794; O14755; O14798; Q08AS6; Q6FH98; Q6UXM5	Apoptosis modulation and signaling; VEGFA-VEGFR2 signaling pathway	TP53 Regulates Transcription of Death Receptors and Ligands	3	0	1.015	-0.0235021	1.003	0.0331733	0.942462	0.103149	0.537972	0.132392	1.69	0.75	584.9	570.8	584.5	3.53	5.61	479.2	497.1	558.5	480.3	495.7	534	557.9
FALSE	High	Master Protein	O14802	DNA-directed RNA polymerase III subunit RPC1 OS=Homo sapiens (Human) OX=9606 GN=POLR3A PE=1 SV=2	0	220.222	26	32	37	31	1390	155.5	8.48	156	32	RNA metabolism OR transcription;other metabolic processes;stress response;other biological processes	cytosol;nucleus	nucleic acid binding activity;other molecular function	Pf00623, Pf04983, Pf04997, Pf04998, Pf05000	11128	ENSG00000148606	POLR3A	hsa:11128; O14802; Q8IW34; Q8TCW5	Pyrimidine metabolism; Cytosolic DNA-sensing pathway	RNA Polymerase III Abortive And Retractive Initiation; RNA Polymerase III Transcription Initiation From Type 1 Promoter; RNA Polymerase III Transcription Initiation From Type 2 Promoter; RNA Polymerase III Transcription Initiation From Type 3 Promoter; RNA Polymerase III Transcription Termination; Cytosolic sensors of pathogen-associated DNA ; RNA Polymerase III Chain Elongation	9	1	0.953	-0.0778711	0.997	0.000413057	0.543581	0.623242	0.801264	0.00131714	5.4	2.74	2873.1	2738	2864	1.71	0.66	2559.3	2441.7	2681.9	2298.7	2449.8	2530.7	2892.9
FALSE	High	Master Protein	O14817	Tetraspanin-4 OS=Homo sapiens (Human) OX=9606 GN=TSPAN4 PE=1 SV=1	0	40.982	17	3	6	3	238	26.1	6.47	126	3	cell organization and biogenesis	plasma membrane;other membranes;other cell component	signal transduction activity or receptor binding;other molecular function	Pf00335	7106	ENSG00000214063	TSPAN4	hsa:7106; O14817; Q6IAP6			0	0	1.034	0.0224555	0.994	-0.0393985	0.611896	0.14837	0.724794	0.0917156	3.74	9.72	998.4	1032.2	992	0.46	8.48	845.3	886.7	951.8	875.3	923.2	927.4	1043.5
FALSE	High	Master Protein	O14818	Proteasome subunit alpha type-7 OS=Homo sapiens (Human) OX=9606 GN=PSMA7 PE=1 SV=1	0	290.612	76	22	61	22	248	27.9	8.46	779	22	protein metabolism;other metabolic processes	cytosol;nucleus;other cell component	other molecular function	Pf00227, Pf10584	5688	ENSG00000101182	PSMA7	B2R515; hsa:5688; O14818; Q5JXJ2; Q9BR53; Q9H4K5; Q9UEU8	Proteasome degradation; Alzheimer's disease and miRNA effects; Alzheimer's disease	FCERI mediated NF-kB activation; Downstream TCR signaling; Antigen processing: Ubiquitination & Proteasome degradation; Activation of NF-kappaB in B cells; Oxygen-dependent proline hydroxylation of Hypoxia-inducible Factor Alpha; ER-Phagosome pathway; Cross-presentation of soluble exogenous antigens (endosomes); SCF-beta-TrCP mediated degradation of Emi1; APC/C:Cdc20 mediated degradation of Secur…	61	0	0.988	-0.0284906	0.946	-0.0589983	0.897267	0.141175	0.265656	0.187612	4.36	1.16	6545.4	6493.2	6352.4	1.9	1.63	5576.3	5562.5	6453.1	5630.8	5783.1	5834	6382.7
FALSE	High	Master Protein	O14828	Secretory carrier-associated membrane protein 3 OS=Homo sapiens (Human) OX=9606 GN=SCAMP3 PE=1 SV=3	0	216.798	47	14	25	14	347	38.3	7.64	571	14	transport	other membranes;ER/Golgi;other cytoplasmic organelle;other cell component	other molecular function	Pf04144	10067	ENSG00000116521; ENSG00000263290	SCAMP3	A9Z1W6; B1AVS6; hsa:10067; O14828; O15128; Q96FR8; Q9BPY0			0	0	1.027	0.0084271	1.001	0.0251243	0.580829	0.0430095	0.595624	0.083619	0.4	0.94	4954.3	5044.1	5014.6	1.21	2.04	4315.6	4173	4723.4	4191.4	4513	4585	5014.6
FALSE	High	Master Protein	O14832	Phytanoyl-CoA dioxygenase, peroxisomal OS=Homo sapiens (Human) OX=9606 GN=PHYH PE=1 SV=1	0	31.304	17	6	6	6	338	38.5	8.47	53	6	other metabolic processes	cytosol;mitochondrion;other cytoplasmic organelle;other cell component	other molecular function	Pf05721	5264	ENSG00000107537	PHYH	A8MTS8; B1ALH5; hsa:5264; O14832		TYSND1 cleaves peroxisomal proteins; Alpha-oxidation of phytanate	3	0	1.082	0.0940675	1.058	0.0851185	0.376382	0.602391	0.211523	0.290547	3.24	2.09	437.7	473.4	460.1	3.07	1.44	377	369.7	419.9	398.3	409.6	437.3	469.5
FALSE	High	Master Protein	O14841	5-oxoprolinase OS=Homo sapiens (Human) OX=9606 GN=OPLAH PE=1 SV=3	0	57.143	8	8	8	8	1288	137.4	6.58	91	8	other metabolic processes	cytosol	other molecular function	Pf01968, Pf02538, Pf05378, Pf19278	26873	ENSG00000178814	OPLAH	A5PKY8; hsa:26873; O14841; Q75W65; Q9Y4Q0	Glutathione metabolism	Glutathione synthesis and recycling; Defective OPLAH causes OPLAHD	3	0	0.992	-0.0132043	0.981	-0.017845	0.954236	0.0804371	0.573139	0.0584136	1.43	4.24	2298.7	2349.3	2289.5	1.84	1.21	2067.6	1931.4	2191.5	1983.9	2102	2048.2	2289.5
FALSE	High	Master Protein	O14867	Transcription regulator protein BACH1 OS=Homo sapiens (Human) OX=9606 GN=BACH1 PE=1 SV=2	0	10.424	3	2	2	2	736	81.9	5.05	0	2	cell cycle OR cell proliferation;DNA metabolism;other metabolic processes;stress response;other biological processes	cytosol;nucleus;other cell component	nucleic acid binding activity;other molecular function	Pf00651, Pf03131	571	ENSG00000156273	BACH1	hsa:571; O14867; O43285; Q6ICU0	Integrated cancer pathway; Ferroptosis	Heme signaling; Regulation of HMOX1 expression and activity; Regulation of BACH1 activity; Nuclear events mediated by NFE2L2	6	0	0.908	-0.127208	0.86	-0.176829	0.43944	1.25177	0.242119	0.964297	2.02	3.67	247.6	224.9	214	1.35	3.45	214.3	210.5	224.5	187.6	201.3	205.6	214
FALSE	High	Master Protein	O14874	[3-methyl-2-oxobutanoate dehydrogenase [lipoamide]] kinase, mitochondrial OS=Homo sapiens (Human) OX=9606 GN=BCKDK PE=1 SV=2	0	48.586	19	7	7	7	412	46.3	8.82	47	7	protein metabolism;other metabolic processes;other biological processes	mitochondrion	kinase activity;other molecular function	Pf02518, Pf10436	10295	ENSG00000103507	BCKDK	A8MY43; hsa:10295; O14874; Q6FGL4; Q96G95; Q96IN5	Thiamine metabolic pathways	Branched-chain amino acid catabolism	2	0	1.066	0.0669156	1.06	0.0778985	0.376382	0.445659	0.292689	0.264808	1.64	3.26	1421.3	1503.1	1506.7	1.21	2.44	1224.3	1198.9	1374.6	1288.4	1344.9	1344.8	1506.7
FALSE	High	Master Protein	O14879	Interferon-induced protein with tetratricopeptide repeats 3 OS=Homo sapiens (Human) OX=9606 GN=IFIT3 PE=1 SV=1	0	26.403	9	4	8	3	490	56	5.2	78	4	stress response;other biological processes	cytosol;mitochondrion;other cell component	nucleic acid binding activity;other molecular function	Pf13176, Pf13181, Pf13424	3437	ENSG00000119917	IFIT3	hsa:3437; O14879; Q99634; Q9BSK7	Immune response to tuberculosis	Interferon alpha/beta signaling	2	0	1.004	-0.00463264	0.95	-0.0539071	0.548071	0.0297999	0.339488	0.280124	0.34	2.71	294	294.5	283.2	2.54	2.27	253.2	253.4	273.2	247.8	270.9	258.6	274.1
FALSE	High	Master Protein	O14880	Microsomal glutathione S-transferase 3 OS=Homo sapiens (Human) OX=9606 GN=MGST3 PE=1 SV=1	0	121.374	39	6	12	6	152	16.5	9.38	220	6	other metabolic processes;other biological processes	other membranes;ER/Golgi;nucleus;other cell component	other molecular function	Pf01124	4259	ENSG00000143198	MGST3	B2R592; hsa:4259; O14880; Q6ICN4	Nuclear receptors meta-pathway; NRF2 pathway; Metapathway biotransformation Phase I and II	Aflatoxin activation and detoxification; Glutathione conjugation	5	0	1.007	0.0374905	1.058	0.093493	0.792786	0.101726	0.590954	0.232901	8.71	16.81	2756.3	2781	2883.4	2.73	0.95	2646.6	1965.3	2627.8	2449.4	2488.2	2492.7	2883.4
FALSE	High	Master Protein	O14893	Gem-associated protein 2 OS=Homo sapiens (Human) OX=9606 GN=GEMIN2 PE=1 SV=1	0	54.594	26	6	7	5	280	31.6	5.58	100	6	cell organization and biogenesis;RNA metabolism OR transcription;other metabolic processes;other biological processes	cytosol;nucleus;other cell component		Pf04938	8487	ENSG00000092208	GEMIN2	B2R9W8; hsa:8487; O14893; Q2M3B3; Q9H4F5; Q9NS77; Q9NS78; Q9NS79		snRNP Assembly; SARS-CoV-2 modulates host translation machinery	2	0	0.966	-0.0599202	0.945	-0.194534	0.645037	0.352767	0.400934	0.577378	6.46	1.6	1286.7	1292.7	1215.8	2.98	11.2	1101.8	1186.4	1226.8	1039.9	1156.6	1175.5	1221.8
FALSE	High	Master Protein	O14907	Tax1-binding protein 3 OS=Homo sapiens (Human) OX=9606 GN=TAX1BP3 PE=1 SV=2	0	88.355	52	6	15	6	124	13.7	8.48	386	6	cell-cell signaling;signal transduction;other biological processes	plasma membrane;other membranes;cytosol;cytoskeleton;nucleus;other cell component	other molecular function	Pf00595, Pf02163	30851	ENSG00000213977	TAX1BP3	B2RD53; D3DTJ6; hsa:30851; O14907; Q7LCQ4		RHO GTPases Activate Rhotekin and Rhophilins	1	0	0.989	-0.0298511	0.957	-0.0721874	0.840556	0.209195	0.232292	0.25395	4.27	0.97	2032.9	1997.8	1956.5	3.5	3	1761.1	1716.2	1938.1	1760.7	1787.5	1756.3	1956.5
FALSE	High	Master Protein	O14908	PDZ domain-containing protein GIPC1 OS=Homo sapiens (Human) OX=9606 GN=GIPC1 PE=1 SV=2	0	138.896	35	11	15	11	333	36	6.28	216	11	cell-cell signaling;transport;signal transduction;other biological processes	other membranes;cytosol;ER/Golgi;other cell component	signal transduction activity or receptor binding;cytoskeletal activity;other molecular function	Pf00595	10755	ENSG00000123159	GIPC1	A8K4I3; A8MZG3; hsa:10755; O14908; Q9BTC9	VEGFA-VEGFR2 signaling pathway		1	0	1.018	-0.00352802	0.991	-0.011101	0.768116	0.016987	0.607704	0.0325034	1.29	3.01	1440.7	1465.5	1443.2	1.07	2.46	1228.7	1224.4	1395.5	1233.1	1312.9	1293.2	1443.2
FALSE	High	Master Protein	O14920	Inhibitor of nuclear factor kappa-B kinase subunit beta OS=Homo sapiens (Human) OX=9606 GN=IKBKB PE=1 SV=1	0	119.091	27	19	20	18	756	86.5	5.78	87	19	cell organization and biogenesis;protein metabolism;other metabolic processes;stress response;signal transduction;other biological processes	plasma membrane;other membranes;cytosol;nucleus;other cell component	signal transduction activity or receptor binding;kinase activity;other molecular function	Pf00069, Pf12179, Pf18397	3551	ENSG00000104365	IKBKB	B4DZ30; B4E0U4; hsa:3551; O14920; O75327	Nucleotide-binding oligomerization domain (NOD) pathway; Osteopontin signaling; MicroRNAs in cardiomyocyte hypertrophy; Type II diabetes mellitus; IL-1 signaling pathway; RANKL/RANK signaling pathway; Leptin signaling pathway; TNF-related weak inducer of apoptosis (TWEAK) signaling pathway; Alzheimer's disease and miRNA effects; IL-17 signaling pathway; B cell receptor signaling pathway; TNF-alph…	FCERI mediated NF-kB activation; Downstream TCR signaling; Activation of NF-kappaB in B cells; ER-Phagosome pathway; CLEC7A (Dectin-1) signaling; SARS-CoV-2 activates/modulates innate and adaptive immune responses; IKK complex recruitment mediated by RIP1; NOD1/2 Signaling Pathway; TICAM1, RIP1-mediated IKK complex recruitment; RIP-mediated NFkB activation via ZBP1; p75NTR recruits signalling com…	87	0	1.01	-0.0192281	0.977	-0.0783537	0.95456	0.10281	0.430488	0.317051	1.62	1.86	3088.1	3152.4	2962.4	1.84	3.36	2611.6	2798	2944.2	2576	2834.9	2832.3	2962.4
FALSE	High	Master Protein	O14929	Histone acetyltransferase type B catalytic subunit OS=Homo sapiens (Human) OX=9606 GN=HAT1 PE=1 SV=1	0	195.426	45	18	29	18	419	49.5	5.69	476	18	cell organization and biogenesis;protein metabolism;other metabolic processes	nucleus;other cell component	other molecular function	Pf10394	100598934; 100970485; 102127119; 103217315; 104673520; 105548069; 105579802; 695933	ENSCATG00000044185; ENSCSAG00000014790; ENSMFAG00000044656; ENSMLEG00000030988; ENSMMUG00000007313; ENSNLEG00000031960; ENSPPAG00000043422; ENSPPYG00000012932; ENSPTEG00000037699; ENSPTRG00000012637; ENSRROG00000043073; ENSTGEG00000018560	HAT1	A0A0D9RQL6; A0A2I3GP06; A0A2J8PQW8; A0A2J8VQX1; A0A2K5P0H4; A0A2K5VNP4; A0A2K5YDV9; A0A2K6REU7; A0A2R9CI71; A0A663DCK2; A0A6D2WXR9; A0A8C9IWX6; A0A8D2FM88; A0A8J8XV08; A0A8J8YED4; caty:105579802; csab:103217315; F7GNR2; F7GNT9; G7N8B0; G7PKT8; H2P7T9; H2QIZ3; mcc:695933; nle:100598934; pps:100970485; rro:104673520			0	0	0.965	-0.0580275	0.949	-0.092948	0.515683	0.421694	0.275933	0.326009	2.49	2.16	7577.4	7253.9	7125.7	3.03	4.21	6584.8	6439.6	7052.5	6103.5	6769.2	6412.7	7256.8
FALSE	High	Master Protein	O14936	Peripheral plasma membrane protein CASK OS=Homo sapiens (Human) OX=9606 GN=CASK PE=1 SV=3	0	347.149	39	30	42	30	926	105.1	6.43	509	30	cell adhesion;other metabolic processes;transport;other biological processes	extracellular matrix;plasma membrane;other membranes;cytosol;cytoskeleton;nucleus;other cell component	signal transduction activity or receptor binding;kinase activity;other molecular function	Pf00018, Pf00069, Pf00595, Pf00625, Pf02828	8573	ENSG00000147044	CASK	A6NES1; B7ZKY0; hsa:8573; O14936; O43215; Q17RI4; Q59HA0; Q5VT16; Q5VT17; Q5VT18; Q5VT19; Q66T42; Q9BYH6; Q9NYB2; Q9NYB3	Parkin-ubiquitin proteasomal system pathway; Splicing factor NOVA regulated synaptic proteins	Sensory processing of sound by inner hair cells of the cochlea; Sensory processing of sound by outer hair cells of the cochlea; Assembly and cell surface presentation of NMDA receptors; Nephrin family interactions; Neurexins and neuroligins; Dopamine Neurotransmitter Release Cycle; Syndecan interactions	9	0	1.012	-0.0239281	1.018	0.0173897	0.90171	0.152922	0.751617	0.0583369	0.26	1.59	3693.1	3733.2	3787.8	0.34	0.53	3337.1	3136.5	3521	3127.8	3340.1	3362.3	3787.8
FALSE	High	Master Protein	O14939	Phospholipase D2 OS=Homo sapiens (Human) OX=9606 GN=PLD2 PE=1 SV=2	0	78.175	16	12	12	11	933	105.9	7.64	130	12	cell organization and biogenesis;other metabolic processes;transport;signal transduction;other biological processes	plasma membrane;other membranes;ER/Golgi;other cell component	other molecular function	Pf00614, Pf00787, Pf13091	5338	ENSG00000129219	PLD2	hsa:5338; I3L2C9; O14939; O43540; O43579; O43580; Q6PGR0; Q96BY3	Ras signaling; EGF/EGFR signaling pathway	RAC1 GTPase cycle; Role of phospholipids in phagocytosis; RAC2 GTPase cycle; Synthesis of PG; Synthesis of PA	7	0	1.054	0.00521771	0.976	-0.0651474	0.909562	0.0253286	0.540883	0.23619	4.38	6.44	431	452.3	425.3	0.54	0.66	423.2	366.3	397.3	378.2	406.5	406.4	425.8
FALSE	High	Master Protein	O14944	Proepiregulin OS=Homo sapiens (Human) OX=9606 GN=EREG PE=1 SV=1	0	13.953	17	3	4	3	169	19	7.53	47	3	cell-cell signaling;cell cycle OR cell proliferation;cell organization and biogenesis;RNA metabolism OR transcription;other metabolic processes;stress response;developmental processes;signal transduction;other biological processes	non-structural extracellular;plasma membrane;other membranes	signal transduction activity or receptor binding;enzyme regulator activity		2069	ENSG00000124882	EREG	B2RC66; hsa:2069; O14944; Q6FH69	ErbB signaling pathway	PIP3 activates AKT signaling; Constitutive Signaling by Aberrant PI3K in Cancer; PI5P, PP2A and IER3 Regulate PI3K/AKT Signaling; RAF/MAP kinase cascade; SHC1 events in ERBB2 signaling; PI3K events in ERBB4 signaling; SHC1 events in ERBB4 signaling; Nuclear signaling by ERBB4; GRB2 events in ERBB2 signaling; PI3K events in ERBB2 signaling; ERBB2 Regulates Cell Motility; ERBB2 Activates PTK6 Signa…	29	0	0.948	-0.0795382	0.86	-0.181992	0.483211	0.781603	0.32063	0.398248	2.63	17.54	388.5	369.3	334.2	1.46	13.78	335.7	330.2	357.6	310.7	323.6	334.3	380.2
FALSE	High	Master Protein	O14964	Hepatocyte growth factor-regulated tyrosine kinase substrate OS=Homo sapiens (Human) OX=9606 GN=HGS PE=1 SV=1	0	201.297	28	23	40	22	777	86.1	6.16	404	23	cell organization and biogenesis;other metabolic processes;transport;signal transduction;other biological processes	other membranes;cytosol;other cytoplasmic organelle;other cell component	other molecular function	Pf00790, Pf01363, Pf12210	9146	ENSG00000185359	HGS	hsa:9146; O14964; Q9NR36	TGF-beta signaling pathway; VEGFA-VEGFR2 signaling pathway; Inhibition of exosome biogenesis and secretion by Manumycin A in CRPC cells; EGF/EGFR signaling pathway	Lysosome Vesicle Biogenesis; Ub-specific processing proteases; Cargo recognition for clathrin-mediated endocytosis; Endosomal Sorting Complex Required For Transport (ESCRT); RHOU GTPase cycle; EGFR downregulation; Negative regulation of MET activity; InlB-mediated entry of Listeria monocytogenes into host cell; Inhibition of membrane repair; Prevention of phagosomal-lysosomal fusion; RHOBTB3 ATPa…	16	1	1.005	-0.00738515	0.989	-0.00652039	0.670705	0.0361994	0.673933	0.0219831	1.33	2.12	9029.8	9047	8963.6	0.62	1.19	7778	7555.7	8638.5	7570.4	8094.5	8184.9	8807.2
FALSE	High	Master Protein	O14965	Aurora kinase A OS=Homo sapiens (Human) OX=9606 GN=AURKA PE=1 SV=2	0	102.318	33	13	16	12	403	45.8	9.39	93	13	cell cycle OR cell proliferation;cell organization and biogenesis;protein metabolism;other metabolic processes;stress response;developmental processes;other biological processes	cytosol;cytoskeleton;nucleus;other cell component	kinase activity;other molecular function	Pf00069	100973908; 469980	ENSPPAG00000031434; ENSPTRG00000013646	AURKA	A0A2J8JWB7; A0A2R9ANX1; A0A6D2Y5M9; G2HFJ0; pps:100973908; ptr:469980			0	0	0.958	-0.053984	0.962	-0.0391278	0.588992	0.325059	0.37095	0.147657	0.43	2.62	2754.1	2664.8	2650.1	1.95	1.71	2395.3	2300.5	2625.7	2242.2	2446.1	2364.3	2629.3
FALSE	High	Master Protein	O14966	Ras-related protein Rab-7L1 OS=Homo sapiens (Human) OX=9606 GN=RAB29 PE=1 SV=1	0	82.752	50	7	8	6	203	23.1	7.18	129	7	cell organization and biogenesis;transport;developmental processes;other biological processes	plasma membrane;other membranes;cytosol;cytoskeleton;mitochondrion;ER/Golgi;other cytoplasmic organelle;other cell component	cytoskeletal activity;other molecular function	Pf00071	8934	ENSG00000117280	RAB29	B4E1K3; C9JE77; hsa:8934; O14966		RAB geranylgeranylation	1	0	1.018	0.0242062	1.036	0.0594232	0.464179	0.121118	0.226592	0.195416	0.2	1.86	1043.8	1076	1081.2	1.45	1.16	899.1	882.7	1007.8	892.8	977.3	966.7	1100
FALSE	High	Master Protein	O14967	Calmegin OS=Homo sapiens (Human) OX=9606 GN=CLGN PE=1 SV=1	0	66.854	14	9	13	6	610	70	4.69	70	9	cell organization and biogenesis;protein metabolism;other metabolic processes;stress response;other biological processes	other membranes;ER/Golgi	other molecular function	Pf00262	1047	ENSG00000153132	CLGN	B3KS90; B4DXV8; D3DNY8; hsa:1047; O14967			0	0	1.011	-0.0135758	0.968	-0.00517312	0.930277	0.0710232	0.867687	0.0166115	0.58	0.17	633.2	639.9	615.4	3.41	2.95	548.3	524.4	603.6	543.4	542.2	575	615.4
FALSE	High	Master Protein	O14972	Vacuolar protein sorting-associated protein 26C OS=Homo sapiens (Human) OX=9606 GN=VPS26C PE=1 SV=1	0	66.792	27	6	7	6	297	33	7.68	101	6	transport	other cytoplasmic organelle		Pf03643	10311	ENSG00000157538	VPS26C	B2R6T8; B7Z6B1; D3DSH4; hsa:10311; O14972; Q2TAY6			0	0	0.99	-0.0463596	0.913	-0.119538	0.851025	0.54515	0.315212	0.630943	8.99	9.83	1262.7	1243.3	1160.8	0.94	0.76	1087.7	1161.8	1124.6	1052	1098.3	1117.1	1152.8
FALSE	High	Master Protein	O14974	Protein phosphatase 1 regulatory subunit 12A OS=Homo sapiens (Human) OX=9606 GN=PPP1R12A PE=1 SV=1	0	541.172	49	50	76	48	1030	115.2	5.4	946	50	cell cycle OR cell proliferation;cell organization and biogenesis;protein metabolism;other metabolic processes;signal transduction;other biological processes	plasma membrane;other membranes;cytosol;cytoskeleton;nucleus;other cell component	enzyme regulator activity;other molecular function	Pf00023, Pf15898	4659	ENSG00000058272	PPP1R12A	B4DZ09; F8VWB4; hsa:4659; O14974; Q2NKL4; Q569H0; Q86WU3; Q8NFR6; Q9BYH0	Focal adhesion; Hippo-Merlin signaling dysregulation; Regulation of actin cytoskeleton	Regulation of PLK1 Activity at G2/M Transition; RHO GTPases activate CIT; RHO GTPases activate PKNs; RHO GTPases Activate ROCKs; RHO GTPases activate PAKs	8	1	0.978	-0.0448174	0.948	-0.0535891	0.53001	0.304624	0.294411	0.232811	2.12	1.16	11467.9	11210.3	10876.6	1.19	2.38	9878.3	9826	10876.8	9432.5	9969.7	10243.5	10872.4
FALSE	High	Master Protein	O14976	Cyclin-G-associated kinase OS=Homo sapiens (Human) OX=9606 GN=GAK PE=1 SV=2	0	270.38	31	35	40	35	1311	143.1	5.73	238	35	cell cycle OR cell proliferation;cell organization and biogenesis;transport;other biological processes	cytosol;ER/Golgi;other cell component	kinase activity;other molecular function	Pf00069, Pf10409	2580	ENSG00000178950	GAK	hsa:2580; O14976; Q5U4P5; Q9BVY6		Clathrin-mediated endocytosis; Golgi Associated Vesicle Biogenesis	2	0	0.972	-0.0655611	0.936	-0.108515	0.391305	0.503505	0.23688	0.480588	0.59	2.24	3471.2	3386	3249.5	0.62	1.87	2990	3051.5	3308.8	2838.1	3054.5	3042.3	3249.5
FALSE	High	Master Protein	O14979	Heterogeneous nuclear ribonucleoprotein D-like OS=Homo sapiens (Human) OX=9606 GN=HNRNPDL PE=1 SV=3	0	310.681	51	23	57	21	420	46.4	9.57	393	23	RNA metabolism OR transcription;other metabolic processes;other biological processes	cytosol;nucleus	nucleic acid binding activity	Pf00076	9987	ENSG00000152795	HNRNPDL	hsa:9987; O14979; Q6SPF2; Q7KZ74; Q7KZ75; Q96IM0; Q96S43		Gene and protein expression by JAK-STAT signaling after Interleukin-12 stimulation	1	2	1.032	0.0255804	1.089	0.139127	0.530439	0.166043	0.200444	0.641005	3.26	0.73	8003.8	8259.9	8670.4	1.75	2.58	6894.3	6878.5	7586.6	6950	7250.9	7540.6	8670.4
FALSE	High	Master Protein	O14980	Exportin-1 OS=Homo sapiens (Human) OX=9606 GN=XPO1 PE=1 SV=1	0	508.244	42	42	87	42	1071	123.3	6.06	850	42	transport;other biological processes	other membranes;cytosol;nucleus;other cell component	nucleic acid binding activity;other molecular function	Pf03810, Pf08389, Pf08767, Pf18777, Pf18784, Pf18787	7514	ENSG00000082898	XPO1	A6NL14; A8K1K5; D6W5E2; hsa:7514; O14980; Q63HP8; Q68CP3; Q99433	eIF5A regulation in response to inhibition of the nuclear export system; 22q11.2 copy number variation syndrome	Separation of Sister Chromatids; Resolution of Sister Chromatid Cohesion; RHO GTPases Activate Formins; EML4 and NUDC in mitotic spindle formation; Amplification of signal from unattached kinetochores via a MAD2 inhibitory signal; MAPK6/MAPK4 signaling; Rev-mediated nuclear export of HIV RNA; NEP/NS2 Interacts with the Cellular Export Machinery; Heme signaling; Deactivation of the beta-catenin tr…	17	0	0.974	-0.0464982	0.949	-0.0766458	0.652684	0.253216	0.223904	0.277876	3.71	1.83	16747.3	16306.3	15999.8	2.49	2.84	14515.2	14094.7	15966.6	13468.2	15043.7	14650.8	15999.8
FALSE	High	Master Protein	O14981	TATA-binding protein-associated factor 172 OS=Homo sapiens (Human) OX=9606 GN=BTAF1 PE=1 SV=2	0	299.687	23	37	41	37	1849	206.8	6.52	369	37	cell organization and biogenesis;other biological processes	nucleus;other cell component	nucleic acid binding activity;other molecular function	Pf00176, Pf00271, Pf12054	9044	ENSG00000095564	BTAF1	B4E0W6; hsa:9044; O14981; O43578			0	0	0.965	-0.0542127	0.945	-0.0759637	0.648043	0.315634	0.180721	0.264507	3.63	0.52	3082.1	2990.4	2912.9	2.68	1.96	2669.1	2559.4	2938.5	2516.2	2740.9	2608.7	2938.8
FALSE	High	Master Protein	O15013	Rho guanine nucleotide exchange factor 10 OS=Homo sapiens (Human) OX=9606 GN=ARHGEF10 PE=1 SV=4	0	278.971	28	31	42	31	1369	151.5	5.68	385	31	cell cycle OR cell proliferation;cell organization and biogenesis;developmental processes;other biological processes	cytosol;cytoskeleton	enzyme regulator activity;cytoskeletal activity	Pf00621, Pf19056, Pf19057	9639	ENSG00000104728; ENSG00000274726	ARHGEF10	hsa:9639; O14665; O15013; Q2KHR8; Q68D55; Q8IWD9; Q8IY77		RHOA GTPase cycle; RHOB GTPase cycle; RHOC GTPase cycle; CDC42 GTPase cycle; RAC1 GTPase cycle; NRAGE signals death through JNK; G alpha (12/13) signalling events	7	0	0.984	-0.062067	0.94	-0.0905717	0.622847	0.378898	0.215823	0.339758	2.7	2.28	5344.3	5257.8	5022.5	3.34	3.33	4603.5	4479.8	5132.1	4424	4725.9	4466.9	5022.5
FALSE	High	Master Protein	O15014	Zinc finger protein 609 OS=Homo sapiens (Human) OX=9606 GN=ZNF609 PE=1 SV=2	0	127.743	15	16	19	16	1411	151.1	8.03	58	16	other biological processes	nucleus	other molecular function		23060	ENSG00000180357	ZNF609	hsa:23060; O15014; Q0D2I2			0	0	1.03	0.0300846	1.031	0.0384373	0.44515	0.191732	0.354741	0.13137	2.28	0.94	2622.1	2723.6	2683.2	1.79	2.63	2226.8	2273.1	2499.9	2291.7	2465.6	2390	2683.2
FALSE	High	Master Protein	O15020	Spectrin beta chain, non-erythrocytic 2 OS=Homo sapiens (Human) OX=9606 GN=SPTBN2 PE=1 SV=3	0	194.824	10	28	41	8	2390	271.2	6.11	214	28	cell organization and biogenesis;transport;developmental processes;other biological processes	plasma membrane;other membranes;cytosol;cytoskeleton;other cell component	cytoskeletal activity;other molecular function	Pf00307, Pf00435, Pf15410	6712	ENSG00000173898	SPTBN2	hsa:6712; O14872; O14873; O15020		MHC class II antigen presentation; COPI-mediated anterograde transport; RAF/MAP kinase cascade; NCAM signaling for neurite out-growth; Interaction between L1 and Ankyrins	5	1	1.054	0.0380207	1.032	0.0339881	0.724358	0.344798	0.463686	0.157407	7.23	0.88	858.7	905.3	863.3	2.91	5.31	739.7	770.8	792.5	761.7	777.1	825.7	849.1
FALSE	High	Master Protein	O15027	Protein transport protein Sec16A OS=Homo sapiens (Human) OX=9606 GN=SEC16A PE=1 SV=4	0	411.54	25	44	52	44	2357	251.7	5.8	575	44	cell organization and biogenesis;other metabolic processes;stress response;transport;other biological processes	other membranes;cytosol;ER/Golgi;other cell component		Pf12931, Pf12932	9919	ENSG00000148396	SEC16A	A1YCA4; hsa:9919; J3KNL6; O15027; Q4G0D7; Q5SXP0; Q5SXP1; Q8N347; Q96HP1		COPII-mediated vesicle transport	1	0	0.963	-0.0728376	0.931	-0.0874566	0.361877	0.508969	0.241027	0.441494	0.88	2.78	8049.2	7798.1	7571.6	1.2	2.49	6881.9	7039	7674	6474.1	7051.2	7006.4	7440.4
FALSE	High	Master Protein	O15031	Plexin-B2 OS=Homo sapiens (Human) OX=9606 GN=PLXNB2 PE=1 SV=3	0	535.468	35	54	70	52	1838	205	6.24	1067	54	cell adhesion;cell cycle OR cell proliferation;cell organization and biogenesis;developmental processes;signal transduction;other biological processes	plasma membrane;other membranes;other cell component	other molecular function	Pf01403, Pf01437, Pf01833, Pf08337, Pf17960, Pf20170	23654	ENSG00000196576	PLXNB2	A6QRH0; hsa:23654; O15031; Q7KZU3; Q9BSU7			0	2	1.027	0.0260263	1.022	0.0499071	0.361877	0.17901	0.23999	0.18452	0.42	0.12	13196	13556.2	13540.8	0.13	1.84	11408	11214.5	12441.7	11415.4	12129	12158.1	13540.8
FALSE	High	Master Protein	O15037	Protein KHNYN OS=Homo sapiens (Human) OX=9606 GN=KHNYN PE=1 SV=3	0	43.244	9	5	5	5	678	74.5	7.02	0	5	RNA metabolism OR transcription;other metabolic processes	nucleus;other cell component	nucleic acid binding activity;other molecular function	Pf11977	23351	ENSG00000100441	KHNYN	hsa:23351; O15037; Q86TZ6; Q8IUQ2; Q96BA9			0	0	1.089	0.0788791	1.213	0.217511	0.45941	0.441854	0.270693	0.657615	1.01	0.1	828.9	886.7	988.3	4.17	7.91	714	709	776.4	708.2	818.2	796.6	1005.2
FALSE	High	Master Protein	O15042	U2 snRNP-associated SURP motif-containing protein OS=Homo sapiens (Human) OX=9606 GN=U2SURP PE=1 SV=2	0	313.609	31	33	55	33	1029	118.2	8.47	474	33	RNA metabolism OR transcription;other metabolic processes	nucleus		Pf00076, Pf01805, Pf04818, Pf08312	23350	ENSG00000163714	U2SURP	A0PJ60; hsa:23350; O15042; Q0D2M1; Q2NKQ7; Q9BR70		mRNA Splicing - Major Pathway	1	0	1.009	-0.00708025	1.03	0.0604936	0.860486	0.0456987	0.631968	0.239832	3.19	10.6	7697.1	7885.7	7957.2	5.4	5.83	7164.4	6541.2	7292.7	7062.6	6747.8	7085.1	7957.2
FALSE	High	Master Protein	O15047	Histone-lysine N-methyltransferase SETD1A OS=Homo sapiens (Human) OX=9606 GN=SETD1A PE=1 SV=3	0	105.36	10	13	13	12	1707	185.9	5.14	150	13	cell organization and biogenesis;protein metabolism;other metabolic processes;stress response;developmental processes;other biological processes	nucleus;other cell component	nucleic acid binding activity;other molecular function	Pf00076, Pf00856, Pf11764	9739	ENSG00000099381	SETD1A	A6NP62; hsa:9739; O15047; Q6PIF3; Q8TAJ6	Histone modifications	PKMTs methylate histone lysines; RUNX1 regulates genes involved in megakaryocyte differentiation and platelet function	3	0	1.001	0.00111044	1.025	0.0337133	0.858579	0.00533186	0.441754	0.14073	3.79	2.55	1620.6	1692	1690	2.89	1.78	1396	1474.7	1544.9	1364.5	1513.9	1540.6	1661.6
FALSE	High	Master Protein	O15056	Synaptojanin-2 OS=Homo sapiens (Human) OX=9606 GN=SYNJ2 PE=1 SV=3	0	222.474	20	22	23	21	1496	165.4	7.34	229	22	cell organization and biogenesis;other metabolic processes;transport;developmental processes	plasma membrane;other membranes;cytosol;cytoskeleton;other cell component	nucleic acid binding activity;other molecular function	Pf02383, Pf03372, Pf08952	8871	ENSG00000078269	SYNJ2	hsa:8871; O15056; Q5TA13; Q5TA16; Q5TA19; Q86XK0; Q8IZA8; Q9H226		Clathrin-mediated endocytosis; Synthesis of PIPs at the plasma membrane	2	0	0.981	-0.0430672	0.96	-0.0674713	0.706247	0.229418	0.231229	0.21963	4.9	0.85	3170.9	3111.6	2994	1.89	1.53	2731.3	2650.7	3063.9	2618.1	2836.6	2742.8	3061.2
FALSE	High	Master Protein	O15061	Synemin OS=Homo sapiens (Human) OX=9606 GN=SYNM PE=1 SV=2	0	494.807	38	50	65	50	1565	172.7	5.16	1061	50											0	0	1.04	0.0496821	1.116	0.188265	0.376382	0.269955	0.215865	0.856056	0.55	1.87	7970.1	8287.7	8959.1	0.65	2.37	6865.3	6538.3	7657.1	6973.4	7349.7	7475.5	8778.8
FALSE	High	Master Protein	O15066	Kinesin-like protein KIF3B OS=Homo sapiens (Human) OX=9606 GN=KIF3B PE=1 SV=1	0	124.246	22	13	18	8	747	85.1	7.69	188	13	cell cycle OR cell proliferation;cell organization and biogenesis;transport;developmental processes;other biological processes	cytosol;cytoskeleton;other cell component	cytoskeletal activity;other molecular function	Pf00225	9371	ENSG00000101350	KIF3B	B2RMP4; B4DSR5; E1P5M5; hsa:9371; O15066		COPI-dependent Golgi-to-ER retrograde traffic; Translocation of SLC2A4 (GLUT4) to the plasma membrane; MHC class II antigen presentation; Kinesins; Intraflagellar transport	5	0	0.957	-0.0249959	0.921	-0.091965	0.933039	0.12488	0.309908	0.548217	1.13	4.03	465.2	466.3	440	4.56	2.58	400.7	417.2	433.8	374.7	417.2	438.3	428.3
FALSE	High	Master Protein	O15067	Phosphoribosylformylglycinamidine synthase OS=Homo sapiens (Human) OX=9606 GN=PFAS PE=1 SV=4	0	628.165	49	51	89	51	1338	144.6	5.76	1364	51	other metabolic processes;other biological processes	cytosol	other molecular function	Pf02769, Pf13507, Pf18072, Pf18076	5198	ENSG00000178921	PFAS	A6H8V8; hsa:5198; O15067		Purine ribonucleoside monophosphate biosynthesis	1	0	0.958	-0.0668866	0.935	-0.0781472	0.468411	0.449841	0.215823	0.332216	2.06	0.54	12084.4	11571.1	11398.5	2.13	1.47	10543.8	10269.8	11479.4	9736.1	10725	10368.9	11398.5
FALSE	High	Master Protein	O15078	Centrosomal protein of 290 kDa OS=Homo sapiens (Human) OX=9606 GN=CEP290 PE=1 SV=2	0	35.036	3	9	12	5	2479	290.2	5.95	27	9	cell organization and biogenesis;transport;developmental processes;other biological processes	non-structural extracellular;cytosol;cytoskeleton;nucleus;other cell component	other molecular function	Pf16574	80184	ENSG00000198707	CEP290	hsa:80184; O15078; Q1PSK5; Q66GS8; Q9H2G6; Q9H6Q7; Q9H8I0	Clear cell renal cell carcinoma pathways; Ciliary landscape; Joubert syndrome; Ciliopathies	Neutrophil degranulation; Recruitment of NuMA to mitotic centrosomes; Regulation of PLK1 Activity at G2/M Transition; Loss of Nlp from mitotic centrosomes; Recruitment of mitotic centrosome proteins and complexes; Anchoring of the basal body to the plasma membrane; AURKA Activation by TPX2	12	1	0.9	-0.123356	0.883	-0.151644	0.625701	0.939853	0.368653	0.865211	8.72	13.07	335.3	312.1	297.8	2.63	2.1	288.8	311.9	291.3	254	279.2	285.7	296
FALSE	High	Master Protein	O15084	Serine/threonine-protein phosphatase 6 regulatory ankyrin repeat subunit A OS=Homo sapiens (Human) OX=9606 GN=ANKRD28 PE=1 SV=5	0	120.841	16	13	17	10	1053	112.9	6.25	129	13		cytosol;nucleus		Pf00023, Pf13637	23243	ENSG00000206560	ANKRD28	B4DES5; hsa:23243; O15084; Q1WWL4; Q29RW6; Q3B857; Q6ULS0; Q6ZT57		Telomere Extension By Telomerase; COPII-mediated vesicle transport	2	1	1.019	0.00531028	0.967	-0.0363035	0.713517	0.0310781	0.325948	0.135853	3.64	2.44	2258.5	2301.5	2179.7	2.7	2.6	1941.3	1919.3	2159.6	1979.9	2059.2	2003.3	2179.7
FALSE	High	Master Protein	O15085	Rho guanine nucleotide exchange factor 11 OS=Homo sapiens (Human) OX=9606 GN=ARHGEF11 PE=1 SV=1	0	183.518	16	19	20	19	1522	167.6	5.5	213	19	cell organization and biogenesis;signal transduction;other biological processes	plasma membrane;other membranes;cytosol;nucleus;other cell component	signal transduction activity or receptor binding;enzyme regulator activity	Pf00595, Pf00621, Pf09128, Pf17838	9826	ENSG00000132694	ARHGEF11	D3DVD0; hsa:9826; O15085; Q5VY40; Q6PFW2		RHOC GTPase cycle; RHOA GTPase cycle; CDC42 GTPase cycle; RAC1 GTPase cycle; NRAGE signals death through JNK; G alpha (12/13) signalling events; RHOB GTPase cycle; Sema4D induced cell migration and growth-cone collapse	8	0	0.94	-0.111466	0.922	-0.131262	0.361877	0.90649	0.226592	0.536051	1.02	2.03	1954.8	1851	1793.7	2.99	2.01	1683.8	1716.9	1855.3	1557.5	1699.9	1607.8	1826.9
FALSE	High	Master Protein	O15091	Mitochondrial ribonuclease P catalytic subunit OS=Homo sapiens (Human) OX=9606 GN=PRORP PE=1 SV=2	0	120.022	22	15	20	15	583	67.3	8.78	120	15	RNA metabolism OR transcription;other metabolic processes	mitochondrion;nucleus	other molecular function	Pf16953	9692	ENSG00000100890	PRORP	B4DXD9; B4E0S8; B4E211; C4AM93; D3DS99; D3DSA1; hsa:9692; O15091; Q86SZ4; Q86YB5; Q8N5L5		tRNA processing in the mitochondrion; tRNA modification in the mitochondrion; rRNA processing in the mitochondrion	3	0	0.993	0.0450731	1.031	-0.0120936	0.845568	0.155573	0.856461	0.0375429	9.75	1.17	3541.8	3734.9	3595.2	8.59	1.25	3050.8	3407.9	3268.6	2958.1	3341.7	3736.2	3650.6
FALSE	High	Master Protein	O15111	Inhibitor of nuclear factor kappa-B kinase subunit alpha OS=Homo sapiens (Human) OX=9606 GN=CHUK PE=1 SV=2	0	128.282	25	19	21	18	745	84.6	6.73	88	19	protein metabolism;other metabolic processes;stress response;signal transduction;other biological processes	plasma membrane;other membranes;cytosol;nucleus;other cell component	signal transduction activity or receptor binding;kinase activity;other molecular function	Pf00069, Pf12179, Pf18397	1147	ENSG00000213341	CHUK	hsa:1147; O14666; O15111; Q13132; Q5W0I4; Q92467	Nucleotide-binding oligomerization domain (NOD) pathway; Osteopontin signaling; MicroRNAs in cardiomyocyte hypertrophy; IL-1 signaling pathway; RANKL/RANK signaling pathway; Leptin signaling pathway; TNF-related weak inducer of apoptosis (TWEAK) signaling pathway; Alzheimer's disease and miRNA effects; B cell receptor signaling pathway; TNF-alpha signaling pathway; AGE/RAGE pathway; Interleukin-1…	FCERI mediated NF-kB activation; Downstream TCR signaling; Activation of NF-kappaB in B cells; ER-Phagosome pathway; Dectin-1 mediated noncanonical NF-kB signaling; NIK-->noncanonical NF-kB signaling; SARS-CoV-2 activates/modulates innate and adaptive immune responses; Constitutive Signaling by AKT1 E17K in Cancer; IKK complex recruitment mediated by RIP1; NOD1/2 Signaling Pathway; TICAM1, RIP1-m…	83	0	1.003	-0.0384455	0.958	-0.0548137	0.784624	0.212958	0.200444	0.179573	1.08	0.76	2384.2	2302.2	2273.3	3.03	2.05	2053.7	1935.7	2273.8	2013.1	2059.9	2025.5	2273.3
FALSE	High	Master Protein	O15116	U6 snRNA-associated Sm-like protein LSm1 OS=Homo sapiens (Human) OX=9606 GN=LSM1 PE=1 SV=1	0	73.296	74	9	9	9	133	15.2	5.22	106	9	RNA metabolism OR transcription;other metabolic processes;other biological processes	cytosol;nucleus;other cell component	nucleic acid binding activity	Pf01423	27257	ENSG00000175324	LSM1	B2R5E6; hsa:27257; O15116		mRNA decay by 5' to 3' exoribonuclease	1	0	0.974	-0.0649301	0.931	-0.101028	0.426106	0.419758	0.205132	0.393382	0.88	1.87	788.4	765.3	736.6	1.07	1.5	672.8	670	756.8	644	687	676.2	736.6
FALSE	High	Master Protein	O15118	NPC intracellular cholesterol transporter 1 OS=Homo sapiens (Human) OX=9606 GN=NPC1 PE=1 SV=2	0	178.104	16	19	27	18	1278	142.1	5.36	196	19	cell organization and biogenesis;protein metabolism;other metabolic processes;transport;other biological processes	non-structural extracellular;plasma membrane;other membranes;ER/Golgi;nucleus;other cytoplasmic organelle;other cell component	transporter activity;other molecular function	Pf02460, Pf12349, Pf16414	4864	ENSG00000141458	NPC1	B4DET3; hsa:4864; O15118; Q9P130	Irinotecan pathway; Irinotecan pathway; Ebola virus infection in host	LDL clearance	4	0	1.02	0.0239268	1.051	0.0785089	0.497092	0.157195	0.189907	0.268502	1.43	0.51	3877.3	4020.8	4090.1	1.85	1.89	3428.4	3295.1	3681.3	3383.2	3656.8	3538.8	4184.1
FALSE	High	Master Protein	O15120	1-acyl-sn-glycerol-3-phosphate acyltransferase beta OS=Homo sapiens (Human) OX=9606 GN=AGPAT2 PE=1 SV=1	0	31.22	11	2	3	2	278	30.9	9.01	147	2	other metabolic processes;other biological processes	plasma membrane;other membranes;ER/Golgi	other molecular function	Pf01553	10555	ENSG00000169692	AGPAT2	hsa:10555; O00516; O15106; O15120; Q5VUD3; Q5VUD4; Q9BSV7; Q9BWR7	Adipogenesis; Triacylglyceride synthesis; Ciliary landscape; Congenital generalized lipodystrophy (CGL)	Neutrophil degranulation; Synthesis of PA	6	0	1.011	-0.0135427	0.951	-0.069593	0.966614	0.0494556	0.274527	0.215237	5.94	4.75	390.5	392.3	379.5	2.7	1.39	334.2	331.9	393.5	330.1	367.5	352.1	381
FALSE	High	Master Protein	O15121	Sphingolipid delta(4)-desaturase DES1 OS=Homo sapiens (Human) OX=9606 GN=DEGS1 PE=1 SV=1	0	76.112	18	5	7	5	323	37.8	7.46	91	5	cell organization and biogenesis;other metabolic processes;developmental processes	plasma membrane;other membranes;mitochondrion;ER/Golgi	other molecular function	Pf00487, Pf08557	8560	ENSG00000143753	DEGS1	hsa:8560; O15121	Sphingolipid metabolism overview; Sphingolipid metabolism: integrated pathway; Sphingolipid metabolism in senescence	Neutrophil degranulation; Sphingolipid de novo biosynthesis	5	0	1.061	0.0714126	1.052	0.0580835	0.33903	0.25803	0.349556	0.162706	0.61	2.29	693.1	732.1	726.8	5.64	1.8	597	561.3	694.1	616	626.8	703.6	729.1
FALSE	High	Master Protein	O15126	Secretory carrier-associated membrane protein 1 OS=Homo sapiens (Human) OX=9606 GN=SCAMP1 PE=1 SV=2	0	97.199	33	12	18	10	338	37.9	7.42	242	12	transport	plasma membrane;other membranes;ER/Golgi;other cytoplasmic organelle;other cell component	other molecular function	Pf04144	9522	ENSG00000085365	SCAMP1	hsa:9522; O15126; O43587; Q6FG23; Q96BX1; Q96QK5		Neutrophil degranulation	1	0	1.04	0.0439919	1.086	0.109531	0.361877	0.226585	0.217891	0.410127	0.6	1.18	2121.6	2205.4	2291.4	2.03	1.63	1816.8	1803	2054.8	1837.4	1973.2	2039.7	2291.4
FALSE	High	Master Protein	O15127	Secretory carrier-associated membrane protein 2 OS=Homo sapiens (Human) OX=9606 GN=SCAMP2 PE=1 SV=2	0	32.34	18	5	8	5	329	36.6	6.1	251	5	transport	other membranes;ER/Golgi;other cytoplasmic organelle;other cell component		Pf04144	10066	ENSG00000140497	SCAMP2	B2RDF0; hsa:10066; O15127; Q9BQE8	Serotonin transporter activity; Monoamine transport		2	0	1.066	0.0455992	1.012	0.0381159	0.497373	0.275655	0.505437	0.130802	0.12	2.59	1026.6	1077.9	1038.8	2.47	2.23	884.3	858.5	991.4	920.9	964.4	936.7	1038.8
FALSE	High	Master Protein	O15143	Actin-related protein 2/3 complex subunit 1B OS=Homo sapiens (Human) OX=9606 GN=ARPC1B PE=1 SV=3	0	174.907	52	15	25	14	372	40.9	8.35	384	15	cell organization and biogenesis;other biological processes	cytosol;cytoskeleton;nucleus;other cell component	cytoskeletal activity;other molecular function	Pf00400	10095	ENSG00000130429	ARPC1B	hsa:10095; O15143; Q9BU00	Pathogenic Escherichia coli infection; Microglia pathogen phagocytosis pathway	Regulation of actin dynamics for phagocytic cup formation; FCGR3A-mediated phagocytosis; RHO GTPases Activate WASPs and WAVEs; EPHB-mediated forward signaling	6	1	0.992	-0.0266686	1.007	-0.00639889	0.927976	0.119058	0.82046	0.0200352	7.18	1.74	4569.9	4532	4455.4	1.63	2.07	4015.8	3693.6	4356.9	3710.6	4062.8	4071.9	4455.4
FALSE	High	Master Protein	O15144	Actin-related protein 2/3 complex subunit 2 OS=Homo sapiens (Human) OX=9606 GN=ARPC2 PE=1 SV=1	0	195.438	50	18	40	18	300	34.3	7.36	206	18	cell organization and biogenesis;other biological processes	plasma membrane;other membranes;cytosol;cytoskeleton;nucleus;other cytoplasmic organelle;other cell component	cytoskeletal activity	Pf04045	10109	ENSG00000163466	ARPC2	hsa:10109; O15144; Q92801; Q9P1D4	Pathogenic Escherichia coli infection	Regulation of actin dynamics for phagocytic cup formation; FCGR3A-mediated phagocytosis; RHO GTPases Activate WASPs and WAVEs; Clathrin-mediated endocytosis; EPHB-mediated forward signaling	6	0	0.998	-0.0194231	1.014	0.0264008	0.91773	0.0935948	0.254505	0.0928077	2.45	0.93	4252.3	4241.8	4295.2	2.19	1.25	3649.4	3613.7	4080.8	3496.3	3795.2	3900.7	4295.2
FALSE	High	Master Protein	O15145	Actin-related protein 2/3 complex subunit 3 OS=Homo sapiens (Human) OX=9606 GN=ARPC3 PE=1 SV=3	0	60.223	51	10	18	10	178	20.5	8.59	137	10	cell organization and biogenesis;other biological processes	cytosol;cytoskeleton;nucleus;other cell component	cytoskeletal activity	Pf04062	10094	ENSG00000111229	ARPC3	hsa:10094; O00554; O15145	Pathogenic Escherichia coli infection	Clathrin-mediated endocytosis; Regulation of actin dynamics for phagocytic cup formation; FCGR3A-mediated phagocytosis; RHO GTPases Activate WASPs and WAVEs; EPHB-mediated forward signaling	6	0	0.991	0.0030162	1.021	0.0478165	0.887799	0.00813408	0.327302	0.119304	5.51	1.12	859.9	894.6	915.4	4.01	5.55	740.7	707.7	892.9	716.8	825.6	803.8	915.4
FALSE	High	Master Protein	O15156	Zinc finger and BTB domain-containing protein 7B OS=Homo sapiens (Human) OX=9606 GN=ZBTB7B PE=1 SV=2	0	20.073	6	2	2	2	539	58	5.86	55	2	RNA metabolism OR transcription;other metabolic processes;transport;developmental processes;other biological processes	nucleus	nucleic acid binding activity;other molecular function	Pf00096, Pf00651	51043	ENSG00000160685	ZBTB7B	B4E3K5; D3DV83; hsa:51043; J3KQQ3; O15156; Q68DR2; Q96EP2	Ectoderm differentiation; Ectoderm differentiation		2	0	0.998	0.00594524	1.045	0.0582925	0.717204	0.031664	0.234063	0.2225	0.04	0.29	605.9	619.9	631.4	2.04	0.31	521.9	527.6	573	508.8	554.6	565.8	633.3
FALSE	High	Master Protein	O15160	DNA-directed RNA polymerases I and III subunit RPAC1 OS=Homo sapiens (Human) OX=9606 GN=POLR1C PE=1 SV=1	0	161.604	45	15	22	15	346	39.2	5.5	371	15	RNA metabolism OR transcription;other metabolic processes	cytosol;nucleus	nucleic acid binding activity;other molecular function	Pf01000, Pf01193	9533	ENSG00000171453	POLR1C	hsa:9533; O15160; O75395; Q5JTE3	Pyrimidine metabolism; Cytosolic DNA-sensing pathway; 2q13 copy number variation syndrome	RNA Polymerase III Abortive And Retractive Initiation; RNA Polymerase III Transcription Termination; RNA Polymerase III Transcription Initiation From Type 1 Promoter; RNA Polymerase III Transcription Initiation From Type 2 Promoter; RNA Polymerase III Transcription Initiation From Type 3 Promoter; B-WICH complex positively regulates rRNA expression; NoRC negatively regulates rRNA expression; Cyto…	15	0	1.009	-0.0142791	0.968	-0.0268092	0.940538	0.101882	0.340191	0.0832133	0.25	1.15	1924.6	1942.3	1921.7	3.93	2.14	1741.2	1632.7	1834.9	1719.4	1693	1745.1	1941.7
FALSE	High	Master Protein	O15162	Phospholipid scramblase 1 OS=Homo sapiens (Human) OX=9606 GN=PLSCR1 PE=1 SV=1	0	40.743	15	4	6	4	318	35	4.94	65	4	cell organization and biogenesis;other metabolic processes;stress response;transport;other biological processes	extracellular matrix;plasma membrane;other membranes;cytosol;ER/Golgi;nucleus;other cell component	signal transduction activity or receptor binding;transporter activity;nucleic acid binding activity;other molecular function	Pf03803	5359	ENSG00000188313	PLSCR1	B2R8H8; B4DTE8; hsa:5359; O15162	EGF/EGFR signaling pathway; Complement system in neuronal development and plasticity		2	0	1.054	0.05622	1.027	0.0794955	0.439854	0.38188	0.466193	0.20667	3.99	4.77	2019.8	2128.5	2081.5	1.94	5.52	1709.5	1716.5	1931.6	1807.1	1904.4	1859	2236.4
FALSE	High	Master Protein	O15164	Transcription intermediary factor 1-alpha OS=Homo sapiens (Human) OX=9606 GN=TRIM24 PE=1 SV=3	0	208.79	29	22	25	20	1050	116.8	7.11	374	22	protein metabolism;RNA metabolism OR transcription;other metabolic processes;other biological processes	cytosol;nucleus;other cell component	signal transduction activity or receptor binding;nucleic acid binding activity;kinase activity;other molecular function	Pf00439, Pf00628, Pf00643	8805	ENSG00000122779	TRIM24	A4D1R7; A4D1R8; hsa:8805; O15164; O95854		Signaling by BRAF and RAF1 fusions; Signaling by cytosolic FGFR1 fusion mutants; Signaling by FGFR1 in disease	3	0	1.033	0.0299573	1.026	0.0450821	0.365406	0.223352	0.270083	0.145209	1.22	2.29	2454.5	2518	2479.4	0.52	1.83	2114.3	2086.7	2304.6	2133.7	2246.1	2262.3	2558.7
FALSE	High	Master Protein	O15173	Membrane-associated progesterone receptor component 2 OS=Homo sapiens (Human) OX=9606 GN=PGRMC2 PE=1 SV=1	0	141.402	53	14	25	12	223	23.8	4.88	341	14	transport;signal transduction;other biological processes	other membranes;ER/Golgi;nucleus;other cell component	transporter activity;other molecular function	Pf00173	10424	ENSG00000164040	PGRMC2	hsa:10424; O15173; Q569H1	Ciliary landscape	RHOA GTPase cycle; RHOG GTPase cycle; RAC2 GTPase cycle; RAC3 GTPase cycle; RHOD GTPase cycle	6	1	1.068	0.0942353	1.17	0.206493	0.368052	0.462193	0.205132	0.746839	0.68	0.26	5161.5	5639.7	5955.4	1.78	0.99	4446	4315.2	5120.4	4640.3	5045.9	5132.4	6051.4
FALSE	High	Master Protein	O15212	Prefoldin subunit 6 OS=Homo sapiens (Human) OX=9606 GN=PFDN6 PE=1 SV=1	0	89.013	76	15	25	14	129	14.6	8.88	151	15	cell organization and biogenesis;other biological processes	other cell component	other molecular function	Pf01920	10471	ENSG00000204220; ENSG00000206283; ENSG00000224782; ENSG00000235692; ENSG00000237335	PFDN6	hsa:10471; O15212	Cellular proteostasis	Prefoldin mediated transfer of substrate to CCT/TriC	2	1	0.993	-0.0291373	0.989	-0.0119561	0.913475	0.136365	0.709026	0.0366086	6.69	4.39	3969	3894.6	3811.7	2.06	4.93	3418.8	3183.8	3805.6	3315	3484.5	3400.6	3811.7
FALSE	High	Master Protein	O15213	WD repeat-containing protein 46 OS=Homo sapiens (Human) OX=9606 GN=WDR46 PE=1 SV=3	0	203.359	35	22	27	22	610	68	9.67	269	22	RNA metabolism OR transcription;other metabolic processes	nucleus;other cell component		Pf08149	9277	ENSG00000204221; ENSG00000206284; ENSG00000226916; ENSG00000227057; ENSG00000236222	WDR46	A6NDP5; hsa:9277; O15213; Q5HYZ0; Q5STK5; Q5STR3		Major pathway of rRNA processing in the nucleolus and cytosol; rRNA modification in the nucleus and cytosol	2	0	1.027	0.04026	1.083	0.141428	0.547958	0.230541	0.205132	0.607323	2.73	0.07	5370.2	5568.5	5875.4	3.61	2.34	4672.4	4563.8	5107	4685.4	4841.6	5222.1	5875.4
FALSE	High	Master Protein	O15226	NF-kappa-B-repressing factor OS=Homo sapiens (Human) OX=9606 GN=NKRF PE=1 SV=2	0	318.033	54	37	52	37	690	77.6	8.79	429	37	other biological processes	nucleus	nucleic acid binding activity;other molecular function	Pf01424, Pf01585	55922	ENSG00000186416	NKRF	G3V1N1; hsa:55922; O15226; Q4VC41; Q9UJ91	Pathogenesis of SARS-CoV-2 mediated by nsp9-nsp10 complex; Network map of SARS-CoV-2 signaling pathway		2	0	1.031	0.0270072	1.076	0.0923736	0.428109	0.152836	0.22773	0.332381	2.37	0.51	9134	9511.5	9764.6	1.55	1.78	7820.1	7762.4	8808.5	8003.1	8290.6	8558.2	9764.6
FALSE	High	Master Protein	O15228	Dihydroxyacetone phosphate acyltransferase OS=Homo sapiens (Human) OX=9606 GN=GNPAT PE=1 SV=1	0	225.895	37	22	34	22	680	77.1	6.57	512	22	cell organization and biogenesis;other metabolic processes;stress response;developmental processes;other biological processes	other membranes;cytosol;mitochondrion;other cytoplasmic organelle	other molecular function	Pf01553, Pf19277	8443	ENSG00000116906	GNPAT	B4DNM9; hsa:8443; O15228; Q5TBH7; Q9BWC2	Triacylglyceride synthesis	Peroxisomal protein import; Plasmalogen biosynthesis; Synthesis of PA	4	0	0.997	-0.00937936	1.029	0.0459966	0.851914	0.0521183	0.208775	0.152206	0.62	0.74	7792.5	7834.4	8021.4	1.18	1.21	6799.3	6588.8	7429.2	6591.9	7112.7	6977.8	8126.3
FALSE	High	Master Protein	O15230	Laminin subunit alpha-5 OS=Homo sapiens (Human) OX=9606 GN=LAMA5 PE=1 SV=8	0	854.976	27	80	104	78	3695	399.5	7.02	1258	80	cell adhesion;cell organization and biogenesis;developmental processes;signal transduction;other biological processes	non-structural extracellular;extracellular matrix;other cell component	signal transduction activity or receptor binding;extracellular structural activity	Pf00052, Pf00053, Pf00054, Pf00055, Pf02210, Pf06008, Pf06009	3911	ENSG00000130702	LAMA5	hsa:3911; O15230; Q5U4N9; Q8TDF8; Q8WZA7; Q9H1P1	Alpha 6 beta 4 signaling pathway; Primary focal segmental glomerulosclerosis (FSGS); Complement system; Focal adhesion; Focal adhesion: PI3K-Akt-mTOR-signaling pathway; PI3K-Akt signaling pathway; Inflammatory response pathway; Small cell lung cancer; Malignant pleural mesothelioma	ECM proteoglycans; Non-integrin membrane-ECM interactions; Degradation of the extracellular matrix; Interleukin-4 and Interleukin-13 signaling; Laminin interactions; MET activates PTK2 signaling	15	0	1.028	0.01648	1.022	0.0410878	0.572165	0.104561	0.270083	0.145109	2.47	1.74	8695.9	8937	8968.7	0.77	1.55	7649	7390.1	8184	7435.5	7996.1	8058.3	8968.7
FALSE	High	Master Protein	O15231	Zinc finger protein 185 OS=Homo sapiens (Human) OX=9606 GN=ZNF185 PE=1 SV=3	0	413.732	66	40	54	40	689	73.5	7.01	561	40		cytoskeleton;other cell component	cytoskeletal activity;other molecular function		7739	ENSG00000147394	ZNF185	A4FTV3; A6NME5; B4DLE9; B7Z771; B8K2L9; B8K2M0; B8K2M1; B8K2M2; E9PFR6; F5GXF7; F5GZL4; F8W8V7; H0Y4M8; hsa:7739; O00345; O15231; Q8N1R8; Q9NSD2			0	0	0.981	0.00333058	0.992	-0.00953409	0.890843	0.0127543	0.246138	0.0369889	0.69	0.38	11585.9	12045.3	11489.2	5.31	4.39	9882.3	10483.5	11045.8	9469.9	10777.1	11237.2	11295.6
FALSE	High	Master Protein	O15234	Protein CASC3 OS=Homo sapiens (Human) OX=9606 GN=CASC3 PE=1 SV=2	0	61.45	14	11	12	11	703	76.2	6.48	60	11	RNA metabolism OR transcription;other metabolic processes;transport;other biological processes	other membranes;cytosol;nucleus;other cell component	nucleic acid binding activity;other molecular function	Pf09405	22794	ENSG00000108349	CASC3	A8K8R0; hsa:22794; O15234		Regulation of expression of SLITs and ROBOs; Transport of Mature mRNA derived from an Intron-Containing Transcript; mRNA 3'-end processing; RNA Polymerase II Transcription Termination; mRNA Splicing - Major Pathway; Nonsense Mediated Decay (NMD) enhanced by the Exon Junction Complex (EJC)	6	0	0.964	-0.00585273	0.916	-0.0591892	0.955534	0.0172708	0.631651	0.178144	4.09	2.51	133.5	129.6	122.2	4.61	3.53	115	102.6	128.2	105.3	122.7	116.4	122.2
FALSE	High	Master Protein	O15235	28S ribosomal protein S12, mitochondrial OS=Homo sapiens (Human) OX=9606 GN=MRPS12 PE=1 SV=1	0	30.698	38	5	6	5	138	15.2	10.29	90	5	protein metabolism;other metabolic processes	other membranes;mitochondrion;translational apparatus	other molecular function	Pf00164	6183	ENSG00000128626; ENSG00000283018	MRPS12	hsa:6183; O15235; Q53X98		Mitochondrial translation initiation; Mitochondrial translation elongation; Mitochondrial translation termination	3	0	1.013	-0.014497	0.961	-0.0566041	0.996892	0.0807145	0.402211	0.221893	0.63	6.26	421.7	419.4	405.3	2.89	3.16	363.3	363.8	393.1	344.4	387.8	376.8	405.3
FALSE	High	Master Protein	O15239	NADH dehydrogenase [ubiquinone] 1 alpha subcomplex subunit 1 OS=Homo sapiens (Human) OX=9606 GN=NDUFA1 PE=1 SV=1	0.005	2.755	10	2	3	2	70	8.1	8.84	0	2	cell organization and biogenesis;other metabolic processes;transport	other membranes;mitochondrion	transporter activity	Pf15879	4694	ENSG00000125356	NDUFA1	hsa:4694; O15239	Electron transport chain: OXPHOS system in mitochondria; Nonalcoholic fatty liver disease	Complex I biogenesis	4	0	1.061	0.0570116	1.114	0.169818	0.673379	0.515835	0.180721	0.686756	10.58	0.58	281.9	292.6	319	7.12	2.76	242.8	246	262.9	269.6	249.5	262.9	319
FALSE	High	Master Protein	O15243	Leptin receptor gene-related protein OS=Homo sapiens (Human) OX=9606 GN=LEPROT PE=1 SV=1	0	31.127	11	2	3	2	131	14.2	6.51	60	2	transport;other biological processes	other membranes;ER/Golgi;other cytoplasmic organelle	signal transduction activity or receptor binding	Pf04133	54741	ENSG00000213625	LEPROT	hsa:54741; O15243; Q6FHL5			0	0	1.082	0.115591	1.06	0.0300802	0.562941	1.05077	0.908862	0.0765139	11.34	3.51	222.5	240.6	224.5	4.4	6.83	191.6	195	197.2	202.5	205.1	224.9	235.9
FALSE	High	Master Protein	O15254	Peroxisomal acyl-coenzyme A oxidase 3 OS=Homo sapiens (Human) OX=9606 GN=ACOX3 PE=1 SV=2	0	108.949	20	10	10	10	700	77.6	7.25	179	10	other metabolic processes;other biological processes	cytosol;other cytoplasmic organelle	other molecular function	Pf01756, Pf02770	8310	ENSG00000087008	ACOX3	hsa:8310; O15254; Q96AJ8	PPAR signaling pathway; Eicosanoid metabolism via cyclooxygenases (COX); Eicosanoid metabolism via lipooxygenases (LOX); Omega-3 / omega-6 fatty acid synthesis	Peroxisomal protein import; Beta-oxidation of pristanoyl-CoA	6	0	1.036	0.04318	1.024	0.0496226	0.484798	0.294169	0.284578	0.194802	3.32	1.61	1665.4	1731.7	1693.4	2.43	2.28	1439.4	1415.3	1568.9	1457	1509.5	1591.5	1693.4
FALSE	High	Master Protein	O15258	Protein RER1 OS=Homo sapiens (Human) OX=9606 GN=RER1 PE=1 SV=1	0	54.631	37	6	8	6	196	22.9	9.54	110	6	cell organization and biogenesis;transport;other biological processes	plasma membrane;other membranes;ER/Golgi;other cell component	signal transduction activity or receptor binding	Pf03248	11079	ENSG00000157916	RER1	hsa:11079; O15258; O95322			0	0	0.985	-0.0558518	0.943	-0.0671332	0.484798	0.402348	0.347185	0.189038	0.02	6.53	2445.6	2408	2300.8	2.19	5	2106.6	2079.3	2326.5	2026.1	2155.8	2083.2	2439.6
FALSE	High	Master Protein	O15260	Surfeit locus protein 4 OS=Homo sapiens (Human) OX=9606 GN=SURF4 PE=1 SV=3	0	51.191	20	5	14	5	269	30.4	7.78	116	5	cell organization and biogenesis;transport;other biological processes	plasma membrane;other membranes;cytosol;ER/Golgi;nucleus;other cytoplasmic organelle	other molecular function	Pf02077	6836	ENSG00000148248; ENSG00000280951	SURF4	B7Z6A4; hsa:6836; O15260; O60923; Q5T8U6; Q9UNZ0; Q9UNZ1		COPI-dependent Golgi-to-ER retrograde traffic; Neutrophil degranulation	2	0	1.2	0.228271	1.016	0.116165	0.40398	1.27342	0.492461	0.21933	8.32	1.98	3668.1	4566.3	3676	9.13	12.24	3276.8	3117.2	3443.8	3842.2	4160.4	3521.7	4510.1
FALSE	High	Master Protein	O15269	Serine palmitoyltransferase 1 OS=Homo sapiens (Human) OX=9606 GN=SPTLC1 PE=1 SV=1	0	165.048	42	18	29	17	473	52.7	6.01	459	18	other metabolic processes;other biological processes	other membranes;ER/Golgi	other molecular function	Pf00155	10558	ENSG00000090054	SPTLC1	A8K681; hsa:10558; O15269; Q5VWB4; Q96IX6	Sphingolipid pathway; Neurodegeneration with brain iron accumulation (NBIA) subtypes pathway; Sphingolipid metabolism overview; Sphingolipid metabolism: integrated pathway; Biosynthesis and turnover of 1-deoxy-sphingoid bases	Sphingolipid de novo biosynthesis	6	1	1.024	0.0261229	1.041	0.0536761	0.469896	0.184258	0.30186	0.164921	1.88	1.1	2816.9	2906.5	2931.8	1.38	3.32	2444	2393.9	2649	2445.6	2549.1	2629	2974.9
FALSE	High	Master Protein	O15270	Serine palmitoyltransferase 2 OS=Homo sapiens (Human) OX=9606 GN=SPTLC2 PE=1 SV=1	0	241.941	46	21	31	21	562	62.9	7.78	327	21	other metabolic processes;other biological processes	other membranes;ER/Golgi	other molecular function	Pf00155	9517	ENSG00000100596	SPTLC2	hsa:9517; O15270; Q16685	Sphingolipid pathway; Sphingolipid metabolism overview; Sphingolipid metabolism: integrated pathway; Biosynthesis and turnover of 1-deoxy-sphingoid bases	Sphingolipid de novo biosynthesis	5	0	0.981	-0.0450798	0.975	-0.0290596	0.569066	0.22925	0.418257	0.0913169	3.03	3.79	4503.8	4358.6	4374.7	1.64	0.83	3747.9	3827.5	4334.7	3667.4	3867.9	4008.4	4374.7
FALSE	High	Master Protein	O15287	Fanconi anemia group G protein OS=Homo sapiens (Human) OX=9606 GN=FANCG PE=1 SV=1	0	60.674	16	8	9	7	622	68.5	5.47	62	8	cell organization and biogenesis;protein metabolism;DNA metabolism;other metabolic processes;stress response;developmental processes;other biological processes	plasma membrane;other membranes;cytosol;mitochondrion;nucleus;other cell component	nucleic acid binding activity		2189	ENSG00000221829	FANCG	hsa:2189; O15287	Retinoblastoma gene in cancer; DNA repair pathways, full network	Fanconi Anemia Pathway	3	0	1.004	-0.030246	0.987	-0.0119787	0.873884	0.164328	0.246138	0.0362447	3.38	0.88	740.4	742.5	734.1	2.68	1.54	661.4	629.2	704.9	606.5	680.5	667.1	751.9
FALSE	High	Master Protein	O15294	UDP-N-acetylglucosamine--peptide N-acetylglucosaminyltransferase 110 kDa subunit OS=Homo sapiens (Human) OX=9606 GN=OGT PE=1 SV=3	0	459.608	40	36	57	36	1046	116.9	6.7	749	36	cell organization and biogenesis;protein metabolism;other metabolic processes;developmental processes;signal transduction;other biological processes	plasma membrane;other membranes;cytosol;mitochondrion;nucleus;other cell component	other molecular function	Pf00515, Pf13181, Pf13414, Pf13424, Pf13844	8473	ENSG00000147162	OGT	hsa:8473; O15294; Q7Z3K0; Q8WWM8; Q96CC1; Q9UG57	Ectoderm differentiation; Ectoderm differentiation; Malignant pleural mesothelioma	UCH proteinases; Regulation of necroptotic cell death; HATs acetylate histones	7	0	1.002	-0.0127504	0.989	-0.00552101	0.959534	0.066283	0.445859	0.0172296	4.06	0.87	8584.3	8604.7	8548.9	1.59	0.51	7511.2	7239.3	8184.1	7152.7	7849	7731.1	8573.8
FALSE	High	Master Protein	O15305	Phosphomannomutase 2 OS=Homo sapiens (Human) OX=9606 GN=PMM2 PE=1 SV=1	0	146.085	49	15	25	14	246	28.1	6.77	211	15	protein metabolism;other metabolic processes	cytosol;nucleus;other cell component	other molecular function	Pf03332	5373	ENSG00000140650	PMM2	A8K672; B7Z6R0; D3DUF3; hsa:5373; O15305	Nephrotic syndrome	Defective PMM2 causes PMM2-CDG; Synthesis of GDP-mannose	3	1	0.978	-0.0611889	0.95	-0.0733845	0.697213	0.418403	0.246138	0.26334	6.13	3.1	3924.9	3881.4	3729.5	5.3	1.81	3347	3372	3741.9	3336.2	3472.7	3217.6	3771.1
FALSE	High	Master Protein	O15321	Transmembrane 9 superfamily member 1 OS=Homo sapiens (Human) OX=9606 GN=TM9SF1 PE=2 SV=2	0	129.659	24	12	14	12	606	68.8	7.17	203	12	other metabolic processes;other biological processes	other membranes;other cytoplasmic organelle;other cell component		Pf02990	10548	ENSG00000100926; ENSG00000285465	TM9SF1	D3DS65; hsa:10548; O15321; Q86SZ6; Q96FI8			0	0	1.014	0.00433426	1.032	0.0593162	0.655134	0.0246251	0.315576	0.215173	3.23	2.97	1983.5	2000	2046.4	2.14	2.44	1708.5	1675.7	1900.3	1734	1789.5	1776.9	2046.4
FALSE	High	Master Protein	O15344	E3 ubiquitin-protein ligase Midline-1 OS=Homo sapiens (Human) OX=9606 GN=MID1 PE=1 SV=1	0	342.314	53	40	56	33	667	75.2	6.8	568	40	cell organization and biogenesis;developmental processes;other biological processes	cytosol;cytoskeleton;ER/Golgi	cytoskeletal activity;other molecular function	Pf00041, Pf00622, Pf00643, Pf13445, Pf13765, Pf18568	4281	ENSG00000101871	MID1	B2RCG2; hsa:4281; O15344; O75361; Q9BZX5		Interferon gamma signaling	1	3	0.972	-0.0378329	0.973	-0.0290279	0.688519	0.205	0.241079	0.0979365	0.43	0.79	10593.9	10309.4	10304.4	1.6	2.04	9125.3	8849.5	10113.2	8638.2	9460.1	9262.7	10304.4
FALSE	High	Master Protein	O15347	High mobility group protein B3 OS=Homo sapiens (Human) OX=9606 GN=HMGB3 PE=1 SV=4	0	228.51	45	16	36	15	200	23	8.37	211	16	cell organization and biogenesis;DNA metabolism;other metabolic processes;stress response;other biological processes	nucleus;other cell component	nucleic acid binding activity	Pf00505, Pf09011	3149	ENSG00000029993	HMGB3	hsa:3149; O15347; O95556; Q6NS40			0	0	1.008	-0.0505525	0.956	-0.0566793	0.824715	0.313139	0.324473	0.348537	3.69	4.2	8604.3	8581.4	8561.2	4.26	5.22	7332.9	7778.4	8203.2	7220.6	7304.5	7986.6	7913.3
FALSE	High	Master Protein	O15355	Protein phosphatase 1G OS=Homo sapiens (Human) OX=9606 GN=PPM1G PE=1 SV=1	0	366.873	53	25	52	25	546	59.2	4.36	766	25	protein metabolism;other metabolic processes;other biological processes	other membranes;nucleus;other cell component	other molecular function	Pf00481	5496	ENSG00000115241	PPM1G	hsa:5496; O15355	VEGFA-VEGFR2 signaling pathway; mRNA processing		2	0	0.973	-0.0627183	0.98	-0.0212961	0.559072	0.356983	0.206237	0.0705767	3.92	0.08	14525.4	14134.9	14223.6	1.99	1.03	12511.9	12218.2	14081.3	11893.3	12857.3	12409.7	14223.6
FALSE	High	Master Protein	O15357	Phosphatidylinositol 3,4,5-trisphosphate 5-phosphatase 2 OS=Homo sapiens (Human) OX=9606 GN=INPPL1 PE=1 SV=2	0	257.297	29	29	34	28	1258	138.5	6.54	271	29	cell adhesion;cell organization and biogenesis;other metabolic processes;transport;developmental processes;other biological processes	plasma membrane;other membranes;cytosol;cytoskeleton;ER/Golgi;nucleus;other cell component	cytoskeletal activity;other molecular function	Pf00017, Pf00536, Pf03372	3636	ENSG00000165458	INPPL1	B2RTX5; hsa:3636; O15357; Q13577; Q13578	EGF/EGFR signaling pathway; Insulin signaling	Synthesis of PIPs at the plasma membrane; Interleukin receptor SHC signaling; Synthesis of IP3 and IP4 in the cytosol	5	0	0.992	-0.0252672	0.974	-0.0338691	0.772934	0.156571	0.291706	0.114426	1.63	2.51	2081.4	2046.3	2028.3	1.59	2.62	1792.9	1749	1987.6	1767.8	1827.2	1838.5	2028.3
FALSE	High	Master Protein	O15360	Fanconi anemia group A protein OS=Homo sapiens (Human) OX=9606 GN=FANCA PE=1 SV=2	0	44.797	5	6	6	6	1455	162.7	6.6	75	6	cell cycle OR cell proliferation;cell organization and biogenesis;protein metabolism;DNA metabolism;other metabolic processes;stress response;developmental processes;other biological processes	nucleus;other cell component		Pf03511, Pf15865	2175	ENSG00000187741	FANCA	A5D923; B4DRI7; H3BSR5; hsa:2175; O15360; O75266; Q6PL10; Q92497; Q96H18; Q9UEA5; Q9UEL8; Q9UEL9; Q9UPK3; Q9Y6M2	DNA repair pathways, full network	Fanconi Anemia Pathway	2	0	1.01	0.00428409	1.035	0.057346	0.548071	0.0262702	0.226592	0.216676	1.02	1.89	930	953.9	967	1.36	1.07	815.4	790.4	882.5	804.2	834.4	857.1	967
FALSE	High	Master Protein	O15371	Eukaryotic translation initiation factor 3 subunit D OS=Homo sapiens (Human) OX=9606 GN=EIF3D PE=1 SV=1	0	487.847	61	26	59	26	548	63.9	6.05	1322	26	cell organization and biogenesis;protein metabolism;other metabolic processes;other biological processes	cytosol;translational apparatus;other cell component	nucleic acid binding activity	Pf05091	8664	ENSG00000100353	EIF3D	A8MWD3; B2R7D4; B4DTF8; B4DVY1; hsa:8664; O15371; Q3MJD9; Q5M9Q6	Translation factors; VEGFA-VEGFR2 signaling pathway; nsp1 from SARS-CoV-2 inhibits translation initiation in the host cell	L13a-mediated translational silencing of Ceruloplasmin expression; Translation initiation complex formation; Formation of a pool of free 40S subunits; Formation of the ternary complex, and subsequently, the 43S complex; Ribosomal scanning and start codon recognition; GTP hydrolysis and joining of the 60S ribosomal subunit	9	0	0.991	-0.0479925	0.967	-0.0505881	0.74332	0.208337	0.374859	0.209102	3.99	4.75	12193.4	11995.5	11766.7	3.76	2.44	10503.1	10008.4	11638.4	9494.3	10732.6	10871.1	11297.1
FALSE	High	Master Protein	O15372	Eukaryotic translation initiation factor 3 subunit H OS=Homo sapiens (Human) OX=9606 GN=EIF3H PE=1 SV=1	0	267.923	54	20	69	20	352	39.9	6.54	735	20	cell organization and biogenesis;protein metabolism;other metabolic processes;other biological processes	cytosol;translational apparatus;other cell component	nucleic acid binding activity;other molecular function	Pf01398, Pf19445	8667	ENSG00000147677	EIF3H	hsa:8667; O15372	Translation factors; VEGFA-VEGFR2 signaling pathway; Measles virus infection; nsp1 from SARS-CoV-2 inhibits translation initiation in the host cell	L13a-mediated translational silencing of Ceruloplasmin expression; Translation initiation complex formation; Formation of a pool of free 40S subunits; Formation of the ternary complex, and subsequently, the 43S complex; Ribosomal scanning and start codon recognition; GTP hydrolysis and joining of the 60S ribosomal subunit	10	0	0.981	-0.0524176	0.97	-0.0411059	0.566378	0.260054	0.205132	0.15314	2.56	0.91	9985.9	9731.8	9681.2	3.12	0.87	8601.7	8429.5	9593.6	7941.2	8707.2	9026.4	9592.2
FALSE	High	Master Protein	O15381	Nuclear valosin-containing protein-like OS=Homo sapiens (Human) OX=9606 GN=NVL PE=1 SV=1	0	375.49	48	39	55	38	856	95	6.48	620	39	RNA metabolism OR transcription;other metabolic processes;other biological processes	nucleus	other molecular function	Pf00004, Pf16725, Pf17862	4931	ENSG00000143748	NVL	B4DMC4; B4DP98; hsa:4931; O15381; Q96EM7			0	0	1.03	0.0266602	1.074	0.107852	0.313006	0.185882	0.226592	0.408687	0.34	3.74	9636.1	9929.6	10351.1	0.56	3.67	8300.3	8250.6	9098.9	8354.9	8916.7	8856.6	10351.1
FALSE	High	Master Protein	O15382	Branched-chain-amino-acid aminotransferase, mitochondrial OS=Homo sapiens (Human) OX=9606 GN=BCAT2 PE=1 SV=2	0	157.216	40	12	20	12	392	44.3	8.65	371	12	other metabolic processes;other biological processes	mitochondrion;nucleus	other molecular function	Pf01063	587	ENSG00000105552	BCAT2	B2RB87; hsa:587; O00269; O15382; Q96KG1; Q9BTB6; Q9BUU6	One-carbon metabolism and related pathways	Branched-chain amino acid catabolism	2	0	1.061	0.0569787	1.07	0.138261	0.399631	0.279003	0.247363	0.492711	1.85	0.9	4828.4	5023.6	5238.7	2.65	1.19	4216.5	3845	4603.3	4226.9	4347	4601.1	5238.7
FALSE	High	Master Protein	O15392	Baculoviral IAP repeat-containing protein 5 OS=Homo sapiens (Human) OX=9606 GN=BIRC5 PE=1 SV=3	0	65.472	25	4	7	4	142	16.4	5.9	156	4	cell cycle OR cell proliferation;cell organization and biogenesis;protein metabolism;other metabolic processes;signal transduction;other biological processes	cytosol;cytoskeleton;nucleus;other cell component	enzyme regulator activity;cytoskeletal activity;other molecular function	Pf00653	332	ENSG00000089685	BIRC5	A2SUH6; B2R4R1; hsa:332; O15392; Q2I3N8; Q4VGX0; Q53F61; Q5MGC6; Q6FHL2; Q75SP2; Q9P2W8	Apoptosis modulation and signaling; Interleukin-11 signaling pathway; Apoptosis; Apoptosis-related network due to altered Notch3 in ovarian cancer; RAC1/PAK1/p38/MMP2 pathway; Photodynamic therapy-induced HIF-1 survival signaling; Photodynamic therapy-induced NF-kB survival signaling; Hepatitis C and hepatocellular carcinoma; VEGFA-VEGFR2 signaling pathway; IL-4 signaling pathway; Chromosomal and…	Separation of Sister Chromatids; Interleukin-4 and Interleukin-13 signaling; Neddylation; Resolution of Sister Chromatid Cohesion; RHO GTPases Activate Formins; EML4 and NUDC in mitotic spindle formation; SUMOylation of DNA replication proteins; Amplification of signal from unattached kinetochores via a MAD2 inhibitory signal; TP53 regulates transcription of several additional cell death genes wh…	24	0	1.007	0.0130784	1.018	0.0359558	0.625701	0.097809	0.552726	0.136376	0.96	4.8	1602.2	1646	1620.2	1.18	3.26	1416.6	1361.6	1493.5	1384.9	1444.1	1481.6	1620.2
FALSE	High	Master Protein	O15397	Importin-8 OS=Homo sapiens (Human) OX=9606 GN=IPO8 PE=1 SV=2	0	116.633	18	18	22	16	1037	119.9	5.16	159	18	transport;signal transduction	cytosol;nucleus	other molecular function	Pf03810, Pf08506	10526	ENSG00000133704	IPO8	B7Z7M3; hsa:10526; O15397		Transcriptional regulation by small RNAs	1	1	1	-0.0249657	1.017	-0.00191292	0.866398	0.125029	0.889111	0.0051616	2.67	2.56	2694.1	2682.9	2741.2	2.87	5.58	2320.7	2290.5	2558.3	2180.7	2455.3	2410.5	2741.2
FALSE	High	Master Protein	O15400	Syntaxin-7 OS=Homo sapiens (Human) OX=9606 GN=STX7 PE=1 SV=4	0	163.051	46	11	22	10	261	29.8	5.55	256	11	cell organization and biogenesis;transport;other biological processes	plasma membrane;other membranes;ER/Golgi;other cytoplasmic organelle;other cell component	other molecular function	Pf05739, Pf14523	8417	ENSG00000079950	STX7	E1P579; hsa:8417; O15400; Q5SZW2; Q96ES9			0	0	1.047	0.0497478	1.046	0.0738725	0.376382	0.363855	0.275422	0.34344	2.16	3.93	4062.8	4252.8	4219.6	0.91	3.43	3499.6	3466.3	3845.3	3578.3	3763.7	3848.5	4137.9
FALSE	High	Master Protein	O15417	Trinucleotide repeat-containing gene 18 protein OS=Homo sapiens (Human) OX=9606 GN=TNRC18 PE=1 SV=3	0	22.008	2	6	6	4	2968	314.3	8.7	0	6		other membranes;cytosol;mitochondrion;nucleus	other molecular function	Pf01426	84629	ENSG00000182095	TNRC18	A8MX41; hsa:84629; O15417; Q96JH1; Q96K91			0	0	1.027	0.158521	0.992	0.0110298	0.709567	0.372314	0.99706	0.0304853	10.11	3.19	146.4	150.4	148.4	17.85	3.92	126.1	129.8	135	126.5	130.8	179	151.8
FALSE	High	Master Protein	O15427	Monocarboxylate transporter 4 OS=Homo sapiens (Human) OX=9606 GN=SLC16A3 PE=1 SV=1	0	19.854	11	5	5	5	465	49.4	7.96	29	5	transport	plasma membrane;other membranes;nucleus;other cell component	transporter activity	Pf07690	9123	ENSG00000141526	SLC16A3	B3KXG8; hsa:9123; O15427; Q2M1P8	Metabolic reprogramming in colon cancer	Pyruvate metabolism; Basigin interactions; Proton-coupled monocarboxylate transport	4	0	1.035	0.0334865	0.939	-0.014135	0.439854	0.202397	0.78784	0.0309165	2.84	1.22	903.6	934.8	861.5	2.13	6.48	762.9	785.9	861.5	786.6	856.3	824	954.1
FALSE	High	Master Protein	O15438	Canalicular multispecific organic anion transporter 2 OS=Homo sapiens (Human) OX=9606 GN=ABCC3 PE=1 SV=3	0	445.942	32	45	68	42	1527	169.2	7.2	582	45	transport	plasma membrane;other membranes	transporter activity;other molecular function	Pf00005, Pf00664	8714	ENSG00000108846	ABCC3	B2RPA9; D3DTX9; hsa:8714; O15438; O60265; O60922; O75621; O95078; O95289; O95290; Q86X85; Q9UN52	Fluoropyrimidine activity; Codeine and morphine metabolism; Drug induction of bile acid pathway; Constitutive androstane receptor pathway; Pregnane X receptor pathway; Nuclear receptors meta-pathway; NRF2 pathway; Nuclear receptors in lipid metabolism and toxicity; Photodynamic therapy-induced NFE2L2 (NRF2) survival signaling; FOXA2 pathway	Paracetamol ADME; ABC-family proteins mediated transport; Aspirin ADME; Recycling of bile acids and salts	14	0	1.051	0.0556758	1.031	0.0509207	0.287896	0.409702	0.200444	0.1714	0.26	0.79	7475.1	7843	7751.1	1.05	1.51	6524.6	6289.8	7126.7	6698.7	6980.3	7046.7	7812.5
FALSE	High	Master Protein	O15439	Multidrug resistance-associated protein 4 OS=Homo sapiens (Human) OX=9606 GN=ABCC4 PE=1 SV=3	0	367.035	26	33	41	32	1325	149.4	8.19	580	33	cell-cell signaling;cell organization and biogenesis;transport	plasma membrane;other membranes;ER/Golgi;nucleus	transporter activity;other molecular function	Pf00005, Pf00664	10257	ENSG00000125257	ABCC4	A9Z1Z7; B7Z3Q7; hsa:10257; O15439; Q8IVZ4; Q8IZN6; Q8NEW8; Q9Y6J2	Fluoropyrimidine activity; Drug induction of bile acid pathway; Ectoderm differentiation; Pregnane X receptor pathway; Nuclear receptors meta-pathway; NRF2 pathway; Photodynamic therapy-induced NFE2L2 (NRF2) survival signaling; TYROBP causal network in microglia; Aspirin and miRNAs; Proximal tubule transport; FOXA2 pathway; Prostaglandin synthesis and regulation	Paracetamol ADME; ABC-family proteins mediated transport; Platelet degranulation ; Azathioprine ADME	16	0	1.051	0.0525468	1.042	0.0656781	0.44326	0.349674	0.267305	0.242851	3.36	3.62	7108.1	7472.4	7459.2	1.66	1.91	6169	6040.7	6677.4	6136.6	6685.7	6765.4	7459.2
FALSE	High	Master Protein	O15440	Multidrug resistance-associated protein 5 OS=Homo sapiens (Human) OX=9606 GN=ABCC5 PE=1 SV=2	0	18.136	2	3	4	2	1437	160.6	8.66	28	3	other metabolic processes;transport	plasma membrane;other membranes;ER/Golgi;other cytoplasmic organelle	transporter activity;other molecular function	Pf00005, Pf00664	10057	ENSG00000114770	ABCC5	B9EIQ2; hsa:10057; O14517; O15440; Q29ZA9; Q29ZB1; Q86UX3; Q86W30; Q9UN85; Q9UNP5; Q9UQC3	Fluoropyrimidine activity; Nuclear receptors meta-pathway; NRF2 pathway	ABC-family proteins mediated transport; Paracetamol ADME; Hyaluronan biosynthesis and export; Azathioprine ADME	7	0	1.294	0.323145	1.086	0.132832	0.391305	1.03697	0.269378	0.529258	6.67	6.6	248.1	334.5	261.3	11.47	8.31	207.3	219.7	236.6	229.4	299.3	301.5	261.3
FALSE	High	Master Protein	O15446	DNA-directed RNA polymerase I subunit RPA34 OS=Homo sapiens (Human) OX=9606 GN=CD3EAP PE=1 SV=1	0	253.077	70	19	28	19	510	55	8.51	587	19	RNA metabolism OR transcription;other metabolic processes;signal transduction	cytosol;mitochondrion;nucleus;other cell component	other molecular function	Pf08208	10849	ENSG00000117877	POLR1G	hsa:10849; O15446; Q32N11; Q7Z5U2; Q9UPF6	2q13 copy number variation syndrome	B-WICH complex positively regulates rRNA expression; NoRC negatively regulates rRNA expression; RNA Polymerase I Transcription Initiation; RNA Polymerase I Promoter Escape; RNA Polymerase I Transcription Termination	6	0	1.019	-0.0124131	1.019	0.0415656	0.967247	0.0575299	0.370519	0.151522	3.73	2.06	5280.2	5241	5378.9	2.17	1.4	4322.9	4614.9	5034.1	4409.9	4609.6	4832.7	5304.4
FALSE	High	Master Protein	O15460	Prolyl 4-hydroxylase subunit alpha-2 OS=Homo sapiens (Human) OX=9606 GN=P4HA2 PE=1 SV=1	0	207.783	46	21	28	21	535	60.9	5.71	198	21	protein metabolism;other metabolic processes	cytosol;ER/Golgi;nucleus;other cell component	other molecular function	Pf08336, Pf13640	8974	ENSG00000072682	P4HA2	D3DQ85; D3DQ86; hsa:8974; O15460; Q8WWN0	VEGFA-VEGFR2 signaling pathway; Amino acid metabolism; Type I collagen synthesis in the context of osteogenesis imperfecta	Collagen biosynthesis and modifying enzymes	4	0	1.015	-0.00587256	1.033	0.0626421	0.740721	0.0414672	0.275056	0.234283	0.13	2.31	3535	3542.6	3651.8	0.82	3.89	3045	3041.7	3316.9	3019.6	3169.6	3176.2	3651.8
FALSE	High	Master Protein	O15498	Synaptobrevin homolog YKT6 OS=Homo sapiens (Human) OX=9606 GN=YKT6 PE=1 SV=1	0	115.88	67	12	18	12	198	22.4	6.92	235	12	cell organization and biogenesis;transport	plasma membrane;other membranes;cytosol;mitochondrion;ER/Golgi;other cytoplasmic organelle;other cell component	other molecular function	Pf00957, Pf13774	10652	ENSG00000106636	YKT6	B4DR94; hsa:10652; O15498; Q53F01; Q6FGU9; Q6IB15		CDC42 GTPase cycle; COPI-mediated anterograde transport; RHOA GTPase cycle; RAC1 GTPase cycle; RHOG GTPase cycle; RAC3 GTPase cycle; Intra-Golgi traffic; COPII-mediated vesicle transport	8	0	0.921	-0.11065	0.958	-0.0862021	0.615567	0.616403	0.508402	0.25656	8.77	9.68	2019.6	1921.7	1934	5.47	5.72	1626.9	1773.4	1925.5	1635.4	1719.4	1577.8	1934.9
FALSE	High	Master Protein	O15504	Nucleoporin NUP42 OS=Homo sapiens (Human) OX=9606 GN=NUP42 PE=1 SV=1	0	109.742	35	12	16	12	423	44.8	9.19	90	12	transport	other membranes;cytosol;nucleus	other molecular function		11097	ENSG00000136243	NUP42	A4D143; B4DP42; hsa:11097; O15504; Q49AE7; Q9BS49		HCMV Late Events; HCMV Early Events; ISG15 antiviral mechanism; Transport of the SLBP independent Mature mRNA; Transport of the SLBP Dependant Mature mRNA; Transport of Mature mRNA Derived from an Intronless Transcript; Transport of Mature mRNA derived from an Intron-Containing Transcript; Rev-mediated nuclear export of HIV RNA; Transport of Ribonucleoproteins into the Host Nucleus; NS1 Mediated …	28	0	1.082	0.0751724	1.088	0.14027	0.446704	0.445417	0.254721	0.582062	2.43	5.23	849.1	918.5	919.9	1.81	4.28	725.7	721.6	835.5	779.4	821.8	803.7	916.7
FALSE	High	Master Protein	O15511	Actin-related protein 2/3 complex subunit 5 OS=Homo sapiens (Human) OX=9606 GN=ARPC5 PE=1 SV=3	0	113.908	56	10	20	9	151	16.3	5.67	193	10	cell organization and biogenesis;developmental processes;other biological processes	non-structural extracellular;cytosol;cytoskeleton;nucleus;other cytoplasmic organelle;other cell component	cytoskeletal activity	Pf04699	10092	ENSG00000162704	ARPC5	A6NEC4; hsa:10092; O15511; Q6PG42	Pathogenic Escherichia coli infection; Regulation of actin cytoskeleton	Neutrophil degranulation; Clathrin-mediated endocytosis; Regulation of actin dynamics for phagocytic cup formation; FCGR3A-mediated phagocytosis; RHO GTPases Activate WASPs and WAVEs; EPHB-mediated forward signaling	8	1	0.998	-0.0305481	0.977	-0.0537258	0.796334	0.211658	0.34467	0.19012	2.26	1.06	4141.9	4132	4041	1.15	2.26	3538.9	3599.7	3948.8	3501.9	3640.7	3712.5	4041
FALSE	High	Master Protein	O15514	DNA-directed RNA polymerase II subunit RPB4 OS=Homo sapiens (Human) OX=9606 GN=POLR2D PE=1 SV=1	0	73.454	51	6	8	5	142	16.3	4.79	84	6	cell organization and biogenesis;RNA metabolism OR transcription;other metabolic processes;stress response;transport;other biological processes	cytosol;nucleus;other cell component	other molecular function	Pf03874	5433	ENSG00000144231	POLR2D	hsa:5433; O15514; Q52LT4	Pyrimidine metabolism	Estrogen-dependent gene expression; Transcriptional regulation by small RNAs; Formation of RNA Pol II elongation complex ; Formation of HIV elongation complex in the absence of HIV Tat; Formation of HIV-1 elongation complex containing HIV-1 Tat; Pausing and recovery of Tat-mediated HIV elongation; Tat-mediated HIV elongation arrest and recovery; HIV elongation arrest and recovery; Pausing and rec…	42	0	1.01	-0.0126804	0.962	-0.0626493	0.959534	0.083343	0.379455	0.196769	3.42	5.09	625.5	631.8	605.6	3.92	5.44	542.5	531.6	594.3	547.6	565.3	540.9	605.6
FALSE	High	Master Protein	O15523	ATP-dependent RNA helicase DDX3Y OS=Homo sapiens (Human) OX=9606 GN=DDX3Y PE=1 SV=2	0	510.761	56	38	105	9	660	73.1	7.55	1206	38	other biological processes	cytosol;nucleus;other cell component	nucleic acid binding activity;other molecular function	Pf00270, Pf00271	8653	ENSG00000067048	DDX3Y	B4DK29; B4DXX7; hsa:8653; O15523; Q8IYV7	Novel intracellular components of RIG-I-like receptor (RLR) pathway		1	0	0.963	-0.0360589	0.966	-0.0306129	0.832399	0.195854	0.304273	0.135568	2.11	0.24	5445.5	5416.5	5388.2	3.74	2.26	4690.7	4850	5152.8	4410.6	4846.3	5073.9	5259.8
FALSE	High	Master Protein	O15530	3-phosphoinositide-dependent protein kinase 1 OS=Homo sapiens (Human) OX=9606 GN=PDPK1 PE=1 SV=1	0	140.014	31	14	18	14	556	63.1	7.36	178	14	cell organization and biogenesis;protein metabolism;other metabolic processes;stress response;developmental processes;signal transduction;other biological processes	plasma membrane;other membranes;cytosol;nucleus;other cell component	enzyme regulator activity;kinase activity;other molecular function	Pf00069, Pf14593	5170	ENSG00000140992	PDPK1	H0Y4Z0; hsa:5170; O15530; Q59EH6; Q6FI20; Q8IV52; Q9BRD5	MicroRNAs in cardiomyocyte hypertrophy; Integrin-mediated cell adhesion; Thyroid stimulating hormone (TSH) signaling pathway; Glioblastoma signaling pathways; B cell receptor signaling pathway; Interleukin-11 signaling pathway; Brain-derived neurotrophic factor (BDNF) signaling pathway; Cardiac hypertrophic response; Focal adhesion; VEGFA-VEGFR2 signaling pathway; Angiopoietin-like protein 8 regu…	RHO GTPases activate PKNs; Role of LAT2/NTAL/LAB on calcium mobilization; FCERI mediated NF-kB activation; Downstream TCR signaling; CLEC7A (Dectin-1) signaling; Constitutive Signaling by AKT1 E17K in Cancer; Regulation of TP53 Degradation; PIP3 activates AKT signaling; GPVI-mediated activation cascade; CD28 dependent PI3K/Akt signaling; G beta:gamma signalling through PI3Kgamma; Activation of AK…	43	0	1.002	-0.0106245	0.949	-0.0685604	0.890342	0.0706184	0.124546	0.269292	2.56	0.03	2363	2367.9	2242.5	2.38	0.28	2035.5	2008.5	2239	2040.7	2118.6	2077.6	2242.5
FALSE	High	Master Protein	O15533	Tapasin OS=Homo sapiens (Human) OX=9606 GN=TAPBP PE=1 SV=1	0	43.731	9	4	9	4	448	47.6	7.15	89	4	other biological processes	other membranes		Pf07654	100989176; 746814	ENSPPAG00000024524; ENSPTRG00000018043	TAPBP	A0A1U9X8L5; A0A2I3TJR3; A0A2J8NYJ5; A0A2R8ZTI6; A0A6D2XN88; pps:100989176; ptr:746814			0	0	1.039	0.0292145	1.037	0.109565	0.419485	0.247332	0.415621	0.418274	0.63	3.83	593.7	617.1	635.5	2.01	7.13	542	504.6	561.7	536.6	552.1	552.5	635.5
FALSE	High	Master Protein	O15541	E3 ubiquitin-protein ligase RNF113A OS=Homo sapiens (Human) OX=9606 GN=RNF113A PE=1 SV=1	0	97.969	38	10	13	8	343	38.8	5.69	155	10	protein metabolism;DNA metabolism;RNA metabolism OR transcription;other metabolic processes;stress response;other biological processes	nucleus	other molecular function	Pf00642, Pf13920	7737	ENSG00000125352	RNF113A	B2RBR7; hsa:7737; O15541			0	0	0.965	-0.0740323	0.966	-0.0516742	0.469896	0.533871	0.205132	0.198283	3.05	0.31	3141.2	3063.1	3025.4	2.78	0.32	2732.9	2656.8	2994.8	2577.4	2757.2	2630.5	3014.5
FALSE	High	Master Protein	O15550	Lysine-specific demethylase 6A OS=Homo sapiens (Human) OX=9606 GN=KDM6A PE=1 SV=2	0	80.874	9	12	13	8	1401	154.1	7.44	136	12	cell organization and biogenesis;protein metabolism;other metabolic processes;developmental processes;other biological processes	nucleus	nucleic acid binding activity;other molecular function	Pf02373, Pf13181, Pf13432	7403	ENSG00000147050	KDM6A	hsa:7403; O15550; Q52LL9; Q5JVQ7	Mesodermal commitment pathway; Mesodermal commitment pathway; Pathways affected in adenoid cystic carcinoma; Malignant pleural mesothelioma	Activation of anterior HOX genes in hindbrain development during early embryogenesis; HDMs demethylate histones	6	1	0.995	-0.0278709	1.04	0.047534	0.805362	0.13434	0.522389	0.159887	2.56	4.94	1379.8	1351	1387	1.78	4.57	1148.9	1172.6	1326.6	1136.7	1197.2	1244.4	1387
FALSE	High	Master Protein	O43143	Pre-mRNA-splicing factor ATP-dependent RNA helicase DHX15 OS=Homo sapiens (Human) OX=9606 GN=DHX15 PE=1 SV=2	0	662.035	51	48	117	47	795	90.9	7.46	1200	48	RNA metabolism OR transcription;other metabolic processes;stress response;other biological processes	nucleus	nucleic acid binding activity;other molecular function	Pf00270, Pf00271, Pf04408, Pf07717	1665	ENSG00000109606	DHX15	hsa:1665; O43143; Q9NQT7	mRNA processing	mRNA Splicing - Major Pathway	2	0	1.001	-0.0113395	1.023	0.0369089	0.764254	0.0608745	0.317874	0.147175	0.68	2.66	16543.1	16569.8	16924.9	0.85	1.91	14229.6	14064.5	15772	13853.2	14825.3	15042.6	16589.2
FALSE	High	Master Protein	O43148	mRNA cap guanine-N7 methyltransferase OS=Homo sapiens (Human) OX=9606 GN=RNMT PE=1 SV=1	0	225.146	48	21	34	21	476	54.8	6.61	385	21	RNA metabolism OR transcription;other metabolic processes;other biological processes	nucleus;other cell component	nucleic acid binding activity;other molecular function	Pf03291	8731	ENSG00000101654	RNMT	B0YJ90; D3DUJ5; hsa:8731; O43148; O94996; Q9UIJ9	mRNA processing	RNA Pol II CTD phosphorylation and interaction with CE during HIV infection; mRNA Capping; RNA Pol II CTD phosphorylation and interaction with CE	4	0	1.012	0.0135075	0.991	0.0113259	0.484599	0.081283	0.917259	0.0324069	0.08	0.91	5886.1	6000.3	5876.3	0.82	1.88	5017.5	5040.6	5611.7	5095.6	5368.6	5353	6014.7
FALSE	High	Master Protein	O43149	Zinc finger ZZ-type and EF-hand domain-containing protein 1 OS=Homo sapiens (Human) OX=9606 GN=ZZEF1 PE=1 SV=6	0	173.732	9	25	27	24	2961	330.9	5.95	290	25	other biological processes		other molecular function	Pf00569, Pf03256	23140	ENSG00000074755	ZZEF1	A7MBM5; hsa:23140; O43149; Q6NXG0; Q6ZRA1; Q6ZSF4; Q9NVB9			0	0	0.973	-0.054698	0.933	-0.0972872	0.495465	0.44579	0.22945	0.408456	3.05	4.08	1868.5	1859.3	1767.5	1.65	1.52	1690.9	1588	1777	1574.7	1663.6	1629.5	1767.5
FALSE	High	Master Protein	O43150	Arf-GAP with SH3 domain, ANK repeat and PH domain-containing protein 2 OS=Homo sapiens (Human) OX=9606 GN=ASAP2 PE=1 SV=3	0	85.725	11	10	11	8	1006	111.6	6.68	168	10	other biological processes	plasma membrane;other membranes;ER/Golgi	enzyme regulator activity;other molecular function	Pf00023, Pf00169, Pf01412, Pf14604, Pf16746	8853	ENSG00000151693	ASAP2	D6W4Y8; hsa:8853; O43150	Vitamin D receptor pathway		1	0	0.944	-0.0615842	0.905	-0.114282	0.686199	0.34716	0.224483	0.435593	0.68	0.18	753.6	713.4	684.3	2.08	0.44	617.1	640.4	723.9	621.2	636.4	641	684.3
FALSE	High	Master Protein	O43156	TELO2-interacting protein 1 homolog OS=Homo sapiens (Human) OX=9606 GN=TTI1 PE=1 SV=3	0	85.477	12	10	12	10	1089	122	5.97	127	10	cell organization and biogenesis;other biological processes	nucleus;other cell component			9675	ENSG00000101407	TTI1	D6W4K3; hsa:9675; O43156; Q5JX67; Q96A38; Q9BR47; Q9H4K0	Fragile X syndrome; Malignant pleural mesothelioma		2	0	0.996	-0.0308764	0.944	-0.09492	0.575122	0.122555	0.215823	0.366572	0.3	1.03	980.3	978.1	926	2.28	1.71	823.1	833.1	969.6	800.6	875.1	894.5	902.2
FALSE	High	Master Protein	O43159	Ribosomal RNA-processing protein 8 OS=Homo sapiens (Human) OX=9606 GN=RRP8 PE=1 SV=2	0	158.532	49	19	25	19	456	50.7	9.42	115	19	cell organization and biogenesis;RNA metabolism OR transcription;other metabolic processes;stress response;signal transduction;other biological processes	plasma membrane;other membranes;cytosol;nucleus;other cell component	other molecular function	Pf05148	23378	ENSG00000132275	RRP8	hsa:23378; O43159; Q7KZ78; Q9BVM6		SIRT1 negatively regulates rRNA expression	1	0	1.053	0.0646213	1.127	0.154874	0.361877	0.356547	0.205159	0.556567	0.71	0.11	3380.9	3559.4	3772.5	2.53	1.83	2912.3	2845.6	3272.8	2995	3138.9	3310.5	3811.9
FALSE	High	Master Protein	O43164	E3 ubiquitin-protein ligase Praja-2 OS=Homo sapiens (Human) OX=9606 GN=PJA2 PE=1 SV=4	0	39.702	7	3	3	3	708	78.2	4.39	40	3	protein metabolism;other metabolic processes;stress response;signal transduction;other biological processes	plasma membrane;other membranes;cytoskeleton;ER/Golgi;other cell component	other molecular function	Pf13639	9867	ENSG00000198961	PJA2	A8K6U4; D3DSZ5; hsa:9867; O43164; Q68D49; Q8N1G5		Antigen processing: Ubiquitination & Proteasome degradation	1	0	0.966	-0.052363	0.982	-0.0451564	0.570241	0.383444	0.462477	0.146015	2.55	2.71	323.2	312.3	316.2	3.58	3.17	278.4	296.5	294.8	262.7	296.5	279.5	323.4
FALSE	High	Master Protein	O43166	Signal-induced proliferation-associated 1-like protein 1 OS=Homo sapiens (Human) OX=9606 GN=SIPA1L1 PE=1 SV=4	0	71.46	6	13	14	9	1804	199.9	8.19	66	13	cell organization and biogenesis;signal transduction;other biological processes	plasma membrane;other membranes;cytoskeleton;other cell component	signal transduction activity or receptor binding;enzyme regulator activity	Pf02145, Pf11881	26037	ENSG00000197555	SIPA1L1	hsa:26037; J3KP19; O43166; O95321; Q9UDU4; Q9UNU4		Neurexins and neuroligins	1	0	1.031	0.019805	1.02	0.0448272	0.688066	0.118187	0.453204	0.128158	5.04	3.81	764.8	787.9	809.7	2.09	4.29	693.1	649.9	726.1	663	729.3	705.4	821.1
FALSE	High	Master Protein	O43169	Cytochrome b5 type B OS=Homo sapiens (Human) OX=9606 GN=CYB5B PE=1 SV=3	0	132.508	73	10	21	10	150	16.7	4.97	328	10	other metabolic processes;stress response	other membranes;mitochondrion;other cell component	enzyme regulator activity;other molecular function	Pf00173	80777	ENSG00000103018	CYB5B	A8K6B1; hsa:80777; J3KNF8; O43169; Q96CC3; Q9BT35	Oxidation by cytochrome P450	Phase I - Functionalization of compounds	2	0	1.061	0.080021	1.069	0.0970399	0.487597	0.430013	0.216698	0.272463	5.64	2.32	5108.8	5366.1	5309.9	2.49	3.65	4449	4018.2	4870.6	4611.7	4801.1	4685.7	5520.9
FALSE	High	Master Protein	O43172	U4/U6 small nuclear ribonucleoprotein Prp4 OS=Homo sapiens (Human) OX=9606 GN=PRPF4 PE=1 SV=2	0	329.609	69	28	45	28	522	58.4	7.42	504	28	RNA metabolism OR transcription;other metabolic processes	nucleus	nucleic acid binding activity	Pf00400, Pf08799	9128	ENSG00000136875	PRPF4	hsa:9128; O43172; O43445; O43864; Q5T1M8; Q96DG2; Q96IK4	mRNA processing	mRNA Splicing - Major Pathway	2	0	1.017	0.0157273	1.041	0.0692822	0.466617	0.0896832	0.234753	0.252373	1.04	2.26	8686.4	8876.8	9086.4	1.18	1.73	7516.5	7338.7	8281.5	7469	8037.6	7883.7	9086.4
FALSE	High	Master Protein	O43175	D-3-phosphoglycerate dehydrogenase OS=Homo sapiens (Human) OX=9606 GN=PHGDH PE=1 SV=4	0	416.609	45	29	54	29	533	56.6	6.71	753	29	cell cycle OR cell proliferation;cell organization and biogenesis;other metabolic processes;developmental processes;other biological processes	cytosol	other molecular function	Pf00389, Pf02826, Pf19304	26227	ENSG00000092621	PHGDH	B2RD08; hsa:26227; O43175; Q5SZU3; Q9BQ01	Trans-sulfuration and one-carbon metabolism; Clear cell renal cell carcinoma pathways; Neuroinflammation and glutamatergic signaling; Amino acid metabolism in triple-negative breast cancer cells	Serine biosynthesis	5	0	0.982	-0.0316336	0.974	-0.0330039	0.701127	0.197124	0.319334	0.123274	0.83	3.07	9286	9246.1	8981.5	1.27	1.79	8114.4	7797.2	8853.1	7779.8	8304.4	8143.4	8981.5
FALSE	High	Master Protein	O43181	NADH dehydrogenase [ubiquinone] iron-sulfur protein 4, mitochondrial OS=Homo sapiens (Human) OX=9606 GN=NDUFS4 PE=1 SV=1	0	88.26	39	8	13	8	175	20.1	10.3	167	8	cell organization and biogenesis;other metabolic processes;transport;developmental processes;other biological processes	other membranes;mitochondrion	transporter activity	Pf04800	4724	ENSG00000164258	NDUFS4	hsa:4724; O43181; Q9BS69	Electron transport chain: OXPHOS system in mitochondria; Nonalcoholic fatty liver disease; Oxidative phosphorylation	Complex I biogenesis	5	0	1.07	0.0785008	1.143	0.172795	0.426106	0.480561	0.205132	0.724611	4.93	0.05	2274.7	2411.8	2492.1	1.74	2.62	1878.6	1933.1	2175.4	2029.3	2178.1	2114.5	2492.1
FALSE	High	Master Protein	O43194	G-protein coupled receptor 39 OS=Homo sapiens (Human) OX=9606 GN=GPR39 PE=1 SV=1	0	13.353	5	2	2	2	453	51.3	9.29	0	2	signal transduction	plasma membrane;other membranes	other molecular function	Pf00001	2863	ENSG00000183840	GPR39	B2RC12; B6V9G4; hsa:2863; O43194; Q08AS2; Q53R01	GPCRs, class A rhodopsin-like	G alpha (q) signalling events; G alpha (s) signalling events; ADORA2B mediated anti-inflammatory cytokines production; Class A/1 (Rhodopsin-like receptors)	5	0	1.013	0.0136082	1.045	0.0655633	0.764344	0.0565813	0.338921	0.246183	5.31	4.86	333.3	344.5	338.8	4.18	7.26	279.3	299.8	317.8	276.3	308.3	320.8	338.8
FALSE	High	Master Protein	O43237	Cytoplasmic dynein 1 light intermediate chain 2 OS=Homo sapiens (Human) OX=9606 GN=DYNC1LI2 PE=1 SV=1	0	196.69	59	24	35	23	492	54.1	6.38	250	24	cell organization and biogenesis;other biological processes	cytosol;cytoskeleton;other cytoplasmic organelle;other cell component	other molecular function	Pf05783	1783	ENSG00000135720	DYNC1LI2	A8K6V1; B4DZP4; hsa:1783; O43237; Q8TAT3	Intraflagellar transport proteins binding to dynein	Separation of Sister Chromatids; MHC class II antigen presentation; Resolution of Sister Chromatid Cohesion; HSP90 chaperone cycle for steroid hormone receptors (SHR) in the presence of ligand; RHO GTPases Activate Formins; COPI-mediated anterograde transport; COPI-independent Golgi-to-ER retrograde traffic; HCMV Early Events; Aggrephagy; EML4 and NUDC in mitotic spindle formation; Amplification …	13	0	0.966	-0.0854818	0.953	-0.0743245	0.495989	0.641687	0.270083	0.27889	2.35	3.23	4246.8	4136.9	4106.4	0.47	0.98	3904.5	3581.5	4048.8	3480.8	3702.8	3687.6	4124.4
FALSE	High	Master Protein	O43242	26S proteasome non-ATPase regulatory subunit 3 OS=Homo sapiens (Human) OX=9606 GN=PSMD3 PE=1 SV=2	0	336.986	53	32	69	32	534	60.9	8.44	828	32	protein metabolism;other metabolic processes;other biological processes	non-structural extracellular;cytosol;nucleus;other cell component	enzyme regulator activity	Pf01399, Pf08375	5709	ENSG00000108344	PSMD3	B3KMW9; B4DT72; hsa:5709; O43242; Q96EI2; Q9BQA4	Proteasome degradation; Alzheimer's disease and miRNA effects; Parkin-ubiquitin proteasomal system pathway; Alzheimer's disease	Antigen processing: Ubiquitination & Proteasome degradation; FCERI mediated NF-kB activation; Downstream TCR signaling; Activation of NF-kappaB in B cells; Oxygen-dependent proline hydroxylation of Hypoxia-inducible Factor Alpha; ER-Phagosome pathway; Cross-presentation of soluble exogenous antigens (endosomes); SCF-beta-TrCP mediated degradation of Emi1; APC/C:Cdc20 mediated degradation of Secur…	63	0	0.971	-0.0602764	0.974	-0.0505369	0.365406	0.407529	0.350437	0.151447	0.98	2.02	8413.3	8114.2	8214.1	0.88	4.36	7247	7079.6	8039.2	6921.2	7239	7290.4	8309
FALSE	High	Master Protein	O43251	RNA binding protein fox-1 homolog 2 OS=Homo sapiens (Human) OX=9606 GN=RBFOX2 PE=1 SV=3	0	84.752	26	7	12	7	390	41.3	7.27	205	7	cell organization and biogenesis;RNA metabolism OR transcription;other metabolic processes;developmental processes;signal transduction;other biological processes	nucleus;other cell component	nucleic acid binding activity;other molecular function	Pf00076, Pf12414	23543	ENSG00000100320; ENSG00000277564	RBFOX2	A4F5G8; A8K5Z5; B0QYY8; B0QYY9; hsa:23543; O43251; Q0PRL5; Q0VH35; Q5TF71; Q6IC09; Q8TD00; Q8WYB1; Q96DZ6; Q96NL7; Q9UGW4; Q9UH33	Mammalian disorder of sexual development	FGFR2 alternative splicing	2	0	1.035	0.0107645	1.001	0.0265012	0.686197	0.043244	0.570711	0.0807613	2.26	0.7	925.1	929.1	922.7	2.16	1.66	796.9	742.7	903.9	805.5	821.5	834.8	921.5
FALSE	High	Master Protein	O43252	Bifunctional 3'-phosphoadenosine 5'-phosphosulfate synthase 1 OS=Homo sapiens (Human) OX=9606 GN=PAPSS1 PE=1 SV=2	0	287.97	44	22	30	21	624	70.8	6.86	441	22	other metabolic processes;developmental processes	cytosol	kinase activity;other molecular function	Pf01583, Pf01747, Pf14306	9061	ENSG00000138801	PAPSS1	hsa:9061; O43252; O43841; O75332; Q6IAX6; Q96FB1; Q96TF4; Q9P1P9; Q9UE98	Sulfation biotransformation reaction	Signaling by BRAF and RAF1 fusions; Transport and synthesis of PAPS; Metabolism of ingested H2SeO4 and H2SeO3 into H2Se	4	0	0.97	-0.0528146	0.978	-0.0283806	0.536027	0.352949	0.283127	0.101344	2.76	2.09	4965.6	4819.1	4854	3.33	0.79	4277.3	4248.2	4683.1	4054.9	4474.1	4204.8	4854
FALSE	High	Master Protein	O43264	Centromere/kinetochore protein zw10 homolog OS=Homo sapiens (Human) OX=9606 GN=ZW10 PE=1 SV=3	0	172.629	30	20	25	19	779	88.8	6.27	191	20	cell cycle OR cell proliferation;cell organization and biogenesis;transport;signal transduction;other biological processes	other membranes;cytosol;cytoskeleton;ER/Golgi;nucleus;other cell component	nucleic acid binding activity	Pf06248	9183	ENSG00000086827	ZW10	A1A528; hsa:9183; O43264		COPI-dependent Golgi-to-ER retrograde traffic; Separation of Sister Chromatids; Resolution of Sister Chromatid Cohesion; RHO GTPases Activate Formins; EML4 and NUDC in mitotic spindle formation; Amplification of signal from unattached kinetochores via a MAD2 inhibitory signal	7	0	1.003	-0.0248294	0.997	0.00438509	0.804036	0.163159	0.871709	0.0151642	0.32	0.77	933	936	932.5	3.19	0.92	803.6	810.5	882.5	787.5	857.9	808.6	930.4
FALSE	High	Master Protein	O43290	U4/U6.U5 tri-snRNP-associated protein 1 OS=Homo sapiens (Human) OX=9606 GN=SART1 PE=1 SV=1	0	446.686	50	40	60	38	800	90.2	6.13	784	40	cell organization and biogenesis;RNA metabolism OR transcription;other metabolic processes;other biological processes	cytosol;ER/Golgi;nucleus;other cell component		Pf03343, Pf19252	9092	ENSG00000175467	SART1	A6NDN1; hsa:9092; O43290; Q53GB5		mRNA Splicing - Major Pathway	1	0	1.026	0.000620525	1.054	0.090806	0.77515	0.0036871	0.205132	0.384106	0.86	0.7	10418.2	10684.8	10982.4	1.75	2.64	8974.1	9015.4	9904	8990.4	9287.2	9627.9	10982.4
FALSE	High	Master Protein	O43291	Kunitz-type protease inhibitor 2 OS=Homo sapiens (Human) OX=9606 GN=SPINT2 PE=1 SV=2	0	82.526	34	6	11	6	252	28.2	8.29	119	6	cell organization and biogenesis;developmental processes;other biological processes	non-structural extracellular;plasma membrane;other membranes;other cell component	enzyme regulator activity	Pf00014	10653	ENSG00000167642	SPINT2	A8K667; B4DLU1; hsa:10653; O00271; O14895; O43291; Q5TZQ3; Q969E0		MET Receptor Activation; Signaling by MST1	2	0	1.083	0.0834849	0.977	0.0130197	0.605391	0.484113	0.983747	0.0276844	10.4	11	3176.5	3422.3	3161.6	4.54	7.11	2722.3	2952.7	3028.4	2879.6	3034.9	3307.4	3532.4
FALSE	High	Master Protein	O43292	Glycosylphosphatidylinositol anchor attachment 1 protein OS=Homo sapiens (Human) OX=9606 GN=GPAA1 PE=1 SV=3	0	109.553	21	14	17	14	621	67.6	8.06	105	14	cell organization and biogenesis;protein metabolism;other metabolic processes;other biological processes	other membranes;cytosol;cytoskeleton;mitochondrion;ER/Golgi	cytoskeletal activity	Pf04114	8733	ENSG00000197858	GPAA1	hsa:8733; O43292; Q9NSS0; Q9UQ31		Attachment of GPI anchor to uPAR	1	0	1.012	0.00154369	1.01	-0.0046258	0.405956	0.00800597	0.8736	0.0108221	0.86	6.91	3573.8	3617.8	3609.1	0.72	6.6	3041.1	3079.3	3407.2	3024.7	3262.6	3250.5	3731.7
FALSE	High	Master Protein	O43293	Death-associated protein kinase 3 OS=Homo sapiens (Human) OX=9606 GN=DAPK3 PE=1 SV=1	0	158.959	40	16	25	15	454	52.5	6.89	317	16	cell organization and biogenesis;protein metabolism;other metabolic processes;stress response;signal transduction;other biological processes	cytosol;nucleus;other cell component	kinase activity;other molecular function	Pf00069	1613	ENSG00000167657	DAPK3	A0AVN4; B3KQE2; hsa:1613; O43293; Q05JY4	Bladder cancer	Caspase activation via Dependence Receptors in the absence of ligand	2	0	1.011	-0.0140779	0.976	-0.0433418	0.972515	0.0981366	0.247363	0.17023	1.56	0.1	4389.1	4461.1	4285.9	0.52	0.77	3780.1	3898.7	4184.5	3771.1	3991.5	3985.5	4285.9
FALSE	High	Master Protein	O43301	Heat shock 70 kDa protein 12A OS=Homo sapiens (Human) OX=9606 GN=HSPA12A PE=1 SV=2	0	152.134	33	16	18	16	675	74.9	6.77	305	16		nucleus;other cell component	other molecular function		259217	ENSG00000165868	HSPA12A	hsa:259217; O43301		Regulation of HSF1-mediated heat shock response	1	0	1.04	0.0268466	0.974	-0.0435918	0.719972	0.125976	0.538055	0.197087	6.97	6.54	650.3	676.4	643.6	4.12	4.56	560.1	540.5	629.7	569.1	619.7	574	596.5
FALSE	High	Master Protein	O43314	Inositol hexakisphosphate and diphosphoinositol-pentakisphosphate kinase 2 OS=Homo sapiens (Human) OX=9606 GN=PPIP5K2 PE=1 SV=3	0	154.554	19	19	22	17	1243	140.3	8.22	254	19	other metabolic processes;other biological processes	cytosol	kinase activity;other molecular function	Pf00328, Pf18086	23262	ENSG00000145725	PPIP5K2	A1NI53; A6NGS8; hsa:23262; O43314; Q8TB50		Synthesis of pyrophosphates in the cytosol	1	0	0.996	-0.0240693	1.008	0.013478	0.552781	0.163655	0.829098	0.0597963	0.59	5.17	2044.4	2035.3	2069	1.36	3.06	1761	1744.7	1927.9	1712.5	1836	1795.2	1985.6
FALSE	High	Master Protein	O43318	Mitogen-activated protein kinase kinase kinase 7 OS=Homo sapiens (Human) OX=9606 GN=MAP3K7 PE=1 SV=1	0	68.379	18	9	9	9	606	67.2	7.11	86	9	protein metabolism;other metabolic processes;stress response;signal transduction;other biological processes	plasma membrane;other membranes;cytosol;nucleus;other cytoplasmic organelle	signal transduction activity or receptor binding;kinase activity;other molecular function	Pf07714	6885	ENSG00000135341	MAP3K7	B2RE27; E1P523; hsa:6885; O43317; O43318; O43319; Q5TDN2; Q5TDN3; Q5TDT7; Q9NTR3; Q9NZ70	IL-1 signaling pathway; RANKL/RANK signaling pathway; TNF-related weak inducer of apoptosis (TWEAK) signaling pathway; IL-17 signaling pathway; B cell receptor signaling pathway; TNF-alpha signaling pathway; Ebstein-Barr virus LMP1 signaling; Interleukin-1 (IL-1) structural pathway; Cardiac hypertrophic response; Nod-like receptor (NLR) signaling pathway; Fas ligand pathway and stress induction o…	SARS-CoV-2 activates/modulates innate and adaptive immune responses; Activation of NF-kappaB in B cells; FCERI mediated NF-kB activation; Downstream TCR signaling; CLEC7A (Dectin-1) signaling; Ub-specific processing proteases; Ca2+ pathway; TRAF6-mediated induction of TAK1 complex within TLR4 complex; IRAK2 mediated activation of TAK1 complex upon TLR7/8 or 9 stimulation; JNK (c-Jun kinases) phos…	50	0	0.992	-0.020221	0.928	-0.0962245	0.981353	0.0761432	0.200444	0.295919	3.1	0.61	829.5	806.1	769.7	2.24	5.47	714.5	655.4	799.9	678.3	713.5	747.8	769.7
FALSE	High	Master Protein	O43324	Eukaryotic translation elongation factor 1 epsilon-1 OS=Homo sapiens (Human) OX=9606 GN=EEF1E1 PE=1 SV=1	0	120.846	63	13	26	13	174	19.8	8.54	153	13	protein metabolism;other metabolic processes;other biological processes	cytosol;nucleus;other cell component		Pf00043	9521	ENSG00000124802	EEF1E1	C9JLK5; hsa:9521; O43324; Q5THS2		Selenoamino acid metabolism; Cytosolic tRNA aminoacylation	2	0	1.052	0.017993	0.98	-0.019302	0.751494	0.0619236	0.722884	0.0463369	2.92	6.42	1130.9	1190.3	1154.8	1.45	2.93	974.2	960.7	1172.7	1001.5	1085.5	1059.6	1172.2
FALSE	High	Master Protein	O43353	Receptor-interacting serine/threonine-protein kinase 2 OS=Homo sapiens (Human) OX=9606 GN=RIPK2 PE=1 SV=2	0	92.21	24	8	9	8	540	61.2	7.09	178	8	cell cycle OR cell proliferation;protein metabolism;other metabolic processes;stress response;signal transduction;other biological processes	cytosol;cytoskeleton;other cell component	signal transduction activity or receptor binding;kinase activity;other molecular function	Pf00619, Pf07714	8767	ENSG00000104312	RIPK2	B7Z748; hsa:8767; O43353; Q6UWF0	Nucleotide-binding oligomerization domain (NOD) pathway; Apoptosis-related network due to altered Notch3 in ovarian cancer; Fas ligand pathway and stress induction of heat shock proteins; T-cell receptor signaling pathway	Downstream TCR signaling; SARS-CoV-2 activates/modulates innate and adaptive immune responses; JNK (c-Jun kinases) phosphorylation and activation mediated by activated human TAK1; NOD1/2 Signaling Pathway; p75NTR recruits signalling complexes; TAK1-dependent IKK and NF-kappa-B activation ; activated TAK1 mediates p38 MAPK activation; Ovarian tumor domain proteases	13	0	1.002	-0.01901	0.974	-0.0697385	0.998995	0.0872514	0.339019	0.227259	8.2	0.41	1043	1045.4	999.4	3.05	2.09	884	886.4	1033.2	913.3	935.3	918.3	999.4
FALSE	High	Master Protein	O43379	WD repeat-containing protein 62 OS=Homo sapiens (Human) OX=9606 GN=WDR62 PE=1 SV=4	0	183.545	16	22	24	22	1518	165.8	5.91	188	22	cell cycle OR cell proliferation;cell organization and biogenesis;developmental processes;other biological processes	cytosol;cytoskeleton;nucleus		Pf00400	284403	ENSG00000075702	WDR62	hsa:284403; O43379; Q63HP9; Q659D7; Q8NBF7; Q96AD9			0	0	0.984	-0.0399838	0.963	-0.0676687	0.458382	0.265791	0.270083	0.288815	1.47	1.58	2226.7	2169.7	2120.6	2.57	1.58	1949.2	1850.9	2122.9	1894.1	1917.6	1949.4	2079
FALSE	High	Master Protein	O43390	Heterogeneous nuclear ribonucleoprotein R OS=Homo sapiens (Human) OX=9606 GN=HNRNPR PE=1 SV=1	0	592.419	58	39	123	28	633	70.9	8.13	1647	39	RNA metabolism OR transcription;other metabolic processes	ER/Golgi;nucleus;other cell component	nucleic acid binding activity	Pf00076, Pf18360	10236	ENSG00000125944; ENSG00000282958	HNRNPR	hsa:10236; O43390; Q2L7G6; Q5TEH1; Q9BV64; S4R3J4	mRNA processing	mRNA Splicing - Major Pathway; Processing of Capped Intron-Containing Pre-mRNA	3	1	1.034	0.00543563	1.07	0.0984963	0.784624	0.0282223	0.205132	0.411045	1.44	2.11	14360.5	14701	15066.6	2.84	2.57	12134	12322.6	13691.1	12369.6	12586.2	13335.9	15066.6
FALSE	High	Master Protein	O43395	U4/U6 small nuclear ribonucleoprotein Prp3 OS=Homo sapiens (Human) OX=9606 GN=PRPF3 PE=1 SV=2	0	337.265	50	36	54	36	683	77.5	9.5	488	36	cell organization and biogenesis;RNA metabolism OR transcription;other metabolic processes	cytosol;nucleus	other molecular function	Pf01480, Pf06544, Pf08572	9129	ENSG00000117360	PRPF3	B4DSY9; hsa:9129; O43395; O43446; Q5VT54	mRNA processing	mRNA Splicing - Major Pathway	2	0	1.033	0.0294055	1.072	0.101518	0.313006	0.176524	0.215823	0.374264	0.1	2.5	13817.1	14228.9	14815.2	0.47	1.87	11905.8	11640.3	13173	11972.4	12665	12837.8	14815.2
FALSE	High	Master Protein	O43396	Thioredoxin-like protein 1 OS=Homo sapiens (Human) OX=9606 GN=TXNL1 PE=1 SV=3	0	283.628	69	17	35	17	289	32.2	4.96	626	17		cytosol;nucleus;other cell component	other molecular function	Pf00085, Pf06201	9352	ENSG00000091164	TXNL1	hsa:9352; O43396		RND2 GTPase cycle; RHOV GTPase cycle; RHOU GTPase cycle; RND3 GTPase cycle; RND1 GTPase cycle; RHOBTB2 GTPase cycle; RHOBTB1 GTPase cycle	7	0	0.974	-0.0589503	0.961	-0.054884	0.376382	0.368431	0.251023	0.177254	0.78	2.64	6671.1	6484.2	6489.9	0.53	2.73	5746.4	5642.1	6437.2	5498.3	5787.8	5825.9	6528.4
FALSE	High	Master Protein	O43399	Tumor protein D54 OS=Homo sapiens (Human) OX=9606 GN=TPD52L2 PE=1 SV=2	0	297.728	88	23	42	23	206	22.2	5.36	438	23	other metabolic processes;other biological processes	other cell component	other molecular function	Pf04201	7165	ENSG00000101150	TPD52L2	B4DPJ6; E1P5G7; hsa:7165; O43398; O43399; Q5JWU5; Q5JWU6; Q5JWU8; Q5U0E0; Q9H3Z6			0	0	0.969	-0.0563426	0.958	-0.065244	0.48677	0.45696	0.244227	0.231889	2.36	1.84	9031	8864.2	8633.7	2.29	1.82	7779.2	7772.8	8588.4	7563.8	7930.9	7721.1	8764.3
FALSE	High	Master Protein	O43402	ER membrane protein complex subunit 8 OS=Homo sapiens (Human) OX=9606 GN=EMC8 PE=1 SV=1	0	78.059	54	9	11	9	210	23.8	6.4	150	9	cell organization and biogenesis	other membranes;ER/Golgi;other cell component		Pf03665	10328	ENSG00000131148	EMC8	C9JB21; hsa:10328; O43402			0	0	0.874	-0.172212	0.909	-0.136646	0.408373	2.39758	0.2492	0.710805	1.54	6.66	3051.6	2654.8	2626.1	2.07	4.04	2642.9	2593.3	2569.6	2233.8	2386.9	2306.8	2626.1
FALSE	High	Master Protein	O43414	ERI1 exoribonuclease 3 OS=Homo sapiens (Human) OX=9606 GN=ERI3 PE=1 SV=2	0	25.726	12	5	9	5	337	37.2	8.07	63	5	RNA metabolism OR transcription;other metabolic processes		other molecular function	Pf00929	79033	ENSG00000117419	ERI3	B1AK98; hsa:79033; O43414; Q5T2T7; Q5T2T9; Q5TG35; Q9BQA0; Q9UEB4			0	0	0.947	-0.0843352	0.967	-0.0959057	0.446704	0.581444	0.365301	0.330064	2.44	0.81	1038.5	983.7	977.3	1.18	6.18	870.5	886.8	990.1	837.6	870	883.8	977.3
FALSE	High	Master Protein	O43422	52 kDa repressor of the inhibitor of the protein kinase OS=Homo sapiens (Human) OX=9606 GN=THAP12 PE=1 SV=2	0	73.064	15	9	10	8	761	87.6	5.86	128	9	signal transduction;other biological processes		nucleic acid binding activity;other molecular function	Pf05485, Pf05699, Pf14291	5612	ENSG00000137492	THAP12	A8K728; hsa:5612; O43422; Q17RY9; Q8WTW1; Q9Y3Z4			0	0	1.005	-0.00330655	1.042	0.0721924	0.878222	0.0199246	0.414961	0.232679	5.16	6.86	1140.5	1151.5	1188.5	1.43	2.29	961.6	1008.7	1087.4	990.5	1030.2	1030	1231.1
FALSE	High	Master Protein	O43426	Synaptojanin-1 OS=Homo sapiens (Human) OX=9606 GN=SYNJ1 PE=1 SV=2	0	25.68	3	3	3	2	1573	173	7.42	38	3	cell-cell signaling;cell organization and biogenesis;other metabolic processes;transport;developmental processes;other biological processes	plasma membrane;other membranes;cytosol;cytoskeleton;other cell component	nucleic acid binding activity;other molecular function	Pf02383, Pf03372, Pf08952	8867	ENSG00000159082	SYNJ1	hsa:8867; O43425; O43426; O94984; Q4KMR1	VEGFA-VEGFR2 signaling pathway; EGF/EGFR signaling pathway	Clathrin-mediated endocytosis; Synthesis of PIPs at the plasma membrane; Synthesis of IP3 and IP4 in the cytosol; Synthesis of IP2, IP, and Ins in the cytosol	6	0	0.938	-0.161313	0.822	-0.186504	0.61972	0.86925	0.428011	0.749627	11.03	9.14	304.3	279.8	268.4	2.87	7.6	298.7	258.6	263.2	226.9	255.4	251.4	268.4
FALSE	High	Master Protein	O43427	Acidic fibroblast growth factor intracellular-binding protein OS=Homo sapiens (Human) OX=9606 GN=FIBP PE=1 SV=3	0	106.211	42	15	17	14	364	41.9	6.48	97	15	signal transduction	other membranes;mitochondrion;nucleus;other cell component	other molecular function	Pf05427	9158	ENSG00000172500	FIBP	A8K0J7; hsa:9158; O43427; Q27Q85; Q6IBQ3; Q9HD65	Modulators of TCR signaling and T cell activation		1	0	1.007	0.0274688	1.033	0.055369	0.748278	0.113242	0.301684	0.188317	4.3	3.1	2355.6	2371.1	2382.5	3.43	1.78	2029.1	1885.8	2260.2	1995.1	2216.9	2081.8	2382.5
FALSE	High	Master Protein	O43432	Eukaryotic translation initiation factor 4 gamma 3 OS=Homo sapiens (Human) OX=9606 GN=EIF4G3 PE=1 SV=2	0	396.511	31	48	71	37	1585	176.5	5.38	486	48	protein metabolism;other metabolic processes;other biological processes	cytosol;translational apparatus	nucleic acid binding activity	Pf02020, Pf02847, Pf02854	8672	ENSG00000075151	EIF4G3	B9EGQ7; hsa:8672; O43432; Q15597; Q504Z1; Q5SWC3; Q8NEN1	Translation factors; Translation inhibitors in chronically activated PDGFRA cells	ISG15 antiviral mechanism	3	1	0.985	-0.044702	0.959	-0.0519827	0.401126	0.272113	0.200444	0.208353	0.23	0.31	10711.8	10473.2	10267.7	0.55	1.37	9144.2	9103.3	10254.7	8812.3	9440.4	9379.9	10154.7
FALSE	High	Master Protein	O43447	Peptidyl-prolyl cis-trans isomerase H OS=Homo sapiens (Human) OX=9606 GN=PPIH PE=1 SV=1	0	133.117	79	14	42	12	177	19.2	8.07	289	14	cell organization and biogenesis;protein metabolism;RNA metabolism OR transcription;other metabolic processes;other biological processes	nucleus;other cell component	other molecular function	Pf00160	10465	ENSG00000171960	PPIH	A6NNE7; hsa:10465; O43447		mRNA Splicing - Major Pathway	1	0	0.964	-0.0785951	0.987	-0.0201084	0.532229	0.559688	0.63376	0.0549882	4.26	5.03	2632.2	2538.5	2606	3.23	4.05	2240.1	2237	2516.4	2172.8	2271.3	2178.6	2657.9
FALSE	High	Master Protein	O43463	Histone-lysine N-methyltransferase SUV39H1 OS=Homo sapiens (Human) OX=9606 GN=SUV39H1 PE=1 SV=1	0	51.398	23	9	9	8	412	47.9	8.03	73	9	cell cycle OR cell proliferation;cell organization and biogenesis;protein metabolism;RNA metabolism OR transcription;other metabolic processes;stress response;other biological processes	nucleus;other cell component	nucleic acid binding activity;other molecular function	Pf00385, Pf00856, Pf05033	6839	ENSG00000101945	SUV39H1	B2R6E8; B4DST0; hsa:6839; O43463; Q53G60; Q6FHK6	Histone modifications; Retinoblastoma gene in cancer; Interactions between LOXL4 and oxidative stress pathway; Effect of progerin on genes involved in Hutchinson-Gilford progeria syndrome	PKMTs methylate histone lysines; SIRT1 negatively regulates rRNA expression	6	0	1.076	0.063225	1.066	0.085704	0.495575	0.362491	0.319326	0.333787	2.06	4.74	639.4	680.6	681.8	2.28	0.03	533.5	575.7	609.6	560.5	608.9	626.4	681.6
FALSE	High	Master Protein	O43464	Serine protease HTRA2, mitochondrial OS=Homo sapiens (Human) OX=9606 GN=HTRA2 PE=1 SV=2	0	97.772	24	8	10	8	458	48.8	10.07	88	8	cell organization and biogenesis;protein metabolism;other metabolic processes;stress response;developmental processes;signal transduction;other biological processes	plasma membrane;other membranes;cytosol;cytoskeleton;mitochondrion;ER/Golgi;nucleus;other cell component	other molecular function	Pf02163, Pf13365, Pf17820	27429	ENSG00000115317	HTRA2	hsa:27429; O43464; Q9HBZ4; Q9P0Y3; Q9P0Y4	Apoptosis modulation and signaling; Parkinson's disease pathway; Nanomaterial induced apoptosis; Ciliary landscape; Complement system in neuronal development and plasticity		5	0	1.047	0.0549164	1.092	0.136081	0.361877	0.313077	0.205132	0.599317	0.72	2.24	619.2	645.2	666.9	1.74	2.37	524.2	526.3	591.3	536	577.2	592.3	664.4
FALSE	High	Master Protein	O43474	Krueppel-like factor 4 OS=Homo sapiens (Human) OX=9606 GN=KLF4 PE=1 SV=3	0	33.699	12	5	5	4	513	54.6	8.37	26	5	cell-cell signaling;RNA metabolism OR transcription;other metabolic processes;stress response;developmental processes;signal transduction;other biological processes	cytosol;cytoskeleton;nucleus;other cell component	nucleic acid binding activity;other molecular function	Pf00096	9314	ENSG00000136826	KLF4	B2R8S4; B3KT79; hsa:9314; L0R3I6; L0R4N5; O43474; P78338; Q5T3J8; Q5T3J9; Q8N717; Q9UNP3	SRF and miRs in smooth muscle differentiation and proliferation; Cell differentiation - expanded index; Mesodermal commitment pathway; Vitamin D receptor pathway; Mesodermal commitment pathway; let-7 inhibition of ES cell reprogramming; Pre-implantation embryo; OSX and miRNAs in tooth development; White fat cell differentiation; ncRNAs involved in Wnt signaling in hepatocellular carcinoma; Gastri…	Transcriptional regulation of white adipocyte differentiation; FOXO-mediated transcription of cell cycle genes; Synthesis, secretion, and deacylation of Ghrelin; Transcriptional regulation of pluripotent stem cells	16	0	0.979	-0.0376766	0.959	-0.0462911	0.549488	0.332784	0.248211	0.179641	1.15	1.91	235.3	231.7	225.6	3.3	0.9	205.5	199.9	215.3	195	211	198.7	225.9
FALSE	High	Master Protein	O43482	Protein Mis18-beta OS=Homo sapiens (Human) OX=9606 GN=OIP5 PE=1 SV=2	0	20.285	15	3	3	3	229	24.7	7.37	31	3	cell cycle OR cell proliferation;cell organization and biogenesis;other biological processes	nucleus;other cell component	other molecular function	Pf03226	11339	ENSG00000104147	OIP5	hsa:11339; O43482; Q96BX7		Deposition of new CENPA-containing nucleosomes at the centromere	1	0	0.991	-0.138382	0.825	-0.318298	0.763185	0.605877	0.285511	1.13356	10.9	14.97	328	314.1	270.6	4.68	0.42	282.5	340.5	280.1	273.4	264.9	282.2	270.6
FALSE	High	Master Protein	O43488	Aflatoxin B1 aldehyde reductase member 2 OS=Homo sapiens (Human) OX=9606 GN=AKR7A2 PE=1 SV=3	0	174.005	51	14	20	14	359	39.6	7.17	332	14	other metabolic processes	cytosol;ER/Golgi;other cell component	other molecular function	Pf00248	8574	ENSG00000053371	AKR7A2	hsa:8574; O43488; O75749; Q5TG63	Aflatoxin B1 metabolism; Metapathway biotransformation Phase I and II	Aflatoxin activation and detoxification	3	0	0.962	-0.0535281	0.984	-0.0150485	0.562941	0.45595	0.503656	0.0531778	0.9	2.87	3213.6	3122.7	3161.8	2.78	1.55	2768.1	2757.7	3051.2	2720.4	2793.9	2750.3	3161.8
FALSE	High	Master Protein	O43491	Band 4.1-like protein 2 OS=Homo sapiens (Human) OX=9606 GN=EPB41L2 PE=1 SV=1	0	604.717	57	49	92	46	1005	112.5	5.44	1029	49	cell cycle OR cell proliferation;cell organization and biogenesis;other biological processes	plasma membrane;other membranes;cytosol;cytoskeleton;nucleus;other cell component	cytoskeletal activity;other molecular function	Pf00373, Pf04382, Pf05902, Pf08736, Pf09379, Pf09380	2037	ENSG00000079819	EPB41L2	B4DHI8; E9PPD9; hsa:2037; O43491; Q5T4F0; Q68DV2	Splicing factor NOVA regulated synaptic proteins	Neurexins and neuroligins	2	1	0.988	-0.0239675	1.021	0.0366612	0.762965	0.13422	0.241042	0.139099	0.48	1.45	15932	15959.5	16342	1.49	0.74	13676.5	13730.1	15189.3	13154.2	14279.2	14460.7	16218.4
FALSE	High	Master Protein	O43493	Trans-Golgi network integral membrane protein 2 OS=Homo sapiens (Human) OX=9606 GN=TGOLN2 PE=1 SV=4	0	156.071	36	15	29	14	437	45.9	5.63	292	15		plasma membrane;other membranes;ER/Golgi;nucleus;other cytoplasmic organelle		Pf17818	10618	ENSG00000152291	TGOLN2	B2R686; B8ZZ88; D6W5K3; F8W8W7; F8WBK2; hsa:10618; J3KQ45; O15282; O43492; O43493; O43499; O43500; O43501; Q53G68; Q53GV2; Q6MZV1; Q6ZTM7; Q8N6T8; Q92760; Q96QL2		Cargo recognition for clathrin-mediated endocytosis; Golgi Associated Vesicle Biogenesis; Regulation of Insulin-like Growth Factor (IGF) transport and uptake by Insulin-like Growth Factor Binding Proteins (IGFBPs); Post-translational protein phosphorylation; Retrograde transport at the Trans-Golgi-Network	6	1	1.035	0.0587399	1.038	0.0542896	0.493859	0.444744	0.293489	0.18531	1.73	2.64	5619.3	5817.1	5803.7	2.65	1.88	4732.1	4811.1	5357.3	5111	5182.2	5226.5	5803.7
FALSE	High	Master Protein	O43504	Ragulator complex protein LAMTOR5 OS=Homo sapiens (Human) OX=9606 GN=LAMTOR5 PE=1 SV=1	0	27.57	48	3	4	3	91	9.6	4.87	72	3	cell organization and biogenesis;signal transduction;other biological processes	other membranes;cytosol;other cytoplasmic organelle;other cell component		Pf16672	10542	ENSG00000134248	LAMTOR5	hsa:10542; O43504; Q6IBD8		mTORC1-mediated signalling; Amino acids regulate mTORC1; Regulation of PTEN gene transcription; TP53 Regulates Metabolic Genes; Macroautophagy; Energy dependent regulation of mTOR by LKB1-AMPK	7	0	1.022	0.0215198	0.98	-0.0542037	0.668551	0.148303	0.686019	0.125721	5.19	12.44	498	531.8	488.2	2.8	8.51	427.2	462.2	474.7	447.5	479.9	457.2	530.7
FALSE	High	Master Protein	O43505	Beta-1,4-glucuronyltransferase 1 OS=Homo sapiens (Human) OX=9606 GN=B4GAT1 PE=1 SV=1	0	30.96	14	4	4	4	415	47.1	7.2	36	4	protein metabolism;other metabolic processes	other membranes;ER/Golgi	other molecular function	Pf13896	11041	ENSG00000174684	B4GAT1	hsa:11041; O43505; Q4TTN0		Keratan sulfate biosynthesis; Defective LARGE causes MDDGA6 and MDDGB6; O-linked glycosylation	3	0	0.977	-0.00182366	0.977	-0.0164965	0.913475	0.00805321	0.274527	0.0431809	0.34	0.68	145.8	142.1	145	10.14	3.97	134	122.8	139	141.4	126.3	127.6	152.1
FALSE	High	Master Protein	O43513	Mediator of RNA polymerase II transcription subunit 7 OS=Homo sapiens (Human) OX=9606 GN=MED7 PE=1 SV=1	0	25.096	26	4	4	4	233	27.2	5.78	43	4	cell organization and biogenesis;protein metabolism;RNA metabolism OR transcription;other metabolic processes;other biological processes	nucleus;other cell component	other molecular function	Pf05983	9443	ENSG00000155868	MED7	hsa:9443; O43513		Generic Transcription Pathway; PPARA activates gene expression; Transcriptional regulation of white adipocyte differentiation	3	0	1.016	0.00728409	1.021	0.0406364	0.378766	0.0418257	0.511575	0.131086	0.53	4.8	533.4	544.1	561	3.73	2.84	459.5	482.6	500.1	457.8	512.6	479.1	564.4
FALSE	High	Master Protein	O43516	WAS/WASL-interacting protein family member 1 OS=Homo sapiens (Human) OX=9606 GN=WIPF1 PE=1 SV=3	0	23.787	7	3	4	3	503	51.2	11.47	26	3	cell organization and biogenesis;other biological processes	cytosol;cytoskeleton;other cell component	cytoskeletal activity;other molecular function	Pf02205	7456	ENSG00000115935	WIPF1	B8ZZM1; D3DPE4; hsa:7456; O43516; Q15220; Q53TA9; Q6MZU9; Q9BU37; Q9UNP1		Regulation of actin dynamics for phagocytic cup formation; FCGR3A-mediated phagocytosis; RHO GTPases Activate WASPs and WAVEs; CDC42 GTPase cycle; RAC1 GTPase cycle	5	0	0.996	0.0168293	0.945	-0.0776589	0.927463	0.0527498	0.478019	0.427399	16.06	11.58	637.1	659.5	641.8	8.57	3.81	548.8	623.9	600	533.7	590.1	669.7	602
FALSE	High	Master Protein	O43520	Phospholipid-transporting ATPase IC OS=Homo sapiens (Human) OX=9606 GN=ATP8B1 PE=1 SV=3	0	35.566	4	4	4	4	1251	143.6	7.15	40	4	cell organization and biogenesis;other metabolic processes;transport;developmental processes;other biological processes	plasma membrane;other membranes;cytosol;ER/Golgi;nucleus;other cell component	transporter activity;other molecular function	Pf00122, Pf13246, Pf16209, Pf16212	5205	ENSG00000081923	ATP8B1	hsa:5205; O43520; Q9BTP8	Complement system in neuronal development and plasticity; Disorders of bile acid synthesis and biliary transport	Ion transport by P-type ATPases	3	0	0.999	-0.0371545	0.95	-0.0598439	0.749382	0.424887	0.221286	0.215347	1.65	1.78	630	618.4	612	1.87	2.68	542.7	554.2	586.5	535.3	553.3	552	612.5
FALSE	High	Master Protein	O43542	DNA repair protein XRCC3 OS=Homo sapiens (Human) OX=9606 GN=XRCC3 PE=1 SV=1	0	40.712	17	5	5	5	346	37.8	8.48	97	5	cell organization and biogenesis;DNA metabolism;other metabolic processes;stress response;other biological processes	cytosol;mitochondrion;nucleus;other cell component	nucleic acid binding activity;other molecular function	Pf08423	7517	ENSG00000126215	XRCC3	hsa:7517; O43542; O43568; Q9BU18	Fluoropyrimidine activity; Male infertility	Resolution of D-loop Structures through Holliday Junction Intermediates; Resolution of D-loop Structures through Synthesis-Dependent Strand Annealing (SDSA); Homologous DNA Pairing and Strand Exchange	6	0	0.917	-0.153008	0.924	-0.125896	0.365406	1.40227	0.215823	0.68586	2.29	1.59	755.2	692.3	696.2	4.07	1.91	658.3	641.8	710.3	598.8	619.4	589.9	674.4
FALSE	High	Master Protein	O43567	E3 ubiquitin-protein ligase RNF13 OS=Homo sapiens (Human) OX=9606 GN=RNF13 PE=1 SV=1	0	51.924	20	6	8	6	381	42.8	4.98	85	6	protein metabolism;other metabolic processes;other biological processes	other membranes;cytosol;ER/Golgi;nucleus;other cytoplasmic organelle;other cell component	other molecular function	Pf02225, Pf13639	11342	ENSG00000082996	RNF13	A6NC87; B3KR12; hsa:11342; O43567; Q05D66; Q6IBJ9			0	0	1.058	0.0477579	1.069	0.0755776	0.439854	0.362724	0.409865	0.41341	0.45	4.48	1305.8	1360.3	1374	1.13	4.32	1152.9	1109.8	1225.4	1143.1	1240.2	1222.2	1319.2
FALSE	High	Master Protein	O43570	Carbonic anhydrase 12 OS=Homo sapiens (Human) OX=9606 GN=CA12 PE=1 SV=1	0	148.885	38	10	25	10	354	39.4	7.23	371	10	other metabolic processes;other biological processes	plasma membrane;other membranes	other molecular function	Pf00194	771	ENSG00000074410	CA12	B2RE24; hsa:771; O43570; Q53YE5; Q9BWG2		Reversible hydration of carbon dioxide	1	0	1.057	0.0690434	1.057	0.097405	0.361877	0.472827	0.224761	0.376664	1	1.8	2294.6	2438.4	2439.5	1.75	1.92	1987.6	1932.4	2187.6	2051.7	2135.3	2220	2439.5
FALSE	High	Master Protein	O43572	A-kinase anchor protein 10, mitochondrial OS=Homo sapiens (Human) OX=9606 GN=AKAP10 PE=1 SV=2	0	84.22	21	10	10	10	662	73.8	6.39	191	10	signal transduction;other biological processes	plasma membrane;other membranes;cytosol;mitochondrion;other cell component	other molecular function	Pf00615	11216	ENSG00000108599	AKAP10	B2R650; hsa:11216; O43572; Q96AJ7	G protein signaling pathways	Factors involved in megakaryocyte development and platelet production	2	0	0.935	-0.095845	0.93	-0.112086	0.419369	0.851787	0.205132	0.504118	1.26	0.84	1698.6	1627.9	1576.6	1.6	0.4	1512.6	1443.5	1597.7	1369.8	1420.9	1470.4	1576.6
FALSE	High	Master Protein	O43583	Density-regulated protein OS=Homo sapiens (Human) OX=9606 GN=DENR PE=1 SV=2	0	137.491	56	10	15	9	198	22.1	5.3	259	10	cell organization and biogenesis;protein metabolism;other metabolic processes;other biological processes		nucleic acid binding activity	Pf01253	8562	ENSG00000139726	DENR	hsa:8562; O43583; Q9H3U6; Q9UKZ0			0	0	0.964	-0.0669473	0.942	-0.0775906	0.33903	0.465624	0.226592	0.353708	0.51	2.82	3600.2	3485	3377.2	0.81	2.18	3113.2	3045.5	3432.4	2932.3	3081.2	3142.7	3342.5
FALSE	High	Master Protein	O43592	Exportin-T OS=Homo sapiens (Human) OX=9606 GN=XPOT PE=1 SV=2	0	347.396	35	28	47	28	962	109.9	5.39	654	28	transport	cytosol;nucleus;other cell component	nucleic acid binding activity;other molecular function	Pf03810, Pf08389, Pf19282	11260	ENSG00000184575	XPOT	A6NLH1; hsa:11260; O43592; O43784; Q8WUG2; Q9BVS7		tRNA processing in the nucleus	1	0	0.949	-0.0773428	0.952	-0.113819	0.478842	0.511364	0.367033	0.346405	2.4	3.47	4815.2	4608.3	4619.7	2.85	8.81	4180.7	4079.6	4590.7	3877.5	4260.4	4042.3	4619.7
FALSE	High	Master Protein	O43598	2'-deoxynucleoside 5'-phosphate N-hydrolase 1 OS=Homo sapiens (Human) OX=9606 GN=DNPH1 PE=1 SV=1	0	69.096	47	8	11	8	174	19.1	5.05	140	8	other metabolic processes;other biological processes	cytosol;nucleus	other molecular function	Pf05014	10591	ENSG00000112667	DNPH1	B2LUJ9; hsa:10591; O43598		Purine catabolism	1	0	0.921	-0.0989138	0.935	-0.117752	0.648015	0.755685	0.261237	0.434601	7.02	2.37	883.7	813.6	826.7	7.77	3.67	758.9	767.9	842.5	770.7	710.6	731	837.5
FALSE	High	Master Protein	O43615	Mitochondrial import inner membrane translocase subunit TIM44 OS=Homo sapiens (Human) OX=9606 GN=TIMM44 PE=1 SV=2	0	289.72	50	25	39	25	452	51.3	8.32	408	25	cell organization and biogenesis;transport	other membranes;mitochondrion;nucleus	other molecular function	Pf04280	10469	ENSG00000104980	TIMM44	A8K0R9; D6W664; hsa:10469; O43615; Q8N193		Mitochondrial protein import	1	0	1.013	-0.0062463	1.045	0.056452	0.866482	0.0372839	0.246138	0.188212	3.11	0.18	8210.9	8319.1	8575.1	3.24	1.82	7100.3	6968.4	7828.2	7174.5	7153.3	7474.5	8610
FALSE	High	Master Protein	O43617	Trafficking protein particle complex subunit 3 OS=Homo sapiens (Human) OX=9606 GN=TRAPPC3 PE=1 SV=1	0	56.286	43	9	10	9	180	20.3	4.96	50	9	cell organization and biogenesis;transport	other membranes;cytosol;ER/Golgi;other cytoplasmic organelle;other cell component		Pf04051	27095	ENSG00000054116	TRAPPC3	A6NDN0; B2RDN2; D3DPS2; hsa:27095; O43617		COPII-mediated vesicle transport; RAB GEFs exchange GTP for GDP on RABs	2	0	0.986	-0.0121359	1.06	0.0711432	0.982242	0.0425088	0.218119	0.356775	2.34	0.04	131.3	129.5	139.2	5.89	3.98	109	112	125.2	103.3	123.6	116.4	130.1
FALSE	High	Master Protein	O43633	Charged multivesicular body protein 2a OS=Homo sapiens (Human) OX=9606 GN=CHMP2A PE=1 SV=1	0	108.335	45	16	27	13	222	25.1	5.97	280	16	cell cycle OR cell proliferation;cell organization and biogenesis;protein metabolism;other metabolic processes;stress response;transport;other biological processes	plasma membrane;other membranes;cytosol;cytoskeleton;nucleus;other cytoplasmic organelle;other cell component	other molecular function	Pf03357	27243	ENSG00000130724	CHMP2A	B2R4W6; hsa:27243; O43633; Q3ZTT0		Budding and maturation of HIV virion; Endosomal Sorting Complex Required For Transport (ESCRT); HCMV Late Events; Late endosomal microautophagy; Sealing of the nuclear envelope (NE) by ESCRT-III; Lysosome Vesicle Biogenesis; Macroautophagy; Pyroptosis; Translation of Replicase and Assembly of the Replication Transcription Complex; Translation of Replicase and Assembly of the Replication Transcrip…	10	0	0.925	-0.0933854	0.945	-0.0976298	0.515595	0.69049	0.238448	0.382518	0.33	1.31	2609.5	2422.6	2420.7	2.91	2.54	2186.8	2225.6	2487.8	2136.1	2167.5	2164.1	2420.7
FALSE	High	Master Protein	O43639	Cytoplasmic protein NCK2 OS=Homo sapiens (Human) OX=9606 GN=NCK2 PE=1 SV=2	0	31.67	17	6	6	5	380	42.9	6.95	22	6	cell organization and biogenesis;stress response;developmental processes;signal transduction;other biological processes	other membranes;cytosol;ER/Golgi;other cell component	signal transduction activity or receptor binding;other molecular function	Pf00017, Pf00018, Pf14604	8440	ENSG00000071051	NCK2	D3DVK1; hsa:8440; O43639; Q9BWN9; Q9UIC3	Pathogenic Escherichia coli infection; Brain-derived neurotrophic factor (BDNF) signaling pathway; EGF/EGFR signaling pathway; Genes controlling nephrogenesis; ErbB signaling pathway	RHOU GTPase cycle; RHOV GTPase cycle; Nephrin family interactions; Downstream signal transduction; VEGFA-VEGFR2 Pathway; Ephrin signaling; Activation of RAC1; Regulation of cortical dendrite branching	13	0	0.922	0.0318521	0.861	-0.325326	0.965589	0.0393918	0.402293	0.685219	37.65	19.18	746.5	781.7	644.5	22.02	0.93	643	903.7	621.4	579	699.4	938.1	642.7
FALSE	High	Master Protein	O43657	Tetraspanin-6 OS=Homo sapiens (Human) OX=9606 GN=TSPAN6 PE=1 SV=1	0	92.976	31	7	12	7	245	27.5	8.1	168	7	other biological processes	plasma membrane;other membranes		Pf00335	7105	ENSG00000000003	TSPAN6	hsa:7105; O43657; Q54A42; Q6IAN9			0	0	1.026	0.0187942	1.025	0.0505425	0.658872	0.158583	0.350181	0.158297	5.11	2.97	3045.7	3124.7	3127.7	1.17	3.01	2623.5	2647.3	2820.8	2629.2	2747.3	2821.2	3219.5
FALSE	High	Master Protein	O43660	Pleiotropic regulator 1 OS=Homo sapiens (Human) OX=9606 GN=PLRG1 PE=1 SV=1	0	221.59	46	19	35	19	514	57.2	9.17	363	19	RNA metabolism OR transcription;other metabolic processes;other biological processes	other membranes;nucleus;other cell component		Pf00400	5356	ENSG00000171566	PLRG1	B3KMK4; hsa:5356; O43660; Q3KQY5; Q8WUD8		mRNA Splicing - Major Pathway	1	0	1.031	0.0184522	1.041	0.0712136	0.457863	0.0997845	0.222219	0.246518	0.93	1.47	6256.3	6386.1	6515.5	1.28	0.95	5337.4	5316.8	5994	5373.4	5805.1	5684	6602.4
FALSE	High	Master Protein	O43663	Protein regulator of cytokinesis 1 OS=Homo sapiens (Human) OX=9606 GN=PRC1 PE=1 SV=2	0	311.176	52	28	44	25	620	71.6	6.68	447	28	cell cycle OR cell proliferation;cell organization and biogenesis;other biological processes	non-structural extracellular;plasma membrane;other membranes;cytosol;cytoskeleton;nucleus;other cell component	cytoskeletal activity;other molecular function	Pf03999	9055	ENSG00000198901	PRC1	A6NC44; B4DLR1; H9KV59; hsa:9055; O43663; Q9BSB6		RHO GTPases activate CIT	1	1	1.031	0.0166701	1.006	0.0301346	0.61972	0.100049	0.453204	0.11148	2.27	0.52	6642.4	6767.2	6707	1.92	0.6	5744.9	5645	6163.2	5549.6	6127.4	6080.1	6707
FALSE	High	Master Protein	O43665	Regulator of G-protein signaling 10 OS=Homo sapiens (Human) OX=9606 GN=RGS10 PE=1 SV=3	0	85.205	37	5	8	5	181	21.2	7.49	104	5	cell-cell signaling;signal transduction;other biological processes	plasma membrane;other membranes;cytosol;nucleus;other cell component	enzyme regulator activity;other molecular function	Pf00615	6001	ENSG00000148908	RGS10	A8K408; B1AMR8; hsa:6001; O43665; Q6IAZ6; Q96GN0	Mesodermal commitment pathway; Myometrial relaxation and contraction pathways; Calcium regulation in cardiac cells	G alpha (i) signalling events	4	0	0.992	-0.0497367	0.958	-0.0766267	0.748278	0.320561	0.229045	0.367331	3.96	0.43	1627.4	1612.9	1557.7	4.51	2.71	1401.8	1381.7	1566.2	1395.7	1443.1	1363.5	1498
FALSE	High	Master Protein	O43670	BUB3-interacting and GLEBS motif-containing protein ZNF207 OS=Homo sapiens (Human) OX=9606 GN=ZNF207 PE=1 SV=1	0	107.269	17	10	21	10	478	50.7	9.1	251	10	cell cycle OR cell proliferation;cell organization and biogenesis;signal transduction;other biological processes	cytoskeleton;nucleus;other cell component	cytoskeletal activity;nucleic acid binding activity;other molecular function		7756	ENSG00000010244	ZNF207	A8K6Y6; E1P660; E1P661; E1P662; hsa:7756; O43670; Q53XS9; Q96HW5; Q9BUQ7			0	0	1.003	-0.0202588	1.009	0.0191737	0.959534	0.105434	0.355632	0.0775027	5.43	1.22	5518.6	5487.4	5633.3	2.83	2.74	4679.9	4917.9	5261.4	4586	4909.7	5156.3	5484.2
FALSE	High	Master Protein	O43674	NADH dehydrogenase [ubiquinone] 1 beta subcomplex subunit 5, mitochondrial OS=Homo sapiens (Human) OX=9606 GN=NDUFB5 PE=1 SV=1	0	45.51	28	6	7	6	189	21.7	9.63	54	6	cell organization and biogenesis;other metabolic processes;transport	other membranes;mitochondrion;nucleus	transporter activity	Pf09781	4711	ENSG00000136521	NDUFB5	hsa:4711; O43674; Q561V6	Electron transport chain: OXPHOS system in mitochondria; Nonalcoholic fatty liver disease; Oxidative phosphorylation	Complex I biogenesis	5	0	1.018	0.00690014	1.077	0.127095	0.55439	0.02662	0.226592	0.517923	2.4	2.22	1442.7	1440.9	1557.3	3.68	1.2	1242.7	1167.2	1386.3	1212.4	1250.8	1351.2	1530
FALSE	High	Master Protein	O43676	NADH dehydrogenase [ubiquinone] 1 beta subcomplex subunit 3 OS=Homo sapiens (Human) OX=9606 GN=NDUFB3 PE=1 SV=3	0	24.439	33	4	6	4	98	11.4	9.2	67	4	cell organization and biogenesis;other metabolic processes;transport	other membranes;mitochondrion	transporter activity	Pf08122	4709	ENSG00000119013	NDUFB3	hsa:4709; O43676; Q6IB80	Electron transport chain: OXPHOS system in mitochondria; Nonalcoholic fatty liver disease	Complex I biogenesis	4	0	1.049	0.105224	1.089	-0.0284933	0.484798	0.666795	0.801779	0.0362577	0.1	0.2	1128.7	1249	1229.2	4.46	25.02	1026.5	939.9	1076.1	1051	1158	1063.7	1299.4
FALSE	High	Master Protein	O43677	NADH dehydrogenase [ubiquinone] 1 subunit C1, mitochondrial OS=Homo sapiens (Human) OX=9606 GN=NDUFC1 PE=1 SV=1	0	9.535	28	2	2	2	76	8.7	10.2	41	2	cell organization and biogenesis;other metabolic processes;transport	other membranes;mitochondrion	transporter activity	Pf15088	4717	ENSG00000109390	NDUFC1	A8K532; hsa:4717; O43677; Q3MIJ9	Electron transport chain: OXPHOS system in mitochondria; Nonalcoholic fatty liver disease; IL-18 signaling pathway; Oxidative phosphorylation	Complex I biogenesis	6	0	1.113	0.0995262	0.915	-0.209019	0.483569	0.459091	0.542033	0.24621	1.6	22.97	385.3	417.8	352.4	4.61	34.74	333.7	315.5	367.3	329.8	373.8	385.5	419.2
FALSE	High	Master Protein	O43678	NADH dehydrogenase [ubiquinone] 1 alpha subcomplex subunit 2 OS=Homo sapiens (Human) OX=9606 GN=NDUFA2 PE=1 SV=3	0	53.589	65	7	13	7	99	10.9	9.57	70	7	cell organization and biogenesis;other metabolic processes;transport;developmental processes	other membranes;mitochondrion	transporter activity	Pf05047	4695	ENSG00000131495	NDUFA2	D6RJD6; hsa:4695; O43678; Q6IAY8	Electron transport chain: OXPHOS system in mitochondria; Nonalcoholic fatty liver disease; Oxidative phosphorylation	Complex I biogenesis	5	0	1.032	0.0378749	1.011	0.0316566	0.394024	0.298842	0.65259	0.103275	0.79	4.72	1017.8	1069.3	1061	2.96	2.23	933.6	859.1	970.4	936.1	956.7	943.8	1061
FALSE	High	Master Protein	O43681	ATPase GET3 OS=Homo sapiens (Human) OX=9606 GN=GET3 PE=1 SV=2	0	128.07	38	10	17	10	348	38.8	4.91	197	10	cell organization and biogenesis;transport	other membranes;ER/Golgi;nucleus;other cell component	transporter activity;other molecular function	Pf02374	439	ENSG00000198356	GET3	A6NHP8; A8K740; hsa:439; O43681; Q53FC6; Q92849		Insertion of tail-anchored proteins into the endoplasmic reticulum membrane	1	0	0.986	-0.051775	0.958	-0.0633518	0.560737	0.336946	0.247363	0.221612	1.33	2.49	1693.4	1655.8	1622.2	1.99	1.69	1458.7	1426.9	1627.7	1417.8	1481.5	1454.9	1622.2
FALSE	High	Master Protein	O43683	Mitotic checkpoint serine/threonine-protein kinase BUB1 OS=Homo sapiens (Human) OX=9606 GN=BUB1 PE=1 SV=1	0	19.756	2	3	5	3	1085	122.3	6.47	30	3	cell cycle OR cell proliferation;cell organization and biogenesis;signal transduction;other biological processes	cytosol;nucleus;other cell component	kinase activity;other molecular function	Pf00069, Pf08311	699	ENSG00000169679	BUB1	E9PC26; F5GXI5; hsa:699; O43430; O43643; O43683; O60626; Q53QE4	Cell cycle; ATM signaling in development and disease ; Regulation of sister chromatid separation at the metaphase-anaphase transition	Separation of Sister Chromatids; Resolution of Sister Chromatid Cohesion; RHO GTPases Activate Formins; EML4 and NUDC in mitotic spindle formation; Amplification of signal from unattached kinetochores via a MAD2 inhibitory signal	9	0	0.949	-0.114953	0.902	-0.14363	0.398971	1.06783	0.205132	0.915524	0.23	3.73	397.4	377.2	364.3	1.18	4.63	342.3	361.1	375.1	317.4	342.5	336	349.7
FALSE	High	Master Protein	O43684	Mitotic checkpoint protein BUB3 OS=Homo sapiens (Human) OX=9606 GN=BUB3 PE=1 SV=1	0	285.9	61	18	50	18	328	37.1	6.84	807	18	cell cycle OR cell proliferation;cell organization and biogenesis;signal transduction;other biological processes	cytosol;nucleus;other cell component	other molecular function	Pf00400	9184	ENSG00000154473	BUB3	A6NJ42; B2R6E7; D3DRE9; hsa:9184; O43684; O43685	Cell cycle; Regulation of sister chromatid separation at the metaphase-anaphase transition	Separation of Sister Chromatids; Resolution of Sister Chromatid Cohesion; RHO GTPases Activate Formins; EML4 and NUDC in mitotic spindle formation; Cdc20:Phospho-APC/C mediated degradation of Cyclin A; Amplification of signal from unattached kinetochores via a MAD2 inhibitory signal; Inactivation of APC/C via direct inhibition of the APC/C complex; APC/C:Cdc20 mediated degradation of mitotic prot…	12	0	0.973	-0.0481755	0.971	-0.0248583	0.417828	0.34772	0.421498	0.0773115	0.16	2.32	9504.9	9333	9445.3	1.22	2.37	8379.2	8005.6	9061.8	7962.1	8350.3	8298.5	9445.3
FALSE	High	Master Protein	O43688	Phospholipid phosphatase 2 OS=Homo sapiens (Human) OX=9606 GN=PLPP2 PE=1 SV=1	0	22.838	11	3	3	3	288	32.6	8.35	60	3	other metabolic processes;signal transduction	plasma membrane;other membranes;ER/Golgi;other cytoplasmic organelle	other molecular function	Pf01569	8612	ENSG00000141934	PLPP2	A6NLV0; E9PAY8; hsa:8612; O43688	Triacylglyceride synthesis	Sphingolipid de novo biosynthesis	2	0	1.082	0.0945677	1.019	0.0502109	0.315419	0.990195	0.597531	0.133841	0.69	6.16	1107.5	1203.5	1109.1	2.04	4.94	954	964.9	1028.9	1012.7	1086	1048.8	1201.6
FALSE	High	Master Protein	O43707	Alpha-actinin-4 OS=Homo sapiens (Human) OX=9606 GN=ACTN4 PE=1 SV=2	0	1390.38	66	72	406	49	911	104.8	5.44	4372	72	cell organization and biogenesis;stress response;transport;signal transduction;other biological processes	non-structural extracellular;plasma membrane;other membranes;cytosol;cytoskeleton;nucleus;other cell component	signal transduction activity or receptor binding;cytoskeletal activity;nucleic acid binding activity;other molecular function	Pf00307, Pf00435, Pf08726	81	ENSG00000130402; ENSG00000282844	ACTN4	A4K467; D6PXK4; hsa:81; O43707; O76048	Arrhythmogenic right ventricular cardiomyopathy; Primary focal segmental glomerulosclerosis (FSGS); Focal adhesion; Striated muscle contraction pathway; Ebola virus infection in host; Nephrotic syndrome; Alstrom syndrome	Platelet degranulation ; Nephrin family interactions	9	19	1.002	-0.0277006	0.958	-0.0664679	0.90216	0.120427	0.230814	0.267768	4.8	1.84	74336.6	74485.5	70295.2	3.47	1.17	64474.8	61594.1	70871.5	59191.3	67080.6	66923.2	69560.6
FALSE	High	Master Protein	O43708	Maleylacetoacetate isomerase OS=Homo sapiens (Human) OX=9606 GN=GSTZ1 PE=1 SV=3	0	31.289	28	6	7	6	216	24.2	8.54	75	6	other metabolic processes;other biological processes	cytosol;mitochondrion	other molecular function	Pf13417, Pf14497	2954	ENSG00000100577	GSTZ1	A6NED0; A6NNB8; A8MWD7; B2RCK3; hsa:2954; O15308; O43708; O75430; Q6IB17; Q7Z610; Q9BV63	Metapathway biotransformation Phase I and II	Regulation of pyruvate dehydrogenase (PDH) complex; Glutathione conjugation; Tyrosine catabolism	4	0	0.924	-0.11941	0.959	-0.0536141	0.387136	1.19505	0.458723	0.203417	2.64	8.07	2216.7	2028.5	2126.5	1.25	3.34	1909.4	1896.8	2016.1	1692.7	1844.6	1822.5	2126.5
FALSE	High	Master Protein	O43716	Glutamyl-tRNA(Gln) amidotransferase subunit C, mitochondrial OS=Homo sapiens (Human) OX=9606 GN=GATC PE=1 SV=1	0	47.858	47	5	5	5	136	15.1	5.05	123	5	protein metabolism;RNA metabolism OR transcription;other metabolic processes;other biological processes	mitochondrion;other cell component	other molecular function	Pf02686	283459	ENSG00000257218	GATC	B3KSU7; hsa:283459; O43716; Q3B824; Q3KNR8			0	0	1	-0.0467122	0.989	0.00393549	0.779611	0.283083	0.973424	0.0119027	2.82	6.38	1401.1	1401.4	1426	0.96	2.88	1295.3	1176.3	1335.7	1164.7	1262.2	1259.1	1426
FALSE	High	Master Protein	O43719	HIV Tat-specific factor 1 OS=Homo sapiens (Human) OX=9606 GN=HTATSF1 PE=1 SV=1	0	382.016	50	40	63	40	755	85.8	4.4	806	40	RNA metabolism OR transcription;other metabolic processes;other biological processes	nucleus		Pf00076	27336	ENSG00000102241	HTATSF1	D3DWG9; hsa:27336; O43719; Q59G06; Q99730			0	0	1.017	0.0107892	1.046	0.0688726	0.562171	0.074523	0.201471	0.26805	2.5	0.86	17524.9	17933.8	18442.3	1.25	0.66	15095.6	15245.1	16685	15343.8	16045.6	15989.3	18442.3
FALSE	High	Master Protein	O43734	Adapter protein CIKS OS=Homo sapiens (Human) OX=9606 GN=TRAF3IP2 PE=1 SV=3	0	28.008	9	4	7	3	574	64.6	6.76	43	4	protein metabolism;other metabolic processes;stress response;transport;developmental processes;signal transduction;other biological processes	nucleus;other cell component	signal transduction activity or receptor binding;other molecular function	Pf08357	10758	ENSG00000056972	TRAF3IP2	B2RAY9; E1P555; hsa:10758; O43734; Q5R3A3; Q7Z6Q1; Q7Z6Q2; Q7Z6Q3; Q9H5W2; Q9H6Y3; Q9NS14; Q9UG72	IL-17 signaling pathway; VEGFA-VEGFR2 signaling pathway		2	0	0.955	-0.121077	0.831	-0.10164	0.445374	0.218664	0.772778	0.202307	1.31	1.71	36.1	32.5	30	14.99	5.17	31.2	22.6	34.4	27.3	22.9	30.9	29.7
FALSE	High	Master Protein	O43741	5'-AMP-activated protein kinase subunit beta-2 OS=Homo sapiens (Human) OX=9606 GN=PRKAB2 PE=1 SV=1	0	44.664	28	4	5	3	272	30.3	6.46	57	4	protein metabolism;other metabolic processes;signal transduction;other biological processes	cytosol;nucleus;other cell component	other molecular function	Pf04739, Pf16561	5565	ENSG00000131791	PRKAB2	A8K9V5; B4DH06; hsa:5565; O43741; Q5VXY0	AMP-activated protein kinase (AMPK) signaling; Target of rapamycin (TOR) signaling; Energy metabolism; Sterol regulatory element-binding proteins (SREBP) signaling; Angiopoietin-like protein 8 regulatory pathway; Lipid metabolism pathway; Caloric restriction and aging; Thermogenesis; Nonalcoholic fatty liver disease; Synaptic signaling pathways associated with autism spectrum disorder; Hippo sign…	Translocation of SLC2A4 (GLUT4) to the plasma membrane; Activation of AMPK downstream of NMDARs; Regulation of TP53 Activity through Phosphorylation; TP53 Regulates Metabolic Genes; Carnitine metabolism; Macroautophagy; Energy dependent regulation of mTOR by LKB1-AMPK; AMPK inhibits chREBP transcriptional activation activity; Activation of PPARGC1A (PGC-1alpha) by phosphorylation; Lipophagy	25	0	0.914	-0.067196	0.965	0.0051959	0.891186	0.168649	0.925509	0.0112838	5.24	6.59	1146	1057.5	1101.2	1.89	4.38	987.1	809.3	1141.5	881.8	972.2	950.2	1059
FALSE	High	Master Protein	O43747	AP-1 complex subunit gamma-1 OS=Homo sapiens (Human) OX=9606 GN=AP1G1 PE=1 SV=5	0	264.639	38	33	57	30	822	91.3	6.8	559	33	cell organization and biogenesis;transport;other biological processes	other membranes;cytosol;ER/Golgi;other cytoplasmic organelle;other cell component	cytoskeletal activity;other molecular function	Pf01602, Pf02883	164	ENSG00000166747	AP1G1	hsa:164; O43747; O75709; O75842; Q9UG09; Q9Y3U4		MHC class II antigen presentation; Lysosome Vesicle Biogenesis; Golgi Associated Vesicle Biogenesis; Nef mediated downregulation of MHC class I complex cell surface expression	4	2	1.01	-0.0179822	0.976	-0.0319299	0.978826	0.0825669	0.304273	0.109887	3.63	2.55	3949.5	3987.7	3840	2.36	2.1	3463	3274.6	3765.4	3220.6	3567.8	3584.5	3840
FALSE	High	Master Protein	O43752	Syntaxin-6 OS=Homo sapiens (Human) OX=9606 GN=STX6 PE=1 SV=1	0	94.039	38	7	11	6	255	29.2	4.93	88	7	cell organization and biogenesis;transport;other biological processes	plasma membrane;other membranes;cytosol;ER/Golgi;nucleus;other cytoplasmic organelle;other cell component	other molecular function	Pf05739, Pf09177	10228	ENSG00000135823	STX6	B2R652; B4DR17; hsa:10228; O43752; Q5VY08; Q6FH83		Intra-Golgi traffic; Retrograde transport at the Trans-Golgi-Network	2	0	1.149	0.158314	1.128	0.187803	0.365406	1.13275	0.200444	0.939299	0.01	0.81	751.9	848.2	847.9	3.01	2.91	635.9	643.2	716.9	713.7	778.1	735.7	828
FALSE	High	Master Protein	O43759	Synaptogyrin-1 OS=Homo sapiens (Human) OX=9606 GN=SYNGR1 PE=1 SV=2	0	9.245	9	2	2	2	233	25.4	4.68	24	2	cell organization and biogenesis;transport;other biological processes	plasma membrane;other membranes;ER/Golgi;other cytoplasmic organelle;other cell component		Pf01284	9145	ENSG00000100321	SYNGR1	A6NP69; A8K0E2; hsa:9145; O43757; O43758; O43759; Q53Y02; Q96J56; Q9UGZ4		Neutrophil degranulation	1	0	0.718	-0.484299	0.761	-0.410921	0.361634	2.35651	0.195441	1.51622	8.28	0.78	251.6	181.5	185.8	4.93	3.62	217.7	207.4	239.8	152.7	168.9	153.7	193.5
FALSE	High	Master Protein	O43765	Small glutamine-rich tetratricopeptide repeat-containing protein alpha OS=Homo sapiens (Human) OX=9606 GN=SGTA PE=1 SV=1	0	166.323	42	16	25	16	313	34	4.87	328	16	cell organization and biogenesis;protein metabolism;other metabolic processes;stress response;transport;other biological processes	other membranes;cytosol;nucleus;other cell component	other molecular function	Pf00515, Pf13181, Pf16546	6449	ENSG00000104969	SGTA	D6W610; hsa:6449; O43765; Q6FIA9; Q9BTZ9		Insertion of tail-anchored proteins into the endoplasmic reticulum membrane	1	0	0.977	-0.0657669	0.971	-0.0790801	0.553516	0.678828	0.400437	0.299412	2.56	2.2	5072.7	4951.9	4891.2	0.26	3.18	4369.5	4540	4729.7	4169.8	4430.6	4431	4927.1
FALSE	High	Master Protein	O43768	Alpha-endosulfine OS=Homo sapiens (Human) OX=9606 GN=ENSA PE=1 SV=1	0	143.05	85	15	24	14	121	13.4	7.24	245	15	cell cycle OR cell proliferation;other biological processes	nucleus;other cell component	signal transduction activity or receptor binding;enzyme regulator activity;other molecular function	Pf04667	2029	ENSG00000143420	ENSA	A8K1Z9; E9PB69; hsa:2029; O43768; Q5T5H2; Q68D48; Q6FHW0; Q6IAM4; Q6NUL2; Q6VUC6; Q6VUC7; Q6VUC8; Q6VUC9; Q6VUD0; Q6VUD1; Q9NRZ0		MASTL Facilitates Mitotic Progression	1	1	0.913	-0.171875	0.881	-0.21966	0.409154	1.57665	0.277684	0.790538	3.76	7.15	8585.2	7978	7536.8	1.54	5.44	7395.1	8010.9	8151.7	6763.4	7138.1	7010.4	7950.9
FALSE	High	Master Protein	O43772	Mitochondrial carnitine/acylcarnitine carrier protein OS=Homo sapiens (Human) OX=9606 GN=SLC25A20 PE=1 SV=1	0	55.15	34	10	10	10	301	32.9	9.41	56	10	transport;developmental processes	other membranes;cytosol;mitochondrion	transporter activity	Pf00153	788	ENSG00000178537	SLC25A20	B2R7F4; hsa:788; O43772; Q9UIQ2	Fatty acid beta-oxidation; Mitochondrial long chain fatty acid beta-oxidation; Thermogenesis	Carnitine metabolism	4	0	1.041	0.031542	1.024	0.0161492	0.642951	0.178347	0.858871	0.0535031	5.43	1.92	1448.9	1495.1	1483.9	2.7	0.84	1232.9	1294.6	1381.3	1253.2	1337.7	1404.3	1484.9
FALSE	High	Master Protein	O43776	Asparagine--tRNA ligase, cytoplasmic OS=Homo sapiens (Human) OX=9606 GN=NARS1 PE=1 SV=1	0	425.813	56	34	71	34	548	62.9	6.25	673	34	protein metabolism;RNA metabolism OR transcription;other metabolic processes;developmental processes;other biological processes	cytosol;other cell component	signal transduction activity or receptor binding;nucleic acid binding activity;other molecular function	Pf00152, Pf01336	4677	ENSG00000134440	NARS1	B4DG16; hsa:4677; O43776; Q53GU6	Photodynamic therapy-induced unfolded protein response	Cytosolic tRNA aminoacylation	2	0	0.948	-0.0855649	0.932	-0.110288	0.44515	0.577329	0.226592	0.422941	3.25	2.19	8695.9	8171.1	8156.8	2.72	3.32	7559.9	7390.1	8219.4	6849	7644.7	7341.5	8181.2
FALSE	High	Master Protein	O43795	Unconventional myosin-Ib OS=Homo sapiens (Human) OX=9606 GN=MYO1B PE=1 SV=3	0	559.398	50	58	88	56	1136	131.9	9.38	736	58	cell organization and biogenesis;transport;other biological processes	plasma membrane;other membranes;cytoskeleton;other cytoplasmic organelle;other cell component	cytoskeletal activity;other molecular function	Pf00063, Pf00612, Pf06017	4430	ENSG00000128641	MYO1B	hsa:4430; O43794; O43795; Q7Z6L5			0	1	1.019	0.00839235	1.023	0.0383569	0.62934	0.0428051	0.200444	0.13053	2.86	0.39	26030.5	26532	26493.9	1.83	0.71	22524.5	22121.7	24687.7	21828	23738.6	24171.8	26820.6
FALSE	High	Master Protein	O43808	Peroxisomal membrane protein PMP34 OS=Homo sapiens (Human) OX=9606 GN=SLC25A17 PE=1 SV=1	0	23.645	12	4	4	4	307	34.5	10.08	70	4	other metabolic processes;transport	other membranes;cytosol;other cytoplasmic organelle	transporter activity;other molecular function	Pf00153	10478	ENSG00000100372	SLC25A17	A8KA59; hsa:10478; O43808; Q5TFL0; Q9UGW8; Q9UGY7		Class I peroxisomal membrane protein import; Alpha-oxidation of phytanate	2	0	1.041	0.0665527	0.949	-0.125837	0.70865	0.293005	0.656931	0.183954	11.77	25.33	148.6	154.7	142.5	5.8	23.35	116	126.3	143.2	136	138.4	129.3	154.1
FALSE	High	Master Protein	O43809	Cleavage and polyadenylation specificity factor subunit 5 OS=Homo sapiens (Human) OX=9606 GN=NUDT21 PE=1 SV=1	0	182.389	48	15	32	15	227	26.2	8.82	385	15	cell organization and biogenesis;RNA metabolism OR transcription;other metabolic processes;other biological processes	cytoskeleton;nucleus;other cell component	nucleic acid binding activity;other molecular function	Pf13869	11051	ENSG00000167005	NUDT21	hsa:11051; O43809; Q6IB85; Q6NE84	mRNA processing	mRNA Splicing - Major Pathway; mRNA 3'-end processing; RNA Polymerase II Transcription Termination; Processing of Intronless Pre-mRNAs	5	0	1.051	0.039319	1.02	0.041026	0.465398	0.199291	0.255319	0.117912	1.09	1.11	7610.1	7770.1	7704	2.3	2.71	6601.8	6281.3	7255.4	6502.1	6952	7240.8	7954.1
FALSE	High	Master Protein	O43813	Glutathione S-transferase LANCL1 OS=Homo sapiens (Human) OX=9606 GN=LANCL1 PE=1 SV=1	0	44.214	13	6	9	6	399	45.3	7.75	63	6	other metabolic processes;signal transduction;other biological processes	plasma membrane;other membranes;other cell component	signal transduction activity or receptor binding;other molecular function	Pf05147	10314	ENSG00000115365	LANCL1	hsa:10314; O43813			0	0	0.979	-0.00944901	0.892	-0.0882257	0.952552	0.0313067	0.479849	0.253329	6.72	0.04	679.9	673.6	623.3	3.74	1.8	601.8	511.6	648.2	575.4	602.7	572	623.3
FALSE	High	Master Protein	O43815	Striatin OS=Homo sapiens (Human) OX=9606 GN=STRN PE=1 SV=4	0	228.555	41	21	27	20	780	86.1	5.27	153	21	cell-cell signaling;cell organization and biogenesis;developmental processes;signal transduction;other biological processes	plasma membrane;other membranes;cytosol;other cell component	other molecular function	Pf00400, Pf08232	6801	ENSG00000115808	STRN	hsa:6801; O43815; Q3KP65; Q53TQ8; Q9NP38		Extra-nuclear estrogen signaling; PIP3 activates AKT signaling; ALK mutants bind TKIs; Signaling by ALK fusions and activated point mutants; Constitutive Signaling by Aberrant PI3K in Cancer; PI5P, PP2A and IER3 Regulate PI3K/AKT Signaling; Signaling by cytosolic PDGFRA and PDGFRB fusion proteins	7	1	0.976	-0.0407953	0.959	-0.0209108	0.853168	0.1735	0.765061	0.0637433	7.06	2.98	2418.4	2359.2	2319.5	1.65	1.46	2123.6	1915.5	2305.7	1931.7	2116.5	2119.7	2317.9
FALSE	High	Master Protein	O43818	U3 small nucleolar RNA-interacting protein 2 OS=Homo sapiens (Human) OX=9606 GN=RRP9 PE=1 SV=1	0	140.085	37	18	26	17	475	51.8	7.85	163	18	RNA metabolism OR transcription;other metabolic processes	nucleus;other cell component	nucleic acid binding activity	Pf00400	9136	ENSG00000114767	RRP9	B2R996; hsa:9136; O43818; Q8IZ30		Major pathway of rRNA processing in the nucleolus and cytosol; rRNA modification in the nucleus and cytosol	2	1	1.042	0.0274531	1.073	0.127462	0.596733	0.179258	0.208643	0.588909	2.92	0.34	4977.3	5184.3	5330.6	2.57	3.71	4287.4	4304.6	4728.3	4362.2	4481.2	4732.8	5330.6
FALSE	High	Master Protein	O43819	Protein SCO2 homolog, mitochondrial OS=Homo sapiens (Human) OX=9606 GN=SCO2 PE=1 SV=3	0	132.328	45	11	26	10	266	29.8	8.85	207	11	cell organization and biogenesis;other metabolic processes;developmental processes;other biological processes	other membranes;cytoskeleton;mitochondrion	other molecular function	Pf02630	9997	ENSG00000284194	SCO2	hsa:9997; O43819; Q3T1B5; Q9UK87		Respiratory electron transport; TP53 Regulates Metabolic Genes; Cytoprotection by HMOX1	3	0	0.904	-0.156986	0.9	-0.163367	0.361877	1.35354	0.200444	0.908238	2.5	0.24	1765.2	1594.9	1587.9	1.67	2.53	1520.5	1521.9	1682	1379.9	1424.4	1433	1535.8
FALSE	High	Master Protein	O43823	A-kinase anchor protein 8 OS=Homo sapiens (Human) OX=9606 GN=AKAP8 PE=1 SV=1	0	240.297	38	18	30	18	692	76.1	5.15	569	18	cell cycle OR cell proliferation;cell organization and biogenesis;stress response;transport;signal transduction;other biological processes	mitochondrion;ER/Golgi;nucleus;other cell component	nucleic acid binding activity;other molecular function	Pf04988	10270	ENSG00000105127	AKAP8	hsa:10270; O43823	G protein signaling pathways		1	0	1.042	0.0426281	1.073	0.115594	0.361877	0.304362	0.205132	0.477971	1.37	1.68	5544.8	5785.5	5949.9	1.01	2.14	4776.2	4718.1	5281.4	4907	5176.3	5135.5	5949.9
FALSE	High	Master Protein	O43824	Putative GTP-binding protein 6 OS=Homo sapiens (Human) OX=9606 GN=GTPBP6 PE=2 SV=4	0	192.869	48	20	24	20	516	56.9	9.42	324	20		other cell component	translation activity;other molecular function	Pf01926, Pf13167, Pf16360	8225	ENSG00000178605	GTPBP6	H0Y2S1; hsa:8225; O43824; Q53F77; Q5HYX8			0	0	1.001	-0.00612047	1.003	0.00987387	0.927677	0.0681826	0.894198	0.0314571	5.65	0.47	1606.8	1579.1	1616	5.02	2.69	1384.1	1394	1473.8	1430.8	1412.9	1390.2	1616
FALSE	High	Master Protein	O43829	Zinc finger and BTB domain-containing protein 14 OS=Homo sapiens (Human) OX=9606 GN=ZBTB14 PE=1 SV=2	0	7.9	5	2	2	2	449	50.9	6.04	0	2	developmental processes;other biological processes	cytosol;nucleus;other cell component	nucleic acid binding activity;other molecular function	Pf00096, Pf00651	7541	ENSG00000198081	ZBTB14	hsa:7541; O00403; O43829; Q2TB80			0	0	1.599	0.664143	1.412	0.607573	0.313006	2.1755	0.226592	1.73567	4.14	6.98	888.5	1472.6	1299.9	6.44	15.61	752.8	755.1	921	1143.2	1317.6	1388.1	1234
FALSE	High	Master Protein	O43837	Isocitrate dehydrogenase [NAD] subunit beta, mitochondrial OS=Homo sapiens (Human) OX=9606 GN=IDH3B PE=1 SV=2	0	192.878	50	20	34	19	385	42.2	8.46	389	20	other metabolic processes	mitochondrion	other molecular function	Pf00180	3420	ENSG00000101365	IDH3B	B2RDR1; D3DVX2; D3DVX3; hsa:3420; O43837; O95106; Q5JXS8; Q9NQ06; Q9NQ07; Q9NUZ0; Q9UEX0; Q9UG99	TCA cycle (aka Krebs or citric acid cycle)	Citric acid cycle (TCA cycle)	2	1	1.039	0.0327133	1.033	0.0604501	0.391305	0.237301	0.215823	0.222824	1.07	0.72	6709.4	6971.9	6976.6	1.34	1.56	5817.4	5701.9	6353.6	5902.2	6116.6	6264	6976.6
FALSE	High	Master Protein	O43847	Nardilysin OS=Homo sapiens (Human) OX=9606 GN=NRDC PE=1 SV=3	0	482.843	30	39	63	39	1151	131.6	4.98	735	39	other biological processes	cytosol;mitochondrion;other cell component	other molecular function	Pf00675, Pf05193, Pf16187	4898	ENSG00000078618	NRDC	A6NI41; hsa:4898; O15241; O15242; O43847; Q5VUL0; Q96HB2; Q9NU57			0	0	0.963	-0.0672857	0.971	-0.0646874	0.322886	0.54866	0.45974	0.248031	0.18	5.07	6859.2	6647	6659.1	2.65	4	5908.4	6066.7	6450.1	5592.9	6141.1	5851.6	6659.1
FALSE	High	Master Protein	O43852	Calumenin OS=Homo sapiens (Human) OX=9606 GN=CALU PE=1 SV=2	0	249.773	58	18	38	18	315	37.1	4.64	483	18		non-structural extracellular;other membranes;cytosol;ER/Golgi;other cell component	other molecular function	Pf13833	813	ENSG00000128595	CALU	B3KPG9; D6QS48; D6QS49; D6QS50; D6QS51; D6QS52; D6QS53; D6QS54; D6QS55; D6QS56; D6QS57; D6QS58; D6QS59; F5H1Q9; F5H879; hsa:813; O43852; O60456; Q6FHB9; Q96RL3; Q9NR43	NOTCH1 regulation of endothelial cell calcification; VEGFA-VEGFR2 signaling pathway	Platelet degranulation ; Regulation of Insulin-like Growth Factor (IGF) transport and uptake by Insulin-like Growth Factor Binding Proteins (IGFBPs); Post-translational protein phosphorylation	5	0	1.022	-0.0243225	0.986	-0.0169967	0.96195	0.200127	0.537577	0.0708357	5.14	3.58	8691.1	8879.1	8780.1	3.52	2.61	7480.5	7986.7	8286	7723.9	7654.6	7977.6	8561.6
FALSE	High	Master Protein	O43865	S-adenosylhomocysteine hydrolase-like protein 1 OS=Homo sapiens (Human) OX=9606 GN=AHCYL1 PE=1 SV=2	0	234.85	46	27	43	14	530	58.9	6.89	390	27	cell organization and biogenesis;RNA metabolism OR transcription;other metabolic processes;transport;signal transduction;other biological processes	plasma membrane;other membranes;cytosol;ER/Golgi;other cell component	nucleic acid binding activity;other molecular function	Pf00670, Pf05221	10768	ENSG00000168710	AHCYL1	B4E168; hsa:10768; O43865; Q2TAJ6; Q502W8; Q5VSM0; Q6P171; Q96PK4; Q9UG84	Trans-sulfuration and one-carbon metabolism; One-carbon metabolism and related pathways	Role of phospholipids in phagocytosis; FCERI mediated Ca+2 mobilization; FCGR3A-mediated IL10 synthesis; Antigen activates B Cell Receptor (BCR) leading to generation of second messengers; Ion homeostasis; Regulation of insulin secretion; VEGFR2 mediated cell proliferation; PLC beta mediated events; DAG and IP3 signaling; CLEC7A (Dectin-1) induces NFAT activation	12	9	1.032	0.0169432	1.011	0.025438	0.730129	0.0839738	0.530912	0.0939702	4.48	2.66	11158.6	11511.4	11314.1	3.01	1.14	9819.1	9483	10570.9	9338.6	10299.5	10587.8	11314.1
FALSE	High	Master Protein	O43896	Kinesin-like protein KIF1C OS=Homo sapiens (Human) OX=9606 GN=KIF1C PE=1 SV=3	0	175.315	23	24	28	16	1103	122.9	6.9	170	24	transport;other biological processes	cytoskeleton;ER/Golgi;other cell component	cytoskeletal activity;other molecular function	Pf00225, Pf00498, Pf16183	10749	ENSG00000129250	KIF1C	D3DTL6; hsa:10749; O43896; O75186; Q5U618		COPI-dependent Golgi-to-ER retrograde traffic; Kinesins	2	0	0.965	-0.0867211	0.922	-0.120401	0.54718	0.901443	0.308995	0.725572	3.97	8.34	1174.2	1105.9	1081.5	1.67	1.79	1058.2	997.8	1055.1	930.5	1013.5	985.6	1049
FALSE	High	Master Protein	O43909	Exostosin-like 3 OS=Homo sapiens (Human) OX=9606 GN=EXTL3 PE=1 SV=1	0	17.898	3	3	3	2	919	104.7	6.51	31	3	protein metabolism;other metabolic processes;other biological processes	other membranes;ER/Golgi	other molecular function	Pf03016, Pf09258	2137	ENSG00000012232	EXTL3	D3DST8; hsa:2137; O00225; O43909; Q53XT3	Proteoglycan biosynthesis	XBP1(S) activates chaperone genes	2	0	1.048	0.0262823	1.045	0.0207347	0.818139	0.11893	0.870656	0.0888343	8.69	4.24	252.2	264.4	263.5	4.46	3.44	236.1	214.2	240.5	215.7	250.3	237.5	253
FALSE	High	Master Protein	O43913	Origin recognition complex subunit 5 OS=Homo sapiens (Human) OX=9606 GN=ORC5 PE=1 SV=1	0	158.192	36	16	23	16	435	50.3	7.74	172	16	DNA metabolism;other metabolic processes;other biological processes	cytosol;nucleus;other cell component	nucleic acid binding activity;other molecular function	Pf13191, Pf14630	5001	ENSG00000164815	ORC5	A4D0P8; hsa:5001; O43913; O60590; O95268	Cell cycle; G1 to S cell cycle control; DNA replication	Orc1 removal from chromatin; Activation of ATR in response to replication stress; Activation of the pre-replicative complex; E2F-enabled inhibition of pre-replication complex formation; Assembly of the ORC complex at the origin of replication; CDC6 association with the ORC:origin complex	10	0	1.035	0.0151866	1.021	0.0497497	0.695306	0.0896323	0.270394	0.162174	2.7	0.77	1389.3	1437.6	1437.1	3.04	1.82	1196.8	1195.7	1321.3	1209.6	1231.6	1311.9	1460.3
FALSE	High	Master Protein	O43920	NADH dehydrogenase [ubiquinone] iron-sulfur protein 5 OS=Homo sapiens (Human) OX=9606 GN=NDUFS5 PE=1 SV=3	0	69.456	64	8	10	8	106	12.5	9.14	118	8	cell organization and biogenesis;other metabolic processes;transport	other membranes;mitochondrion	transporter activity	Pf10200	4725	ENSG00000168653	NDUFS5	hsa:4725; O43920	Electron transport chain: OXPHOS system in mitochondria; Nonalcoholic fatty liver disease; Oxidative phosphorylation	Complex I biogenesis	5	0	1.093	0.112213	1.133	0.200736	0.44515	0.4123	0.288556	0.584655	7.1	10.82	1182	1291.7	1338.7	2.02	2.13	930.9	1004.5	1196.2	1056.2	1155.7	1173	1374
FALSE	High	Master Protein	O43924	Retinal rod rhodopsin-sensitive cGMP 3',5'-cyclic phosphodiesterase subunit delta OS=Homo sapiens (Human) OX=9606 GN=PDE6D PE=1 SV=1	0	36.924	29	3	3	3	150	17.4	5.67	103	3	other biological processes	other membranes;cytosol;cytoskeleton;other cell component	enzyme regulator activity;other molecular function	Pf05351	5147	ENSG00000156973	PDE6D	hsa:5147; O43250; O43924	Phosphodiesterases in neuronal function; Joubert syndrome; Ciliopathies	ARL13B-mediated ciliary trafficking of INPP5E; RAS processing	5	0	0.96	-0.0651739	0.958	-0.0626814	0.512732	0.551353	0.323172	0.204726	2.83	4.56	901.4	886.8	862.9	2.97	2.89	776.5	784.6	859.1	756.8	793.4	763.1	890.6
FALSE	High	Master Protein	O43929	Origin recognition complex subunit 4 OS=Homo sapiens (Human) OX=9606 GN=ORC4 PE=1 SV=2	0	138.134	43	15	18	15	436	50.3	8	221	15	DNA metabolism;other metabolic processes	cytosol;nucleus;other cell component	nucleic acid binding activity;other molecular function	Pf13191, Pf14629	5000	ENSG00000115947	ORC4	B7Z3D0; B7Z5F1; D3DP86; F5H069; hsa:5000; O43929; Q96C42	Cell cycle; G1 to S cell cycle control; DNA replication	Orc1 removal from chromatin; Activation of ATR in response to replication stress; Activation of the pre-replicative complex; E2F-enabled inhibition of pre-replication complex formation; Assembly of the ORC complex at the origin of replication; CDC6 association with the ORC:origin complex	10	0	1.015	0.00146016	1.015	0.0292101	0.46792	0.00946414	0.225511	0.103326	0.5	0.73	4695.6	4780.4	4755.6	1.93	0.57	4056	3990.5	4396.5	4022.3	4279.4	4153.9	4755.6
FALSE	High	Master Protein	O43933	Peroxisome biogenesis factor 1 OS=Homo sapiens (Human) OX=9606 GN=PEX1 PE=1 SV=1	0	61.804	8	12	14	10	1283	142.8	6.33	32	12	cell organization and biogenesis;transport;other biological processes	other membranes;cytosol;other cytoplasmic organelle;other cell component	other molecular function	Pf00004, Pf09262, Pf09263, Pf17862	5189	ENSG00000127980	PEX1	A4D1G3; A8KA90; B4DIM7; E9PE75; hsa:5189; O43933; Q96S71; Q96S72; Q96S73; Q99994		Peroxisomal protein import	1	1	1.005	0.0295991	0.98	0.0116489	0.741042	0.127262	0.932867	0.0384321	3.5	4.89	1234.3	1240.2	1209.5	3.28	3.89	1083.8	995.8	1176.8	1038.6	1171	1114.3	1193.6
FALSE	High	Master Protein	O60216	Double-strand-break repair protein rad21 homolog OS=Homo sapiens (Human) OX=9606 GN=RAD21 PE=1 SV=2	0	337.758	41	24	42	24	631	71.6	4.65	658	24	cell cycle OR cell proliferation;cell organization and biogenesis;DNA metabolism;other metabolic processes;stress response;other biological processes	cytosol;cytoskeleton;nucleus;other cell component	nucleic acid binding activity;other molecular function	Pf04824, Pf04825	5885	ENSG00000164754	RAD21	A8K0E0; hsa:5885; O60216; Q15001; Q99568	Cell cycle; Prion disease pathway; Regulation of sister chromatid separation at the metaphase-anaphase transition; Cohesin complex - Cornelia de Lange syndrome; SMC1/SMC3 role in DNA damage - Cornelia de Lange Syndrome	Meiotic synapsis; Separation of Sister Chromatids; Resolution of Sister Chromatid Cohesion; SUMOylation of DNA damage response and repair proteins; Estrogen-dependent gene expression; Establishment of Sister Chromatid Cohesion; Cohesin Loading onto Chromatin	12	0	1.031	0.0287496	1.026	0.0463841	0.550696	0.234172	0.270083	0.174136	4.51	2.01	6195.7	6378.8	6354.9	2.25	3.04	5336.9	5383.5	5898.6	5556.4	5665.9	5731.2	6354.9
FALSE	High	Master Protein	O60218	Aldo-keto reductase family 1 member B10 OS=Homo sapiens (Human) OX=9606 GN=AKR1B10 PE=1 SV=2	0	391.496	83	27	243	27	316	36	7.84	1380	27	other metabolic processes;other biological processes	non-structural extracellular;cytosol;mitochondrion;other cytoplasmic organelle	other molecular function	Pf00248	57016	ENSG00000198074	AKR1B10	A4D1P1; hsa:57016; O60218; O75890; Q6FHF3; Q8IWZ1	Metapathway biotransformation Phase I and II	Retinoid metabolism and transport	2	0	1.002	-0.0721642	0.951	-0.0689413	0.741183	0.353941	0.205132	0.20428	2.02	1.57	25876.7	24982.3	24573.6	5.96	3.23	22289.7	20899.8	25019.2	21820.8	22352.1	20707.9	24870.6
FALSE	High	Master Protein	O60220	Mitochondrial import inner membrane translocase subunit Tim8 A OS=Homo sapiens (Human) OX=9606 GN=TIMM8A PE=1 SV=1	0	40.172	57	3	5	3	97	11	5.16	47	3	cell organization and biogenesis;transport;developmental processes	other membranes;mitochondrion	other molecular function	Pf02953	1678	ENSG00000126953	TIMM8A	B2R5A6; hsa:1678; O60220; Q6IRW6		Mitochondrial protein import	1	0	0.93	-0.0901004	0.934	-0.0443469	0.696811	0.424897	0.593048	0.0872713	11.25	9.35	510.7	476.1	453.4	7.38	10.69	439.9	435.2	462.8	371.3	425.9	459.7	540.8
FALSE	High	Master Protein	O60231	Pre-mRNA-splicing factor ATP-dependent RNA helicase DHX16 OS=Homo sapiens (Human) OX=9606 GN=DHX16 PE=1 SV=2	0	391.383	42	40	57	38	1041	119.2	6.8	574	40	RNA metabolism OR transcription;other metabolic processes	nucleus	other molecular function	Pf00270, Pf00271, Pf04408, Pf07717	8449	ENSG00000204560; ENSG00000206486; ENSG00000226171; ENSG00000231377; ENSG00000233049; ENSG00000233418; ENSG00000233561	DHX16	hsa:8449; O60231; O60322; Q5JP45; Q969X7; Q96QC1	mRNA processing	mRNA Splicing - Major Pathway	2	1	0.991	-0.0198904	0.987	-0.0151853	0.876001	0.114206	0.228335	0.053259	0.34	0.58	12029.7	11966.3	11846	1.03	0.79	10362.1	10259.2	11440.3	10010.5	10706.4	10905.7	11779.3
FALSE	High	Master Protein	O60232	Protein ZNRD2 OS=Homo sapiens (Human) OX=9606 GN=ZNRD2 PE=1 SV=1	0	79.937	52	5	7	5	199	21.5	5.24	133	5	cell cycle OR cell proliferation;other biological processes			Pf06677	10534	ENSG00000173465	ZNRD2	hsa:10534; O60232			0	0	0.983	-0.0194239	0.924	-0.0751251	0.987796	0.0755022	0.391219	0.268959	4.93	2.39	1071.8	1054	990	1.85	1.59	927.6	847.2	1021.8	862.4	949.8	947	979
FALSE	High	Master Protein	O60239	SH3 domain-binding protein 5 OS=Homo sapiens (Human) OX=9606 GN=SH3BP5 PE=1 SV=2	0	5.933	6	3	3	2	455	50.4	4.97	0	3	signal transduction;other biological processes	other membranes;mitochondrion;nucleus;other cell component	enzyme regulator activity;other molecular function	Pf05276	9467	ENSG00000131370	SH3BP5	B3KQW6; hsa:9467; O60239; Q5JWV9			0	0	0.91	-0.0687545	0.928	-0.0888425	0.795091	0.479407	0.207462	0.324688	1.83	1.93	292.4	277.8	268	3.68	6.79	251.9	259.5	247.1	221.2	248.6	253.4	268
FALSE	High	Master Protein	O60244	Mediator of RNA polymerase II transcription subunit 14 OS=Homo sapiens (Human) OX=9606 GN=MED14 PE=1 SV=2	0	131.564	17	21	25	19	1454	160.5	8.73	177	21	cell organization and biogenesis;RNA metabolism OR transcription;other metabolic processes;other biological processes	nucleus	other molecular function	Pf08638	9282	ENSG00000180182	MED14	hsa:9282; O60244; Q4KMR7; Q9UNB3	Vitamin D in inflammatory diseases	Generic Transcription Pathway; PPARA activates gene expression; Transcriptional regulation of white adipocyte differentiation	4	1	0.956	-0.0779529	0.937	-0.0909046	0.362478	0.636185	0.195441	0.34127	0.77	0.49	2467.3	2370.7	2312.5	1.93	1.3	2194.5	2078.8	2352.3	2048.5	2121.1	2107.5	2357.4
FALSE	High	Master Protein	O60256	Phosphoribosyl pyrophosphate synthase-associated protein 2 OS=Homo sapiens (Human) OX=9606 GN=PRPSAP2 PE=1 SV=1	0	199.398	51	17	26	14	369	40.9	7.44	303	17	other metabolic processes;developmental processes;other biological processes	other cell component	enzyme regulator activity;other molecular function	Pf13793, Pf14572	5636	ENSG00000141127	PRPSAP2	B4E1M8; B4E329; B7ZKZ1; E7EMY2; hsa:5636; O60256; Q6IAS2			0	2	0.981	-0.0415252	1.008	0.00787029	0.420604	0.247705	0.823902	0.0262731	0.85	0.31	1881.4	1846.1	1868.5	1.6	1.06	1621	1576	1793.7	1553.3	1618.4	1677.4	1862.3
FALSE	High	Master Protein	O60264	SWI/SNF-related matrix-associated actin-dependent regulator of chromatin subfamily A member 5 OS=Homo sapiens (Human) OX=9606 GN=SMARCA5 PE=1 SV=1	0	555.805	54	62	109	44	1052	121.8	8.09	640	62	cell organization and biogenesis;protein metabolism;RNA metabolism OR transcription;other metabolic processes;other biological processes	nucleus;other cell component	nucleic acid binding activity;other molecular function	Pf00176, Pf00271, Pf09110, Pf09111	8467	ENSG00000153147	SMARCA5	hsa:8467; O60264		Deposition of new CENPA-containing nucleosomes at the centromere; B-WICH complex positively regulates rRNA expression; Recruitment and ATM-mediated phosphorylation of repair and signaling proteins at DNA double strand breaks; NoRC negatively regulates rRNA expression	4	8	1.085	0.1058	1.151	0.201142	0.313006	0.751198	0.189907	0.853674	0.62	0.99	19678.1	21563	22541.6	1.17	2.02	16867.9	16890	18760.8	17801.6	19292.8	19420.5	22541.6
FALSE	High	Master Protein	O60266	Adenylate cyclase type 3 OS=Homo sapiens (Human) OX=9606 GN=ADCY3 PE=1 SV=3	0	31.505	6	6	6	6	1144	128.9	6.58	0	6	other metabolic processes;signal transduction;other biological processes	plasma membrane;other membranes;ER/Golgi;other cell component	other molecular function	Pf00211, Pf16214	109	ENSG00000138031	ADCY3	B3KT86; hsa:109; O60266; Q53T54; Q9UDB1	Thyroid stimulating hormone (TSH) signaling pathway; Myometrial relaxation and contraction pathways; G protein signaling pathways; Chemokine signaling pathway; Phosphodiesterases in neuronal function; Thermogenesis; Envelope proteins and their potential roles in EDMD physiopathology; Neuroinflammation and glutamatergic signaling; Calcium regulation in cardiac cells	G alpha (i) signalling events; ADORA2B mediated anti-inflammatory cytokines production; FCGR3A-mediated IL10 synthesis; Olfactory Signaling Pathway; G alpha (z) signalling events; Adenylate cyclase inhibitory pathway; GPER1 signaling; Vasopressin regulates renal water homeostasis via Aquaporins; PKA activation; PKA activation in glucagon signalling; Adenylate cyclase activating pathway; Hedgehog …	23	0	1.026	0.0399874	0.864	-0.16098	0.568614	0.301077	0.410425	0.338995	3.26	20.67	196.1	206.9	164.4	1.8	13.64	168.9	176.3	181.4	169.3	186.2	185.9	201.6
FALSE	High	Master Protein	O60271	C-Jun-amino-terminal kinase-interacting protein 4 OS=Homo sapiens (Human) OX=9606 GN=SPAG9 PE=1 SV=4	0	518.937	45	47	67	47	1321	146.1	5.15	656	47	transport;other biological processes	other membranes;cytosol;cytoskeleton;other cytoplasmic organelle;other cell component	cytoskeletal activity;other molecular function	Pf09744, Pf16471, Pf19056	9043	ENSG00000008294	SPAG9	A6H8U5; A8MSX0; B4DHH2; hsa:9043; O60271; O60905; Q3KQU8; Q3MKM7; Q86WC7; Q86WC8; Q8IZX7; Q96II0; Q9H811		Myogenesis	1	0	0.982	-0.0430062	0.962	-0.059416	0.391305	0.260829	0.246403	0.231333	1.1	1.92	10503.4	10228.6	10006.2	1.27	1.99	8958.5	8974.9	10013.8	8591	9345.2	9190.2	10006.2
FALSE	High	Master Protein	O60287	Nucleolar pre-ribosomal-associated protein 1 OS=Homo sapiens (Human) OX=9606 GN=URB1 PE=1 SV=4	0	287.064	17	33	43	32	2271	254.2	6.47	369	33	RNA metabolism OR transcription;other metabolic processes	nucleus		Pf11707, Pf16201	9875	ENSG00000142207	URB1	D3DSE5; hsa:9875; O60287; Q96NX1; Q9NYQ1			0	0	1.001	-0.0137535	1.001	-0.00336397	0.934462	0.0808869	0.604138	0.00929835	2.65	0.24	6365.5	6256	6241.3	2.87	1.68	5513.5	5291.8	6068.8	5518	5575.2	5620.8	6405.5
FALSE	High	Master Protein	O60291	E3 ubiquitin-protein ligase MGRN1 OS=Homo sapiens (Human) OX=9606 GN=MGRN1 PE=1 SV=2	0	23.142	10	4	4	4	552	60.7	5.15	47	4	protein metabolism;other metabolic processes;transport;other biological processes	plasma membrane;other membranes;cytosol;ER/Golgi;nucleus;other cytoplasmic organelle;other cell component	other molecular function	Pf13920	23295	ENSG00000102858	MGRN1	A4URL3; A4URL4; hsa:23295; O60291; Q86W76		Antigen processing: Ubiquitination & Proteasome degradation	1	0	1.037	0.0518013	1.024	0.0333664	0.548653	0.249464	0.388684	0.114257	4.39	3.01	800.5	830.4	803.1	1.89	2.42	689.6	653.3	777	698.7	761.6	737.1	798.3
FALSE	High	Master Protein	O60292	Signal-induced proliferation-associated 1-like protein 3 OS=Homo sapiens (Human) OX=9606 GN=SIPA1L3 PE=1 SV=3	0	490.346	38	55	65	52	1781	194.5	8.32	832	55	cell organization and biogenesis;developmental processes;other biological processes	plasma membrane;other membranes;cytoskeleton;ER/Golgi;nucleus;other cell component	enzyme regulator activity	Pf02145, Pf11881	23094	ENSG00000105738	SIPA1L3	hsa:23094; O60292; Q2TV87			0	2	0.975	-0.0305473	1.002	0.0102346	0.769783	0.226893	0.834423	0.0374915	0.29	2.05	13383	13169.2	13241.7	0.95	1.3	11527.8	11475.9	12407.2	10960.2	11782.7	11926.1	13228.9
FALSE	High	Master Protein	O60293	Zinc finger C3H1 domain-containing protein OS=Homo sapiens (Human) OX=9606 GN=ZFC3H1 PE=1 SV=3	0	143.309	13	25	25	24	1989	226.2	8.13	194	25	RNA metabolism OR transcription;other metabolic processes	nucleus;other cell component	other molecular function	Pf10650	196441	ENSG00000133858	ZFC3H1	hsa:196441; O60293; Q6GMU1; Q6P2S9; Q6ZV36; Q96BE7			0	0	1.022	0.0110384	1.044	0.0550677	0.51212	0.0642818	0.327302	0.172515	1.68	1.39	4227.6	4319.6	4453.2	0.67	3.3	3687.1	3592.8	4008.3	3606.9	3864.8	3903.2	4466.9
FALSE	High	Master Protein	O60306	RNA helicase aquarius OS=Homo sapiens (Human) OX=9606 GN=AQR PE=1 SV=4	0	450.859	35	44	62	42	1485	171.2	6.37	713	44	RNA metabolism OR transcription;other metabolic processes	nucleus	nucleic acid binding activity;other molecular function	Pf13086, Pf13087, Pf16399	9716	ENSG00000021776	AQR	A0JP17; A5YKK3; hsa:9716; O60306; Q2YDX9; Q6IRU8; Q6PIC8		mRNA Splicing - Major Pathway; Formation of TC-NER Pre-Incision Complex; Dual incision in TC-NER; Gap-filling DNA repair synthesis and ligation in TC-NER	5	0	0.999	-0.0128709	0.995	0.0170996	0.921755	0.0773969	0.793292	0.0503102	0.94	0.84	4943.4	4963.3	4996.8	1.41	2.4	4258.1	4292.9	4667.1	4127.7	4513.6	4459.4	5109.1
FALSE	High	Master Protein	O60313	Dynamin-like 120 kDa protein, mitochondrial OS=Homo sapiens (Human) OX=9606 GN=OPA1 PE=1 SV=3	0	483.677	48	44	64	44	960	111.6	7.87	636	44	cell organization and biogenesis;other metabolic processes;stress response;transport;developmental processes;other biological processes	other membranes;cytosol;cytoskeleton;mitochondrion;nucleus;other cell component	cytoskeletal activity;other molecular function	Pf00350, Pf19434	4976	ENSG00000198836	OPA1	D3DNW4; E5KLJ5; E5KLJ6; E5KLJ7; E5KLK1; E5KLK2; hsa:4976; O60313	Orexin receptor pathway	Regulation of Apoptosis	2	0	1.021	0.0239169	1.049	0.0825277	0.449732	0.156719	0.226592	0.293308	0.96	2.14	9445	9794.9	10125.1	1.2	2.41	8315.8	8026.7	8980.4	8241.6	8630	8874.6	10125.1
FALSE	High	Master Protein	O60318	Germinal-center associated nuclear protein OS=Homo sapiens (Human) OX=9606 GN=MCM3AP PE=1 SV=2	0	241.057	17	27	29	27	1980	218.3	6.39	243	27	cell organization and biogenesis;protein metabolism;other metabolic processes;transport;developmental processes	other membranes;cytosol;nucleus;other cell component	nucleic acid binding activity;other molecular function	Pf03399, Pf16766, Pf16768, Pf16769	8888	ENSG00000160294	MCM3AP	C9JL56; hsa:8888; O60318; Q2M3C1; Q6PJP6; Q9BSY5; Q9UMT4			0	0	0.981	-0.0391928	1.018	0.0383899	0.44326	0.287733	0.226592	0.13697	0.7	0.27	3402.5	3326.2	3462.9	0.31	1.73	2930.8	2894.7	3189.2	2795.1	2989.5	2988.5	3462.9
FALSE	High	Master Protein	O60337	E3 ubiquitin-protein ligase MARCHF6 OS=Homo sapiens (Human) OX=9606 GN=MARCHF6 PE=1 SV=2	0	34.744	6	5	6	5	910	102.5	6.28	31	5	protein metabolism;other metabolic processes;stress response	other membranes;ER/Golgi	other molecular function	Pf12906	10299	ENSG00000145495	MARCHF6	A5PKZ4; B4DKJ2; B4DT33; D3DTC8; hsa:10299; O14670; O60337; Q86X77		ER Quality Control Compartment (ERQC)	1	0	1.081	0.0469143	0.99	-0.0158882	0.626099	0.15226	0.868467	0.0314172	2.41	13.02	369.5	400.5	366.8	1.2	4.83	315.8	314	392.8	333.4	363.1	359.9	397.8
FALSE	High	Master Protein	O60341	Lysine-specific histone demethylase 1A OS=Homo sapiens (Human) OX=9606 GN=KDM1A PE=1 SV=2	0	395.452	51	30	47	30	852	92.8	6.52	804	30	cell organization and biogenesis;protein metabolism;RNA metabolism OR transcription;other metabolic processes;developmental processes;other biological processes	nucleus;other cell component	nucleic acid binding activity;other molecular function	Pf01593, Pf04433	23028	ENSG00000004487	KDM1A	A8MWP9; hsa:23028; O60341; Q5TH94; Q5TH95; Q86VT7; Q8IXK4; Q8NDP6; Q8TAZ3; Q96AW4	Androgen receptor signaling pathway; Effect of progerin on genes involved in Hutchinson-Gilford progeria syndrome; Thermogenesis; Vitamin D-sensitive calcium signaling in depression; Thyroid hormones production and peripheral downstream signaling effects	Estrogen-dependent gene expression; Potential therapeutics for SARS; Regulation of PTEN gene transcription; HDACs deacetylate histones; Factors involved in megakaryocyte development and platelet production; HDMs demethylate histones; NR1H3 & NR1H2 regulate gene expression linked to cholesterol transport and efflux; Activated PKN1 stimulates transcription of AR (androgen receptor) regulated genes …	13	0	0.983	-0.0400988	1.006	0.0270725	0.516873	0.268222	0.411163	0.0877111	2.04	0.45	6926.3	6913.4	7095.2	2.21	1.22	6073.9	5836.7	6603.4	5834.3	5960.7	6211.5	7095.2
FALSE	High	Master Protein	O60343	TBC1 domain family member 4 OS=Homo sapiens (Human) OX=9606 GN=TBC1D4 PE=1 SV=2	0	148.597	14	16	18	16	1298	146.5	7.01	207	16	transport;other biological processes	cytosol;other cell component	enzyme regulator activity	Pf00566, Pf00640, Pf11830	9882	ENSG00000136111	TBC1D4	A7E2X8; B4DU25; B4E235; B6ETN8; B6ETN9; hsa:9882; O60343; Q5W0B9; Q68D14	Ciliary landscape; Thyroid hormones production and peripheral downstream signaling effects; Insulin signaling	Translocation of SLC2A4 (GLUT4) to the plasma membrane	4	0	0.961	-0.0614563	0.959	-0.0501999	0.518877	0.476469	0.384511	0.168447	2.26	6.29	1509.7	1493	1490.1	3.24	4.27	1337.9	1283	1429.1	1256.3	1349.7	1275.1	1490.1
FALSE	High	Master Protein	O60353	Frizzled-6 OS=Homo sapiens (Human) OX=9606 GN=FZD6 PE=1 SV=2	0	73.907	17	10	11	10	706	79.2	7.96	113	10	cell-cell signaling;cell cycle OR cell proliferation;stress response;developmental processes;signal transduction;other biological processes	plasma membrane;other membranes;ER/Golgi;other cell component	other molecular function	Pf01392, Pf01534	8323	ENSG00000164930	FZD6	B4DRN0; hsa:8323; O60353; Q6N0A5; Q6P9C3; Q8WXR9	Alzheimer's disease and miRNA effects; Physico-chemical features and toxicity-associated pathways; Embryonic stem cell pluripotency pathways; Wnt signaling pathway and pluripotency; Wnt signaling in kidney disease; Epithelial to mesenchymal transition in colorectal cancer; lncRNA in canonical Wnt signaling and colorectal cancer; Breast cancer pathway; Wnt signaling; ncRNAs involved in Wnt signali…	Class B/2 (Secretin family receptors); Ca2+ pathway; PCP/CE pathway; Regulation of FZD by ubiquitination; Signaling by RNF43 mutants	18	0	1.027	0.0299933	1.052	0.090076	0.486115	0.166897	0.22773	0.305083	2.5	2.14	4855.9	5038.9	5086.6	2.17	2.14	4182.8	4168.7	4610.6	4126.3	4508.3	4599.8	5277.1
FALSE	High	Master Protein	O60427	Acyl-CoA (8-3)-desaturase OS=Homo sapiens (Human) OX=9606 GN=FADS1 PE=1 SV=3	0	128.271	38	14	22	13	444	51.9	8.87	279	14	cell-cell signaling;other metabolic processes;stress response;other biological processes	other membranes;mitochondrion;ER/Golgi;other cell component	other molecular function	Pf00173, Pf00487	3992	ENSG00000149485	FADS1	A8K0I7; B2RAI0; hsa:3992; O60427; Q53GM5; Q8N3A6; Q8NCC7; Q8NCG0; Q96I39; Q96SV3; Q96T10; Q9NRP8; Q9NYX1	Cholesterol metabolism with Bloch and Kandutsch-Russell pathways; Omega-3 / omega-6 fatty acid synthesis; Omega-9 fatty acid synthesis; Linoleic acid metabolism affected by SARS-CoV-2	PPARA activates gene expression; alpha-linolenic acid (ALA) metabolism; Linoleic acid (LA) metabolism	7	0	1.036	0.0465787	1.07	0.0952299	0.548036	0.227768	0.289543	0.341755	4.39	5.86	2644.7	2740.2	2778.1	0.6	1.5	2352.4	2099.1	2521.4	2310.4	2429.3	2462	2778.1
FALSE	High	Master Protein	O60437	Periplakin OS=Homo sapiens (Human) OX=9606 GN=PPL PE=1 SV=4	0	112.606	12	17	21	16	1756	204.6	5.6	65	17	cell organization and biogenesis;stress response;other biological processes	plasma membrane;other membranes;cytosol;cytoskeleton;other cell component	cytoskeletal activity;other molecular function	Pf17902	5493	ENSG00000118898	PPL	hsa:5493; O60314; O60437; O60454; Q14C98		Formation of the cornified envelope; Butyrophilin (BTN) family interactions	2	1	0.987	-0.03726	0.956	-0.0347754	0.797906	0.315821	0.385537	0.151125	5.64	0.16	2267.8	2238.9	2198.2	2.21	1.2	1953.4	1955.9	2103.4	1883.9	1941.1	2034.4	2168.3
FALSE	High	Master Protein	O60443	Gasdermin-E OS=Homo sapiens (Human) OX=9606 GN=GSDME PE=1 SV=2	0	47.345	12	5	6	5	496	54.5	5.17	55	5	transport;developmental processes;signal transduction;other biological processes	plasma membrane;other membranes;cytosol;other cell component	transporter activity;other molecular function	Pf04598, Pf17708	1687	ENSG00000105928	GSDME	A4D156; B2RAX9; B3KT05; hsa:1687; O14590; O60443; Q08AQ8; Q9UBV3		Regulation of TLR by endogenous ligand; Release of apoptotic factors from the mitochondria; Pyroptosis; Defective pyroptosis	4	0	0.946	-0.0945335	0.955	-0.10038	0.514467	0.767702	0.384511	0.317381	6.99	4.43	841.5	830.7	800.7	5.44	5.75	724.9	746.2	799.3	703	743.2	680.2	828.5
FALSE	High	Master Protein	O60462	Neuropilin-2 OS=Homo sapiens (Human) OX=9606 GN=NRP2 PE=1 SV=3	0	229.561	30	26	31	26	931	104.8	5.17	363	26	cell adhesion;cell organization and biogenesis;protein metabolism;other metabolic processes;developmental processes;signal transduction;other biological processes	non-structural extracellular;plasma membrane;other membranes;other cell component	kinase activity;other molecular function	Pf00431, Pf00629, Pf00754, Pf11980	8828	ENSG00000118257	NRP2	A0A024R3W6; A0A024R412; E9PF66; hsa:8828; O14820; O14821; O60462; Q53TQ4; Q53TS3; Q7LBX6; Q7LBX7; Q9H2D4; Q9H2D5; Q9H2E2; Q9H2E3; Q9H2E4; X5D2Q8	VEGFA-VEGFR2 signaling pathway; Epithelial to mesenchymal transition in colorectal cancer	Neurophilin interactions with VEGF and VEGFR; NrCAM interactions	4	0	1.063	0.121123	1.075	0.110361	0.514467	0.5963	0.208775	0.428723	4.15	3.01	3200.9	3403.3	3441	7.02	3.3	2757.2	2744.2	3010.7	2863.6	2985.8	3408.2	3441
FALSE	High	Master Protein	O60476	Mannosyl-oligosaccharide 1,2-alpha-mannosidase IB OS=Homo sapiens (Human) OX=9606 GN=MAN1A2 PE=1 SV=1	0	101.646	20	10	11	10	641	73	7.61	95	10	protein metabolism;other metabolic processes;developmental processes;other biological processes	other membranes;ER/Golgi	other molecular function	Pf01532	10905	ENSG00000198162	MAN1A2	hsa:10905; O60476; Q9H510		Intra-Golgi traffic; Progressive trimming of alpha-1,2-linked mannose residues from Man9/8/7GlcNAc2 to produce Man5GlcNAc2	2	0	1.072	0.0828295	1.034	0.117331	0.397076	0.578588	0.391332	0.425925	4.2	1.43	1201.4	1273.6	1286.7	3.86	5.06	1082.2	979.2	1145.4	1132.8	1139.5	1124	1286.7
FALSE	High	Master Protein	O60488	Long-chain-fatty-acid--CoA ligase 4 OS=Homo sapiens (Human) OX=9606 GN=ACSL4 PE=1 SV=2	0	303.138	51	28	42	25	711	79.1	8.38	465	28	other metabolic processes;developmental processes;other biological processes	plasma membrane;other membranes;mitochondrion;ER/Golgi;other cytoplasmic organelle;other cell component	other molecular function	Pf00501	2182	ENSG00000068366	ACSL4	D3DUY2; hsa:2182; O60488; O60848; O60849; Q5JWV8	Fatty acid beta-oxidation; Fatty acid biosynthesis; Mitochondrial long chain fatty acid beta-oxidation; PPAR signaling pathway; Ferroptosis; Thermogenesis; Cholesterol metabolism with Bloch and Kandutsch-Russell pathways; Omega-3 / omega-6 fatty acid synthesis; Omega-9 fatty acid synthesis; Fatty acid transporters	Synthesis of very long-chain fatty acyl-CoAs; Intracellular metabolism of fatty acids regulates insulin secretion	12	0	1.035	0.01537	1.066	0.0897163	0.536977	0.0812051	0.254339	0.303495	0.37	3.26	6606.2	6694.2	7031.7	1.47	1.82	5690.4	5484	6350.3	5751.9	5989.4	5971.1	7044
FALSE	High	Master Protein	O60493	Sorting nexin-3 OS=Homo sapiens (Human) OX=9606 GN=SNX3 PE=1 SV=3	0	137.595	78	13	26	11	162	18.8	8.66	222	13	cell organization and biogenesis;transport;other biological processes	other membranes;cytosol;other cytoplasmic organelle;other cell component	other molecular function	Pf00787	8724	ENSG00000112335	SNX3	A8K0B1; E1P5E4; E1P5E5; hsa:8724; O60493; O60718; Q4TT29; Q4TT31; Q5JXJ7; Q5JXJ8; Q96AP9; Q9C0J5; Q9NU45		Ub-specific processing proteases; WNT ligand biogenesis and trafficking	2	0	0.969	-0.103789	0.97	-0.0999364	0.714792	0.691485	0.463328	0.354464	10.05	4.31	1602.7	1566.4	1562	3.43	1.16	1370.1	1602.5	1527.9	1391.2	1401.5	1395.4	1588.8
FALSE	High	Master Protein	O60499	Syntaxin-10 OS=Homo sapiens (Human) OX=9606 GN=STX10 PE=1 SV=1	0	88.773	40	8	12	7	249	28.1	4.89	208	8	cell organization and biogenesis;transport;other biological processes	other membranes;cytosol;ER/Golgi;other cell component	other molecular function	Pf05739, Pf09177	8677	ENSG00000104915	STX10	A6NC41; hsa:8677; O60499; Q6IAP4; Q96AE8		Retrograde transport at the Trans-Golgi-Network	1	1	1.066	0.0764971	1.09	0.110048	0.365406	0.4957	0.230901	0.389171	2.42	1.21	2613	2785.4	2835	0.47	2.02	2221.8	2220.6	2526.7	2359.5	2492.2	2496.9	2835
FALSE	High	Master Protein	O60502	Protein O-GlcNAcase OS=Homo sapiens (Human) OX=9606 GN=OGA PE=1 SV=2	0	217.113	33	26	31	25	916	102.8	4.91	337	26	protein metabolism;other metabolic processes	cytosol;nucleus	other molecular function	Pf07555	10724	ENSG00000198408	OGA	B7WPB9; D3DR79; E9PGF9; hsa:10724; O60502; O75166; Q86WV0; Q8IV98; Q9BVA5; Q9HAR0			0	0	0.958	-0.105227	0.929	-0.109526	0.44326	0.661643	0.200444	0.432791	0.9	0.55	5628	5370.9	5229.8	2.05	2.63	4847.9	4766.4	5500.5	4562.5	4805.4	4683.7	5229.8
FALSE	High	Master Protein	O60504	Vinexin OS=Homo sapiens (Human) OX=9606 GN=SORBS3 PE=1 SV=2	0	81.675	12	7	10	7	671	75.3	9.45	66	7	cell adhesion;cell organization and biogenesis;other biological processes	cytosol;cytoskeleton;nucleus;other cell component	cytoskeletal activity	Pf00018, Pf02208, Pf14604	10174	ENSG00000120896	SORBS3	hsa:10174; O60504; Q5BJE4; Q6NX54; Q96FY4; Q9UQE4		Smooth Muscle Contraction	1	0	0.994	-0.0281837	0.933	-0.101238	0.723424	0.183237	0.229564	0.398117	1.82	3.71	1319.6	1323.5	1241.2	1.74	3.43	1146.5	1120.8	1258	1113.6	1187.9	1155.6	1241.2
FALSE	High	Master Protein	O60506	Heterogeneous nuclear ribonucleoprotein Q OS=Homo sapiens (Human) OX=9606 GN=SYNCRIP PE=1 SV=2	0	628.845	67	40	112	30	623	69.6	8.59	1695	40	RNA metabolism OR transcription;other metabolic processes;stress response;other biological processes	cytosol;ER/Golgi;nucleus;other cell component	nucleic acid binding activity	Pf00076, Pf18360	10492	ENSG00000135316	SYNCRIP	E1P501; E1P502; hsa:10492; O60506; Q53H05; Q5TCG2; Q5TCG3; Q8IW78; Q8N599; Q96LC1; Q96LC2; Q9Y583			0	7	0.992	-0.0185866	1.018	0.0433026	0.95731	0.0947188	0.317629	0.162252	2.16	1.13	22701.7	22368.6	22965.6	2.56	2.31	19425.8	19295	21643.4	18821.3	19860.2	20910	22965.6
FALSE	High	Master Protein	O60508	Pre-mRNA-processing factor 17 OS=Homo sapiens (Human) OX=9606 GN=CDC40 PE=1 SV=1	0	176.689	38	17	18	17	579	65.5	7.06	264	17	RNA metabolism OR transcription;other metabolic processes;developmental processes	nucleus	nucleic acid binding activity	Pf00400	51362	ENSG00000168438	CDC40	B2RBC5; hsa:51362; O60508; O75471; Q5SRN0; Q9UPG1	mRNA processing	mRNA Splicing - Major Pathway; Transport of Mature mRNA derived from an Intron-Containing Transcript; mRNA 3'-end processing; RNA Polymerase II Transcription Termination	5	0	1.009	0.0112788	1.014	0.0214144	0.521572	0.0732431	0.539703	0.0721212	0	1.7	2411.7	2480.9	2440	1.37	2.72	2071.8	2088.7	2299.3	2103.6	2219.7	2187.2	2440
FALSE	High	Master Protein	O60513	Beta-1,4-galactosyltransferase 4 OS=Homo sapiens (Human) OX=9606 GN=B4GALT4 PE=1 SV=1	0	36.817	16	5	6	5	344	40	9.07	71	5	protein metabolism;other metabolic processes	other membranes;ER/Golgi	other molecular function	Pf02709, Pf13733	8702	ENSG00000121578	B4GALT4	hsa:8702; O60513; Q68D68; Q9BSW3; Q9C078		N-Glycan antennae elongation; Keratan sulfate biosynthesis	2	0	1.064	0.0533348	0.958	-0.042132	0.521949	0.327685	0.540024	0.130469	2.88	7.22	855.8	925.5	832.7	5.03	5.56	749.1	721.1	816	778.7	759.3	834.3	832.7
FALSE	High	Master Protein	O60518	Ran-binding protein 6 OS=Homo sapiens (Human) OX=9606 GN=RANBP6 PE=1 SV=2	0	72.333	9	10	17	7	1105	124.6	5.01	57	10	transport	nucleus;other cell component	other molecular function	Pf02985, Pf13646, Pf18808, Pf18829	26953	ENSG00000137040	RANBP6	hsa:26953; O60518; Q5T7X4; Q7Z3V2; Q96E78			0	0	0.982	-0.0461717	0.981	-0.0189466	0.801425	0.26092	0.47315	0.0499564	7.9	3.92	277.3	280.3	276.2	3.34	3.3	261.6	232.9	264.3	235.8	240.7	258.4	289.7
FALSE	High	Master Protein	O60524	Nuclear export mediator factor NEMF OS=Homo sapiens (Human) OX=9606 GN=NEMF PE=1 SV=4	0	266.132	31	33	50	33	1076	122.9	6.35	366	33	cell organization and biogenesis;protein metabolism;other metabolic processes;transport	cytosol;nucleus;other cell component	translation activity;nucleic acid binding activity	Pf05670, Pf05833, Pf11923	9147	ENSG00000165525	NEMF	A0JLQ3; B3KSK1; B4DDL3; B4DHA9; B4E3F3; hsa:9147; O60524; Q32Q66; Q8WW70; Q9NWG1			0	0	0.97	-0.0568482	0.942	-0.0691454	0.398971	0.35702	0.214779	0.284664	1.24	0.45	9062.7	8787.6	8540.4	1.03	1.82	7807.2	7671.3	8640.3	7333.2	7958.3	7895.4	8540.4
FALSE	High	Master Protein	O60547	GDP-mannose 4,6 dehydratase OS=Homo sapiens (Human) OX=9606 GN=GMDS PE=1 SV=1	0	112.78	47	17	20	16	372	41.9	7.31	84	17	other metabolic processes;signal transduction	cytosol;other cell component	other molecular function	Pf16363	2762	ENSG00000112699	GMDS	E9PI88; hsa:2762; O60547; O75357; Q5T954; Q6FH09; Q9UGZ3; Q9UJK9		GDP-fucose biosynthesis	1	0	1.013	-0.0266766	0.997	-0.0252987	0.937051	0.133829	0.626114	0.0793314	4.56	2.54	1285.2	1304.6	1267.5	5.83	3.13	1075.8	1110.3	1225.3	1097.7	1184.6	1066.6	1267.5
FALSE	High	Master Protein	O60551	Glycylpeptide N-tetradecanoyltransferase 2 OS=Homo sapiens (Human) OX=9606 GN=NMT2 PE=1 SV=1	0	108.477	19	10	16	4	498	56.9	7.58	229	10	protein metabolism;other metabolic processes;other biological processes	plasma membrane;other membranes;cytosol;ER/Golgi;other cell component	other molecular function	Pf01233, Pf02799	9397	ENSG00000152465	NMT2	B0YJ49; hsa:9397; O60551; Q53Y38; Q5VUC8; Q9BRB4		Membrane binding and targetting of GAG proteins; Inactivation, recovery and regulation of the phototransduction cascade	2	0	0.996	0.00770359	0.948	-0.0527151	0.842554	0.0276892	0.492461	0.159119	4.57	4.81	481.4	481.9	449.3	2.28	1.02	377.5	409.1	464.8	405.5	416.2	436.4	449.3
FALSE	High	Master Protein	O60563	Cyclin-T1 OS=Homo sapiens (Human) OX=9606 GN=CCNT1 PE=1 SV=1	0	130.239	23	16	20	14	726	80.6	8.78	143	16	cell cycle OR cell proliferation;protein metabolism;RNA metabolism OR transcription;other metabolic processes;other biological processes	cytosol;nucleus	enzyme regulator activity;nucleic acid binding activity;other molecular function	Pf00134	904	ENSG00000129315	CCNT1	A9XU13; E7EX76; hsa:904; O60563; O60581	Initiation of transcription and translation elongation at the HIV-1 LTR; Male infertility	Formation of RNA Pol II elongation complex ; Formation of HIV elongation complex in the absence of HIV Tat; Formation of HIV-1 elongation complex containing HIV-1 Tat; Pausing and recovery of Tat-mediated HIV elongation; Tat-mediated HIV elongation arrest and recovery; HIV elongation arrest and recovery; Pausing and recovery of HIV elongation; RNA Polymerase II Pre-transcription Events; TP53 Regu…	17	0	1.003	-0.0360654	1.003	0.0110306	0.751895	0.31082	0.393529	0.0377474	0.39	0.38	4016.4	3994	4041.7	1.23	1.94	3459.6	3516.3	3786.1	3389.7	3518.1	3588.5	4041.7
FALSE	High	Master Protein	O60565	Gremlin-1 OS=Homo sapiens (Human) OX=9606 GN=GREM1 PE=1 SV=1	0	24.389	16	2	2	2	184	20.7	9.39	92	2	cell-cell signaling;cell organization and biogenesis;developmental processes;signal transduction;other biological processes	non-structural extracellular;other cell component	signal transduction activity or receptor binding;enzyme regulator activity;other molecular function	Pf03045	26585	ENSG00000166923; ENSG00000276886; ENSG00000282046	GREM1	hsa:26585; O60565; Q52LV3; Q8N914; Q8N936	Lung fibrosis; Canonical and non-canonical TGF-B signaling; GDNF/RET signaling axis; Development of ureteric collection system		4	0	1.026	0.0857616	0.922	-0.0435943	0.625701	0.334718	0.815882	0.0971712	3.23	16.24	67.6	69.4	62.7	3.65	11.69	58.6	51.6	64.5	57.5	65.5	62.4	62.7
FALSE	High	Master Protein	O60566	Mitotic checkpoint serine/threonine-protein kinase BUB1 beta OS=Homo sapiens (Human) OX=9606 GN=BUB1B PE=1 SV=3	0	211.39	24	20	24	20	1050	119.5	5.27	177	20	cell cycle OR cell proliferation;cell organization and biogenesis;signal transduction;other biological processes	cytosol;cytoskeleton;nucleus;other cell component	kinase activity;other molecular function	Pf08311	701	ENSG00000156970	BUB1B	B2R6U0; B4DL09; B4DLG3; hsa:701; O60501; O60566; O60627; O60758; O75389; Q59HH6; Q8WV50; Q96KM4	Regulation of sister chromatid separation at the metaphase-anaphase transition	Cdc20:Phospho-APC/C mediated degradation of Cyclin A; Separation of Sister Chromatids; Resolution of Sister Chromatid Cohesion; RHO GTPases Activate Formins; EML4 and NUDC in mitotic spindle formation; Amplification of signal from unattached kinetochores via a MAD2 inhibitory signal; Inactivation of APC/C via direct inhibition of the APC/C complex; APC/C:Cdc20 mediated degradation of mitotic prot…	11	0	0.922	-0.135078	0.941	-0.0832483	0.470589	1.36481	0.380423	0.425431	8.13	9.13	3751.1	3498.7	3556.7	0.8	1.14	3231.1	3432.8	3432.4	2909.2	3130.3	3154.4	3528.7
FALSE	High	Master Protein	O60568	Multifunctional procollagen lysine hydroxylase and glycosyltransferase LH3 OS=Homo sapiens (Human) OX=9606 GN=PLOD3 PE=1 SV=1	0	257.955	39	26	35	26	738	84.7	6.05	299	26	cell organization and biogenesis;protein metabolism;other metabolic processes;developmental processes;other biological processes	non-structural extracellular;extracellular matrix;other membranes;ER/Golgi	other molecular function	Pf03171	8985	ENSG00000106397	PLOD3	B2R6W6; hsa:8985; O60568; Q540C3	VEGFA-VEGFR2 signaling pathway; IL-18 signaling pathway	Collagen biosynthesis and modifying enzymes	3	0	1.033	0.00750089	1.044	0.0912423	0.695375	0.0398609	0.27601	0.359592	0.24	1.88	3065	3140.6	3260.1	1.01	2.62	2723.4	2584.3	2922.1	2614.2	2809.9	2848.6	3260.1
FALSE	High	Master Protein	O60573	Eukaryotic translation initiation factor 4E type 2 OS=Homo sapiens (Human) OX=9606 GN=EIF4E2 PE=1 SV=1	0	66.944	33	8	14	8	245	28.3	8.88	137	8	protein metabolism;other metabolic processes;other biological processes	cytosol;translational apparatus;other cell component	nucleic acid binding activity;other molecular function	Pf01652	9470	ENSG00000135930	EIF4E2	B8ZZJ9; hsa:9470; O60573; O75349	Focal adhesion: PI3K-Akt-mTOR-signaling pathway; PI3K-Akt signaling pathway; EGFR tyrosine kinase inhibitor resistance	ISG15 antiviral mechanism	4	0	0.992	-0.0305164	0.964	-0.0467594	0.609822	0.161495	0.363261	0.152582	1.46	5.09	3377.7	3335	3257.6	1.63	1.98	2844.1	2903.5	3220.3	2756	2983.9	3040.3	3297.6
FALSE	High	Master Protein	O60583	Cyclin-T2 OS=Homo sapiens (Human) OX=9606 GN=CCNT2 PE=1 SV=2	0	39.311	8	5	7	3	730	81	8.92	35	5	cell cycle OR cell proliferation;protein metabolism;RNA metabolism OR transcription;other metabolic processes;other biological processes	plasma membrane;other membranes;cytosol;nucleus;other cell component	enzyme regulator activity;nucleic acid binding activity;other molecular function	Pf00134	905	ENSG00000082258	CCNT2	A8KA48; D3DP73; D3DP74; hsa:905; O60582; O60583; Q29R66; Q53SR4; Q5I1Y0	Male infertility	Formation of RNA Pol II elongation complex ; Formation of HIV elongation complex in the absence of HIV Tat; HIV elongation arrest and recovery; Pausing and recovery of HIV elongation; RNA Polymerase II Pre-transcription Events; TP53 Regulates Transcription of DNA Repair Genes; RNA polymerase II transcribes snRNA genes; SMAD2/SMAD3:SMAD4 heterotrimer regulates transcription	10	0	0.976	-0.0714107	0.946	-0.107192	0.811619	0.188416	0.270083	0.316054	14.4	1.33	45.3	45.1	41.3	11.85	3.7	39	37.1	44	31.5	42.3	40.5	43.2
FALSE	High	Master Protein	O60610	Protein diaphanous homolog 1 OS=Homo sapiens (Human) OX=9606 GN=DIAPH1 PE=1 SV=2	0	483.209	38	51	75	49	1272	141.3	5.41	521	51	cell organization and biogenesis;other biological processes	plasma membrane;other membranes;cytosol;cytoskeleton;nucleus;other cell component	signal transduction activity or receptor binding;cytoskeletal activity;other molecular function	Pf02181, Pf06346, Pf06367, Pf06371	1729	ENSG00000131504	DIAPH1	A6NF18; B7ZKW2; E9PEZ2; hsa:1729; O60610; Q17RN4; Q59FH8; Q9UC76	Microtubule cytoskeleton regulation; AGE/RAGE pathway; Focal adhesion; Type 2 papillary renal cell carcinoma; Regulation of actin cytoskeleton; G13 signaling pathway	RHOA GTPase cycle; RHOB GTPase cycle; RHOF GTPase cycle; Neutrophil degranulation; RHOC GTPase cycle; RHO GTPases Activate Formins; RHOD GTPase cycle; ERBB2 Regulates Cell Motility	14	0	0.994	-0.032208	0.961	-0.0501053	0.832399	0.185216	0.205132	0.179679	3.96	1.2	9287.4	9235.8	8920.8	2.13	1.07	7895.3	7892.8	8970.1	7879.8	8263.4	8068.4	8920.8
FALSE	High	Master Protein	O60613	Selenoprotein F OS=Homo sapiens (Human) OX=9606 GN=SELENOF PE=1 SV=4	0	41.127	27	3	3	3	165	18.1	5.03	72	3	cell organization and biogenesis;other biological processes	ER/Golgi	other molecular function	Pf08806	9403	ENSG00000183291	SELENOF	A0A0B4J1S4; hsa:9403; O60613; Q4GZG7; Q8WU00; Q9BS64; Q9GZW0; Q9NR01	Selenium metabolism / selenoproteins; Selenium micronutrient network		2	0	0.983	-0.0697799	0.987	-0.038542	0.751895	0.374539	0.620952	0.104107	7.53	5.76	1127.3	1162.9	1158.2	3.33	3.42	1135.7	958	1066.2	978.5	1044.5	987.7	1180.6
FALSE	High	Master Protein	O60637	Tetraspanin-3 OS=Homo sapiens (Human) OX=9606 GN=TSPAN3 PE=2 SV=1	0	29.673	15	5	9	5	253	28	5.81	170	5		plasma membrane;other membranes		Pf00335	10099	ENSG00000140391	TSPAN3	A6NEH4; B3KQQ2; B4DP19; hsa:10099; O60637; Q9BW22; Q9NVX9			0	0	1.043	0.0672499	0.989	-0.0212131	0.486115	0.484825	0.804494	0.0444117	2.5	12.91	1790.5	1866.9	1771.5	2.23	9.21	1491.1	1535.9	1707.1	1625.1	1657.5	1677.4	1876
FALSE	High	Master Protein	O60645	Exocyst complex component 3 OS=Homo sapiens (Human) OX=9606 GN=EXOC3 PE=1 SV=3	0	133.068	28	20	23	20	745	85.5	6.29	151	20	cell cycle OR cell proliferation;cell organization and biogenesis;transport;other biological processes	plasma membrane;other membranes;cytosol;ER/Golgi;other cell component	other molecular function	Pf06046	11336	ENSG00000180104	EXOC3	hsa:11336; O60645; Q6P2E8; Q8TEN6; Q8WUW0; Q96DI4	Ciliary landscape	Translocation of SLC2A4 (GLUT4) to the plasma membrane; Insulin processing; VxPx cargo-targeting to cilium	4	0	0.995	-0.0180383	0.963	-0.0521198	0.997708	0.0728584	0.205132	0.190787	1.36	1.27	1386.3	1393.8	1348.5	1.74	2.47	1176.5	1178.1	1379.7	1172.8	1233.6	1281.5	1315.3
FALSE	High	Master Protein	O60658	High affinity cAMP-specific and IBMX-insensitive 3',5'-cyclic phosphodiesterase 8A OS=Homo sapiens (Human) OX=9606 GN=PDE8A PE=1 SV=2	0	37.143	8	7	7	5	829	93.2	6.11	74	7	other metabolic processes;signal transduction;other biological processes	cytosol	other molecular function	Pf00233, Pf00989	5151	ENSG00000073417	PDE8A	B3KXE6; H0YMZ7; hsa:5151; O60658; Q6P9H3; Q969I1; Q96PC9; Q96PD0; Q96PD1; Q96T71; Q9UMB7; Q9UMC3	G protein signaling pathways; Phosphodiesterases in neuronal function	G alpha (s) signalling events	3	2	1.005	-0.0121077	1.011	0.0267531	0.966082	0.0877578	0.524565	0.0857749	3.91	2.68	859.4	870.7	868.9	2.91	1.76	773	730.3	794.1	732.7	793.3	752.2	890.9
FALSE	High	Master Protein	O60664	Perilipin-3 OS=Homo sapiens (Human) OX=9606 GN=PLIN3 PE=1 SV=3	0	415.44	81	31	60	31	434	47	5.44	1203	31	cell organization and biogenesis;stress response;transport;other biological processes	other membranes;cytosol;ER/Golgi;other cytoplasmic organelle;other cell component		Pf03036	10226	ENSG00000105355	PLIN3	A8K4Y9; hsa:10226; K7EQF4; O60664; Q53G77; Q9BS03; Q9UBD7; Q9UP92		RHOBTB3 ATPase cycle; Late endosomal microautophagy; Triglyceride catabolism; Retrograde transport at the Trans-Golgi-Network; Lipophagy; Chaperone Mediated Autophagy	6	0	1.003	-0.0274321	0.971	-0.0360318	0.944603	0.139532	0.205511	0.125083	7.44	0.72	10266.1	10272.7	10052.2	4.69	1.45	8843	8703.5	10115	9099.3	9191.1	8850.1	9971.8
FALSE	High	Master Protein	O60675	Transcription factor MafK OS=Homo sapiens (Human) OX=9606 GN=MAFK PE=1 SV=1	0	47.73	50	7	7	4	156	17.5	10.1	99	7	other biological processes	nucleus;other cell component	nucleic acid binding activity;other molecular function	Pf03131	7975	ENSG00000198517	MAFK	A4D214; hsa:7975; O60675	Quercetin and Nf-kB / AP-1 induced apoptosis; Ethanol metabolism production of ROS by CYP2E1	Heme signaling; Factors involved in megakaryocyte development and platelet production; Regulation of HMOX1 expression and activity; Regulation of BACH1 activity; Nuclear events mediated by NFE2L2	7	1	1.048	0.0358729	1.013	0.0716772	0.44986	0.183492	0.45466	0.256488	1.29	0.58	1637.2	1654.6	1658.4	2.93	2.64	1414.2	1306.6	1560.9	1448.2	1454.7	1486.6	1656.6
FALSE	High	Master Protein	O60678	Protein arginine N-methyltransferase 3 OS=Homo sapiens (Human) OX=9606 GN=PRMT3 PE=1 SV=4	0	199.39	35	18	28	18	531	59.9	5.35	200	18	cell organization and biogenesis;protein metabolism;other metabolic processes;developmental processes;other biological processes	cytosol;other cell component	translation activity;other molecular function	Pf06325	10196	ENSG00000185238	PRMT3	A0A0A0MSN7; B4DUC7; hsa:10196; O60678	Nitric oxide metabolism in cystic fibrosis	RMTs methylate histone arginines; Protein methylation	3	0	0.962	-0.0385558	0.878	-0.140474	0.809743	0.208424	0.248776	0.74885	2.25	0.47	2188.2	2112.9	1951.2	5.31	3.73	1920.9	1859.6	2044.1	1777.8	2040.4	1852.8	1951.2
FALSE	High	Master Protein	O60684	Importin subunit alpha-7 OS=Homo sapiens (Human) OX=9606 GN=KPNA6 PE=1 SV=1	0	263.568	40	25	41	15	536	60	4.98	376	25	transport;other biological processes	cytosol;nucleus;other cell component	other molecular function	Pf00514, Pf01749, Pf16186	23633	ENSG00000025800	KPNA6	B2RDC7; D3DPP5; hsa:23633; O60684; Q5VVU3		Assembly of the ORC complex at the origin of replication	1	5	1	-0.0216866	0.951	-0.0552367	0.832791	0.138867	0.243701	0.217528	1.11	1.39	7466.6	7369.9	7152.4	1.2	1.38	6477.2	6345.4	7023.8	6201.1	6730.3	6618.9	7152.4
FALSE	High	Master Protein	O60701	UDP-glucose 6-dehydrogenase OS=Homo sapiens (Human) OX=9606 GN=UGDH PE=1 SV=1	0	660.687	78	41	127	41	494	55	7.12	1525	41	cell organization and biogenesis;protein metabolism;other metabolic processes;developmental processes	cytosol;nucleus	other molecular function	Pf00984, Pf03720, Pf03721	7358	ENSG00000109814	UGDH	B3KUU2; B4DN25; hsa:7358; O60589; O60701	Glucuronidation	Formation of the active cofactor, UDP-glucuronate	2	0	0.971	-0.0415514	0.958	-0.0545287	0.704249	0.217049	0.182486	0.187049	1.67	0.22	19630.4	19061.9	18804.6	1.42	2.08	16909.2	16246.9	18840.3	16039	17432.9	17048.3	18804.6
FALSE	High	Master Protein	O60716	Catenin delta-1 OS=Homo sapiens (Human) OX=9606 GN=CTNND1 PE=1 SV=1	0	573.236	60	49	84	49	968	108.1	6.23	1534	49	cell adhesion;cell-cell signaling;cell organization and biogenesis;developmental processes;signal transduction;other biological processes	plasma membrane;other membranes;cytosol;nucleus;other cell component	signal transduction activity or receptor binding;other molecular function	Pf00514	1500	ENSG00000198561	CTNND1	A8K939; hsa:1500; O15088; O60713; O60714; O60715; O60716; O60935; Q6DHZ7; Q6RBX8; Q9UP71; Q9UP72; Q9UP73	VEGFA-VEGFR2 signaling pathway; Wnt signaling pathway and pluripotency	VEGFR2 mediated vascular permeability; Adherens junctions interactions; InlA-mediated entry of Listeria monocytogenes into host cells	5	0	0.967	-0.0622272	0.95	-0.070684	0.376382	0.42253	0.205132	0.285209	1.18	1.4	11703.4	11344.8	11106.8	0.64	0.54	10122.1	9838.9	11157.8	9563.8	10150.4	10090.9	11011.9
FALSE	High	Master Protein	O60725	Protein-S-isoprenylcysteine O-methyltransferase OS=Homo sapiens (Human) OX=9606 GN=ICMT PE=1 SV=1	0	13.938	8	4	5	4	284	31.9	7.96	25	4	protein metabolism;other metabolic processes;transport	other membranes;ER/Golgi	other molecular function	Pf04140	23463	ENSG00000116237	ICMT	hsa:23463; O60725; Q6FHT0	Influence of laminopathies on Wnt signaling; Overlap between signal transduction pathways contributing to LMNA laminopathies; Familial partial lipodystrophy (FPLD); Progeria-associated lipodystrophy; Acquired partial lipodystrophy / Barraquer-Simons syndrome	RAS processing; Gamma carboxylation, hypusine formation and arylsulfatase activation	7	0	1.019	0.0321706	0.988	0.0475984	0.52156	0.135048	0.692157	0.144868	0.31	1.98	749.9	762.5	747.3	3.07	2.75	660.4	580.4	714.9	657.3	657.4	685.1	747.3
FALSE	High	Master Protein	O60749	Sorting nexin-2 OS=Homo sapiens (Human) OX=9606 GN=SNX2 PE=1 SV=2	0	251.294	40	22	37	19	519	58.4	5.12	450	22	cell organization and biogenesis;transport	other membranes;cytosol;other cytoplasmic organelle;other cell component	signal transduction activity or receptor binding;other molecular function	Pf00787, Pf03700, Pf09325	6643	ENSG00000205302	SNX2	B3KN44; B4DEK4; B7Z408; hsa:6643; O43650; O60749; P82862; Q53XK8; Q597H6; Q9BTS8		Golgi Associated Vesicle Biogenesis	1	0	0.996	-0.0267292	0.966	-0.0485617	0.830767	0.190125	0.282977	0.173939	2.65	3	7097.9	7071.6	6893.8	2.7	2.52	6148.1	6032	6750.3	6092.2	6327	6163.7	6893.8
FALSE	High	Master Protein	O60762	Dolichol-phosphate mannosyltransferase subunit 1 OS=Homo sapiens (Human) OX=9606 GN=DPM1 PE=1 SV=1	0	142.814	64	15	22	15	260	29.6	9.57	227	15	protein metabolism;other metabolic processes	other membranes;ER/Golgi;other cell component	other molecular function	Pf00535	8813	ENSG00000000419	DPM1	hsa:8813; O15157; O60762; Q6IB78; Q96HK0	VEGFA-VEGFR2 signaling pathway	Synthesis of dolichyl-phosphate mannose; Defective DPM1 causes DPM1-CDG; Defective DPM3 causes DPM3-CDG; Defective DPM2 causes DPM2-CDG	5	0	1.077	0.0868911	1.107	0.148963	0.33903	0.624645	0.200444	0.543135	1.05	2.1	3793.6	4116	4175.8	2.49	1.73	3302.7	3161.2	3616.8	3475.7	3532.7	3698.1	4244.1
FALSE	High	Master Protein	O60763	General vesicular transport factor p115 OS=Homo sapiens (Human) OX=9606 GN=USO1 PE=1 SV=2	0	469.027	41	34	59	34	962	107.8	4.91	964	34	cell organization and biogenesis;transport;signal transduction;other biological processes	other membranes;cytosol;cytoskeleton;ER/Golgi;nucleus;other cell component		Pf04869, Pf04871, Pf18770	8615	ENSG00000138768	USO1	B2RAQ0; hsa:8615; O60763; Q6PK63; Q86TB8; Q8N592		COPI-mediated anterograde transport; COPII-mediated vesicle transport; Golgi Cisternae Pericentriolar Stack Reorganization	3	0	0.984	-0.0421885	0.972	-0.0555968	0.514467	0.300682	0.30181	0.201899	1.81	1.16	10815.7	10764.4	10498.6	1.76	2.46	9305.6	9311.3	10311.5	9057.3	9648.3	9389.1	10498.6
FALSE	High	Master Protein	O60783	28S ribosomal protein S14, mitochondrial OS=Homo sapiens (Human) OX=9606 GN=MRPS14 PE=1 SV=1	0	38.098	25	3	5	3	128	15.1	11.41	119	3	protein metabolism;other metabolic processes	other membranes;mitochondrion;translational apparatus;nucleus	other molecular function	Pf00253	63931	ENSG00000120333	MRPS14	hsa:63931; O60783; Q5R358		Mitochondrial translation initiation; Mitochondrial translation elongation; Mitochondrial translation termination	3	0	0.983	-0.00129332	0.997	-0.0340089	0.918428	0.00352119	0.771837	0.0731836	4.32	10.19	42.5	43	41.9	11.34	6.76	36.6	33.3	41.7	39.5	33.4	38.6	42.4
FALSE	High	Master Protein	O60784	Target of Myb protein 1 OS=Homo sapiens (Human) OX=9606 GN=TOM1 PE=1 SV=2	0	159.359	39	13	18	13	492	53.8	4.7	354	13	transport;signal transduction	plasma membrane;other membranes;cytosol;other cytoplasmic organelle;other cell component	other molecular function	Pf00790, Pf03127	10043	ENSG00000100284	TOM1	B4DEL9; B4DNA1; hsa:10043; O60784; Q5TIJ6; Q86X74		Neutrophil degranulation	1	0	0.997	-0.027421	1.016	0.0216946	0.670705	0.156781	0.69619	0.084883	0.76	4.55	4713.7	4657.4	4788.6	0.54	2.4	4096.4	3949.9	4494	3915.2	4167.1	4221.9	4641.4
FALSE	High	Master Protein	O60825	6-phosphofructo-2-kinase/fructose-2,6-bisphosphatase 2 OS=Homo sapiens (Human) OX=9606 GN=PFKFB2 PE=1 SV=2	0	119.691	30	13	17	9	505	58.4	8.38	164	13	other metabolic processes;other biological processes	cytosol;nucleus	kinase activity;other molecular function	Pf00300, Pf01591	5208	ENSG00000123836	PFKFB2	hsa:5208; O60824; O60825; Q5VVQ3; Q5VVQ4; Q9H3P1	Focal adhesion: PI3K-Akt-mTOR-signaling pathway; Thyroid hormones production and peripheral downstream signaling effects	Regulation of glycolysis by fructose 2,6-bisphosphate metabolism	3	0	0.968	0.00277226	0.95	-0.0138083	0.921169	0.0151671	0.698373	0.0297969	0.03	2.25	414.1	412.9	399.1	3.63	7.97	356.7	362.3	372.8	337.4	369.4	387.1	435.5
FALSE	High	Master Protein	O60826	Coiled-coil domain-containing protein 22 OS=Homo sapiens (Human) OX=9606 GN=CCDC22 PE=1 SV=1	0	253.436	46	29	36	29	627	70.7	6.74	386	29	transport;other biological processes	cytosol;nucleus;other cytoplasmic organelle	other molecular function	Pf05667	28952	ENSG00000101997	CCDC22	A8K7G1; hsa:28952; O60826		Neddylation	1	0	1.003	-0.0117161	0.961	-0.0459115	0.947719	0.0713539	0.510246	0.135354	4.99	8.74	2466.8	2474.5	2369.7	0.82	3.32	2080.9	2169.6	2351.8	2111.8	2214	2223.1	2471.6
FALSE	High	Master Protein	O60828	Polyglutamine-binding protein 1 OS=Homo sapiens (Human) OX=9606 GN=PQBP1 PE=1 SV=1	0	89.833	37	9	14	9	265	30.5	6.33	102	9	cell organization and biogenesis;RNA metabolism OR transcription;other metabolic processes;stress response;developmental processes;other biological processes	nucleus;other cell component	nucleic acid binding activity;other molecular function		10084	ENSG00000102103	PQBP1	C9JQA1; hsa:10084; O60828; Q4VY25; Q4VY26; Q4VY27; Q4VY29; Q4VY30; Q4VY34; Q4VY35; Q4VY36; Q4VY37; Q4VY38; Q9GZP2; Q9GZU4; Q9GZZ4		mRNA Splicing - Major Pathway	1	0	0.979	-0.0346605	1.014	0.032394	0.615033	0.244129	0.266468	0.123125	0.27	0.4	4726.2	4656.3	4818.1	1.27	1.09	4057.3	4049.2	4505.9	3989.5	4166.1	4157.4	4775.9
FALSE	High	Master Protein	O60830	Mitochondrial import inner membrane translocase subunit Tim17-B OS=Homo sapiens (Human) OX=9606 GN=TIMM17B PE=1 SV=1	0	88.046	42	8	12	8	172	18.3	9.03	197	8	cell organization and biogenesis;transport	other membranes;mitochondrion	transporter activity	Pf02466	10245	ENSG00000126768	TIMM17B	A8K2E2; hsa:10245; J3KPV3; O60830; Q9UJV0		Mitochondrial protein import	1	0	1.027	0.0191024	1.048	0.0939183	0.575122	0.107777	0.258846	0.310103	3.88	1.88	4443.2	4563.5	4664.7	1.75	2.06	3737.8	3782.6	4236.1	3848.1	3965	4100.1	4787.9
FALSE	High	Master Protein	O60832	H/ACA ribonucleoprotein complex subunit DKC1 OS=Homo sapiens (Human) OX=9606 GN=DKC1 PE=1 SV=3	0	309.617	52	29	59	29	514	57.6	9.42	548	29	cell organization and biogenesis;DNA metabolism;RNA metabolism OR transcription;other metabolic processes;other biological processes	nucleus;other cell component	nucleic acid binding activity;other molecular function	Pf01472, Pf01509, Pf08068, Pf16198	1736	ENSG00000130826	DKC1	F5BSB3; hsa:1736; O43845; O60832; Q96G67; Q9Y505		rRNA modification in the nucleus and cytosol; Telomere Extension By Telomerase	2	0	1.022	0.0159778	1.056	0.084781	0.620604	0.100551	0.226592	0.390688	4.25	3.16	9185.9	9384.9	9585.6	1.96	2.91	7912.5	7873.9	8655.7	7896.6	8226.5	8591.2	9492.1
FALSE	High	Master Protein	O60841	Eukaryotic translation initiation factor 5B OS=Homo sapiens (Human) OX=9606 GN=EIF5B PE=1 SV=4	0	626.634	44	56	86	54	1220	138.7	5.49	788	56	protein metabolism;other metabolic processes;other biological processes	cytosol;other cell component	nucleic acid binding activity;other molecular function	Pf00009, Pf03144, Pf11987	9669	ENSG00000158417	EIF5B	hsa:9669; O60841; O95805; Q53RV7; Q53SI8; Q9UF81; Q9UMN7	Translation factors; Ciliary landscape	GTP hydrolysis and joining of the 60S ribosomal subunit	3	1	0.963	-0.0447201	0.96	-0.0269478	0.792687	0.193905	0.571588	0.118595	5.47	1.1	16931.6	16635	16450.8	5.81	3.46	14584.5	14678.3	16107.6	13232.9	14883.6	15869.1	16246.7
FALSE	High	Master Protein	O60858	E3 ubiquitin-protein ligase TRIM13 OS=Homo sapiens (Human) OX=9606 GN=TRIM13 PE=1 SV=2	0	27.041	11	4	4	4	407	47	6.01	54	4	protein metabolism;other metabolic processes;stress response;other biological processes	other membranes;ER/Golgi;other cell component	other molecular function	Pf00643, Pf13445	10206	ENSG00000204977	TRIM13	B2RB49; hsa:10206; O60858; Q5UBW0; Q5W0U8; Q5W0U9; Q9BQ47; Q9C021		ER Quality Control Compartment (ERQC)	1	0	1.036	0.0357407	1.003	0.0257329	0.33903	0.298444	0.741531	0.0972865	0.49	4.22	657.5	685.2	670.5	2.63	3.39	593	558.2	626.9	599.9	613	609.8	670.5
FALSE	High	Master Protein	O60869	Endothelial differentiation-related factor 1 OS=Homo sapiens (Human) OX=9606 GN=EDF1 PE=1 SV=1	0	109.822	63	13	26	13	148	16.4	9.95	172	13	other biological processes	cytosol;nucleus;other cell component	nucleic acid binding activity;other molecular function	Pf01381, Pf08523	8721	ENSG00000107223	EDF1	hsa:8721; O60869; Q5T5T2; Q9UIM1			0	0	0.934	-0.111689	0.903	-0.151544	0.345154	0.507103	0.200444	0.751723	1.23	1.81	7834.9	7259.8	7164.5	3.83	4.39	6527.9	6658.4	7676.5	5957.4	6495.4	6855.8	6691
FALSE	High	Master Protein	O60870	DNA/RNA-binding protein KIN17 OS=Homo sapiens (Human) OX=9606 GN=KIN PE=1 SV=2	0	135.638	39	14	21	13	393	45.3	8.95	172	14	DNA metabolism;RNA metabolism OR transcription;other metabolic processes;stress response	nucleus;other cell component	nucleic acid binding activity;other molecular function	Pf10357, Pf18131	22944	ENSG00000151657	KIN	B4DX32; hsa:22944; O60870		Protein methylation	1	0	0.991	-0.0219658	0.984	-0.0276722	0.918388	0.130654	0.263281	0.0975282	2.19	0.22	3922.6	3925.5	3787.5	1.46	1.8	3309.6	3367.5	3739.7	3306.7	3512.2	3440.5	3787.5
FALSE	High	Master Protein	O60879	Protein diaphanous homolog 2 OS=Homo sapiens (Human) OX=9606 GN=DIAPH2 PE=1 SV=1	0	160.118	21	25	31	22	1101	125.5	6.58	124	25	cell organization and biogenesis;other biological processes	cytosol;ER/Golgi;nucleus;other cytoplasmic organelle;other cell component	signal transduction activity or receptor binding;cytoskeletal activity;other molecular function	Pf02181, Pf06367, Pf06371	1730	ENSG00000147202	DIAPH2	A6NG19; hsa:1730; O60878; O60879; Q8WX06; Q8WX48; Q9UJL2		RHOF GTPase cycle	1	0	0.991	-0.0296868	0.964	-0.0337317	0.399631	0.214654	0.33554	0.126451	0.55	1.35	6826.3	6789.7	6620.8	1.15	1.75	5914.9	5801.3	6440.6	5725.5	6074.8	5986.7	6620.8
FALSE	High	Master Protein	O60884	DnaJ homolog subfamily A member 2 OS=Homo sapiens (Human) OX=9606 GN=DNAJA2 PE=1 SV=1	0	224.299	49	24	51	24	412	45.7	6.48	424	24	stress response;other biological processes	other membranes;cytosol	other molecular function	Pf00226, Pf00684, Pf01556	10294	ENSG00000069345	DNAJA2	B2R7L7; hsa:10294; O14711; O60884		HSP90 chaperone cycle for steroid hormone receptors (SHR) in the presence of ligand	1	0	0.977	-0.0525809	0.997	-0.00685673	0.716407	0.37062	0.685017	0.0236999	6.78	2.22	8132.3	7942.9	8108.5	3.03	0.39	7005	7128.9	7673.8	6683.2	6942.2	7401.8	8108.5
FALSE	High	Master Protein	O60885	Bromodomain-containing protein 4 OS=Homo sapiens (Human) OX=9606 GN=BRD4 PE=1 SV=2	0	258.382	25	30	43	26	1362	152.1	9.19	367	30	cell cycle OR cell proliferation;cell organization and biogenesis;stress response;other biological processes	nucleus;other cell component	kinase activity;other molecular function	Pf00439, Pf17035, Pf17105	23476	ENSG00000141867	BRD4	hsa:23476; O60433; O60885; Q4G0X8; Q86YS8; Q96PD3	VEGFA-VEGFR2 signaling pathway; 7q11.23 copy number variation syndrome	Potential therapeutics for SARS	3	1	1.039	0.0366156	1.075	0.0947199	0.392359	0.23008	0.240901	0.499141	1.86	2.5	6540.3	6773.3	7029	1.28	3.45	5614.8	5586.1	6235.5	5699.2	6002.8	6182.6	6712.2
FALSE	High	Master Protein	O60888	Protein CutA OS=Homo sapiens (Human) OX=9606 GN=CUTA PE=1 SV=2	0	72.709	23	4	11	4	179	19.1	5.5	212	4	other biological processes	other membranes	other molecular function	Pf03091	51596	ENSG00000112514; ENSG00000226492	CUTA	A2AB26; A2BEL4; hsa:51596; O60888; Q3B784; Q5JXM9; Q5SU05; Q9NYQ9			0	0	1	0.003807	0.947	-0.0575178	0.764344	0.0176142	0.224483	0.169604	1.68	0.18	1376.9	1380.6	1303.3	1.59	3.32	1188.8	1131.7	1312.7	1161.7	1257.6	1223.5	1345.5
FALSE	High	Master Protein	O60907	F-box-like/WD repeat-containing protein TBL1X OS=Homo sapiens (Human) OX=9606 GN=TBL1X PE=1 SV=3	0	119.714	29	12	15	5	577	62.5	6.55	170	12	protein metabolism;other metabolic processes;other biological processes	cytoskeleton;nucleus;other cell component	nucleic acid binding activity;other molecular function	Pf00400, Pf08513	6907	ENSG00000101849	TBL1X	A8K044; A8K4J7; hsa:6907; O60907; Q86UY2	Ectoderm differentiation; Ectoderm differentiation; Rett syndrome causing genes	Heme signaling; PPARA activates gene expression; Transcriptional regulation of white adipocyte differentiation; HCMV Early Events; Constitutive Signaling by NOTCH1 PEST Domain Mutants; Constitutive Signaling by NOTCH1 HD+PEST Domain Mutants; BMAL1:CLOCK,NPAS2 activates circadian gene expression; Transcriptional activation of mitochondrial biogenesis; HDACs deacetylate histones; Cytoprotection by …	22	0	1.044	0.044774	1.051	0.0785744	0.398971	0.329909	0.226592	0.277097	2.49	2.83	325.1	338.9	344.2	0.69	3.08	282.1	276.3	304.5	282	303.6	304.5	344.2
FALSE	High	Master Protein	O60925	Prefoldin subunit 1 OS=Homo sapiens (Human) OX=9606 GN=PFDN1 PE=1 SV=2	0	68.77	74	10	18	10	122	14.2	6.81	117	10	other biological processes	other cell component	other molecular function	Pf01920	5201	ENSG00000113068	PFDN1	B2RD02; hsa:5201; O60925; Q53F95; Q96EX6	Cellular proteostasis	Prefoldin mediated transfer of substrate to CCT/TriC	2	0	1.013	0.0284232	0.994	-0.00909667	0.575122	0.147446	0.456154	0.023891	0.6	1.05	2618.7	2679.9	2544.5	0.96	2.51	2287.8	2136.3	2496.6	2254.9	2419.9	2383.6	2639
FALSE	High	Master Protein	O60927	E3 ubiquitin-protein ligase PPP1R11 OS=Homo sapiens (Human) OX=9606 GN=PPP1R11 PE=1 SV=1	0	38.144	39	3	3	3	126	13.9	7.01	158	3	protein metabolism;other metabolic processes;stress response;other biological processes	nucleus;other cell component	enzyme regulator activity;other molecular function	Pf07491	6992	ENSG00000204619; ENSG00000206501; ENSG00000227720; ENSG00000233314; ENSG00000234058; ENSG00000236560; ENSG00000237403; ENSG00000237829	PPP1R11	hsa:6992; O60927			0	0	0.926	-0.0910253	0.97	-0.061854	0.615033	0.344254	0.533111	0.197515	2.61	7.57	529.3	484.8	473.6	1.66	4.79	398.3	452.9	504.6	399	433.7	440.2	472.7
FALSE	High	Master Protein	O60934	Nibrin OS=Homo sapiens (Human) OX=9606 GN=NBN PE=1 SV=1	0	284.27	45	28	37	28	754	84.9	6.9	319	28	cell cycle OR cell proliferation;cell organization and biogenesis;DNA metabolism;other metabolic processes;stress response;developmental processes;signal transduction;other biological processes	cytosol;nucleus;other cell component	nucleic acid binding activity;other molecular function	Pf00498, Pf08599, Pf16508	4683	ENSG00000104320	NBN	B2R626; B2RNC5; hsa:4683; O60672; O60934; Q32NF7; Q53FM6; Q63HR6; Q7LDM2	miRNA regulation of DNA damage response; Homologous recombination; DDX1 as a regulatory component of the Drosha microprocessor; ATM signaling in development and disease ; Breast cancer pathway; DNA repair pathways, full network; SMC1/SMC3 role in DNA damage - Cornelia de Lange Syndrome; DNA damage response	Regulation of TP53 Activity through Phosphorylation; Resolution of D-loop Structures through Holliday Junction Intermediates; Recruitment and ATM-mediated phosphorylation of repair and signaling proteins at DNA double strand breaks; Processing of DNA double-strand break ends; Presynaptic phase of homologous DNA pairing and strand exchange; G2/M DNA damage checkpoint; Resolution of D-loop Structur…	28	0	1.005	-0.0267881	1.027	0.0476117	0.858492	0.234306	0.200444	0.164102	1.35	0.57	8153.9	8052.7	8358.3	2.24	1.66	7023.6	6941.7	7571.1	6894.2	7010.9	7235.1	8421.7
FALSE	High	Master Protein	O60936	Nucleolar protein 3 OS=Homo sapiens (Human) OX=9606 GN=NOL3 PE=1 SV=2	0	84.616	40	6	7	6	208	22.6	4.18	158	6	cell organization and biogenesis;RNA metabolism OR transcription;other metabolic processes;stress response;transport;signal transduction;other biological processes	other membranes;cytosol;mitochondrion;ER/Golgi;nucleus;other cell component	signal transduction activity or receptor binding;enzyme regulator activity;nucleic acid binding activity;other molecular function	Pf00619	8996	ENSG00000140939	NOL3	B4DFL0; hsa:8996; O60936; O60937			0	0	0.922	-0.118494	0.871	-0.195828	0.457863	0.869756	0.359069	0.503129	5.14	17.35	1916.2	1847.9	1644.5	2.68	10.67	1650.6	1768.8	1799.3	1487	1659.9	1660.3	1891
FALSE	High	Master Protein	O60942	mRNA-capping enzyme OS=Homo sapiens (Human) OX=9606 GN=RNGTT PE=1 SV=1	0	80.882	13	9	12	9	597	68.5	8.13	182	9	RNA metabolism OR transcription;other metabolic processes	nucleus	other molecular function	Pf00782, Pf01331, Pf03919	8732	ENSG00000111880	RNGTT	E1P513; E1P514; hsa:8732; O43483; O60257; O60351; O60942; Q5TCW8; Q8WUM8	mRNA processing; Ciliary landscape	RNA Pol II CTD phosphorylation and interaction with CE during HIV infection; mRNA Capping; RNA Pol II CTD phosphorylation and interaction with CE	5	0	0.959	-0.104886	0.908	-0.144172	0.626656	0.939445	0.240648	0.5597	7.77	5.16	913.1	873.7	827	5.97	2.7	786.5	815.4	868.1	777.9	733.9	785	859.2
FALSE	High	Master Protein	O75027	ATP-binding cassette sub-family B member 7, mitochondrial OS=Homo sapiens (Human) OX=9606 GN=ABCB7 PE=1 SV=2	0	182.526	29	21	30	21	752	82.6	9.33	306	21	cell organization and biogenesis;other metabolic processes;transport;other biological processes	other membranes;mitochondrion	transporter activity;other molecular function	Pf00005, Pf00664	22	ENSG00000131269	ABCB7	G3XAC4; hsa:22; O75027; O75345; Q5VWY7; Q5VWY8; Q9BRE1; Q9UND1; Q9UP01		Mitochondrial ABC transporters; Cytosolic iron-sulfur cluster assembly	2	0	1.078	0.0619803	1.037	0.072557	0.469469	0.385943	0.316656	0.220239	0.72	3.25	3160	3396.4	3329.9	2.68	3.17	2702	2685.4	3061.8	2857.8	3046.5	2915.8	3413.4
FALSE	High	Master Protein	O75044	SLIT-ROBO Rho GTPase-activating protein 2 OS=Homo sapiens (Human) OX=9606 GN=SRGAP2 PE=1 SV=3	0	162.077	22	19	24	17	1071	120.8	6.7	114	19	cell adhesion;cell organization and biogenesis;developmental processes;signal transduction;other biological processes	plasma membrane;other membranes;cytosol;nucleus;other cell component	enzyme regulator activity;other molecular function	Pf00018, Pf00611, Pf00620	23380	ENSG00000266028	SRGAP2	A2RUF3; hsa:23380; O75044		CDC42 GTPase cycle; RAC1 GTPase cycle; RHOQ GTPase cycle; RAC3 GTPase cycle; RHOF GTPase cycle; RHO GTPases Activate Formins; RHOU GTPase cycle; Inactivation of CDC42 and RAC1	8	0	0.987	-0.043153	0.996	-0.0106851	0.467901	0.233625	0.571728	0.0318444	0.36	1.52	2372.6	2342.9	2377.2	1.74	2.28	2036.4	2016.3	2276.1	1922.6	2096.3	2123.4	2378.3
FALSE	High	Master Protein	O75054	Immunoglobulin superfamily member 3 OS=Homo sapiens (Human) OX=9606 GN=IGSF3 PE=2 SV=3	0	223.152	22	20	25	20	1194	135.1	6.07	312	20	developmental processes	other membranes		Pf07686	3321	ENSG00000143061	IGSF3	A6NJZ6; A6NMC7; hsa:3321; O75054			0	0	1.115	0.0966508	1.229	0.291422	0.525813	0.536257	0.205132	0.968127	2.18	5.04	4619.1	5148.2	5838.6	4.15	6	4153.4	3925.5	4379.2	4047.8	4606.1	4667.4	5927.5
FALSE	High	Master Protein	O75063	Glycosaminoglycan xylosylkinase OS=Homo sapiens (Human) OX=9606 GN=FAM20B PE=1 SV=1	0	80.194	27	8	9	8	409	46.4	6.87	120	8	protein metabolism;other metabolic processes	other membranes;ER/Golgi;nucleus	kinase activity;other molecular function	Pf06702	9917	ENSG00000116199	FAM20B	hsa:9917; O75063; Q5W0C3; Q5W0C4			0	0	0.997	-0.0442097	0.983	-0.0120245	0.826983	0.437705	0.415378	0.0462956	5.47	1.4	2213.8	2207.8	2156.7	3.35	2.63	1906.9	1945.4	2039.2	1857.7	1866.1	1989.9	2156.7
FALSE	High	Master Protein	O75083	WD repeat-containing protein 1 OS=Homo sapiens (Human) OX=9606 GN=WDR1 PE=1 SV=4	0	506.107	69	39	97	39	606	66.2	6.65	1273	39	cell organization and biogenesis;developmental processes;other biological processes	non-structural extracellular;plasma membrane;other membranes;cytosol;cytoskeleton;other cell component	cytoskeletal activity	Pf00400	9948	ENSG00000071127	WDR1	A8K6E9; A8MPU4; hsa:9948; O75083; O75313; Q8N6E5; Q9UG05; Q9UG78; Q9UQE0	Hypertrophy model	Platelet degranulation	2	0	0.959	-0.0655891	0.969	-0.0492042	0.595029	0.381348	0.225635	0.177843	4.15	0.71	20095.3	19321	19093.3	2.42	1.9	17357.3	16534.1	19158.5	16257	17594.5	16840.6	19093.3
FALSE	High	Master Protein	O75094	Slit homolog 3 protein OS=Homo sapiens (Human) OX=9606 GN=SLIT3 PE=2 SV=3	0	38.439	4	3	4	3	1523	167.6	7.65	36	3	cell organization and biogenesis;developmental processes;signal transduction;other biological processes	non-structural extracellular;mitochondrion	signal transduction activity or receptor binding;other molecular function	Pf00008, Pf01462, Pf01463, Pf02210, Pf12661, Pf13855	6586	ENSG00000184347	SLIT3	A6H8U9; hsa:6586; J3KNP3; O75094; O95804; Q9UFH5	Spinal cord injury	Netrin-1 signaling; Regulation of commissural axon pathfinding by SLIT and ROBO	4	0	0.993	-0.044829	0.942	-0.0951899	0.737505	0.31054	0.362637	0.317346	3.13	7.11	114.3	108.4	107	4.26	5.82	100.4	97.2	103.1	91.2	103.8	96.5	109.8
FALSE	High	Master Protein	O75096	Low-density lipoprotein receptor-related protein 4 OS=Homo sapiens (Human) OX=9606 GN=LRP4 PE=1 SV=4	0	30.414	3	7	7	7	1905	211.9	5.27	53	7	cell-cell signaling;cell organization and biogenesis;other metabolic processes;transport;developmental processes;signal transduction;other biological processes	plasma membrane;other membranes;other cell component	signal transduction activity or receptor binding;other molecular function	Pf00057, Pf00058, Pf12662, Pf14670	4038	ENSG00000134569	LRP4	B2RN39; hsa:4038; O75096; Q4AC85; Q5KTZ5		ECM proteoglycans	1	0	1.119	0.166739	1.272	0.366028	0.365406	0.806067	0.180721	1.47363	2.1	1.34	869.3	972.8	1105.6	5.44	0.28	721.3	741.8	828.8	777.3	921.4	874	1105.6
FALSE	High	Master Protein	O75110	Probable phospholipid-transporting ATPase IIA OS=Homo sapiens (Human) OX=9606 GN=ATP9A PE=1 SV=3	0	126.815	22	21	22	21	1047	118.5	7.77	146	21	cell organization and biogenesis;transport;other biological processes	plasma membrane;other membranes;ER/Golgi;other cytoplasmic organelle;other cell component	transporter activity;other molecular function	Pf00122, Pf13246, Pf16209, Pf16212	10079	ENSG00000054793	ATP9A	E1P5Y3; E1P5Y4; hsa:10079; O75110; Q5TFW5; Q5TFW6; Q5TFW9; Q6ZMF3; Q9NQK6; Q9NQK7		Ion transport by P-type ATPases	1	0	1.067	0.0487365	1.044	0.0538733	0.49439	0.325974	0.304273	0.200338	0.16	1.33	2437.4	2599.2	2559	0.97	0.39	2194.2	2068.4	2323.8	2150.9	2325.6	2336.2	2559
FALSE	High	Master Protein	O75113	NEDD4-binding protein 1 OS=Homo sapiens (Human) OX=9606 GN=N4BP1 PE=1 SV=4	0	19.033	4	4	4	4	896	100.3	5.36	0	4	RNA metabolism OR transcription;other metabolic processes;stress response;other biological processes	cytosol;nucleus	nucleic acid binding activity;other molecular function	Pf11977	9683	ENSG00000102921	N4BP1	A7MD49; hsa:9683; O75113; Q2YDX1			0	0	0.95	-0.090775	0.932	-0.0878744	0.313006	0.807879	0.226592	0.366835	0.67	3.02	815.3	774.7	766	1.48	2.2	707.8	692.9	768.8	659.9	693.1	684.2	766
FALSE	High	Master Protein	O75116	Rho-associated protein kinase 2 OS=Homo sapiens (Human) OX=9606 GN=ROCK2 PE=1 SV=4	0	650.009	46	68	95	59	1388	160.8	6.02	702	68	cell cycle OR cell proliferation;cell organization and biogenesis;protein metabolism;other metabolic processes;stress response;developmental processes;signal transduction;other biological processes	plasma membrane;other membranes;cytosol;cytoskeleton;nucleus;other cell component	cytoskeletal activity;kinase activity;other molecular function	Pf00069, Pf08912	9475	ENSG00000134318	ROCK2	hsa:9475; O75116; Q53QZ0; Q53SJ7; Q9UQN5	Androgen receptor signaling pathway; MicroRNAs in cardiomyocyte hypertrophy; Integrin-mediated cell adhesion; Leptin signaling pathway; Pathogenic Escherichia coli infection; Spinal cord injury; Focal adhesion; Physico-chemical features and toxicity-associated pathways; VEGFA-VEGFR2 signaling pathway; Chemokine signaling pathway; Wnt signaling; Airway smooth muscle cell contraction; Regulation of…	G alpha (12/13) signalling events; RHOA GTPase cycle; EPHB-mediated forward signaling; RHOC GTPase cycle; RHOB GTPase cycle; Potential therapeutics for SARS; VEGFA-VEGFR2 Pathway; EPHA-mediated growth cone collapse; Sema4D induced cell migration and growth-cone collapse; RHO GTPases Activate ROCKs; RHOBTB1 GTPase cycle; RHOH GTPase cycle	27	4	0.967	-0.0508748	0.962	-0.0511203	0.514155	0.30956	0.240774	0.195113	1.03	2.58	14621.2	14092.9	14068.8	2.47	1.5	12594.4	12481.3	13889.1	11818.9	13133.7	12662.1	14068.8
FALSE	High	Master Protein	O75122	CLIP-associating protein 2 OS=Homo sapiens (Human) OX=9606 GN=CLASP2 PE=1 SV=3	0	414.669	34	40	52	35	1294	141	8.4	462	40	cell cycle OR cell proliferation;cell organization and biogenesis;transport;signal transduction;other biological processes	plasma membrane;other membranes;cytosol;cytoskeleton;ER/Golgi;other cell component	cytoskeletal activity;other molecular function	Pf12348	23122	ENSG00000163539	CLASP2	B2RTR1; F5H604; hsa:23122; O75122; Q7L8F6; Q8N6R6; Q9BQT3; Q9BQT4; Q9H7A3; Q9NSZ2	7q11.23 copy number variation syndrome	Separation of Sister Chromatids; Resolution of Sister Chromatid Cohesion; RHO GTPases Activate Formins; EML4 and NUDC in mitotic spindle formation; Amplification of signal from unattached kinetochores via a MAD2 inhibitory signal; Role of ABL in ROBO-SLIT signaling	8	0	0.952	-0.0831428	0.926	-0.0814581	0.361634	0.670094	0.242119	0.400617	0.89	0.08	5681.7	5425.7	5320.1	0.24	2.18	4894.1	4880.6	5366.1	4553.3	4864.7	4874.9	5260.4
FALSE	High	Master Protein	O75127	Pentatricopeptide repeat-containing protein 1, mitochondrial OS=Homo sapiens (Human) OX=9606 GN=PTCD1 PE=1 SV=2	0	160.607	34	18	21	18	700	78.8	8.59	275	18	RNA metabolism OR transcription;other metabolic processes	mitochondrion	nucleic acid binding activity	Pf01535	26024	ENSG00000106246	PTCD1	hsa:26024; O75127; Q3ZB78; Q66K60; Q9UDV2			0	0	1.049	0.0471327	1.081	0.106131	0.385808	0.260251	0.205132	0.432043	1.63	0.53	4569.5	4687.5	4817	2.04	1.78	3836.9	3884.5	4356.5	3930.9	4336.5	4211.6	4817
FALSE	High	Master Protein	O75128	Protein cordon-bleu OS=Homo sapiens (Human) OX=9606 GN=COBL PE=1 SV=2	0	31.03	4	4	4	4	1261	135.5	7.75	39	4	cell organization and biogenesis;developmental processes;other biological processes	plasma membrane;other membranes;cytoskeleton;other cell component	cytoskeletal activity	Pf02205, Pf09469	23242	ENSG00000106078	COBL	A4D257; A7E2B0; B7ZLW9; B9EGF8; hsa:23242; O75128; Q2T9J3; Q504Y4; Q86XA7; Q8N304; Q8TCM1			0	0	1.012	-0.000182979	1.02	0.0317586	0.915381	0.00104419	0.270083	0.10878	9.19	0.74	589	596.1	603.6	3.46	3.61	507.4	519.5	550.1	501.6	518	557.2	603.6
FALSE	High	Master Protein	O75131	Copine-3 OS=Homo sapiens (Human) OX=9606 GN=CPNE3 PE=1 SV=1	0	299.93	48	24	48	23	537	60.1	5.85	604	24	signal transduction;other biological processes	plasma membrane;other membranes;cytosol;mitochondrion;nucleus;other cytoplasmic organelle;other cell component	signal transduction activity or receptor binding;kinase activity;other molecular function	Pf00168, Pf07002	8895	ENSG00000085719	CPNE3	A8KA47; hsa:8895; O75131; Q8IYA1		Neutrophil degranulation; Glycerophospholipid biosynthesis	2	1	1.003	-0.0257699	0.939	-0.0741373	0.854531	0.154826	0.208974	0.329637	1.43	0.51	5303.3	5309.5	5013.1	2.97	1.52	4559	4551.4	5056.1	4467.5	4853.5	4594.7	4971.3
FALSE	High	Master Protein	O75146	Huntingtin-interacting protein 1-related protein OS=Homo sapiens (Human) OX=9606 GN=HIP1R PE=1 SV=2	0	379.043	41	41	49	38	1068	119.3	6.67	445	41	cell organization and biogenesis;transport;developmental processes;other biological processes	plasma membrane;other membranes;cytosol;cytoskeleton;mitochondrion;other cell component	cytoskeletal activity;other molecular function	Pf01608, Pf07651, Pf16515	9026	ENSG00000130787	HIP1R	A6NHQ6; hsa:9026; O75146; Q6NXG8; Q9UED9		Clathrin-mediated endocytosis; Golgi Associated Vesicle Biogenesis	2	1	0.998	-0.0131844	0.988	-0.011838	0.933039	0.0665984	0.294077	0.0393979	1.56	1.14	9478.2	9474.8	9348.6	1.12	0.47	8164.3	7968.8	9050.8	7876.4	8565.5	8512.9	9291.9
FALSE	High	Master Protein	O75147	Obscurin-like protein 1 OS=Homo sapiens (Human) OX=9606 GN=OBSL1 PE=1 SV=4	0	21.401	2	3	3	2	1896	206.8	5.63	39	3	cell adhesion;cell organization and biogenesis;developmental processes;other biological processes	cytosol;cytoskeleton;ER/Golgi;other cell component	other molecular function	Pf07679, Pf13927	23363	ENSG00000124006	OBSL1	A0A024R468; A4KVA4; A4KVA5; hsa:23363; O75147; Q96IW3; S4R3M6		Neddylation	1	0	0.896	-0.117918	0.888	-0.142081	0.533926	1.71689	0.234753	0.679791	0.05	3.95	215.3	198	191.3	1.63	1.38	191.2	183	187.7	167.3	172.6	177.9	192.1
FALSE	High	Master Protein	O75150	E3 ubiquitin-protein ligase BRE1B OS=Homo sapiens (Human) OX=9606 GN=RNF40 PE=1 SV=5	0	427.004	45	49	64	43	1001	113.6	6.29	557	49	cell organization and biogenesis;protein metabolism;other metabolic processes;other biological processes	other membranes;cytosol;nucleus;other cell component	nucleic acid binding activity;other molecular function	Pf00097	9810	ENSG00000103549	RNF40	A0A024QZG0; hsa:9810; O75150; Q6AHZ6; Q6N005; Q7L3T6; Q8N615; Q96T18; Q9BSV9; Q9HC82	ATM signaling in development and disease	E3 ubiquitin ligases ubiquitinate target proteins	2	2	1.01	1.13754e-05	1.001	0.0111954	0.420604	6.53604e-05	0.847329	0.0343235	0.61	2.1	9482.5	9632.8	9626.2	0.89	1.72	8281.1	8043.5	9040.5	8173.5	8618.6	8573.2	9626.2
FALSE	High	Master Protein	O75151	Lysine-specific demethylase PHF2 OS=Homo sapiens (Human) OX=9606 GN=PHF2 PE=1 SV=4	0	14.504	3	3	3	2	1096	120.7	9.17	27	3	cell organization and biogenesis;protein metabolism;other metabolic processes;developmental processes;other biological processes	nucleus;other cell component	other molecular function	Pf00628, Pf02373, Pf17811	5253	ENSG00000197724	PHF2	hsa:5253; O75151; Q4VXG0; Q8N3K2; Q9Y6N4		HDMs demethylate histones	1	0	1.068	0.0887892	1.021	0.0892405	0.439854	0.618333	0.447032	0.353845	4.15	1.71	562.7	594.9	578.4	3.83	6.46	484.7	471.7	546.5	533.5	530.3	534.5	574.4
FALSE	High	Master Protein	O75152	Zinc finger CCCH domain-containing protein 11A OS=Homo sapiens (Human) OX=9606 GN=ZC3H11A PE=1 SV=3	0	283.642	42	33	45	31	810	89.1	8.37	377	33	other metabolic processes;transport	nucleus	nucleic acid binding activity;other molecular function	Pf15663	9877	ENSG00000058673	ZC3H11A	hsa:9877; O75152; Q6AHY4; Q6AHY9; Q6AW79; Q6AWA1; Q6PJK4; Q86XZ7		Transport of Mature mRNA derived from an Intron-Containing Transcript; mRNA 3'-end processing; RNA Polymerase II Transcription Termination	3	0	1.028	0.013964	1.078	0.107886	0.45721	0.0714632	0.282732	0.396961	0.45	6.16	8401.5	8590	8976.7	0.51	4.16	7173.6	7139.9	8110.7	7227.7	7730.1	7684.5	8976.7
FALSE	High	Master Protein	O75153	Clustered mitochondria protein homolog OS=Homo sapiens (Human) OX=9606 GN=CLUH PE=1 SV=2	0	579.719	53	57	87	55	1309	146.6	6.13	912	57	cell organization and biogenesis	other cell component	nucleic acid binding activity	Pf12807, Pf13236, Pf13374, Pf13424, Pf15044	23277	ENSG00000132361	CLUH	hsa:23277; O75153; Q6AHY2; Q6P3X7; Q6ZUG8; Q8N4U7; Q9BTA3; Q9H979	Translation factors		1	1	0.965	-0.0650772	0.934	-0.103689	0.33903	0.497577	0.246403	0.435835	0.33	3.76	10917.9	10514.5	10201.2	0.82	2.87	9404.5	9392.8	10314.5	8841.9	9538.9	9447	10201.2
FALSE	High	Master Protein	O75157	TSC22 domain family protein 2 OS=Homo sapiens (Human) OX=9606 GN=TSC22D2 PE=1 SV=3	0	38.409	5	4	5	2	780	79.2	5.02	75	4	other biological processes			Pf01166	9819	ENSG00000196428	TSC22D2	D3DNI5; hsa:9819; O75157; Q6PI50; Q9H2Z6; Q9H2Z7; Q9H2Z8			0	0	0.993	0.00499294	0.958	-0.0487568	0.812168	0.0230518	0.452531	0.180292	1.42	5.51	1339.2	1339.6	1258.2	2.25	5.1	1111.3	1138.1	1298.5	1166.8	1189.8	1203.6	1236.1
FALSE	High	Master Protein	O75164	Lysine-specific demethylase 4A OS=Homo sapiens (Human) OX=9606 GN=KDM4A PE=1 SV=2	0	51.241	6	5	6	5	1064	120.6	5.85	102	5	cell organization and biogenesis;protein metabolism;other metabolic processes;stress response;other biological processes	cytosol;nucleus;other cell component	other molecular function	Pf02373, Pf02375, Pf13831, Pf13832, Pf18104	9682	ENSG00000066135	KDM4A	hsa:9682; O75164; Q5VVB1		Recruitment and ATM-mediated phosphorylation of repair and signaling proteins at DNA double strand breaks; HDMs demethylate histones; NR1H3 & NR1H2 regulate gene expression linked to cholesterol transport and efflux	3	0	0.907	-0.143719	0.878	-0.167187	0.365406	1.65219	0.198909	0.680649	1.82	0.8	960.7	882.9	850	4.63	3.43	827.5	827	878.8	760.8	790	742.3	865.4
FALSE	High	Master Protein	O75165	DnaJ homolog subfamily C member 13 OS=Homo sapiens (Human) OX=9606 GN=DNAJC13 PE=1 SV=5	0	632.068	33	70	90	70	2243	254.3	6.74	702	70	cell organization and biogenesis;transport;other biological processes	plasma membrane;other membranes;cytosol;other cytoplasmic organelle;other cell component		Pf00226, Pf14237, Pf19432	23317	ENSG00000138246	DNAJC13	hsa:23317; O75165; Q3L0T1; Q6PI82; Q6UJ77; Q6ZSW1; Q6ZUT5; Q86XG3; Q96DC1; Q9BWK9		Neutrophil degranulation	1	0	1.006	0.00257796	1.013	0.0209165	0.693965	0.0117316	0.267942	0.0659914	1.79	0.44	13872	14012.7	13974.2	1.53	0.58	11949	11619.3	13278.2	11601.5	12720.8	12590.1	14048
FALSE	High	Master Protein	O75175	CCR4-NOT transcription complex subunit 3 OS=Homo sapiens (Human) OX=9606 GN=CNOT3 PE=1 SV=1	0	144.366	23	18	24	18	753	81.8	6.2	293	18	RNA metabolism OR transcription;other metabolic processes;developmental processes;other biological processes	cytosol;nucleus;other cell component		Pf04065, Pf04153	4849	ENSG00000088038; ENSG00000273943; ENSG00000274176; ENSG00000274616; ENSG00000274941; ENSG00000275979; ENSG00000276082; ENSG00000277114; ENSG00000277600; ENSG00000277615	CNOT3	hsa:4849; O75175; Q9NZN7; Q9UF76		Deadenylation of mRNA; TP53 regulates transcription of additional cell cycle genes whose exact role in the p53 pathway remain uncertain	2	0	0.964	-0.0614294	0.959	-0.0536841	0.365406	0.396326	0.205159	0.232594	0.2	1.25	3506.7	3377.4	3401.5	1.76	1.54	3004.4	3015.3	3343.2	2830.3	3107.8	3034.5	3315.7
FALSE	High	Master Protein	O75179	Ankyrin repeat domain-containing protein 17 OS=Homo sapiens (Human) OX=9606 GN=ANKRD17 PE=1 SV=3	0	437.433	19	43	59	24	2603	274.1	6.52	620	43	stress response;developmental processes;other biological processes	other membranes;nucleus;other cell component	other molecular function	Pf00013, Pf12796	26057	ENSG00000132466	ANKRD17	E7EUV3; G5E964; hsa:26057; O75179; Q6PJ85; Q6PK85; Q6PKA2; Q86XI3; Q8NDR5; Q96I86; Q9H288; Q9H6J9			0	1	0.972	-0.071097	0.954	-0.068237	0.44326	0.383153	0.200444	0.270876	0.62	0.5	5283.4	5138	4983.6	2.92	1.02	4498.8	4490	5040.2	4118.7	4597	4638.7	4983.6
FALSE	High	Master Protein	O75182	Paired amphipathic helix protein Sin3b OS=Homo sapiens (Human) OX=9606 GN=SIN3B PE=1 SV=2	0	79.107	12	9	9	8	1162	133	6.93	140	9	protein metabolism;other metabolic processes;other biological processes	nucleus;other cell component	other molecular function	Pf02671, Pf08295, Pf16879	23309	ENSG00000127511	SIN3B	hsa:23309; O75182; Q2NL91; Q68GC2; Q6P4B8; Q8TB34; Q9BSC8		NoRC negatively regulates rRNA expression; RUNX1 regulates genes involved in megakaryocyte differentiation and platelet function	2	0	1.015	-0.0104914	1.008	0.0160319	0.934322	0.0611172	0.449746	0.0519653	1.25	0.71	1163	1175.7	1178.1	1.22	1.11	1021.5	988.4	1095.4	970.6	1055.9	1056.3	1182.7
FALSE	High	Master Protein	O75190	DnaJ homolog subfamily B member 6 OS=Homo sapiens (Human) OX=9606 GN=DNAJB6 PE=1 SV=2	0	145.686	32	9	17	8	326	36.1	9.16	344	9	cell adhesion;cell organization and biogenesis;developmental processes;other biological processes	cytosol;cytoskeleton;nucleus;other cell component	nucleic acid binding activity;other molecular function	Pf00226	10049	ENSG00000105993	DNAJB6	A4D232; A8K7D8; A8KAG0; B4DN73; E9PCZ2; hsa:10049; O75190; O95806; Q53EN8; Q59EF2; Q6FIC8; Q75MA2; Q9UIK6		Regulation of HSF1-mediated heat shock response	1	1	0.952	-0.0796085	1.061	-0.0211994	0.70865	0.670037	0.861724	0.0511164	11.21	0.82	3995.1	3801.9	4141.6	4.05	9.98	3361	3641.2	3808.9	3423.3	3391.5	3415.9	4141.6
FALSE	High	Master Protein	O75191	Xylulose kinase OS=Homo sapiens (Human) OX=9606 GN=XYLB PE=1 SV=3	0	73.268	19	7	8	7	536	58.3	5.86	146	7	other metabolic processes	cytosol	kinase activity;other molecular function	Pf00370, Pf02782	9942	ENSG00000093217	XYLB	B2RAW4; B4DDT2; B9EH64; hsa:9942; O75191		Formation of xylulose-5-phosphate	1	0	1.001	-0.0465258	0.876	-0.190564	0.768679	0.269717	0.201471	0.735945	2.17	3.22	533.4	513.7	459.7	4.44	1.56	459.4	436.3	509.7	455.6	459.6	445.6	467.1
FALSE	High	Master Protein	O75204	Transmembrane protein 127 OS=Homo sapiens (Human) OX=9606 GN=TMEM127 PE=1 SV=1	0	32.729	11	2	3	2	238	25.8	6.71	79	2	cell organization and biogenesis;other biological processes	plasma membrane;other membranes;other cytoplasmic organelle;other cell component	other molecular function	Pf20517	55654	ENSG00000135956	TMEM127	D3DXH0; hsa:55654; O75204			0	0	1.105	0.104112	1.013	-0.0253396	0.398971	2.39435	0.753844	0.0640492	0.97	4.63	688.2	721.1	669.4	4.11	7.47	592.8	588.1	611.1	644.3	645.2	636.6	697
FALSE	High	Master Protein	O75208	Ubiquinone biosynthesis protein COQ9, mitochondrial OS=Homo sapiens (Human) OX=9606 GN=COQ9 PE=1 SV=1	0	68.948	24	7	10	7	318	35.5	5.94	246	7	other metabolic processes	other membranes;mitochondrion;other cell component	other molecular function	Pf08511	57017	ENSG00000088682	COQ9	A8K3L2; hsa:57017; O75208; Q7L5V7; Q7Z5T6; Q8NBL4; Q9NTJ2; Q9P056		Ubiquinol biosynthesis	1	0	1.06	0.0800209	1.076	0.110534	0.376382	0.551299	0.246545	0.367055	1.02	5.08	1305.9	1394.6	1405.4	1.24	2.44	1105.3	1109.8	1254.8	1185.2	1229.6	1253	1428.2
FALSE	High	Master Protein	O75223	Gamma-glutamylcyclotransferase OS=Homo sapiens (Human) OX=9606 GN=GGCT PE=1 SV=1	0	160.014	60	13	24	13	188	21	5.14	267	13	cell organization and biogenesis;signal transduction	cytosol	other molecular function	Pf13772	79017	ENSG00000006625	GGCT	B2RDN0; B8ZZN4; B8ZZR8; hsa:79017; O75223; Q9BS37	Gamma-glutamyl cycle for the biosynthesis and degradation of glutathione, including diseases	Glutathione synthesis and recycling	2	0	0.91	-0.175576	0.906	-0.178822	0.405956	1.29042	0.256054	0.635199	3.82	2.64	7841.5	7241	7105.9	5.29	6.16	6719	6762.2	7476	6130.4	6478.6	5946.8	7196.5
FALSE	High	Master Protein	O75251	NADH dehydrogenase [ubiquinone] iron-sulfur protein 7, mitochondrial OS=Homo sapiens (Human) OX=9606 GN=NDUFS7 PE=1 SV=3	0	44.719	29	7	10	7	213	23.5	9.99	70	7	cell organization and biogenesis;other metabolic processes;transport	plasma membrane;other membranes;mitochondrion;other cell component	transporter activity;other molecular function	Pf01058	374291	ENSG00000115286	NDUFS7	B3KRI2; hsa:374291; O75251; Q2T9H7; Q9BV17	Electron transport chain: OXPHOS system in mitochondria; Nonalcoholic fatty liver disease; Oxidative phosphorylation	Complex I biogenesis	5	0	1.041	0.0824927	1.067	0.112537	0.631062	0.356991	0.435437	0.537007	7.53	11.28	193.2	202.9	206.2	7.38	6.84	176.9	164	184.2	170.7	179.7	205.6	202.5
FALSE	High	Master Protein	O75306	NADH dehydrogenase [ubiquinone] iron-sulfur protein 2, mitochondrial OS=Homo sapiens (Human) OX=9606 GN=NDUFS2 PE=1 SV=2	0	256.49	56	20	36	20	463	52.5	7.55	400	20	cell cycle OR cell proliferation;cell organization and biogenesis;other metabolic processes;stress response;transport;developmental processes;other biological processes	other membranes;mitochondrion;nucleus	transporter activity;other molecular function	Pf00346	4720	ENSG00000158864	NDUFS2	D3DVG7; hsa:4720; J3KPM7; O75306; Q5VTW0; Q969P3; Q9UEV3	Electron transport chain: OXPHOS system in mitochondria; Nonalcoholic fatty liver disease; Oxidative phosphorylation	Complex I biogenesis	5	0	1.051	0.0674554	1.095	0.140564	0.376382	0.372419	0.244005	0.532532	0.89	6.13	6864.8	7304.3	7515.5	0.8	2.95	5913.2	5732.4	6665.6	6071.3	6553.7	6562.7	7515.5
FALSE	High	Master Protein	O75312	Zinc finger protein ZPR1 OS=Homo sapiens (Human) OX=9606 GN=ZPR1 PE=1 SV=1	0	146.055	34	13	16	13	459	50.9	4.73	181	13	cell cycle OR cell proliferation;cell organization and biogenesis;DNA metabolism;RNA metabolism OR transcription;other metabolic processes;developmental processes;signal transduction;other biological processes	nucleus;other cell component	signal transduction activity or receptor binding;other molecular function	Pf03367	8882	ENSG00000109917	ZPR1	hsa:8882; O75312; Q2TAA0			0	0	1.005	-0.0330546	0.937	-0.0754372	0.860961	0.741531	0.371293	0.361937	3.36	7.07	2881.3	2804.7	2700.8	4.24	0.65	2481.9	2552.8	2585.2	2490.5	2509.4	2447.4	2700.8
FALSE	High	Master Protein	O75319	RNA/RNP complex-1-interacting phosphatase OS=Homo sapiens (Human) OX=9606 GN=DUSP11 PE=1 SV=2	0	49.148	21	6	8	6	377	43.7	9.29	91	6	protein metabolism;RNA metabolism OR transcription;other metabolic processes	non-structural extracellular;nucleus	nucleic acid binding activity;other molecular function	Pf00782	8446	ENSG00000144048	DUSP11	B2RCT8; C9JYA6; hsa:8446; O75319; Q6AI47; Q9BWE3			0	0	1.008	-0.00752591	1.009	0.0431805	0.831898	0.0605186	0.433827	0.164936	2.25	0.53	586.1	591	601	3.92	1.64	513.1	498.1	545.6	513.1	528.8	506.8	601
FALSE	High	Master Protein	O75323	Protein NipSnap homolog 2 OS=Homo sapiens (Human) OX=9606 GN=NIPSNAP2 PE=1 SV=1	0	108.033	44	12	18	10	286	33.7	9.36	159	12	cell organization and biogenesis;other metabolic processes;other biological processes	other membranes;mitochondrion		Pf07978	2631	ENSG00000146729	NIPSNAP2	C9IYJ3; hsa:2631; O43801; O75323; Q53X96		RHOJ GTPase cycle; RHOH GTPase cycle	2	2	1.067	0.0873609	1.088	0.107765	0.431799	0.527137	0.277848	0.549917	3.96	4.82	2616.5	2791.5	2841.1	1.92	3.74	2253.8	2149.9	2508.6	2348.8	2540.1	2454.9	2671.5
FALSE	High	Master Protein	O75330	Hyaluronan mediated motility receptor OS=Homo sapiens (Human) OX=9606 GN=HMMR PE=1 SV=2	0	156.855	35	24	24	22	724	84	5.83	116	24		plasma membrane;other membranes;cytosol;cytoskeleton;other cell component	other molecular function	Pf15905, Pf15908	3161	ENSG00000072571	HMMR	A8K3G2; B4E114; D3DQK9; D3DQL0; E9PCS0; hsa:3161; O75330; Q32N02; Q92767		AURKA Activation by TPX2; Hyaluronan uptake and degradation	2	0	0.99	-0.0329188	0.943	-0.0851744	0.42813	0.255159	0.226592	0.375479	0.33	2.69	3251.6	3220.5	3067.6	1.63	0.42	2800.9	2844.6	3051.6	2709.8	2936.5	2854.6	3067.6
FALSE	High	Master Protein	O75340	Programmed cell death protein 6 OS=Homo sapiens (Human) OX=9606 GN=PDCD6 PE=1 SV=1	0	109.441	54	9	14	9	191	21.9	5.4	299	9	cell organization and biogenesis;stress response;transport;developmental processes;signal transduction;other biological processes	other membranes;cytosol;ER/Golgi;nucleus;other cytoplasmic organelle;other cell component	other molecular function	Pf13202, Pf13499	10016	ENSG00000249915	PDCD6	B2RD16; E7ESR3; hsa:10016; O75340; Q2YDC2; Q5TZS0	Epithelial to mesenchymal transition in colorectal cancer		1	0	0.96	-0.0522769	0.963	-0.0822901	0.640295	0.401291	0.314267	0.334287	1.34	1.29	1068.6	1048.8	1011.7	2.03	2.84	904.9	936.9	1018.8	898.8	938.4	921.6	1011.7
FALSE	High	Master Protein	O75347	Tubulin-specific chaperone A OS=Homo sapiens (Human) OX=9606 GN=TBCA PE=1 SV=3	0	118.411	70	16	29	16	108	12.8	5.29	137	16	cell organization and biogenesis;other biological processes	cytoskeleton;nucleus;other cell component	cytoskeletal activity;other molecular function	Pf02970	6902	ENSG00000171530	TBCA	B4DT30; hsa:6902; O75347	VEGFA-VEGFR2 signaling pathway	Post-chaperonin tubulin folding pathway	2	0	0.961	-0.141506	0.935	-0.149055	0.572165	1.14261	0.320349	0.69669	2.57	3.1	4918.7	4716	4598	2.08	1.26	4236.8	4781.1	4677.2	4048.7	4129.7	4237.2	4598
FALSE	High	Master Protein	O75348	V-type proton ATPase subunit G 1 OS=Homo sapiens (Human) OX=9606 GN=ATP6V1G1 PE=1 SV=3	0	98.88	52	7	11	7	118	13.7	8.79	93	7	transport;other biological processes	plasma membrane;other membranes;cytosol;other cytoplasmic organelle	transporter activity;other molecular function	Pf03179	9550	ENSG00000136888	ATP6V1G1	hsa:9550; O75348; Q6IB33	Osteoclast signaling; Proximal tubule transport	Amino acids regulate mTORC1; ROS and RNS production in phagocytes; Insulin receptor recycling; Transferrin endocytosis and recycling; Ion channel transport	7	0	0.991	-0.0375724	0.99	-0.00924264	0.476258	0.189846	0.780982	0.0317438	0.22	4.39	2312.8	2290.2	2300.6	1.61	2.3	1992.2	1907.5	2238.7	1929.2	1993.7	2057.7	2224.6
FALSE	High	Master Protein	O75351	Vacuolar protein sorting-associated protein 4B OS=Homo sapiens (Human) OX=9606 GN=VPS4B PE=1 SV=2	0	182.81	48	21	26	17	444	49.3	7.23	243	21	cell cycle OR cell proliferation;cell organization and biogenesis;protein metabolism;other metabolic processes;stress response;transport;other biological processes	plasma membrane;other membranes;cytosol;cytoskeleton;nucleus;other cytoplasmic organelle;other cell component	other molecular function	Pf00004, Pf04212, Pf09336, Pf17862	9525	ENSG00000119541	VPS4B	hsa:9525; O75351; Q69HW4; Q9GZS7		Budding and maturation of HIV virion; Endosomal Sorting Complex Required For Transport (ESCRT)	2	0	0.937	-0.0585072	0.936	-0.118828	0.791317	0.369179	0.364971	0.384095	2.05	7.47	2608.7	2493	2441.9	4.56	5.71	2140.8	2261.4	2487.1	2219	2230.6	2165.9	2449.9
FALSE	High	Master Protein	O75352	Mannose-P-dolichol utilization defect 1 protein OS=Homo sapiens (Human) OX=9606 GN=MPDU1 PE=1 SV=2	0.003	2.927	6	2	2	2	247	26.6	8.94	0	2	protein metabolism;other metabolic processes;other biological processes	other membranes;ER/Golgi		Pf04193	9526	ENSG00000129255	MPDU1	B3KQP1; B4DT74; hsa:9526; O75352; Q9BUU8		Biosynthesis of the N-glycan precursor (dolichol lipid-linked oligosaccharide, LLO) and transfer to a nascent protein; Defective MPDU1 causes CDG-1f	2	0	1.06	0.0594227	1.069	0.101424	0.365406	0.301125	0.268862	0.343327	0.91	5.78	575.7	610.5	615.2	1.97	1.12	495.9	470.1	560.8	513.7	528.1	549.2	615.2
FALSE	High	Master Protein	O75362	Zinc finger protein 217 OS=Homo sapiens (Human) OX=9606 GN=ZNF217 PE=1 SV=1	0	134.176	19	18	19	17	1048	115.2	8.48	140	18	other biological processes	mitochondrion;nucleus	nucleic acid binding activity;other molecular function	Pf00096	7764	ENSG00000171940	ZNF217	E1P5Y6; hsa:7764; O75362; Q14DB8		Estrogen-dependent gene expression	1	1	0.969	-0.0427751	0.966	-0.0360734	0.642951	0.550079	0.338253	0.143477	1.17	3.02	1849.8	1785.7	1758.9	1.13	1.67	1600.5	1572.1	1650.4	1502.6	1603.2	1576.3	1758.9
FALSE	High	Master Protein	O75367	Core histone macro-H2A.1 OS=Homo sapiens (Human) OX=9606 GN=MACROH2A1 PE=1 SV=4	0	341.673	57	22	54	20	372	39.6	9.79	852	22	cell organization and biogenesis;other biological processes	nucleus;other cell component	enzyme regulator activity;nucleic acid binding activity;other molecular function	Pf00125, Pf01661, Pf16211	9555	ENSG00000113648	MACROH2A1	hsa:9555; O75367; O75377; Q503A8; Q7Z5E3; Q96D41; Q9H8P3; Q9UP96	H19 action Rb-E2F1 signaling and CDK-Beta-catenin activity; FBXL10 enhancement of MAP/ERK signaling in diffuse large B-cell lymphoma		2	2	0.987	-0.00949048	1.058	0.0843007	0.935687	0.0630584	0.215823	0.375693	0.33	2.11	8574.1	8545	8874.3	1.15	3.04	7385.5	7373.5	7935.3	7120.7	7645.3	7779.5	8874.3
FALSE	High	Master Protein	O75368	SH3 domain-binding glutamic acid-rich-like protein OS=Homo sapiens (Human) OX=9606 GN=SH3BGRL PE=1 SV=1	0	162.573	91	13	21	13	114	12.8	5.25	251	13		nucleus;other cell component	other molecular function	Pf04908	6451	ENSG00000131171	SH3BGRL	hsa:6451; O75368; Q3SYL1; Q5JT50; Q6FIE8; Q9H0N8			0	0	0.872	-0.161546	0.901	-0.147969	0.509495	1.2009	0.2721	0.495891	3.78	8.9	6444.4	5754.2	5805.3	7.18	4.9	5448.4	5607.1	6144	5304.9	5148.4	4924.2	6061.9
FALSE	High	Master Protein	O75369	Filamin-B OS=Homo sapiens (Human) OX=9606 GN=FLNB PE=1 SV=2	0	3451.25	81	188	604	175	2602	278	5.73	8384	188	cell organization and biogenesis;stress response;signal transduction;other biological processes	plasma membrane;other membranes;cytosol;cytoskeleton;other cell component	cytoskeletal activity;other molecular function	Pf00307, Pf00630	2317	ENSG00000136068	FLNB	B2ZZ83; B2ZZ84; B2ZZ85; C9JKE6; C9JMC4; hsa:2317; O75369; Q13706; Q59EC2; Q60FE7; Q6MZJ1; Q8WXS9; Q8WXT0; Q8WXT1; Q8WXT2; Q8WXT3; Q9NRB5; Q9NT26; Q9UEV9	Focal adhesion; MAPK signaling pathway; VEGFA-VEGFR2 signaling pathway; Ebola virus infection in host	ISG15 antiviral mechanism	5	8	0.959	-0.0803118	0.947	-0.0794531	0.376382	0.526981	0.206237	0.308321	1.31	1.47	128721	123497	122078	1.26	1.81	111074	109284	122721	102176	111367	110959	122078
FALSE	High	Master Protein	O75376	Nuclear receptor corepressor 1 OS=Homo sapiens (Human) OX=9606 GN=NCOR1 PE=1 SV=2	0	183.486	14	29	32	25	2440	270	7.11	268	29	cell cycle OR cell proliferation;cell organization and biogenesis;other biological processes	cytosol;cytoskeleton;nucleus;other cell component	nucleic acid binding activity;other molecular function	Pf00249, Pf15784	9611	ENSG00000141027	NCOR1	B3DLF8; E9PGV6; hsa:9611; O75376; Q86YY0; Q9UPV5; Q9UQ18	Androgen receptor signaling pathway; Adipogenesis; Ovarian infertility; MECP2 and associated Rett syndrome; Pathways affected in adenoid cystic carcinoma; Rett syndrome causing genes; 22q11.2 copy number variation syndrome; Notch signaling pathway	HDACs deacetylate histones; Transcriptional regulation of white adipocyte differentiation; PPARA activates gene expression; NR1H3 & NR1H2 regulate gene expression linked to cholesterol transport and efflux; HCMV Early Events; Constitutive Signaling by NOTCH1 PEST Domain Mutants; Constitutive Signaling by NOTCH1 HD+PEST Domain Mutants; Heme signaling; Transcriptional activation of mitochondrial bi…	30	0	0.961	-0.0580726	0.967	-0.0475973	0.706975	0.456376	0.221286	0.204923	6.47	1.02	2123.9	2041.4	2013.4	2.88	3.61	1829.5	1860.1	1967.7	1717.7	1803.6	1912.8	2013.4
FALSE	High	Master Protein	O75380	NADH dehydrogenase [ubiquinone] iron-sulfur protein 6, mitochondrial OS=Homo sapiens (Human) OX=9606 GN=NDUFS6 PE=1 SV=1	0	89.51	66	7	11	7	124	13.7	8.28	136	7	other metabolic processes;transport	other membranes;mitochondrion	transporter activity;other molecular function	Pf10276	4726	ENSG00000145494	NDUFS6	hsa:4726; O75380	Electron transport chain: OXPHOS system in mitochondria; Nonalcoholic fatty liver disease; Oxidative phosphorylation	Complex I biogenesis	5	0	1.039	0.0102584	1.022	0.0452211	0.897053	0.0528379	0.427243	0.22099	8.75	3.62	1357.4	1410.5	1440.2	4.84	2.63	1169.3	1244.4	1285.9	1186.8	1205.7	1333.5	1387.6
FALSE	High	Master Protein	O75381	Peroxisomal membrane protein PEX14 OS=Homo sapiens (Human) OX=9606 GN=PEX14 PE=1 SV=1	0	94.795	29	10	17	10	377	41.2	4.94	121	10	cell organization and biogenesis;transport;other biological processes	other membranes;cytosol;nucleus;other cytoplasmic organelle;other cell component	signal transduction activity or receptor binding;cytoskeletal activity;other molecular function	Pf04695	5195	ENSG00000142655	PEX14	B2R7N1; B3KML6; B7Z1N2; hsa:5195; O75381; Q8WX51		Peroxisomal protein import; E3 ubiquitin ligases ubiquitinate target proteins; Class I peroxisomal membrane protein import	3	0	1.035	0.0356387	1.085	0.0934109	0.478497	0.216236	0.293345	0.311891	3.4	0.86	2761.2	2884.3	2963.9	2.2	3.51	2353.4	2346.6	2656.9	2451.2	2498.3	2591.4	2963.9
FALSE	High	Master Protein	O75382	Tripartite motif-containing protein 3 OS=Homo sapiens (Human) OX=9606 GN=TRIM3 PE=1 SV=2	0	64.972	16	9	9	9	744	80.8	7.83	66	9	protein metabolism;other metabolic processes;transport;developmental processes	ER/Golgi;other cytoplasmic organelle;other cell component	other molecular function	Pf00630, Pf00643, Pf01436, Pf13445	10612	ENSG00000110171	TRIM3	B7Z5E6; F5H2Q8; hsa:10612; O75382; Q4V9L4; Q9C038; Q9C039		Interferon gamma signaling	1	0	1.019	-0.00539767	0.944	-0.063256	0.91773	0.0340523	0.248674	0.241775	3.57	1.85	1193.1	1210	1136.6	1.16	1.26	1066.8	1013.9	1105.9	1000.3	1087.3	1087.1	1154.6
FALSE	High	Master Protein	O75385	Serine/threonine-protein kinase ULK1 OS=Homo sapiens (Human) OX=9606 GN=ULK1 PE=1 SV=2	0	45.273	9	8	8	8	1050	112.6	8.79	29	8	cell organization and biogenesis;protein metabolism;other metabolic processes;stress response;developmental processes;signal transduction;other biological processes	other membranes;cytosol;mitochondrion;ER/Golgi;other cytoplasmic organelle;other cell component	kinase activity;other molecular function	Pf00069, Pf12063	8408	ENSG00000177169	ULK1	hsa:8408; O75385; Q9UQ28	Target of rapamycin (TOR) signaling; Alzheimer's disease and miRNA effects; Nanoparticle triggered autophagic cell death; PI3K-AKT-mTOR signaling pathway and therapeutic opportunities; Focal adhesion: PI3K-Akt-mTOR-signaling pathway; Neurodegeneration with brain iron accumulation (NBIA) subtypes pathway; Autophagy; 7q11.23 copy number variation syndrome; p53 transcriptional gene network; Malignan…	RAB GEFs exchange GTP for GDP on RABs; Macroautophagy; TBC/RABGAPs; Receptor Mediated Mitophagy	17	0	0.97	-0.0651097	0.945	-0.0838649	0.428117	0.561262	0.205159	0.312894	1.7	0.8	1262.9	1194.9	1166.8	1.82	2.14	1087.8	1080.3	1160.9	1005.4	1103.2	1073.5	1199.7
FALSE	High	Master Protein	O75390	Citrate synthase, mitochondrial OS=Homo sapiens (Human) OX=9606 GN=CS PE=1 SV=2	0	240.264	47	18	67	18	466	51.7	8.32	733	18	other metabolic processes	mitochondrion	other molecular function	Pf00285	1431	ENSG00000062485	CS	hsa:1431; O75390; Q71UT9; Q7KZH0; Q96FZ8; Q9BWN8	TCA cycle and deficiency of pyruvate dehydrogenase complex (PDHc); Amino acid metabolism; Fluoroacetic acid toxicity; TCA cycle (aka Krebs or citric acid cycle)	Mitochondrial protein import; Citric acid cycle (TCA cycle)	6	0	1.048	0.056005	1.071	0.134578	0.353324	0.351383	0.226592	0.5945	0.43	0.15	8371.4	8743.8	8969.1	1.36	3.05	7210.9	7025.7	7982.5	7357.2	7748.4	7993	8958.5
FALSE	High	Master Protein	O75391	Sperm-associated antigen 7 OS=Homo sapiens (Human) OX=9606 GN=SPAG7 PE=1 SV=2	0	118.358	43	11	17	10	227	26	7.91	230	11		nucleus	nucleic acid binding activity	Pf01424	9552	ENSG00000091640	SPAG7	hsa:9552; O75391; Q96EU5			0	0	0.954	-0.0664937	0.948	-0.0889331	0.536523	0.673474	0.241079	0.379314	2.1	1.55	2649.1	2578.4	2512.3	2.83	1.08	2281.9	2328.2	2507.4	2234.7	2306.9	2255.3	2512.3
FALSE	High	Master Protein	O75396	Vesicle-trafficking protein SEC22b OS=Homo sapiens (Human) OX=9606 GN=SEC22B PE=1 SV=4	0	207.704	52	12	24	12	215	24.6	6.92	442	12											0	0	1.033	0.0230069	1.052	0.0740131	0.539854	0.149092	0.245814	0.247635	2.56	2.17	2596.5	2682.4	2761.4	1.78	2.78	2236.6	2230.6	2462.8	2257	2345.2	2439.2	2771.8
FALSE	High	Master Protein	O75400	Pre-mRNA-processing factor 40 homolog A OS=Homo sapiens (Human) OX=9606 GN=PRPF40A PE=1 SV=2	0	354.665	27	30	48	28	957	108.7	7.56	634	30	cell cycle OR cell proliferation;cell organization and biogenesis;RNA metabolism OR transcription;other metabolic processes;other biological processes	nucleus		Pf00397, Pf01846	55660	ENSG00000196504	PRPF40A	hsa:55660; O43856; O75400; O75404; Q8TBQ1; Q9H782; Q9NWU9; Q9P0Q2; Q9Y5A8	mRNA processing	mRNA Splicing - Major Pathway	2	1	1.045	0.0494107	1.087	0.114496	0.419017	0.294092	0.226592	0.44122	2.93	2.78	6286	6672.5	6763.9	2.06	2.24	5361.1	5342.1	6086.8	5618.1	5761.9	5995	6763.9
FALSE	High	Master Protein	O75410	Transforming acidic coiled-coil-containing protein 1 OS=Homo sapiens (Human) OX=9606 GN=TACC1 PE=1 SV=2	0	296.571	44	32	40	28	805	87.7	4.88	377	32	cell cycle OR cell proliferation;cell organization and biogenesis;developmental processes;other biological processes	other membranes;cytosol;cytoskeleton;nucleus;other cell component	signal transduction activity or receptor binding;other molecular function	Pf05010	6867	ENSG00000147526	TACC1	B2RBD9; B4E302; D3DSX6; hsa:6867; O75410; Q6Y687; Q86YG7; Q8IUJ2; Q8IUJ3; Q8IUJ4; Q8IZG2; Q8NEY7; Q9UPP9			0	0	1.005	-0.00312182	1.016	0.0368346	0.743112	0.0156953	0.356296	0.139504	1.88	1.48	5303.1	5327.7	5397.6	1.53	1.72	4568	4475.4	5066.9	4482.8	4860.7	4736.3	5332.1
FALSE	High	Master Protein	O75414	Nucleoside diphosphate kinase 6 OS=Homo sapiens (Human) OX=9606 GN=NME6 PE=1 SV=3	0	35.737	20	4	5	4	186	21.1	8.32	45	4	other metabolic processes;other biological processes	mitochondrion	kinase activity;other molecular function	Pf00334	10201	ENSG00000172113	NME6	B4DGW7; B4DM99; hsa:10201; O75414; Q53HM5; Q96E73; Q9BQ63	Pyrimidine metabolism		1	0	1.053	0.0333429	1.065	0.0707071	0.549761	0.154872	0.282732	0.229304	1.64	0.41	447.5	468.2	474.7	1.16	0.28	385.4	377.8	447.2	400.9	418.9	418.9	476.5
FALSE	High	Master Protein	O75419	Cell division control protein 45 homolog OS=Homo sapiens (Human) OX=9606 GN=CDC45 PE=1 SV=1	0	19.205	5	3	3	3	566	65.5	5.53	27	3	cell cycle OR cell proliferation;cell organization and biogenesis;DNA metabolism;other metabolic processes;stress response;signal transduction	cytoskeleton;nucleus;other cell component	nucleic acid binding activity;other molecular function	Pf02724	8318	ENSG00000093009	CDC45	B4DDB4; B4DDU3; E9PDH7; hsa:8318; O60856; O75419; Q20WK8; Q6UW54; Q9UP68	Cell cycle; Retinoblastoma gene in cancer; G1 to S cell cycle control; 22q11.2 copy number variation syndrome; DNA replication	Activation of ATR in response to replication stress; Activation of the pre-replicative complex; Unwinding of DNA; G1/S-Specific Transcription	9	0	0.955	-0.114691	0.926	-0.0849562	0.537219	0.785565	0.226592	0.339229	4.22	0.1	292.3	277.2	273	3.01	2.11	242.9	258.4	278.6	233.3	236.2	250.8	273
FALSE	High	Master Protein	O75420	GRB10-interacting GYF protein 1 OS=Homo sapiens (Human) OX=9606 GN=GIGYF1 PE=1 SV=2	0	55.382	10	10	13	9	1035	114.5	5.39	105	10	signal transduction	cytosol;other cell component		Pf02213		ENSG00000146830	GIGYF1	O75420; Q6Y7W7; Q8WZ38			0	0	0.982	-0.037989	0.933	-0.0621217	0.376382	0.167227	0.328869	0.199654	0.1	0.24	1279.5	1260.8	1196	2.84	1.39	1055.1	1087.3	1224.5	1012.4	1134.2	1132.8	1223.6
FALSE	High	Master Protein	O75427	Leucine-rich repeat and calponin homology domain-containing protein 4 OS=Homo sapiens (Human) OX=9606 GN=LRCH4 PE=1 SV=2	0	63.44	18	7	8	7	683	73.4	8.22	36	7	developmental processes	nucleus		Pf00307, Pf13855	4034	ENSG00000077454	LRCH4	A4D2D5; hsa:4034; O75427; Q8WV85; Q96ID0			0	0	1.024	0.0212184	0.99	0.0174068	0.376382	0.204494	0.879345	0.0537649	0.91	1.92	427.2	436	424.3	2.04	5.85	369	363	388.4	366.8	391.4	378.8	424.3
FALSE	High	Master Protein	O75431	Metaxin-2 OS=Homo sapiens (Human) OX=9606 GN=MTX2 PE=1 SV=1	0	145.181	40	10	16	10	263	29.7	6.29	248	10	cell organization and biogenesis;transport	other membranes;mitochondrion;nucleus;other cell component		Pf10568, Pf17171	10651	ENSG00000128654	MTX2	A8JZZ4; hsa:10651; O75431; Q53S50; Q53SQ2; Q5M7Z6; Q8IZ68		Mitochondrial protein import; Cristae formation	2	0	1.091	0.0972356	1.049	0.102331	0.431799	0.578697	0.340711	0.368598	5.01	4.01	4138	4358.1	4340.6	4.36	2.84	3564.4	3358	4016.8	3928.2	3858.1	3915.6	4340.6
FALSE	High	Master Protein	O75436	Vacuolar protein sorting-associated protein 26A OS=Homo sapiens (Human) OX=9606 GN=VPS26A PE=1 SV=2	0	252.779	71	20	34	18	327	38.1	6.57	345	20	transport;other biological processes	other membranes;cytosol;other cytoplasmic organelle;other cell component		Pf03643	9559	ENSG00000122958	VPS26A	A8MZ56; B2RDD3; hsa:9559; O75436; Q8TBH4; Q9H982		WNT ligand biogenesis and trafficking	1	1	0.985	-0.0476089	0.966	-0.0753296	0.767025	0.249187	0.294019	0.222513	6.13	0.28	3334	3283.2	3220.2	3.14	6.25	2871.8	2740.9	3207	2762.6	2964.2	2806.6	3220.2
FALSE	High	Master Protein	O75438	NADH dehydrogenase [ubiquinone] 1 beta subcomplex subunit 1 OS=Homo sapiens (Human) OX=9606 GN=NDUFB1 PE=1 SV=1	0	31.937	34	3	4	3	58	7	8.92	65	3	cell organization and biogenesis;other metabolic processes;transport	other membranes;mitochondrion;nucleus	transporter activity	Pf08040	4707	ENSG00000183648	NDUFB1	A0AV68; hsa:4707; O75438	Electron transport chain: OXPHOS system in mitochondria; Nonalcoholic fatty liver disease; Oxidative phosphorylation	Complex I biogenesis	5	0	1.017	0.011836	0.921	-0.14072	0.376382	0.0853101	0.537297	0.189114	0.32	20.21	285.1	292.7	262.5	3.87	25.89	263.1	242	271.8	261.5	261.8	260	325.7
FALSE	High	Master Protein	O75439	Mitochondrial-processing peptidase subunit beta OS=Homo sapiens (Human) OX=9606 GN=PMPCB PE=1 SV=2	0	170.651	37	16	25	15	489	54.3	6.83	295	16	cell organization and biogenesis;protein metabolism;other metabolic processes;transport	other membranes;mitochondrion	other molecular function	Pf00675, Pf05193	9512	ENSG00000105819	PMPCB	hsa:9512; O60416; O75439; Q96FV4		Mitochondrial protein import; Processing of SMDT1	2	0	1.044	0.053683	1.078	0.132318	0.394024	0.289178	0.215823	0.567695	1.62	1.09	7593.2	8025.5	8228.7	1.58	2.13	6540.7	6393.7	7331.4	6595.2	7228.2	7210.7	8185.3
FALSE	High	Master Protein	O75446	Histone deacetylase complex subunit SAP30 OS=Homo sapiens (Human) OX=9606 GN=SAP30 PE=1 SV=1	0	44.14	21	6	8	6	220	23.3	9.17	55	6	other biological processes	nucleus	nucleic acid binding activity;other molecular function	Pf13866, Pf13867	8819	ENSG00000164105	SAP30	D3DP38; hsa:8819; O75446	Retinoblastoma gene in cancer; Notch signaling pathway	HDACs deacetylate histones; NoRC negatively regulates rRNA expression; Potential therapeutics for SARS	5	0	1.128	0.141112	1.071	0.10301	0.514467	0.707532	0.298661	0.481794	10.57	7.29	156.2	169.8	167.2	7.12	0.77	141.2	132.7	143.6	139	168.8	152.6	166.7
FALSE	High	Master Protein	O75448	Mediator of RNA polymerase II transcription subunit 24 OS=Homo sapiens (Human) OX=9606 GN=MED24 PE=1 SV=1	0	125.406	20	16	18	16	989	110.2	6.95	112	16	cell organization and biogenesis;protein metabolism;RNA metabolism OR transcription;other metabolic processes;other biological processes	nucleus;other cell component	other molecular function	Pf11277	9862	ENSG00000008838	MED24	A8K4S5; B3KMR9; hsa:9862; O75448; Q14143; Q9NNY5		Generic Transcription Pathway; PPARA activates gene expression; Transcriptional regulation of white adipocyte differentiation	3	0	1.025	-0.00728258	1.01	0.0103469	0.849971	0.029232	0.915372	0.0277766	0.45	5.65	1162.1	1169.2	1173.3	1.7	1.15	1001	951.7	1145.5	1002.1	1030	1050.5	1173.3
FALSE	High	Master Protein	O75449	Katanin p60 ATPase-containing subunit A1 OS=Homo sapiens (Human) OX=9606 GN=KATNA1 PE=1 SV=1	0	39.033	16	7	7	6	491	55.9	6.9	40	7	cell cycle OR cell proliferation;cell organization and biogenesis;other biological processes	cytoskeleton;other cell component	cytoskeletal activity;other molecular function	Pf00004, Pf09336, Pf17862	11104	ENSG00000186625	KATNA1	E1P5A3; hsa:11104; O75449; Q5TFA8; Q5TFA9; Q86VN2; Q9NU52			0	0	0.948	-0.0993674	0.909	-0.14782	0.612435	1.38137	0.263183	0.488013	9.85	5.7	184.5	173.8	163.9	0.88	5.77	159	167.7	163.1	147.2	153.9	156.1	174.4
FALSE	High	Master Protein	O75460	Serine/threonine-protein kinase/endoribonuclease IRE1 OS=Homo sapiens (Human) OX=9606 GN=ERN1 PE=1 SV=2	0	23.262	4	2	2	2	977	109.7	6.42	85	2	cell cycle OR cell proliferation;protein metabolism;RNA metabolism OR transcription;other metabolic processes;stress response;signal transduction;other biological processes	other membranes;mitochondrion;ER/Golgi;nucleus;other cell component	signal transduction activity or receptor binding;kinase activity;other molecular function	Pf00069, Pf06479	2081	ENSG00000178607	ERN1	A1L457; A8K8N8; A8MXS7; hsa:2081; O75460; Q59EE2	Alzheimer's disease and miRNA effects; Corticotropin-releasing hormone signaling pathway; Apoptosis-related network due to altered Notch3 in ovarian cancer; Photodynamic therapy-induced unfolded protein response; VEGFA-VEGFR2 signaling pathway; Nonalcoholic fatty liver disease; Unfolded protein response; Alzheimer's disease	IRE1alpha activates chaperones	9	0	1.018	-0.0208085	1.007	-0.0215073	0.967809	0.0514791	0.745526	0.0730262	20.86	3.23	77.6	78.5	77.6	14.94	3.76	66.4	69.2	73.9	66	59.6	80.9	77.6
FALSE	High	Master Protein	O75475	PC4 and SFRS1-interacting protein OS=Homo sapiens (Human) OX=9606 GN=PSIP1 PE=1 SV=1	0	192.735	43	28	42	27	530	60.1	9.13	263	28	cell organization and biogenesis;RNA metabolism OR transcription;other metabolic processes;stress response;other biological processes	cytosol;nucleus;other cell component	nucleic acid binding activity;other molecular function	Pf00855, Pf11467	11168	ENSG00000164985	PSIP1	D3DRI9; hsa:11168; O00256; O75475; O95368; Q6P391; Q86YB9; Q9NZI3; Q9UER6	MECP2 and associated Rett syndrome	Vpr-mediated nuclear import of PICs; 2-LTR circle formation; Integration of viral DNA into host genomic DNA; Autointegration results in viral DNA circles; APOBEC3G mediated resistance to HIV-1 infection	7	1	1.03	0.0387094	1.094	0.146021	0.404118	0.183814	0.205132	0.583059	0.5	1.6	8460.9	8685.9	9257.6	3.36	0.51	7288	6999.6	8143.4	7308.4	7590.6	8142	9257.6
FALSE	High	Master Protein	O75477	Erlin-1 OS=Homo sapiens (Human) OX=9606 GN=ERLIN1 PE=1 SV=2	0	237.838	49	21	39	15	348	39.1	7.87	530	21	protein metabolism;other metabolic processes;stress response;signal transduction;other biological processes	other membranes;ER/Golgi;other cell component	other molecular function	Pf01145	10613	ENSG00000107566	ERLIN1	B0QZ42; D3DR65; hsa:10613; O75477; Q53HV0		ABC-family proteins mediated transport; Defective CFTR causes cystic fibrosis	2	2	1.042	0.0412974	1.089	0.143416	0.399636	0.192579	0.241079	0.514255	2.52	4.35	5079.9	5196.7	5537.6	3.4	2.11	4381.5	4102.4	4843.1	4372.6	4502.5	4838.9	5537.6
FALSE	High	Master Protein	O75489	NADH dehydrogenase [ubiquinone] iron-sulfur protein 3, mitochondrial OS=Homo sapiens (Human) OX=9606 GN=NDUFS3 PE=1 SV=1	0	214.757	47	17	27	17	264	30.2	7.5	339	17	cell organization and biogenesis;other metabolic processes;transport;other biological processes	other membranes;mitochondrion;nucleus	transporter activity;other molecular function	Pf00329	4722	ENSG00000213619; ENSG00000285387	NDUFS3	B2R9J1; B4DFM8; hsa:4722; O75489; Q9UNQ8	Electron transport chain: OXPHOS system in mitochondria; Nonalcoholic fatty liver disease; Oxidative phosphorylation	Complex I biogenesis; RHOG GTPase cycle	6	0	1.043	0.0387196	1.038	0.0822862	0.361877	0.271803	0.266851	0.266711	0.33	1.14	1855.7	1935.6	1988.7	4.6	2.49	1692.3	1549.2	1769.2	1728.1	1679.8	1739.1	2024.1
FALSE	High	Master Protein	O75494	Serine/arginine-rich splicing factor 10 OS=Homo sapiens (Human) OX=9606 GN=SRSF10 PE=1 SV=1	0	106.243	31	14	24	14	262	31.3	11.27	139	14	cell organization and biogenesis;RNA metabolism OR transcription;other metabolic processes;transport;other biological processes	cytosol;nucleus;other cell component	nucleic acid binding activity;other molecular function	Pf00076	10772	ENSG00000188529	SRSF10	A6NFM6; A6NI42; A6NIU7; B4DJP9; hsa:10772; O60572; O75494; Q5JRH9; Q5JRI0; Q5JRI2; Q5JRI3; Q5JRI4; Q96G09; Q96P17	mRNA processing	mRNA Splicing - Major Pathway	2	0	1.04	0.0608353	1.103	0.177577	0.569066	0.285855	0.22773	0.779996	5.4	2.33	2622.8	2721.3	2885.9	5.93	5.16	2253.9	2228.9	2505.9	2289.8	2351.7	2648.2	2885.9
FALSE	High	Master Protein	O75496	Geminin OS=Homo sapiens (Human) OX=9606 GN=GMNN PE=1 SV=1	0	10.6	11	2	2	2	209	23.6	4.96	0	2	cell cycle OR cell proliferation;cell organization and biogenesis;DNA metabolism;other metabolic processes;other biological processes	cytosol;nucleus;other cell component	other molecular function	Pf07412	51053	ENSG00000112312	GMNN	B3KMM8; hsa:51053; O75496; Q9H1Z1	DNA replication; DYRK1A	Assembly of the pre-replicative complex; Activation of the pre-replicative complex; Switching of origins to a post-replicative state	5	0	0.899	-0.131616	0.887	-0.137221	0.431799	1.72022	0.286947	0.998673	0.15	5.04	413.4	371.8	366.6	0.15	2.91	356.1	351.3	366.1	312.8	332.4	334.7	354.5
FALSE	High	Master Protein	O75503	Ceroid-lipofuscinosis neuronal protein 5 OS=Homo sapiens (Human) OX=9606 GN=CLN5 PE=1 SV=2	0	20.784	13	5	5	5	358	41.5	7.4	25	5	cell organization and biogenesis;protein metabolism;other metabolic processes;transport;developmental processes;other biological processes	other membranes;cytosol;ER/Golgi;other cytoplasmic organelle;other cell component	other molecular function	Pf15014	1203	ENSG00000102805	CLN5	B3KQK7; hsa:1203; O75503			0	0	1.073	0.128704	1.023	0.313668	0.547587	0.359319	0.494792	0.311856	7.82	0.28	1170.9	1239.6	1197.6	12.3	32.1	1050.2	895.3	1116.3	1043	1011.7	1292.8	1903.2
FALSE	High	Master Protein	O75509	Tumor necrosis factor receptor superfamily member 21 OS=Homo sapiens (Human) OX=9606 GN=TNFRSF21 PE=1 SV=1	0	43.332	7	4	6	4	655	71.8	7.83	72	4	cell organization and biogenesis;developmental processes;signal transduction;other biological processes	plasma membrane;other membranes;other cell component		Pf00020, Pf00531	27242	ENSG00000146072	TNFRSF21	B2RDI9; hsa:27242; O75509; Q0D2P5; Q96D86	Apoptosis; Apoptosis-related network due to altered Notch3 in ovarian cancer	PPARA activates gene expression	3	0	1.094	0.122774	1.077	0.100438	0.365406	0.873598	0.4239	0.295351	2.02	8.78	684.6	751.6	739.8	1.16	6.42	591.6	567.1	652.7	632.4	676	663.9	739.8
FALSE	High	Master Protein	O75521	Enoyl-CoA delta isomerase 2, mitochondrial OS=Homo sapiens (Human) OX=9606 GN=ECI2 PE=1 SV=4	0	262.646	49	19	27	19	394	43.6	9	553	19	other metabolic processes	cytosol;mitochondrion;other cytoplasmic organelle;other cell component	other molecular function	Pf00378, Pf00887	10455	ENSG00000198721	ECI2	hsa:10455; O75521; Q5JYK5; Q5JYK7; Q7L124; Q8N0X0; Q9BUE9; Q9H0T9; Q9NQH1; Q9NYH7; Q9UN55			0	0	1.04	0.0476492	1.075	0.119935	0.365406	0.357024	0.21097	0.464307	0.65	2.27	6326	6631.8	6885.7	0.6	2.8	5517.4	5376.1	5985.9	5580.1	5885.8	5980.3	6885.7
FALSE	High	Master Protein	O75528	Transcriptional adapter 3 OS=Homo sapiens (Human) OX=9606 GN=TADA3 PE=1 SV=1	0	60.407	15	6	8	6	432	48.9	6.27	113	6	cell cycle OR cell proliferation;protein metabolism;other metabolic processes;signal transduction;other biological processes	cytoskeleton;nucleus	other molecular function	Pf10198	10474	ENSG00000171148	TADA3	hsa:10474; O75528; Q6FI83; Q9UFS2		Ub-specific processing proteases; HATs acetylate histones	2	0	1.016	0.0149003	1.059	0.0605844	0.519902	0.126165	0.394875	0.278007	1.4	1.6	878.6	899.3	912.6	2.11	2.31	781.8	746.7	821.8	775.7	791	808	898.6
FALSE	High	Master Protein	O75529	TAF5-like RNA polymerase II p300/CBP-associated factor-associated factor 65 kDa subunit 5L OS=Homo sapiens (Human) OX=9606 GN=TAF5L PE=1 SV=1	0	87.775	19	10	10	10	589	66.1	5.88	96	10	protein metabolism;RNA metabolism OR transcription;other metabolic processes;other biological processes	nucleus;other cell component	other molecular function	Pf00400, Pf04494	27097	ENSG00000135801	TAF5L	hsa:27097; O75529; Q5TDI5; Q5TDI6; Q8IW31		HATs acetylate histones	1	0	1.078	0.0486362	1.009	0.0697912	0.648717	0.785999	0.546645	0.505506	2.53	2.87	209.2	218.1	223	3.22	4.36	180.2	191.5	191.2	192.9	195.2	194.1	211.2
FALSE	High	Master Protein	O75530	Polycomb protein EED OS=Homo sapiens (Human) OX=9606 GN=EED PE=1 SV=2	0	165.54	38	14	21	14	441	50.2	7.03	207	14	cell organization and biogenesis;protein metabolism;other metabolic processes;developmental processes;other biological processes	cytosol;nucleus;other cell component	enzyme regulator activity;other molecular function	Pf00400	8726	ENSG00000074266	EED	A8K7V5; hsa:8726; O00149; O75530; Q6NTH2; Q7LDA5; Q7LDG8; Q86VV2; Q9UNY7	Histone modifications; Interactome of polycomb repressive complex 2 (PRC2) ; Tumor suppressor activity of SMARCB1; Epithelial to mesenchymal transition in colorectal cancer; FBXL10 enhancement of MAP/ERK signaling in diffuse large B-cell lymphoma; Malignant pleural mesothelioma	Transcriptional Regulation by E2F6; HCMV Early Events; Activation of anterior HOX genes in hindbrain development during early embryogenesis; Oxidative Stress Induced Senescence; Regulation of PTEN gene transcription; PKMTs methylate histone lysines; PRC2 methylates histones and DNA; Defective pyroptosis	14	0	1.076	0.0652597	1.041	0.0690612	0.442207	0.412688	0.294411	0.201507	1.04	4.11	1088.5	1158.6	1148.7	2.09	4.06	937.6	908.8	1051.6	985.3	1036.6	1010.2	1171.8
FALSE	High	Master Protein	O75531	Barrier-to-autointegration factor OS=Homo sapiens (Human) OX=9606 GN=BANF1 PE=1 SV=1	0	73.845	58	7	19	6	89	10.1	6.09	45	7	cell cycle OR cell proliferation;cell organization and biogenesis;DNA metabolism;other metabolic processes;other biological processes	cytosol;nucleus;other cell component	nucleic acid binding activity;other molecular function	Pf02961	8815	ENSG00000175334	BANF1	hsa:8815; O60558; O75531; Q6FGG7	Envelope proteins and their potential roles in EDMD physiopathology; Familial partial lipodystrophy (FPLD); Progeria-associated lipodystrophy	Vpr-mediated nuclear import of PICs; 2-LTR circle formation; Integration of viral DNA into host genomic DNA; Autointegration results in viral DNA circles; APOBEC3G mediated resistance to HIV-1 infection; Nuclear Envelope Breakdown; Initiation of Nuclear Envelope (NE) Reformation	11	0	1.005	-0.0191935	1.013	-0.0059304	0.967156	0.0758686	0.819895	0.0143759	3.4	1.46	5249.9	5261.5	5186.2	3.09	3.52	4522.1	4350.6	5095.4	4251.2	4707.6	4824.7	5370.9
FALSE	High	Master Protein	O75533	Splicing factor 3B subunit 1 OS=Homo sapiens (Human) OX=9606 GN=SF3B1 PE=1 SV=3	0	784.152	50	68	120	68	1304	145.7	7.09	1765	68	cell organization and biogenesis;RNA metabolism OR transcription;other metabolic processes;other biological processes	nucleus	nucleic acid binding activity;other molecular function	Pf08920	23451	ENSG00000115524	SF3B1	E9PCH3; hsa:23451; O75533	mRNA processing	mRNA Splicing - Major Pathway; B-WICH complex positively regulates rRNA expression; mRNA Splicing - Minor Pathway	4	0	1.044	0.0473835	1.052	0.10012	0.365406	0.279745	0.270083	0.387438	1.33	2.27	19618	20392.9	20629.7	0.49	2.57	16898.6	16266.5	18795.1	17229.8	18142.8	18322.5	20629.7
FALSE	High	Master Protein	O75534	Cold shock domain-containing protein E1 OS=Homo sapiens (Human) OX=9606 GN=CSDE1 PE=1 SV=2	0	513.912	54	50	87	49	798	88.8	6.25	1119	50	cell organization and biogenesis;RNA metabolism OR transcription;other metabolic processes;developmental processes;other biological processes	plasma membrane;other membranes;cytosol;ER/Golgi;other cell component	nucleic acid binding activity	Pf00313, Pf12901	7812	ENSG00000009307	CSDE1	A8K281; E9PGZ0; G5E9Q2; hsa:7812; O75534; O94961; Q5TF04; Q5TF05; Q68DF1; Q68DI9; Q9Y2S4			0	0	0.952	-0.0703683	0.955	-0.0713362	0.439854	0.458557	0.258025	0.313681	0.74	2.78	16245.1	16011.9	15508	2.43	1.04	13993.2	14368.1	15472.2	12953.4	14407.1	14386.3	15508
FALSE	High	Master Protein	O75554	WW domain-binding protein 4 OS=Homo sapiens (Human) OX=9606 GN=WBP4 PE=1 SV=1	0	70.528	23	8	9	8	376	42.5	5.57	114	8	RNA metabolism OR transcription;other metabolic processes	nucleus	nucleic acid binding activity;other molecular function	Pf00397, Pf06220	11193	ENSG00000120688	WBP4	B7Z4M2; hsa:11193; O75554; Q32P29		mRNA Splicing - Major Pathway	1	0	1.01	-0.0322791	0.984	-0.0212249	0.918428	0.10619	0.724239	0.0610028	4.13	6.47	1733.9	1671.5	1697.1	3.09	2.06	1371.4	1473.5	1715.4	1390.7	1566.9	1501.8	1642.4
FALSE	High	Master Protein	O75569	Interferon-inducible double-stranded RNA-dependent protein kinase activator A OS=Homo sapiens (Human) OX=9606 GN=PRKRA PE=1 SV=1	0	108.547	46	12	16	11	313	34.4	8.41	133	12	cell organization and biogenesis;protein metabolism;RNA metabolism OR transcription;other metabolic processes;stress response;developmental processes;other biological processes	cytosol;nucleus;other cell component	enzyme regulator activity;nucleic acid binding activity;other molecular function	Pf00035	8575	ENSG00000180228	PRKRA	A8K3I6; hsa:8575; O75569; Q53G24; Q6X7T5; Q8NDK4	VEGFA-VEGFR2 signaling pathway; Ebola virus infection in host	MicroRNA (miRNA) biogenesis; Small interfering RNA (siRNA) biogenesis	4	0	0.992	-0.00663508	0.977	-0.0790997	0.970724	0.0260686	0.551237	0.335312	10.68	6.87	1329	1399.5	1298.4	4.88	3.02	1144.8	1285.7	1252.6	1108.9	1252.1	1305.2	1298.4
[truncated: 5,848 more rows]
[truncated: 3 more columns]
