# Supplementary material for: Development of Inhibitors, Probes, and PROTAC Provides a Complete Toolbox to Study PARK7 in the Living Cell
Source: J Med Chem. 2024 May 7;67(10):7935–53. doi: 10.1021/acs.jmedchem.3c02410 (PMC11129182; doi:10.1021/acs.jmedchem.3c02410)
Supplement: Supplementary file 6 — jm3c02410_si_006.csv [file jm3c02410_si_006.csv]

Compound	SMILES	MW	Formula	HTS FP assay %Inhibition (1.25 �M)	Hit validation FP assay %Inhibition (1 �M)	Hit validation FP assay %Inhibition (0.5 �M)	FP assay %Inhibition hit picking (0.25 �M)	FP assay pure compound %Inhibition (1 �M)	FP assay pure compound %Inhibition (0.25 �M)	DiFMuAc assay IC50 (nM)
6	O=C(N(C1)CCC2=C1SC(NC([C@@H]3CCN(C#N)C3)=O)=N2)C4=C(Cl)C=NC(N5CCCC5)=N4	487.0	C21H23ClN8O2S	71.7
7	O=C(N(C1)CCC2=C1SC(NC([C@@H]3CCN(C#N)C3)=O)=N2)C(NS(=O)(C4=CC=C(Cl)C=C4)=O)CC5=CNC=N5	589.1	C24H25ClN8O4S2	67.3
8	O=C(N(C1)CCC2=C1SC(NC([C@@H]3CCN(C#N)C3)=O)=N2)CC4=CSC(C5=NC=CN=C5)=N4	480.6	C21H20N8O2S2	71.4
9	O=C(N(C1)CCC2=C1SC(NC([C@@H]3CCN(C#N)C3)=O)=N2)CCN(S(=O)(C4=C(Cl)C=CC=C4Cl)=O)CC5=CC=CC=C5	647.6	C28H28Cl2N6O4S2	69.7
10	O=C(N(C1)CCC2=C1SC(NC([C@@H]3CCN(C#N)C3)=O)=N2)C4=C(C5=CC=CS5)OC=N4	454.5	C20H18N6O3S2	77.3
11	O=C(N(C1)CCC2=C1SC(NC([C@@H]3CCN(C#N)C3)=O)=N2)C4=CC(S(=O)(NCC5=CC=CS5)=O)=CC=C4	556.7	C24H24N6O4S3	90.0	93.6	77.9	49.3
12	CC(N1C2=C(C(N(C3)CCC4=C3SC(NC([C@@H]5CCN(C#N)C5)=O)=N4)=O)C=C(C)C=C2)=CC=C1C	488.6	C26H28N6O2S	66.6
13	O=C(N(C1)CCC2=C1SC(NC([C@@H]3CCN(C#N)C3)=O)=N2)CC4=CSC(COC5=CC=C(Cl)C=C5)=N4	543.1	C24H23ClN6O3S2	75.4
14	O=C(N(C1)CCC2=C1SC(NC([C@@H]3CCN(C#N)C3)=O)=N2)CC4=NOC(C5=CC=CC=C5)=C4	462.5	C23H22N6O3S	73.0
15	O=C(N(C1)CCC2=C1SC(NC([C@@H]3CCN(C#N)C3)=O)=N2)CC4=CC=C(S(=O)(N5CCCC5)=O)S4	534.7	C22H26N6O4S3	69.5
16	CN(C1=C(C(N(C2)CCC3=C2SC(NC([C@@H]4CCN(C#N)C4)=O)=N3)=O)C=CC=C1)C(C5=CC=CS5)=O	520.6	C25H24N6O3S2	63.0
17	CN1CCN(C2=C(C(N(C3)CCC4=C3SC(NC([C@@H]5CCN(C#N)C5)=O)=N4)=O)C=CC=C2)CC1	479.6	C24H29N7O2S	51.2
18	CN1C=C(C2=C(C(N(C3)CCC4=C3SC(NC([C@@H]5CCN(C#N)C5)=O)=N4)=O)N=CO2)C=N1	452.5	C20H20N8O3S	60.9
19	NS(=O)(C1=CC(C(N(C2)CCC3=C2SC(NC([C@@H]4CCN(C#N)C4)=O)=N3)=O)=C(C5=CC(C(F)(F)F)=CC=C5)C=C1)=O	604.6	C26H23F3N6O4S2	69.0
20	O=C(N(C1)CCC2=C1SC(NC([C@@H]3CCN(C#N)C3)=O)=N2)C4=C(C5=CC=CS5)ON=C4	454.5	C20H18N6O3S2	73.0
21	O=C(N(C1)CCC2=C1SC(NC([C@@H]3CCN(C#N)C3)=O)=N2)C4=CC=C(OCC5=CC=NC=C5)C=C4	488.6	C25H24N6O3S	59.5
22	O=C(N(C1)CCC2=C1SC(NC([C@@H]3CCN(C#N)C3)=O)=N2)C4=NC=CC(N5C=CN=C5)=C4	448.5	C21H20N8O2S	90.7	96.0	81.0	52.2
23	O=C(N(C1)CCC2=C1SC(NC([C@@H]3CCN(C#N)C3)=O)=N2)C4CCN(CC4)CC(S5)=CC=C5Cl	519.1	C23H27ClN6O2S2	68.4
24	O=C(N(C1)CCC2=C1SC(NC([C@@H]3CCN(C#N)C3)=O)=N2)C(C4)CN(C5=NC=CN=C5)C4=O	466.5	C21H22N8O3S	71.4
25	CCC(N1N=NC(C2=CSC=C2)=N1)C(N(C3)CCC4=C3SC(NC([C@@H]5CCN(C#N)C5)=O)=N4)=O	497.6	C21H23N9O2S2	65.2
26	CC1=CN(C2=C(C(C)=NN2C)C(N(C3)CCC4=C3SC(NC([C@@H]5CCN(C#N)C5)=O)=N4)=O)N=C1	479.6	C22H25N9O2S	61.4
27	O=C(N(C1)CCC2=C1SC(NC([C@@H]3CCN(C#N)C3)=O)=N2)C4=CSC(C5=NC=CC=N5)=N4	466.5	C20H18N8O2S2	80.8
28	O=C(N(C1)CCC2=C1SC(NC([C@@H]3CCN(C#N)C3)=O)=N2)C4=C(C5CC5)OC=N4	412.5	C19H20N6O3S	85.7
29	O=C(N(C1)CCC2=C1SC(NC([C@@H]3CCN(C#N)C3)=O)=N2)CC(C4=NC=CN4CC5=CC=CC=C5)(C(F)(F)F)O	573.6	C26H26F3N7O3S	78.4
30	O=C(N(C1)CCC2=C1SC(NC([C@@H]3CCN(C#N)C3)=O)=N2)C4=CN(C5CCC5)N=N4	426.5	C19H22N8O2S	89.2	93.6	75.7	52.3
31	CC1=CC=C(NS(=O)(C2=CC(C(N(C3)CCC4=C3SC(NC([C@@H]5CCN(C#N)C5)=O)=N4)=O)=CC=C2)=O)C=C1	550.7	C26H26N6O4S2	83.8
32	O=C(N(C1)CCC2=C1SC(NC([C@@H]3CCN(C#N)C3)=O)=N2)[C@@H]4C[C@H]4C5=CC=CO5	411.5	C20H21N5O3S	87.0
33	CN1N=CC(C(N(C2)CCC3=C2SC(NC([C@@H]4CCN(C#N)C4)=O)=N3)=O)=C1N5C=CC=C5	450.5	C21H22N8O2S	87.0
34	O=C(N(C1)CCC2=C1SC(NC([C@@H]3CCN(C#N)C3)=O)=N2)C4(N5C=NN=N5)CC4	413.5	C17H19N9O2S	65.7
35	O=C(N(C1)CCC2=C1SC(NC([C@@H]3CCN(C#N)C3)=O)=N2)C4CC(OCC5=CC=CC=C5)C4	465.6	C24H27N5O3S	78.9
36	O=C(N(C1)CCC2=C1SC(NC([C@@H]3CCN(C#N)C3)=O)=N2)C4(N5C=NN=N5)CCOCC4	457.5	C19H23N9O3S	65.2
37	O=C(N(C1)CCC2=C1SC(NC([C@@H]3CCN(C#N)C3)=O)=N2)C4=NOC(CC5=C(F)C=CC=C5)=N4	481.5	C22H20FN7O3S	73.8
38	CCN1C=C(S(=O)(N2CCC(C(N(C3)CCC4=C3SC(NC([C@@H]5CCN(C#N)C5)=O)=N4)=O)CC2)=O)C=N1	546.7	C23H30N8O4S2	69.0
39	O=C(N(C1)CCC2=C1SC(NC([C@@H]3CCN(C#N)C3)=O)=N2)[C@@H]4CCO[C@H]4C5=CC=CC=C5	451.5	C23H25N5O3S	63.3
40	O=C(N(C1)CCC2=C1SC(NC([C@@H]3CCN(C#N)C3)=O)=N2)C4=CN=NN4C5=C(Cl)C=CC=C5	482.9	C21H19ClN8O2S	68.9
41	O=C(N(C1)CCC2=C1SC(NC([C@@H]3CCN(C#N)C3)=O)=N2)C4=CN(C5=CC=NC=C5)N=C4	448.5	C21H20N8O2S	66.3
42	O=C(N(C1)CCC2=C1SC(NC([C@@H]3CCN(C#N)C3)=O)=N2)C4=C(C5=CC=C(Br)C=C5)N=NS4	544.4	C21H18BrN7O2S2	69.7
43	CC1=NC(CN2CCCC2C(N(C3)CCC4=C3SC(NC([C@@H]5CCN(C#N)C5)=O)=N4)=O)=NO1	470.6	C21H26N8O3S	71.1
44	CC1=C(CC(N(C2)CCC3=C2SC(NC([C@@H]4CCN(C#N)C4)=O)=N3)=O)N=C(C5=CC=CO5)O1	466.5	C22H22N6O4S	71.6
45	O=C(N(C1)CCC2=C1SC(NC([C@@H]3CCN(C#N)C3)=O)=N2)C4=C(OCC5=CC=NC=C5)C=CC=C4	488.6	C25H24N6O3S	68.7
46	COC1=CC=C(N2CCN(C(C(N(C3)CCC4=C3SC(NC([C@@H]5CCN(C#N)C5)=O)=N4)=O)C)CC2)C=C1	523.7	C26H33N7O3S	71.3
47	CC1=NC(OCC2CCCCC2)=C(C(N(C3)CCC4=C3SC(NC([C@@H]5CCN(C#N)C5)=O)=N4)=O)C(C)=C1	522.7	C27H34N6O3S	75.4
48	O=C(N(C1)CCC2=C1SC(NC([C@@H]3CCN(C#N)C3)=O)=N2)C4=CC=C(S(=O)(NC5CC5)=O)C=C4	500.6	C22H24N6O4S2	79.8
49	O=C(N(C1)CCC2=C1SC(NC([C@@H]3CCN(C#N)C3)=O)=N2)C4=C(C(F)(F)F)OC(C5=CC=C(Cl)C=C5)=C4	550.0	C24H19ClF3N5O3S	70.8
50	O=C(N(C1)CCC2=C1SC(NC([C@@H]3CCN(C#N)C3)=O)=N2)C4=CC(S(=O)(NC5=CC=C(Cl)C=C5)=O)=CC=C4	571.1	C25H23ClN6O4S2	86.7
51	O=C(N(C1)CCC2=C1SC(NC([C@@H]3CCN(C#N)C3)=O)=N2)C4=NN(C5=C(Cl)C=C(C(F)(F)F)C=N5)C=C4	550.9	C22H18ClF3N8O2S	85.7
52	O=C(N(C1)CCC2=C1SC(NC([C@@H]3CCN(C#N)C3)=O)=N2)CC4=COC(C5=CC=CC=C5)=N4	462.5	C23H22N6O3S	78.3
53	CN1C=C(C=N1)NS(=O)(C2=C(C(N(C3)CCC4=C3SC(NC([C@@H]5CCN(C#N)C5)=O)=N4)=O)SC=C2)=O	546.6	C21H22N8O4S3	64.9
54	O=C(N(C1)CCC2=C1SC(NC([C@@H]3CCN(C#N)C3)=O)=N2)CC(C4=CC=C(Cl)C=C4)NS(=O)(C5=CC=CC=C5)=O	599.1	C27H27ClN6O4S2	80.8
55	O=C(N(C1)CCC2=C1SC(NC([C@@H]3CCN(C#N)C3)=O)=N2)C4=CC(S(=O)(NCC5CCCO5)=O)=CC=C4	544.6	C24H28N6O5S2	91.1	96.4	83.3	64.5	93.5	64.7
56	O=C(N(C1)CCC2=C1SC(NC([C@@H]3CCN(C#N)C3)=O)=N2)C4=CNN=C4C5=CN=CC=C5	448.5	C21H20N8O2S	67.6
57	O=C(N(C1)CCC2=C1SC(NC([C@@H]3CCN(C#N)C3)=O)=N2)CC4=CC=C(NS(=O)(C5=C(Cl)C=CC=C5Cl)=O)C=C4	619.5	C26H24Cl2N6O4S2	84.9
58	O=C(N(C1)CCC2=C1SC(NC([C@@H]3CCN(C#N)C3)=O)=N2)C4=CSC(C5=NC=CN=C5)=N4	466.5	C20H18N8O2S2	74.4
59	O=C(N(C1)CCC2=C1SC(NC([C@@H]3CCN(C#N)C3)=O)=N2)C4=CC(S(=O)(NC5CC5)=O)=CC=C4	500.6	C22H24N6O4S2	89.7	97.5	84.4	63.1	93.6	74.8
60	O=C(N(C1)CCC2=C1SC(NC([C@@H]3CCN(C#N)C3)=O)=N2)C4=NN=C(OC5=C(Cl)C(Cl)=CC=C5)C=C4	544.4	C23H19Cl2N7O3S	69.8
61	CC1CC1C(N2CCCCC2C(N(C3)CCC4=C3SC(NC([C@@H]5CCN(C#N)C5)=O)=N4)=O)=O	470.6	C23H30N6O3S	70.5
62	O=C(N(C1)CCC2=C1SC(NC([C@@H]3CCN(C#N)C3)=O)=N2)C4=C(C5=CC=CO5)OC=N4	438.5	C20H18N6O4S	78.9
63	COC1=C(OCC2=C(C)ON=C2C)C=CC(C(N(C3)CCC4=C3SC(NC([C@@H]5CCN(C#N)C5)=O)=N4)=O)=C1	536.6	C26H28N6O5S	72.7
64	O=C(N(C1)CCC2=C1SC(NC([C@@H]3CCN(C#N)C3)=O)=N2)C4=NNC(C(S5)=CC=C5Cl)=C4	488.0	C20H18ClN7O2S2	90.0	89.5	63.2	33.1
65	O=C(N(C1)CCC2=C1SC(NC([C@@H]3CCN(C#N)C3)=O)=N2)CC4=CC=C(S(=O)(N5CCOCC5)=O)S4	550.7	C22H26N6O5S3	87.0
66	O=C(N(C1)CCC2=C1SC(NC([C@@H]3CCN(C#N)C3)=O)=N2)C4=NC=CC(OCC5=CC=CC=C5)=C4	488.6	C25H24N6O3S	70.6
67	CN(C1=C(C(N(C2)CCC3=C2SC(NC([C@@H]4CCN(C#N)C4)=O)=N3)=O)C=CC=C1)CC5=CC=CO5	490.6	C25H26N6O3S	72.7
68	CC1=NC(C(N2CCCCC2C(N(C3)CCC4=C3SC(NC([C@@H]5CCN(C#N)C5)=O)=N4)=O)=O)=CC=C1	507.6	C25H29N7O3S	66.5
69	CC1=C(C(N(C2)CCC3=C2SC(NC([C@@H]4CCN(C#N)C4)=O)=N3)=O)SC(C(C5=O)=C(C(C)=NN5C)C)=N1	538.6	C24H26N8O3S2	70.5
70	O=C(N(C1)CCC2=C1SC(NC([C@@H]3CCN(C#N)C3)=O)=N2)C(S4)=CN=C4COC5=CC=CC=C5	494.6	C23H22N6O3S2	85.9
71	CC1=NN(C2=CC=C(C(N(C3)CCC4=C3SC(NC([C@@H]5CCN(C#N)C5)=O)=N4)=O)C=C2)CC1	463.6	C23H25N7O2S	69.5
72	CC1=C(C(N(C2)CCC3=C2SC(NC([C@@H]4CCN(C#N)C4)=O)=N3)=O)C=C(CN5C=C(C=N5)Br)O1	544.4	C22H22BrN7O3S	87.0
73	CN1C=C(S(=O)(NCC2=CC=CO2)=O)C=C1C(N(C3)CCC4=C3SC(NC([C@@H]5CCN(C#N)C5)=O)=N4)=O	543.6	C23H25N7O5S2	82.4
74	O=C(N(C1)CCC2=C1SC(NC([C@@H]3CCN(C#N)C3)=O)=N2)CC4=CC(OCC5=NC=CC=C5)=CC=C4	502.6	C26H26N6O3S	82.1
75	CC1=C(C(N(C2)CCC3=C2SC(NC([C@@H]4CCN(C#N)C4)=O)=N3)=O)SC(C5=NC=CC=N5)=N1	480.6	C21H20N8O2S2	72.0
76	O=C(N(C1)CCC2=C1SC(NC([C@@H]3CCN(C#N)C3)=O)=N2)C4=CN(N=N4)CCC5=CC=CC=C5	476.6	C23H24N8O2S	91.3	92.1	78.0	54.4
77	O=C(N(C1)CCC2=C1SC(NC([C@@H]3CCN(C#N)C3)=O)=N2)C4=CN(N=N4)CC(N5CCCC5)=O	483.6	C21H25N9O3S	84.1
78	COC1=C(C(O2)=NN=C2CC(N(C3)CCC4=C3SC(NC([C@@H]5CCN(C#N)C5)=O)=N4)=O)C=CC=C1	493.5	C23H23N7O4S	74.3
79	CC1=CC=C(N(S(=O)(C2=CC=CC=C2)=O)CCC(N(C3)CCC4=C3SC(NC([C@@H]5CCN(C#N)C5)=O)=N4)=O)C=C1	578.7	C28H30N6O4S2	87.6
80	CN1N=CC=C1[C@@H]2OCCC[C@H]2C(N(C3)CCC4=C3SC(NC([C@@H]5CCN(C#N)C5)=O)=N4)=O	469.6	C22H27N7O3S	68.5
81	O=C(N(C1)CCC2=C1SC(NC([C@@H]3CCN(C#N)C3)=O)=N2)C4=CC(C5=CC=C(Br)C=C5)=NS4	543.5	C22H19BrN6O2S2	80.2
82	CN1N=CC(C2CC2)=C1C(N(C3)CCC4=C3SC(NC([C@@H]5CCN(C#N)C5)=O)=N4)=O	425.5	C20H23N7O2S	71.4
83	CCC1(COC1)CN2C=C(C(N(C3)CCC4=C3SC(NC([C@@H]5CCN(C#N)C5)=O)=N4)=O)N=N2	470.6	C21H26N8O3S	92.3	92.7	73.1	47.6
84 (JYQ-173)	O=C(N(C1)CCC2=C1SC(NC([C@@H]3CCN(C#N)C3)=O)=N2)C4=C(F)C=CC(N5C=CN=N5)=C4	466.5	C21H19FN8O2S	91.5	96.1	86.5	69.1	97.4	89.9	19.0
85	O=C(N(C1)CCC2=C1SC(NC([C@@H]3CCN(C#N)C3)=O)=N2)C4=NOC(C5=CC(Cl)=CC=C5)=N4	483.9	C21H18ClN7O3S	63.0
86	CC1=C(S(=O)(N2CCC(C(N(C3)CCC4=C3SC(NC([C@@H]5CCN(C#N)C5)=O)=N4)=O)CC2)=O)C=NN1C	546.7	C23H30N8O4S2	70.5
87	CC1=NN=NN1C2=CC(C(F)(F)F)=CC(C(N(C3)CCC4=C3SC(NC([C@@H]5CCN(C#N)C5)=O)=N4)=O)=C2	531.5	C22H20F3N9O2S	86.5
88	CC1CCN(C2=NC=C(C(N(C3)CCC4=C3SC(NC([C@@H]5CCN(C#N)C5)=O)=N4)=O)S2)CC1	485.6	C22H27N7O2S2	77.3
89	O=C(N(C1)CCC2=C1SC(NC([C@@H]3CCN(C#N)C3)=O)=N2)C4CCN(C(C=C5)=NNC5=O)CC4	482.6	C22H26N8O3S	68.2
90	O=C(N(C1)CCC2=C1SC(NC([C@@H]3CCN(C#N)C3)=O)=N2)C4=CN(CC5CCCCO5)N=C4	469.6	C22H27N7O3S	81.3
91	CC1=CC(C(N(C2)CCC3=C2SC(NC([C@@H]4CCN(C#N)C4)=O)=N3)=O)=C(C5CC5)S1	441.6	C21H23N5O2S2	82.6
92	O=C(N(C1)CCC2=C1SC(NC([C@@H]3CCN(C#N)C3)=O)=N2)C4=NN=C(N5C=CN=C5)C=C4	449.5	C20H19N9O2S	64.4
93	O=C(N(C1)CCC2=C1SC(NC([C@@H]3CCN(C#N)C3)=O)=N2)C4=C(C(F)F)ON=C4C5=CC=CC=C5	498.5	C23H20F2N6O3S	60.9
94	O=C(N(C1)CCC2=C1SC(NC([C@@H]3CCN(C#N)C3)=O)=N2)C4(C5=C(Cl)C=CC=C5)CCOCC4	500.0	C24H26ClN5O3S	65.7
95	CC1=NOC(C)=C1CC2=CC=C(C(N(C3)CCC4=C3SC(NC([C@@H]5CCN(C#N)C5)=O)=N4)=O)O2	480.5	C23H24N6O4S	81.3
96	CC1=CC(NS(=O)(C2=CC(C(N(C3)CCC4=C3SC(NC([C@@H]5CCN(C#N)C5)=O)=N4)=O)=CC=C2)=O)=NO1	541.6	C23H23N7O5S2	77.9
97	CN1CCN(C(C2CC=CCC2C(N(C3)CCC4=C3SC(NC([C@@H]5CCN(C#N)C5)=O)=N4)=O)=O)CC1	511.6	C25H33N7O3S	72.8
98	O=C(N(C1)CCC2=C1SC(NC([C@@H]3CCN(C#N)C3)=O)=N2)C4=CC=C(S(=O)(N5CCOCC5)=O)C=C4	530.6	C23H26N6O5S2	78.4
99	O=C(N(C1)CCC2=C1SC(NC([C@@H]3CCN(C#N)C3)=O)=N2)CC4=CSC(N5C=CC=C5)=N4	467.6	C21H21N7O2S2	86.7
100	CC(S1)=CC(C2=C(CC(N(C3)CCC4=C3SC(NC([C@@H]5CCN(C#N)C5)=O)=N4)=O)SC(C)=N2)=C1C	526.7	C24H26N6O2S3	75.4
101	O=C(N(C1)CCC2=C1SC(NC([C@@H]3CCN(C#N)C3)=O)=N2)C(C4)CN(C4=O)CCOC5=C(Cl)C=CC=C5	543.0	C25H27ClN6O4S	79.1
102	O=C(N(C1)CCC2=C1SC(NC([C@@H]3CCN(C#N)C3)=O)=N2)C4=CC=C(N(C5=O)N=CC(Cl)=C5Cl)C=C4	544.4	C23H19Cl2N7O3S	69.3
103	O=C(N(C1)CCC2=C1SC(NC([C@@H]3CCN(C#N)C3)=O)=N2)C4=CC=C(CN5CCOCC5)C=C4	480.6	C24H28N6O3S	86.4
104	O=C(N(C1)CCC2=C1SC(NC([C@@H]3CCN(C#N)C3)=O)=N2)C4=CN=C(C5=CC=CO5)S4	454.5	C20H18N6O3S2	62.8
105	O=C(N(C1)CCC2=C1SC(NC([C@@H]3CCN(C#N)C3)=O)=N2)CC4=CSC(C5=CC=CS5)=N4	484.6	C21H20N6O2S3	85.3
106	O=C(N(C1)CCC2=C1SC(NC([C@@H]3CCN(C#N)C3)=O)=N2)C4=CSC(C5=NC=CC=C5)=N4	465.6	C21H19N7O2S2	85.1
107	CC1=NOC(C)=C1COC2=CC=C(CC(N(C3)CCC4=C3SC(NC([C@@H]5CCN(C#N)C5)=O)=N4)=O)C=C2	520.6	C26H28N6O4S	82.7
108	O=C(N(C1)CCC2=C1SC(NC([C@@H]3CCN(C#N)C3)=O)=N2)C4=CN=C(C5=CC=CS5)S4	470.6	C20H18N6O2S3	90.8	98.5	85.7	64.2	93.1	67.9
109	O=C(N(C1)CCC2=C1SC(NC([C@@H]3CCN(C#N)C3)=O)=N2)CC(C4)=NN(C5=C(Cl)C=C(C(F)(F)F)C=N5)C4=O	581.0	C23H20ClF3N8O3S	68.1
110	O=C(N(C1)CCC2=C1SC(NC([C@@H]3CCN(C#N)C3)=O)=N2)C4=CC(COC5=CC(F)=CC=C5)=CC=C4	505.6	C26H24FN5O3S	94.0	93.5	78.2	56.4
111	O=C(N(C1)CCC2=C1SC(NC([C@@H]3CCN(C#N)C3)=O)=N2)C4=C(COC5=CC=CC=C5)C=CO4	477.5	C24H23N5O4S	82.9
112	CC1=C(C(N(C2)CCC3=C2SC(NC([C@@H]4CCN(C#N)C4)=O)=N3)=O)SC(C5=CN(C)N=C5)=N1	482.6	C21H22N8O2S2	91.1	93.1	78.0	54.6
113	O=C(N(C1)CCC2=C1SC(NC([C@@H]3CCN(C#N)C3)=O)=N2)C4CCN(C(CCOC5=CC=CC=C5)=O)CC4	536.7	C27H32N6O4S	68.7
114	CN1C=C(S(=O)(N2CCCC(C(N(C3)CCC4=C3SC(NC([C@@H]5CCN(C#N)C5)=O)=N4)=O)C2)=O)C=N1	532.6	C22H28N8O4S2	68.2
115	O=C(N(C1)CCC2=C1SC(NC([C@@H]3CCN(C#N)C3)=O)=N2)C4=CC(S(=O)(N5CCOCC5)=O)=CN4	519.6	C21H25N7O5S2	81.0
116	COC1=CC(C(N(C2)CCC3=C2SC(NC([C@@H]4CCN(C#N)C4)=O)=N3)=O)=C(OCC5=NOC(C)=C5)C=C1	522.6	C25H26N6O5S	81.9
117	O=C(N(C1)CCC2=C1SC(NC([C@@H]3CCN(C#N)C3)=O)=N2)C(C4)CN(C4=O)CCN5CCOCC5	501.6	C23H31N7O4S	71.4
118	O=C(N(C1)CCC2=C1SC(NC([C@@H]3CCN(C#N)C3)=O)=N2)CC4=CC(OCC5=CN=CC=C5)=CC=C4	502.6	C26H26N6O3S	83.7
119	CN(S(=O)(C1=CN(C)C(C(N(C2)CCC3=C2SC(NC([C@@H]4CCN(C#N)C4)=O)=N3)=O)=C1)=O)CC5=CN=CC=C5	568.7	C25H28N8O4S2	71.9
120	CC1=NNC(C)=C1S(=O)(N2CCC(C(N(C3)CCC4=C3SC(NC([C@@H]5CCN(C#N)C5)=O)=N4)=O)CC2)=O	546.7	C23H30N8O4S2	46.4
121	CC1=CC=C(C2=NNC(C(N(C3)CCC4=C3SC(NC([C@@H]5CCN(C#N)C5)=O)=N4)=O)=C2)O1	451.5	C21H21N7O3S	90.5	93.8	77.6	52.0
122	O=C(N(C1)CCC2=C1SC(NC([C@@H]3CCN(C#N)C3)=O)=N2)C4=C(CN5CCOCC5)C=CO4	470.5	C22H26N6O4S	70.9
123	O=C(N(C1)CCC2=C1SC(NC([C@@H]3CCN(C#N)C3)=O)=N2)C4=CC=C(COC5=C(Br)C=CC=C5)C=C4	566.5	C26H24BrN5O3S	67.6
124	O=C(N(C1)CCC2=C1SC(NC([C@@H]3CCN(C#N)C3)=O)=N2)C4=CC(C5=CN=CO5)=CC=C4	448.5	C22H20N6O3S	85.6
125	O=C(N(C1)CCC2=C1SC(NC([C@@H]3CCN(C#N)C3)=O)=N2)C4=CC=C(N5NC(CCC5=O)=O)C=C4	493.5	C23H23N7O4S	85.7
126	O=C(N(C1)CCC2=C1SC(NC([C@@H]3CCN(C#N)C3)=O)=N2)C4=COC(C)=N4	386.4	C17H18N6O3S	70.6
127	O=C(N(C1)CCC2=C1SC(NC([C@@H]3CCN(C#N)C3)=O)=N2)C(C=C4)=NN(CC5=CC=CC=C5)C4=O	489.6	C24H23N7O3S	83.8
128	CC1=C(C(N(C2)CCC3=C2SC(NC([C@@H]4CCN(C#N)C4)=O)=N3)=O)SC(C5=CN=CC=C5)=N1	479.6	C22H21N7O2S2	76.5
129	CN1CCN(C(C2=C(C(N(C3)CCC4=C3SC(NC([C@@H]5CCN(C#N)C5)=O)=N4)=O)C=CC=C2)=O)CC1	507.6	C25H29N7O3S	71.3
130	CC(N1C2=NOC=C2)=CC(C(N(C3)CCC4=C3SC(NC([C@@H]5CCN(C#N)C5)=O)=N4)=O)=C1C	465.5	C22H23N7O3S	76.2
131	O=C(N(C1)CCC2=C1SC(NC([C@@H]3CCN(C#N)C3)=O)=N2)C4=CC(C5=NC=NN5)=CC=C4	448.5	C21H20N8O2S	91.0	96.9	84.3	66.1
132	O=C(N(C1)CCC2=C1SC(NC([C@@H]3CCN(C#N)C3)=O)=N2)C4=CC=NN4C5CCOCC5	455.5	C21H25N7O3S	73.2
133	COC1=C(S(=O)(N2CCCCCC2)=O)C=C(C(N(C3)CCC4=C3SC(NC([C@@H]5CCN(C#N)C5)=O)=N4)=O)C=C1	572.7	C26H32N6O5S2	90.8	98.8	89.1	76.3	95.4	77.9
134	CN1N=C(C(N2CCOCC2)=O)C=C1C(N(C3)CCC4=C3SC(NC([C@@H]5CCN(C#N)C5)=O)=N4)=O	498.6	C22H26N8O4S	87.6
135	CC1=NN(C(C)=C1C(N(C2)CCC3=C2SC(NC([C@@H]4CCN(C#N)C4)=O)=N3)=O)C5CCOCC5	483.6	C23H29N7O3S	63.0
136	O=C(N(C1)CCC2=C1SC(NC([C@@H]3CCN(C#N)C3)=O)=N2)C(C4)CCOC54CCC5	429.5	C21H27N5O3S	80.8
137	O=C(N(C1)CCC2=C1SC(NC([C@@H]3CCN(C#N)C3)=O)=N2)C4=CN(CCN5CCCC5)N=C4	468.6	C22H28N8O2S	70.1
138	O=C(N(C1)CCC2=C1SC(NC([C@@H]3CCN(C#N)C3)=O)=N2)C4(C5=CC=CS5)CC4	427.5	C20H21N5O2S2	81.9
139	O=C(N(C1)CCC2=C1SC(NC([C@@H]3CCN(C#N)C3)=O)=N2)C4=NOC(C5=CC=CO5)=C4	438.5	C20H18N6O4S	91.5	94.3	80.9	58.2
140	O=C(N(C1)CCC2=C1SC(NC([C@@H]3CCN(C#N)C3)=O)=N2)C(O4)=CC=C4CN5C=C(C=N5)Br	530.4	C21H20BrN7O3S	90.7	85.7	62.1	36.9
141	O=C(N(C1)CCC2=C1SC(NC([C@@H]3CCN(C#N)C3)=O)=N2)C(N4C=NN=N4)C5=CC=CC=C5	463.5	C21H21N9O2S	59.5
142	CC1=CSC(N2CCCC(C(N(C3)CCC4=C3SC(NC([C@@H]5CCN(C#N)C5)=O)=N4)=O)C2)=N1	485.6	C22H27N7O2S2	85.9
143	CC(N1N=C(C(F)(F)F)C=C1C2CC2)C(N(C3)CCC4=C3SC(NC([C@@H]5CCN(C#N)C5)=O)=N4)=O	507.5	C22H24F3N7O2S	64.1
144	O=C(N(C1)CCC2=C1SC(NC([C@@H]3CCN(C#N)C3)=O)=N2)C4CCCN4C(CC5=CC=CC=C5)=O	492.6	C25H28N6O3S	78.4
145	O=C(N(C1)CCC2=C1SC(NC([C@@H]3CCN(C#N)C3)=O)=N2)CC4(N5C=CC=C5)CCCCC4	466.6	C24H30N6O2S	83.7
146	O=C(N(C1)CCC2=C1SC(NC([C@@H]3CCN(C#N)C3)=O)=N2)C4=C(Cl)C=CC(S(=O)(NCCCN5CCCC5=O)=O)=C4	620.1	C26H30ClN7O5S2	89.7	90.7	70.4	45.0
147	O=C(N(C1)CCC2=C1SC(NC([C@@H]3CCN(C#N)C3)=O)=N2)C4=CC=C(OCN5C=C(C=N5)Cl)C=C4	512.0	C23H22ClN7O3S	82.4
148	O=C(N(C1)CCC2=C1SC(NC([C@@H]3CCN(C#N)C3)=O)=N2)CC4=CN(C5=CC=CC=C5)N=C4	461.5	C23H23N7O2S	80.2
149	CC(C1=NC(CN2C=C(C(N(C3)CCC4=C3SC(NC([C@@H]5CCN(C#N)C5)=O)=N4)=O)C=CC2=O)=CS1)C	537.7	C25H27N7O3S2	93.2	89.6	69.6	42.9
150	CCS(=O)(N1CCC(C(N(C2)CCC3=C2SC(NC([C@@H]4CCN(C#N)C4)=O)=N3)=O)(C5=CC=CC=C5)CC1)=O	556.7	C26H32N6O4S2	62.5
151	O=C(N(C1)CCC2=C1SC(NC([C@@H]3CCN(C#N)C3)=O)=N2)C4=CC=C(CNS(=O)(C5=C(F)C(F)=C(F)C=C5)=O)C=C4	604.6	C26H23F3N6O4S2	81.1
152	O=C(N(C1)CCC2=C1SC(NC([C@@H]3CCN(C#N)C3)=O)=N2)C4=CSC(C5CC5)=N4	428.5	C19H20N6O2S2	92.4	89.3	67.6	45.4
153	CC1CCCC(N2CC(C(N(C3)CCC4=C3SC(NC([C@@H]5CCN(C#N)C5)=O)=N4)=O)CC2=O)C1C	498.6	C25H34N6O3S	64.4
154	O=C(N(C1)CCC2=C1SC(NC([C@@H]3CCN(C#N)C3)=O)=N2)C4=CSC(C5=CN=CN5)=N4	454.5	C19H18N8O2S2	77.3
155	CC(N1C2CC2)=CC(C(N(C3)CCC4=C3SC(NC([C@@H]5CCN(C#N)C5)=O)=N4)=O)=C1C	438.6	C22H26N6O2S	47.7
156	O=C(N(C1)CCC2=C1SC(NC([C@@H]3CCN(C#N)C3)=O)=N2)C4=CN(C5=CC(Br)=CC=C5)N=C4	526.4	C22H20BrN7O2S	92.6	94.7	79.8	50.5
157	CN(C1=NC=C(Cl)C=C1)CC(N2CCCC(C(N(C3)CCC4=C3SC(NC([C@@H]5CCN(C#N)C5)=O)=N4)=O)C2)=O	571.1	C26H31ClN8O3S	83.5
158	O=C(N(C1)CCC2=C1SC(NC([C@@H]3CCN(C#N)C3)=O)=N2)C4CCN(C(C5=NC=CC=C5)=O)CC4	493.6	C24H27N7O3S	69.2
159	O=C(N(C1)CCC2=C1SC(NC([C@@H]3CCN(C#N)C3)=O)=N2)C4=CC=C(CN5C=NC=N5)C=C4	462.5	C22H22N8O2S	80.2
160	O=C(N(C1)CCC2=C1SC(NC([C@@H]3CCN(C#N)C3)=O)=N2)C4=CC(N5CCCC5)=NC(Cl)=C4	486.0	C22H24ClN7O2S	74.9
161	CC1=NC(C2=CNC(C(N(C3)CCC4=C3SC(NC([C@@H]5CCN(C#N)C5)=O)=N4)=O)=C2)=CS1	467.6	C21H21N7O2S2	86.4
162	O=C(N(C1)CCC2=C1SC(NC([C@@H]3CCN(C#N)C3)=O)=N2)CC4=NN(C5=CC=CC=C5)C=C4	461.5	C23H23N7O2S	82.9
163	O=C(N(C1)CCC2=C1SC(NC([C@@H]3CCN(C#N)C3)=O)=N2)C(C4)CN(C4=O)C5CCCCCC5	484.6	C24H32N6O3S	89.6	90.3	70.9	43.1
164	O=C(N(C1)CCC2=C1SC(NC([C@@H]3CCN(C#N)C3)=O)=N2)C4=NNC(C5CCCCC5)=C4	453.6	C22H27N7O2S	95.1	94.4	75.6	48.2
165	CC1=CC=C(C2=CC(C(N(C3)CCC4=C3SC(NC([C@@H]5CCN(C#N)C5)=O)=N4)=O)=NN2)S1	467.6	C21H21N7O2S2	95.1	95.6	82.2	56.4
166	O=C(N(C1)CCC2=C1SC(NC([C@@H]3CCN(C#N)C3)=O)=N2)C4=CC=C(C5=CC=CC=C5)O4	447.5	C23H21N5O3S	87.3
167	O=C(N(C1)CCC2=C1SC(NC([C@@H]3CCN(C#N)C3)=O)=N2)C4=C(N5CCCCC5)N=CC=C4	465.6	C23H27N7O2S	69.5
168	O=C(N(C1)CCC2=C1SC(NC([C@@H]3CCN(C#N)C3)=O)=N2)C(C4C5=CC=CC=C5)=NNC4=O	463.5	C22H21N7O3S	80.3
169	CC1=NN(C2=NC=C(C(F)(F)F)C=C2)C(C)=C1CC(N(C3)CCC4=C3SC(NC([C@@H]5CCN(C#N)C5)=O)=N4)=O	558.6	C25H25F3N8O2S	77.8
170	CC1=CN=C(N2CCCC(C(N(C3)CCC4=C3SC(NC([C@@H]5CCN(C#N)C5)=O)=N4)=O)C2)C=C1	479.6	C24H29N7O2S	62.7
171	O=C(N(C1)CCC2=C1SC(NC([C@@H]3CCN(C#N)C3)=O)=N2)C4=CC=C(C5=CN=CO5)C=C4	448.5	C22H20N6O3S	77.5
172	CN1N=C(C(N(C2)CCC3=C2SC(NC([C@@H]4CCN(C#N)C4)=O)=N3)=O)C=C1C5=CN=CC=C5	462.5	C22H22N8O2S	86.7
173	CC1=CC(COC2=C(Br)C=C(C(N(C3)CCC4=C3SC(NC([C@@H]5CCN(C#N)C5)=O)=N4)=O)C=C2)=NO1	571.5	C24H23BrN6O4S	72.5
174	O=C(N(C1)CCC2=C1SC(NC([C@@H]3CCN(C#N)C3)=O)=N2)C4CN(S(=O)(C5CC5)=O)C4	464.6	C19H24N6O4S2	91.8	87.7	63.1	35.0
175	COC1=C(S(=O)(NCCC2=NC=CC=C2)=O)C=C(C(N(C3)CCC4=C3SC(NC([C@@H]5CCN(C#N)C5)=O)=N4)=O)C=C1	595.7	C27H29N7O5S2	78.6
176	CC1=C(C(N(C2)CCC3=C2SC(NC([C@@H]4CCN(C#N)C4)=O)=N3)=O)C(C5=NC=CC=C5)=NO1	463.5	C22H21N7O3S	68.5
177	O=C(N(C1)CCC2=C1SC(NC([C@@H]3CCN(C#N)C3)=O)=N2)C(N4CCN(C5=CC=CC=C5)CC4)=O	493.6	C24H27N7O3S	78.6
178	O=C(N(C1)CCC2=C1SC(NC([C@@H]3CCN(C#N)C3)=O)=N2)C(F)(N4C=C(C5=CC=CC=C5)N=N4)F	498.5	C22H20F2N8O2S	45.6
179	O=C(N(C1)CCC2=C1SC(NC([C@@H]3CCN(C#N)C3)=O)=N2)C4CC5=C4C=CC=C5	407.5	C21H21N5O2S	81.0
180	O=C(N(C1)CCC2=C1SC(NC([C@@H]3CCN(C#N)C3)=O)=N2)C4=NC(N5CCOCC5)=NC=C4	468.5	C21H24N8O3S	87.3
181	O=C(N(C1)CCC2=C1SC(NC([C@@H]3CCN(C#N)C3)=O)=N2)C4COCCN4C(OCC5=CC=CC=C5)=O	524.6	C25H28N6O5S	72.7
182	O=C(N(C1)CCC2=C1SC(NC([C@@H]3CCN(C#N)C3)=O)=N2)C4=NC(N5CCCC5)=CN=C4	452.5	C21H24N8O2S	81.9
183	CN(S(=O)(C1=CC=C(C(N(C2)CCC3=C2SC(NC([C@@H]4CCN(C#N)C4)=O)=N3)=O)C=C1)=O)CC5=CC=CC=C5	564.7	C27H28N6O4S2	65.5
184	CN1N=C(C2=CN=CC=C2)C=C1C(N(C3)CCC4=C3SC(NC([C@@H]5CCN(C#N)C5)=O)=N4)=O	462.5	C22H22N8O2S	86.9
185	O=C(N(C1)CCC2=C1SC(NC([C@@H]3CCN(C#N)C3)=O)=N2)C4=C(C5=C(C(F)(F)F)C=CC=C5)ON=C4	516.5	C23H19F3N6O3S	77.5
186	O=C(N(C1)CCC2=C1SC(NC([C@@H]3CCN(C#N)C3)=O)=N2)C4=CN(N=N4)CC5CCCO5	456.5	C20H24N8O3S	83.8
187	CN1C=C(C(C(N(C2)CCC3=C2SC(NC([C@@H]4CCN(C#N)C4)=O)=N3)=O)=N1)C5=NNC=C5	451.5	C20H21N9O2S	59.2
188	CC1=CC=C([C@@H]2C[C@H]2C(N(C3)CCC4=C3SC(NC([C@@H]5CCN(C#N)C5)=O)=N4)=O)S1	441.6	C21H23N5O2S2	94.2	94.5	79.0	53.3
189	CN1CCN(C([C@@H](C2(C)C)[C@H]2C(N(C3)CCC4=C3SC(NC([C@@H]5CCN(C#N)C5)=O)=N4)=O)=O)CC1	499.6	C24H33N7O3S	66.8
190	CC1=CSC(N2CCC(C(N(C3)CCC4=C3SC(NC([C@@H]5CCN(C#N)C5)=O)=N4)=O)CC2)=N1	485.6	C22H27N7O2S2	51.8
191	O=C(N(C1)CCC2=C1SC(NC([C@@H]3CCN(C#N)C3)=O)=N2)C4=CC(CN5C=C(C=N5)Cl)=CS4	502.0	C21H20ClN7O2S2	86.7
192	CC1=NC(COC2=CC=C(C(N(C3)CCC4=C3SC(NC([C@@H]5CCN(C#N)C5)=O)=N4)=O)C=C2)=NO1	493.5	C23H23N7O4S	84.8
193	CN(C(C1CCCCC1C(N(C2)CCC3=C2SC(NC([C@@H]4CCN(C#N)C4)=O)=N3)=O)=O)CC5=CC=NN5C	538.7	C26H34N8O3S	73.0
194	COC1=C(S(=O)(NCC2=NC=CC=C2)=O)C=C(C(N(C3)CCC4=C3SC(NC([C@@H]5CCN(C#N)C5)=O)=N4)=O)C=C1	581.7	C26H27N7O5S2	80.2
195	O=C(N(C1)CCC2=C1SC(NC([C@@H]3CCN(C#N)C3)=O)=N2)C(S4)=CC=C4CN5CCCCCC5	498.7	C24H30N6O2S2	72.4
196	CC(N1CCC(N(C2)CCC3=C2SC(NC([C@@H]4CCN(C#N)C4)=O)=N3)=O)=CC(C5=CSC(C)=N5)=C1C	523.7	C25H29N7O2S2	61.7
197	O=C(N(C1)CCC2=C1SC(NC([C@@H]3CCN(C#N)C3)=O)=N2)C4=CC(N5CCCS5(=O)=O)=C(Cl)C=C4	535.0	C22H23ClN6O4S2	95.6	95.0	85.8	65.4
198	CC1=NOC(C)=C1S(=O)(N2CCC(C(N(C3)CCC4=C3SC(NC([C@@H]5CCN(C#N)C5)=O)=N4)=O)CC2)=O	547.6	C23H29N7O5S2	65.2
199	NS(=O)(C1=CC=C(CCNS(=O)(C2=CC(C(N(C3)CCC4=C3SC(NC([C@@H]5CCN(C#N)C5)=O)=N4)=O)=CC=C2)=O)C=C1)=O	643.8	C27H29N7O6S3	95.3	98.6	91.6	81.4	94.6	80.7
200	O=C(N(C1)CCC2=C1SC(NC([C@@H]3CCN(C#N)C3)=O)=N2)C4=CC=C(C5=CC=CS5)NC4=O	480.6	C22H20N6O3S2	72.4
201	O=C(N(C1)CCC2=C1SC(NC([C@@H]3CCN(C#N)C3)=O)=N2)C4=NC=CC(N5CCOCC5)=C4	467.5	C22H25N7O3S	72.2
202	O=C(N(C1)CCC2=C1SC(NC([C@@H]3CCN(C#N)C3)=O)=N2)CC4=CSC(C5=NN=CN5)=N4	469.5	C19H19N9O2S2	81.0
203	O=C(N(C1)CCC2=C1SC(NC([C@@H]3CCN(C#N)C3)=O)=N2)C4=CC=C(N5C=CC=N5)C=C4	447.5	C22H21N7O2S	70.1
204	CC1=C(COC2=CC(CC(N(C3)CCC4=C3SC(NC([C@@H]5CCN(C#N)C5)=O)=N4)=O)=CC=C2)C=CC=C1	515.6	C28H29N5O3S	73.6
205	O=C(N(C1)CCC2=C1SC(NC([C@@H]3CCN(C#N)C3)=O)=N2)C4=CC=C(S(=O)(NC5=C(F)C(Cl)=CC=C5)=O)O4	579.0	C23H20ClFN6O5S2	72.5
206	O=C(N(C1)CCC2=C1SC(NC([C@@H]3CCN(C#N)C3)=O)=N2)C4CCCN4C(C5=CC=NC=C5)=O	479.6	C23H25N7O3S	50.6
207	CC1=CC=C(S(=O)(N[C@H](C(N(C2)CCC3=C2SC(NC([C@@H]4CCN(C#N)C4)=O)=N3)=O)CC5=CC=CC=C5)=O)C=C1	578.7	C28H30N6O4S2	70.0
208	O=C(N(C1)CCC2=C1SC(NC([C@@H]3CCN(C#N)C3)=O)=N2)C4=CSC(C(S5)=CC=C5Br)=N4	549.5	C20H17BrN6O2S3	86.4
209	O=C(N(C1)CCC2=C1SC(NC([C@@H]3CCN(C#N)C3)=O)=N2)C4=CC(C5CC5)=NN4	411.5	C19H21N7O2S	86.7
210	O=C(N(C1)CCC2=C1SC(NC([C@@H]3CCN(C#N)C3)=O)=N2)C4=NOC(C5=CC=NC=C5)=C4	449.5	C21H19N7O3S	63.9
211	O=C(N(C1)CCC2=C1SC(NC([C@@H]3CCN(C#N)C3)=O)=N2)C4=CC(F)=C(N5CCCC5)C=C4	468.6	C23H25FN6O2S	86.4
212	O=C(N(C1)CCC2=C1SC(NC([C@@H]3CCN(C#N)C3)=O)=N2)CC4=CC=C(OCCOC5=CC=CC=C5)C=C4	531.6	C28H29N5O4S	85.1
213	CC(N1C2=CN=CC=C2)=CC(C(N(C3)CCC4=C3SC(NC([C@@H]5CCN(C#N)C5)=O)=N4)=O)=C1C	475.6	C24H25N7O2S	67.7
214	O=C(N(C1)CCC2=C1SC(NC([C@@H]3CCN(C#N)C3)=O)=N2)C4=CSC(C5=CC=NC=C5)=N4	465.6	C21H19N7O2S2	59.5
215	O=C(N(C1)CCC2=C1SC(NC([C@@H]3CCN(C#N)C3)=O)=N2)C4=CC(CN5C=CN=C5)=CC=C4	461.5	C23H23N7O2S	91.5	93.3	78.4	52.1
216	O=C(N(C1)CCC2=C1SC(NC([C@@H]3CCN(C#N)C3)=O)=N2)C4CN(C(OCC5=CC=CC=C5)=O)CCO4	524.6	C25H28N6O5S	76.7
217	O=C(N(C1)CCC2=C1SC(NC([C@@H]3CCN(C#N)C3)=O)=N2)CC4=NN(C5=CC=CC=C5)N=C4	462.5	C22H22N8O2S	78.9	94.3	85.4	55.5
218	O=C(N(C1)CCC2=C1SC(NC([C@@H]3CCN(C#N)C3)=O)=N2)C4=CC=CN4C5=C(Cl)C=CC=C5Cl	515.4	C23H20Cl2N6O2S	69.2
219	O=C(N(C1)CCC2=C1SC(NC([C@@H]3CCN(C#N)C3)=O)=N2)C4=CN(C5=CC=C(Br)C=C5)N=C4	526.4	C22H20BrN7O2S	96.4	96.7	87.4	65.1
220	CN1C=C(C2=CC=C(C(N(C3)CCC4=C3SC(NC([C@@H]5CCN(C#N)C5)=O)=N4)=O)O2)C=N1	451.5	C21H21N7O3S	27.6
221	O=C(N(C1)CCC2=C1SC(NC([C@@H]3CCN(C#N)C3)=O)=N2)C4=CC(S(=O)(N5CCC5)=O)=C(F)C=C4	518.6	C22H23FN6O4S2	94.8
222	N#CN(C1)CC[C@H]1C(NC2=NC3=C(S2)CN(C([C@H](CC4=O)[C@H](C5=CN=CC=C5)N4C)=O)CC3)=O	479.6	C23H25N7O3S	63.8
223	CC1=NC(COC2=C(C(N(C3)CCC4=C3SC(NC([C@@H]5CCN(C#N)C5)=O)=N4)=O)C=CC=C2)=NO1	493.5	C23H23N7O4S	74.0
224	CC1=C(C(N(C2)CCC3=C2SC(NC([C@@H]4CCN(C#N)C4)=O)=N3)=O)C(C5=CC=NC=C5)=NO1	463.5	C22H21N7O3S	73.5
225	O=C(N(C1)CCC2=C1SC(NC([C@@H]3CCN(C#N)C3)=O)=N2)C4=NC(OCCOC5=C(Cl)C=CC=C5)=CC=C4	553.0	C26H25ClN6O4S	86.9
226	O=C(N(C1)CCC2=C1SC(NC([C@@H]3CCN(C#N)C3)=O)=N2)CC4(N5C=NN=N5)CCOCC4	471.5	C20H25N9O3S	68.7
227	O=C(N(C1)CCC2=C1SC(NC([C@@H]3CCN(C#N)C3)=O)=N2)C4=C(Cl)N=C(N5CCCC5)S4	492.0	C20H22ClN7O2S2	74.0
228	COC1=CC=C(CN2CCC2C(N(C3)CCC4=C3SC(NC([C@@H]5CCN(C#N)C5)=O)=N4)=O)C=C1	480.6	C24H28N6O3S	62.2
229	COCC1CCN(C2=CC=C(C(N(C3)CCC4=C3SC(NC([C@@H]5CCN(C#N)C5)=O)=N4)=O)C=C2)C1	494.6	C25H30N6O3S	72.8
230	CC1=NN(C2=CN=CC=C2)N=C1C(N(C3)CCC4=C3SC(NC([C@@H]5CCN(C#N)C5)=O)=N4)=O	463.5	C21H21N9O2S	62.8
231	CC1=NN(C2=NC=CC=C2)C(C)=C1CC(N(C3)CCC4=C3SC(NC([C@@H]5CCN(C#N)C5)=O)=N4)=O	490.6	C24H26N8O2S	67.1
232	O=C(N(C1)CCC2=C1SC(NC([C@@H]3CCN(C#N)C3)=O)=N2)C4=CC=NN4C5CCC5	425.5	C20H23N7O2S	76.0
233	O=C(N(C1)CCC2=C1SC(NC([C@@H]3CCN(C#N)C3)=O)=N2)CC4(CCCCC4)CN5C=NN=N5	483.6	C22H29N9O2S	77.5
234	O=C(N(C1)CCC2=C1SC(NC([C@@H]3CCN(C#N)C3)=O)=N2)C4=CN(N=N4)CC5CCOC5	456.5	C20H24N8O3S	82.7
235	O=C(N(C1)CCC2=C1SC(NC([C@@H]3CCN(C#N)C3)=O)=N2)C4=NN(C5=NC=C(C(F)(F)F)C=C5)C=C4	516.5	C22H19F3N8O2S	67.4
236	O=C(N(C1)CCC2=C1SC(NC([C@@H]3CCN(C#N)C3)=O)=N2)C4=C(S(=O)(NCC5=CC=CO5)=O)C=CS4	546.6	C22H22N6O5S3	58.7
237	O=C(N(C1)CCC2=C1SC(NC([C@@H]3CCN(C#N)C3)=O)=N2)C4=CN(CN5C=C(C=N5)Cl)N=C4	486.0	C20H20ClN9O2S	80.0
238	O=C(N(C1)CCC2=C1SC(NC([C@@H]3CCN(C#N)C3)=O)=N2)C4=C(Cl)C=CC(OCC5CC5)=N4	487.0	C22H23ClN6O3S	53.7
239	CC(N1C=CC(C2CC2)=N1)C(N(C3)CCC4=C3SC(NC([C@@H]5CCN(C#N)C5)=O)=N4)=O	439.5	C21H25N7O2S	67.1
240	CN1C=C(S(=O)(N2CCOCC2)=O)C=C1C(N(C3)CCC4=C3SC(NC([C@@H]5CCN(C#N)C5)=O)=N4)=O	533.6	C22H27N7O5S2	75.1
241	CN1N=C(C=C1C2CC2)CC(N(C3)CCC4=C3SC(NC([C@@H]5CCN(C#N)C5)=O)=N4)=O	439.5	C21H25N7O2S	86.1
242	COC1=C(S(=O)(NCCCN2CCOCC2)=O)C=C(C(N(C3)CCC4=C3SC(NC([C@@H]5CCN(C#N)C5)=O)=N4)=O)C=C1	617.7	C27H35N7O6S2	89.2	91.4	71.2	46.8
243	CC1=C(C)C(C(N(C2)CCC3=C2SC(NC([C@@H]4CCN(C#N)C4)=O)=N3)=O)=C(N5C=NN=N5)S1	483.6	C20H21N9O2S2	61.9
244	CC1=NOC(C2=CC=C(C(N(C3)CCC4=C3SC(NC([C@@H]5CCN(C#N)C5)=O)=N4)=O)C=C2)=N1	463.5	C22H21N7O3S	58.5
245	ClC1=CC(C2=NOC(C(N(C3)CCC4=C3SC(NC([C@@H]5CCN(C#N)C5)=O)=N4)=O)=C2)=CC=C1	482.9	C22H19ClN6O3S	10.9
246	CCOC1=C(C(N(C2)CCC3=C2SC(NC([C@@H]4CCN(C#N)C4)=O)=N3)=O)N=C(C5=CC=CO5)O1	482.5	C22H22N6O5S	82.7
247	CC1=C(C(N(C2)CCC3=C2SC(NC([C@@H]4CCN(C#N)C4)=O)=N3)=O)C=C(S(=O)(NCCC5=CC=C(F)C=C5)=O)C=C1	596.7	C28H29FN6O4S2	86.9
248	CC1=C(C(N(C2)CCC3=C2SC(NC([C@@H]4CCN(C#N)C4)=O)=N3)=O)C=CC(C5=CC=CO5)=N1	462.5	C23H22N6O3S	84.8
249	O=C(N(C1)CCC2=C1SC(NC([C@@H]3CCN(C#N)C3)=O)=N2)C4(CCCC4)CC(N5CCOCC5)=O	500.6	C24H32N6O4S	73.8
250	CN(C(N1CCC(C(N(C2)CCC3=C2SC(NC([C@@H]4CCN(C#N)C4)=O)=N3)=O)CC1)=O)CC5=CC=CC=C5	535.7	C27H33N7O3S	67.7
251	O=C(N(C1)CCC2=C1SC(NC([C@@H]3CCN(C#N)C3)=O)=N2)C4(NS(=O)(C=CC5=CC=CC=C5)=O)CCCC4	554.7	C26H30N6O4S2	66.6
252	O=C(N(C1)CCC2=C1SC(NC([C@@H]3CCN(C#N)C3)=O)=N2)C(N4CCCOC4=O)CC5=CC=CC=C5	508.6	C25H28N6O4S	74.6
253	O=C(N(C1)CCC2=C1SC(NC([C@@H]3CCN(C#N)C3)=O)=N2)C4=CC=C(N5CCCS5(=O)=O)C=C4	500.6	C22H24N6O4S2	85.9
254	CC1=CC=C(CN2C(C(N(C3)CCC4=C3SC(NC([C@@H]5CCN(C#N)C5)=O)=N4)=O)CCC2=O)C=C1	492.6	C25H28N6O3S	53.9
255	O=C(N(C1)CCC2=C1SC(NC([C@@H]3CCN(C#N)C3)=O)=N2)C4=C(Br)C=NC(C5CC5)=N4	502.4	C20H20BrN7O2S	74.0
256	CN1C(C2=CC=CS2)C(C(N(C3)CCC4=C3SC(NC([C@@H]5CCN(C#N)C5)=O)=N4)=O)CCC1=O	498.6	C23H26N6O3S2	61.4
257	COC1=C(S(=O)(N2CCOCC2)=O)C=C(CC(N(C3)CCC4=C3SC(NC([C@@H]5CCN(C#N)C5)=O)=N4)=O)C=C1	574.7	C25H30N6O6S2	75.5
258	O=C(N(C1)CCC2=C1SC(NC([C@@H]3CCN(C#N)C3)=O)=N2)C4=CC=C(C5=NC=CC=C5)S4	464.6	C22H20N6O2S2	89.2	91.0	72.9	44.4
259	CC1=NOC(C)=C1S(=O)(N2CCCC2C(N(C3)CCC4=C3SC(NC([C@@H]5CCN(C#N)C5)=O)=N4)=O)=O	533.6	C22H27N7O5S2	69.8
260	CN(C1=C(C(N(C2)CCC3=C2SC(NC([C@@H]4CCN(C#N)C4)=O)=N3)=O)C=CC=C1)C(C(S5)=CC(C)=C5C)=O	548.7	C27H28N6O3S2	61.7
261	O=C(N(C1)CCC2=C1SC(NC([C@@H]3CCN(C#N)C3)=O)=N2)C4=CN=C(N5CCCCCC5)C=C4	479.6	C24H29N7O2S	84.5
262	O=C(N(C1)CCC2=C1SC(NC([C@@H]3CCN(C#N)C3)=O)=N2)CC(C4)=NN(C5=CC(Cl)=CC=C5)C4=O	512.0	C23H22ClN7O3S	71.9
263	CC1=C(C(N(C2)CCC3=C2SC(NC([C@@H]4CCN(C#N)C4)=O)=N3)=O)N=C(C5=CC=CS5)O1	468.6	C21H20N6O3S2	78.3
264	O=C(N(C1)CCC2=C1SC(NC([C@@H]3CCN(C#N)C3)=O)=N2)C4=NC(C5CC5)=NC=C4	423.5	C20H21N7O2S	67.7
265	CN1C=CN=C1CN2CCC(C(N(C3)CCC4=C3SC(NC([C@@H]5CCN(C#N)C5)=O)=N4)=O)CC2	482.6	C23H30N8O2S	70.6
266	O=C(N(C1)CCC2=C1SC(NC([C@@H]3CCN(C#N)C3)=O)=N2)C4=CC(C5CC5)=NO4	412.5	C19H20N6O3S	73.2
267	O=C(N(C1)CCC2=C1SC(NC([C@@H]3CCN(C#N)C3)=O)=N2)C4CCN(C(C(S5)=CC=C5Cl)=O)CC4	533.1	C23H25ClN6O3S2	75.5
268	O=C(N(C1)CCC2=C1SC(NC([C@@H]3CCN(C#N)C3)=O)=N2)C4=NC=C(OC5=CC(Cl)=CC=C5)C=C4	509.0	C24H21ClN6O3S	89.7	82.8	63.1	33.9
269	CC(O1)CN(C2=NC=C(C(N(C3)CCC4=C3SC(NC([C@@H]5CCN(C#N)C5)=O)=N4)=O)C=C2)CC1C	495.6	C24H29N7O3S	85.9
270	O=C(N(C1)CCC2=C1SC(NC([C@@H]3CCN(C#N)C3)=O)=N2)C4=CSC(C5CCCCC5)=N4	470.6	C22H26N6O2S2	87.2
271	O=C(N(C1)CCC2=C1SC(NC([C@@H]3CCN(C#N)C3)=O)=N2)C4=C(C5=CC=CC=C5)C=CO4	447.5	C23H21N5O3S	81.3
272	O=C(N(C1)CCC2=C1SC(NC([C@@H]3CCN(C#N)C3)=O)=N2)C(S4)=CC=C4CN5C=CC=N5	467.6	C21H21N7O2S2	83.3
273	O=C(N(C1)CCC2=C1SC(NC([C@@H]3CCN(C#N)C3)=O)=N2)C4CC5CCC4O5	401.5	C19H23N5O3S	67.4
274	O=C(N(C1)CCC2=C1SC(NC([C@@H]3CCN(C#N)C3)=O)=N2)C4=CN=C(C5=NC=CC=C5)C=C4	459.5	C23H21N7O2S	92.9	91.8	71.4	44.5
275	O=C(N(C1)CCC2=C1SC(NC([C@@H]3CCN(C#N)C3)=O)=N2)C4CC5OC4C=C5	399.5	C19H21N5O3S	72.0
276	O=C(N(C1)CCC2=C1SC(NC([C@@H]3CCN(C#N)C3)=O)=N2)C4CC=CCC4C(N5CCOCC5)=O	498.6	C24H30N6O4S	74.3
277	O=C(N(C1)CCC2=C1SC(NC([C@@H]3CCN(C#N)C3)=O)=N2)C4=NC(N5CCOCC5)=CC=C4	467.5	C22H25N7O3S	64.6
278	O=C(N(C1)CCC2=C1SC(NC([C@@H]3CCN(C#N)C3)=O)=N2)C4=CC(CN5C=NC=N5)=CC=C4	462.5	C22H22N8O2S	80.6
279	O=C(N(C1)CCC2=C1SC(NC([C@@H]3CCN(C#N)C3)=O)=N2)C4=NC=CC(N5C=CC=C5)=C4	447.5	C22H21N7O2S	94.2	96.8	96.1	82.4
280	O=C(N(C1)CCC2=C1SC(NC([C@@H]3CCN(C#N)C3)=O)=N2)C(O4)=CC=C4CN5C=CN=N5	452.5	C20H20N8O3S	81.9
281	CC1=C(CN2CCOCC2)C(C(N(C3)CCC4=C3SC(NC([C@@H]5CCN(C#N)C5)=O)=N4)=O)=NO1	485.6	C22H27N7O4S	62.3
282	O=C(N(C1)CCC2=C1SC(NC([C@@H]3CCN(C#N)C3)=O)=N2)C4CCN(S(=O)(N5CCCCC5)=O)CC4	535.7	C23H33N7O4S2	72.8
283	CC1(C(N(C2)CCC3=C2SC(NC([C@@H]4CCN(C#N)C4)=O)=N3)=O)CCCCN1C(OCC5=CC=CC=C5)=O	536.7	C27H32N6O4S	65.2
284	O=C(N(C1)CCC2=C1SC(NC([C@@H]3CCN(C#N)C3)=O)=N2)C4=C(S(=O)(NC5CCCCCC5)=O)C=CS4	562.7	C24H30N6O4S3	75.9
285	CCN1N=CC=C1C2=CC(C(N(C3)CCC4=C3SC(NC([C@@H]5CCN(C#N)C5)=O)=N4)=O)=NO2	466.5	C21H22N8O3S	81.3
286	O=C(N(C1)CCC2=C1SC(NC([C@@H]3CCN(C#N)C3)=O)=N2)C4=NC(C(N5CCCC5)=O)=CC=C4	479.6	C23H25N7O3S	81.9
287	O=C(N(C1)CCC2=C1SC(NC([C@@H]3CCN(C#N)C3)=O)=N2)[C@@H]4CCCO[C@H]4C5=CC=CC=C5	465.6	C24H27N5O3S	64.1
288	O=C(N(C1)CCC2=C1SC(NC([C@@H]3CCN(C#N)C3)=O)=N2)C4CCCN(S(=O)(C5=CC=CS5)=O)C4	534.7	C22H26N6O4S3	78.6
289	O=C(N(C1)CCC2=C1SC(NC([C@@H]3CCN(C#N)C3)=O)=N2)C(O4)=CC=C4CN5C=C(C(C(F)(F)F)=N5)Cl	553.9	C22H19ClF3N7O3S	81.4
290	COC1=C(S(=O)(N(CCC2=CN=CC=C2)C)=O)C=C(C(N(C3)CCC4=C3SC(NC([C@@H]5CCN(C#N)C5)=O)=N4)=O)C=C1	609.7	C28H31N7O5S2	67.7
291	O=C(N(C1)CCC2=C1SC(NC([C@@H]3CCN(C#N)C3)=O)=N2)CC4CCN(C5=NC=C(C(F)(F)F)C=C5)CC4	547.6	C25H28F3N7O2S	79.8
292	O=C(N(C1)CCC2=C1SC(NC([C@@H]3CCN(C#N)C3)=O)=N2)C4=C(N5C=NC=N5)N=CC=C4	449.5	C20H19N9O2S	73.8
293	O=C(N(C1)CCC2=C1SC(NC([C@@H]3CCN(C#N)C3)=O)=N2)C4=NNC(C5=CC=CC=C5OC)=C4	477.5	C23H23N7O3S	97.5	93.0	76.0	48.1
294	CCC1=CC=C(C(N2CCC(C(N(C3)CCC4=C3SC(NC([C@@H]5CCN(C#N)C5)=O)=N4)=O)CC2)=O)O1	510.6	C25H30N6O4S	78.1
295	O=C(N(C1)CCC2=C1SC(NC([C@@H]3CCN(C#N)C3)=O)=N2)C4=NN(C5=CC=CC=C5)N=C4	448.5	C21H20N8O2S	89.6	88.0	65.4	38.6
296	CC1=C(C(N(C2)CCC3=C2SC(NC([C@@H]4CCN(C#N)C4)=O)=N3)=O)C=CC(C5=CSC=C5)=N1	478.6	C23H22N6O2S2	73.2
297	CN(S(=O)(C1=CC(C(N(C2)CCC3=C2SC(NC([C@@H]4CCN(C#N)C4)=O)=N3)=O)=C(N5CCCCC5)C=C1)=O)C	571.7	C26H33N7O4S2	56.1
298	O=C(N(C1)CCC2=C1SC(NC([C@@H]3CCN(C#N)C3)=O)=N2)C(S4)=CN=C4CC5=CC=C(F)C=C5	496.6	C23H21FN6O2S2	79.5
299	CC1=CC(N(S(=O)(C2=CC=C(Cl)C=C2)=O)CCC(N(C3)CCC4=C3SC(NC([C@@H]5CCN(C#N)C5)=O)=N4)=O)=CC(C)=C1	627.2	C29H31ClN6O4S2	87.8
300	O=C(N(C1)CCC2=C1SC(NC([C@@H]3CCN(C#N)C3)=O)=N2)C4=CSC(CCC5=CC=CC=C5)=N4	492.6	C24H24N6O2S2	86.1
301	O=C(N(C1)CCC2=C1SC(NC([C@@H]3CCN(C#N)C3)=O)=N2)C4=CC=C(C5=NN=CO5)C=C4	449.5	C21H19N7O3S	85.9
302	O=C(N(C1)CCC2=C1SC(NC([C@@H]3CCN(C#N)C3)=O)=N2)C4=C(CN5C=NC=N5)C=CC=C4	462.5	C22H22N8O2S	66.3
303	O=C(N(C1)CCC2=C1SC(NC([C@@H]3CCN(C#N)C3)=O)=N2)CC4=CN(CC5=CC=CC=C5)N=C4	475.6	C24H25N7O2S	80.8
304	CN(C1=C(C(N(C2)CCC3=C2SC(NC([C@@H]4CCN(C#N)C4)=O)=N3)=O)C=C(C(F)(F)F)C=C1)CC5CC5	532.6	C25H27F3N6O2S	93.7	93.7	73.9	50.5
305	CNS(=O)(C1=CC(C(N(C2)CCC3=C2SC(NC([C@@H]4CCN(C#N)C4)=O)=N3)=O)=C(C5=CC(Cl)=C(Cl)C=C5)C=C1)=O	619.5	C26H24Cl2N6O4S2	74.8
306	O=C(N(C1)CCC2=C1SC(NC([C@@H]3CCN(C#N)C3)=O)=N2)CC4=CSC(N5CCCC5=O)=N4	485.6	C21H23N7O3S2	76.0
307	CC(O1)CN(S(=O)(C2=CC=C(C(N(C3)CCC4=C3SC(NC([C@@H]5CCN(C#N)C5)=O)=N4)=O)C=C2)=O)CC1C	558.7	C25H30N6O5S2	84.8
308	CN(C1=C(C(N(C2)CCC3=C2SC(NC([C@@H]4CCN(C#N)C4)=O)=N3)=O)C=CC=C1)C(C5=C(C)N=CS5)=O	535.6	C25H25N7O3S2	64.6
309	O=C(N(C1)CCC2=C1SC(NC([C@@H]3CCN(C#N)C3)=O)=N2)CC4=CC=C(N5C=CC=C5)C=C4	460.6	C24H24N6O2S	80.2
310	O=C(N(C1)CCC2=C1SC(NC([C@@H]3CCN(C#N)C3)=O)=N2)C4=C(N5C=CC=C5)C=CS4	452.6	C21H20N6O2S2	85.3
311	O=C(N(C1)CCC2=C1SC(NC([C@@H]3CCN(C#N)C3)=O)=N2)C4=COC(C#CC5=CC=CC=C5)=C4	471.5	C25H21N5O3S	90.8	83.4	50.2	18.8
312	O=C(N(C1)CCC2=C1SC(NC([C@@H]3CCN(C#N)C3)=O)=N2)C4=NC(OC5=CC=C(Cl)C=C5)=CC=C4	509.0	C24H21ClN6O3S	92.1	89.5	62.9	34.1
313	O=C(N(C1)CCC2=C1SC(NC([C@@H]3CCN(C#N)C3)=O)=N2)C4=C(OC5=C(Br)C=CC=C5)N=CC=C4	553.4	C24H21BrN6O3S	94.5	94.7	81.5	63.0
314	O=C(N(C1)CCC2=C1SC(NC([C@@H]3CCN(C#N)C3)=O)=N2)C4=CN(C5=CC=C(C(F)(F)F)C=C5)N=C4	515.5	C23H20F3N7O2S	98.2	93.0	75.1	43.8
315	CC(N1C2=CC(C(N(C3)CCC4=C3SC(NC([C@@H]5CCN(C#N)C5)=O)=N4)=O)=CC=C2)=CNC1=O	477.5	C23H23N7O3S	90.0	91.2	66.5	44.0
316	CC1=CC=C(OC2=CN=C(C(N(C3)CCC4=C3SC(NC([C@@H]5CCN(C#N)C5)=O)=N4)=O)C=C2)C=C1	488.6	C25H24N6O3S	85.7
317	O=C(N(C1)CCC2=C1SC(NC([C@@H]3CCN(C#N)C3)=O)=N2)C4=CC=C(OCC5=CN=CC=C5)C=C4	488.6	C25H24N6O3S	76.2
318	CCN1C=C([C@@H]2OCCC[C@H]2C(N(C3)CCC4=C3SC(NC([C@@H]5CCN(C#N)C5)=O)=N4)=O)C=N1	483.6	C23H29N7O3S	65.8
319	O=C(N(C1)CCC2=C1SC(NC([C@@H]3CCN(C#N)C3)=O)=N2)C4=CC=C(C#CC5=CC=CC=C5)C=C4	481.6	C27H23N5O2S	75.9
320	O=C(N(C1)CCC2=C1SC(NC([C@@H]3CCN(C#N)C3)=O)=N2)C4CCN4C5CCCC5	428.6	C21H28N6O2S	64.2
321	O=C(N(C1)CCC2=C1SC(NC([C@@H]3CCN(C#N)C3)=O)=N2)C4=C(F)C=CC(S(=O)(NC5=NC=CS5)=O)=C4	561.6	C22H20FN7O4S3	81.4
322	O=C(N(C1)CCC2=C1SC(NC([C@@H]3CCN(C#N)C3)=O)=N2)C4CCCN4C(C5CC5)=O	442.5	C21H26N6O3S	67.1
323	O=C(N(C1)CCC2=C1SC(NC([C@@H]3CCN(C#N)C3)=O)=N2)C(C4=CC=CC=C4)OC5CCOCC5	495.6	C25H29N5O4S	67.7
324	O=C(N(C1)CCC2=C1SC(NC([C@@H]3CCN(C#N)C3)=O)=N2)CCN4C=CC(C(N5CCCC5)=O)=N4	496.6	C23H28N8O3S	64.4
325	O=C(N(C1)CCC2=C1SC(NC([C@@H]3CCN(C#N)C3)=O)=N2)C4=C(OCC5=CC=CS5)C=CC=C4	493.6	C24H23N5O3S2	86.9
326	O=C(N(C1)CCC2=C1SC(NC([C@@H]3CCN(C#N)C3)=O)=N2)C4=CNN=C4C5=CC=NC=C5	448.5	C21H20N8O2S	69.7
327	COC1=C(N2CC(C(N(C3)CCC4=C3SC(NC([C@@H]5CCN(C#N)C5)=O)=N4)=O)CCC2=O)C=CC=C1	508.6	C25H28N6O4S	70.0
328	CN1N=CC=C1[C@@H]2C[C@H]2C(N(C3)CCC4=C3SC(NC([C@@H]5CCN(C#N)C5)=O)=N4)=O	425.5	C20H23N7O2S	79.7
329	O=C(N(C1)CCC2=C1SC(NC([C@@H]3CCN(C#N)C3)=O)=N2)C4CCCN(C5=NC=CC=N5)C4	466.6	C22H26N8O2S	71.1
330	O=C(N(C1)CCC2=C1SC(NC([C@@H]3CCN(C#N)C3)=O)=N2)C4=CC=C(C5=CC=NC=C5)NC4=O	475.5	C23H21N7O3S	64.2
331	CN1CCN(CC1)CC2=C(ON=C2C(N(C3)CCC4=C3SC(NC([C@@H]5CCN(C#N)C5)=O)=N4)=O)C	498.6	C23H30N8O3S	57.9
332	O=C(N(C1)CCC2=C1SC(NC([C@@H]3CCN(C#N)C3)=O)=N2)C4=CC=CN4CC5=NC=CC=C5	461.5	C23H23N7O2S	73.2
333	O=C(N(C1)CCC2=C1SC(NC([C@@H]3CCN(C#N)C3)=O)=N2)CCN4N=C(C(F)(F)F)C=C4C5CC5	507.5	C22H24F3N7O2S	93.5	94.5	79.2	57.5
334	CC1=CSC(C2=CC(C(N(C3)CCC4=C3SC(NC([C@@H]5CCN(C#N)C5)=O)=N4)=O)=CC=C2)=N1	478.6	C23H22N6O2S2	89.4	97.3	86.9	68.5	95.6	84.2
335	O=C(N(C1)CCC2=C1SC(NC([C@@H]3CCN(C#N)C3)=O)=N2)C4=NOC(COC5=C(F)C=C(F)C=C5)=C4	514.5	C23H20F2N6O4S	79.4
336	CC(N1CCN(S(=O)(C2=CC(C(N(C3)CCC4=C3SC(NC([C@@H]5CCN(C#N)C5)=O)=N4)=O)=CC=C2)=O)CC1)=O	571.7	C25H29N7O5S2	91.8	98.3	91.5	76.8	98.5	87.6
337	CN1C=C(C2=CC(C(N(C3)CCC4=C3SC(NC([C@@H]5CCN(C#N)C5)=O)=N4)=O)=NN2)C=N1	451.5	C20H21N9O2S	89.6	92.5	72.7	51.5
338	CC1=NN(C2=NC(C(N(C3)CCC4=C3SC(NC([C@@H]5CCN(C#N)C5)=O)=N4)=O)=C(Cl)C=C2)C(C)=C1	511.0	C23H23ClN8O2S	68.4
339	O=C(N(C1)CCC2=C1SC(NC([C@@H]3CCN(C#N)C3)=O)=N2)CC4=CSC(NS(=O)(C5=CC=CC=C5)=O)=N4	557.7	C23H23N7O4S3	82.7
340 (JYQ-164)	O=C(N(C1)CCC2=C1SC(NC([C@@H]3CCN(C#N)C3)=O)=N2)C4=CC(S(=O)(N5CCOCC5)=O)=CC=C4	530.6	C23H26N6O5S2	96.4	98.5	89.7	75.6	95.5	89.6	21.0
341	O=C(N(C1)CCC2=C1SC(NC([C@@H]3CCN(C#N)C3)=O)=N2)CC4=COC(C5=CC=CS5)=N4	468.6	C21H20N6O3S2	87.0
342	COC1=CC=C(S(=O)(N(CC2=CC=CC=C2)CCC(N(C3)CCC4=C3SC(NC([C@@H]5CCN(C#N)C5)=O)=N4)=O)=O)C=C1	608.7	C29H32N6O5S2	85.1
343	CC1=C(CC(N(C2)CCC3=C2SC(NC([C@@H]4CCN(C#N)C4)=O)=N3)=O)N=C(C5=CSC=C5)O1	482.6	C22H22N6O3S2	74.3
344	CC1=CC=C(C=CS(=O)(N2CCC(C(N(C3)CCC4=C3SC(NC([C@@H]5CCN(C#N)C5)=O)=N4)=O)CC2)=O)C=C1	568.7	C27H32N6O4S2	72.0
345	O=C(N(C1)CCC2=C1SC(NC([C@@H]3CCN(C#N)C3)=O)=N2)C4=C(OC5=C(Cl)C=C(Cl)C=C5)N=CC=C4	543.4	C24H20Cl2N6O3S	92.1	95.0	85.0	63.1
346	O=C(N(C1)CCC2=C1SC(NC([C@@H]3CCN(C#N)C3)=O)=N2)CC4=CSC(C5=CC=CC=C5)=N4	478.6	C23H22N6O2S2	61.9
347	CC1=C(N2C=C(C(N(C3)CCC4=C3SC(NC([C@@H]5CCN(C#N)C5)=O)=N4)=O)C=N2)C=CC=C1	461.5	C23H23N7O2S	87.5
348	O=C(N(C1)CCC2=C1SC(NC([C@@H]3CCN(C#N)C3)=O)=N2)C4=C(N5C=CC=N5)N=CC=C4	448.5	C21H20N8O2S	71.9
349	CCN1N=C(C(C)C)C=C1C(N2CCCCC2C(N(C3)CCC4=C3SC(NC([C@@H]5CCN(C#N)C5)=O)=N4)=O)=O	552.7	C27H36N8O3S	59.6
350	CN1N=C(C2CCC2)C=C1C(N(C3)CCC4=C3SC(NC([C@@H]5CCN(C#N)C5)=O)=N4)=O	439.5	C21H25N7O2S	84.3
351	O=C(N(C1)CCC2=C1SC(NC([C@@H]3CCN(C#N)C3)=O)=N2)C4=CC(OC5=NC=CS5)=CC=C4	480.6	C22H20N6O3S2	88.9
352	CNS(=O)(C1=CC(C(N(C2)CCC3=C2SC(NC([C@@H]4CCN(C#N)C4)=O)=N3)=O)=C(C5=C(OC(F)(F)F)C=CC=C5)C=C1)=O	634.6	C27H25F3N6O5S2	72.0
353	O=C(N(C1)CCC2=C1SC(NC([C@@H]3CCN(C#N)C3)=O)=N2)CC4=CC=C(OCC5=NC=CC=C5)C=C4	502.6	C26H26N6O3S	73.2
354	O=C(N(C1)CCC2=C1SC(NC([C@@H]3CCN(C#N)C3)=O)=N2)C4=C(F)C=CC(S(=O)(NC5=CC(F)=CC=C5)=O)=C4	572.6	C25H22F2N6O4S2	72.5
355	O=C(N(C1)CCC2=C1SC(NC([C@@H]3CCN(C#N)C3)=O)=N2)C4=NN(C5=CC=CC=C5)C=N4	448.5	C21H20N8O2S	85.3
356	O=C(N(C1)CCC2=C1SC(NC([C@@H]3CCN(C#N)C3)=O)=N2)C4CCCN(C5=NN=C(Cl)C=C5)C4	501.0	C22H25ClN8O2S	76.2
357	O=C(N(C1)CCC2=C1SC(NC([C@@H]3CCN(C#N)C3)=O)=N2)C4=C(C5CC5)NN=C4	411.5	C19H21N7O2S	69.7
358	O=C(N(C1)CCC2=C1SC(NC([C@@H]3CCN(C#N)C3)=O)=N2)C4CCCN(C5=C(C(F)(F)F)C=CC=N5)C4	533.6	C24H26F3N7O2S	77.6
359	O=C(N(C1)CCC2=C1SC(NC([C@@H]3CCN(C#N)C3)=O)=N2)C4=NN(C(NC4=O)=O)C5=CC=CC=C5	492.5	C22H20N8O4S	67.9
360	CN1C=C(C2=NC(C(N(C3)CCC4=C3SC(NC([C@@H]5CCN(C#N)C5)=O)=N4)=O)=CS2)C=N1	468.6	C20H20N8O2S2	72.2
361	O=C(N(C1)CCC2=C1SC(NC([C@@H]3CCN(C#N)C3)=O)=N2)C4=C(CC5=CC=CC=C5)SC=N4	478.6	C23H22N6O2S2	82.9
362	O=C(N(C1)CCC2=C1SC(NC([C@@H]3CCN(C#N)C3)=O)=N2)C4CCN(C(N5CCOCC5)=O)CC4	501.6	C23H31N7O4S	71.7
363	CC1=NNC(C)=C1CC2=CC=C(C(N(C3)CCC4=C3SC(NC([C@@H]5CCN(C#N)C5)=O)=N4)=O)O2	479.6	C23H25N7O3S	78.9
364	CC(C1CC(N(C2)CCC3=C2SC(NC([C@@H]4CCN(C#N)C4)=O)=N3)=O)=NN(C5=CC(Br)=CC=C5)C1=O	570.5	C24H24BrN7O3S	73.0
365	CCN1C=CC(C2=CC(C(N(C3)CCC4=C3SC(NC([C@@H]5CCN(C#N)C5)=O)=N4)=O)=NO2)=N1	466.5	C21H22N8O3S	78.3
366	O=C(N(C1)CCC2=C1SC(NC([C@@H]3CCN(C#N)C3)=O)=N2)C(O4)=CC=C4CN5C=CC=CC5=O	478.5	C23H22N6O4S	79.5
367	CC(N1N=CC=C1[C@@H]2OCC[C@H]2C(N(C3)CCC4=C3SC(NC([C@@H]5CCN(C#N)C5)=O)=N4)=O)C	483.6	C23H29N7O3S	65.0
368	O=C(N(C1)CCC2=C1SC(NC([C@@H]3CCN(C#N)C3)=O)=N2)C4=CN=C(C5=CN=CC=C5)S4	465.6	C21H19N7O2S2	69.2
369	O=C(N(C1)CCC2=C1SC(NC([C@@H]3CCN(C#N)C3)=O)=N2)C(C=C4)=CN(C5CC5)C4=O	438.5	C21H22N6O3S	89.2	94.1	81.0	60.5
370	O=C(N(C1)CCC2=C1SC(NC([C@@H]3CCN(C#N)C3)=O)=N2)C(C4)CN(C4=O)OCC5=CC=CC=C5	494.6	C24H26N6O4S	72.4
371	O=C(N(C1)CCC2=C1SC(NC([C@@H]3CCN(C#N)C3)=O)=N2)CC4CCN(C5=NN=C(Cl)C=C5)CC4	515.0	C23H27ClN8O2S	74.8
372	O=C(N(C1)CCC2=C1SC(NC([C@@H]3CCN(C#N)C3)=O)=N2)C4=CN(CC5CCC5)N=C4	439.5	C21H25N7O2S	81.6
373	O=C(N(C1)CCC2=C1SC(NC([C@@H]3CCN(C#N)C3)=O)=N2)CC4=CSC(C5CC5)=N4	442.6	C20H22N6O2S2	81.4
374	O=C(N(C1)CCC2=C1SC(NC([C@@H]3CCN(C#N)C3)=O)=N2)C4=NOC(C5CCC5)=C4	426.5	C20H22N6O3S	84.0
375	O=C(N(C1)CCC2=C1SC(NC([C@@H]3CCN(C#N)C3)=O)=N2)C(N4C=CC=C4)C5=CC=CC=C5	460.6	C24H24N6O2S	68.5
376	O=C(N(C1)CCC2=C1SC(NC([C@@H]3CCN(C#N)C3)=O)=N2)C4=C(Cl)C=NC(N5CCOCC5)=N4	503.0	C21H23ClN8O3S	70.8
377	O=C(N(C1)CCC2=C1SC(NC([C@@H]3CCN(C#N)C3)=O)=N2)C4CCCCN4S(=O)(C(S5)=CC=C5Br)=O	613.6	C22H25BrN6O4S3	76.2
378	CC(C1=NN(C2=CC=CC=C2)C(C(N(C3)CCC4=C3SC(NC([C@@H]5CCN(C#N)C5)=O)=N4)=O)=C1)C	489.6	C25H27N7O2S	87.0
379	O=C(N(C1)CCC2=C1SC(NC([C@@H]3CCN(C#N)C3)=O)=N2)C4=CC=C(C5=NOC=N5)C=C4	449.5	C21H19N7O3S	75.2
380	O=C(N(C1)CCC2=C1SC(NC([C@@H]3CCN(C#N)C3)=O)=N2)C(C4=CC=CC=C4)CCC5=CC=CC=C5	499.6	C28H29N5O2S	80.3
381	O=C(N(C1)CCC2=C1SC(NC([C@@H]3CCN(C#N)C3)=O)=N2)C4=CC(C5=NOC=N5)=CC=C4	449.5	C21H19N7O3S	93.4	97.7	84.8	64.1
382	COC1CC(C(N(C2)CCC3=C2SC(NC([C@@H]4CCN(C#N)C4)=O)=N3)=O)N(C(OCC5=CC=CC=C5)=O)C1	538.6	C26H30N6O5S	75.9
383	CC1=CC(COC2=CC(C(N(C3)CCC4=C3SC(NC([C@@H]5CCN(C#N)C5)=O)=N4)=O)=CC=C2)=CC=C1	501.6	C27H27N5O3S	87.5
384	CN1C=C(C2=CC(C(N(C3)CCC4=C3SC(NC([C@@H]5CCN(C#N)C5)=O)=N4)=O)=NO2)C=N1	452.5	C20H20N8O3S	83.0
385	O=C(N(C1)CCC2=C1SC(NC([C@@H]3CCN(C#N)C3)=O)=N2)CC4=CC=C(NS(=O)(C5=CC(C(F)(F)F)=CC=C5)=O)C=C4	618.7	C27H25F3N6O4S2	81.0
386	CC1CCCCN1S(=O)(C2=C(C(N(C3)CCC4=C3SC(NC([C@@H]5CCN(C#N)C5)=O)=N4)=O)C=CC=C2)=O	542.7	C25H30N6O4S2	94.5	95.9	79.9	57.7
387	O=C(N(C1)CCC2=C1SC(NC([C@@H]3CCN(C#N)C3)=O)=N2)C4=CC=C(S(=O)(N5CCCCCC5)=O)C=C4	542.7	C25H30N6O4S2	74.8
388	O=C(N(C1)CCC2=C1SC(NC([C@@H]3CCN(C#N)C3)=O)=N2)C(NC(C)=O)CCSC	450.6	C19H26N6O3S2	-53.2
389	O=C(N(C1)CCC2=C1SC(NC([C@@H]3CCN(C#N)C3)=O)=N2)CNC(C)=O	376.4	C16H20N6O3S	71.7
390	O=C(N(C1)CCC2=C1SC(NC([C@@H]3CCN(C#N)C3)=O)=N2)CC(C)C	361.5	C17H23N5O2S	67.9
391	O=C(N(C1)CCC2=C1SC(NC([C@@H]3CCN(C#N)C3)=O)=N2)C4=CC=CC=C4I	507.4	C19H18IN5O2S	73.6
392	O=C(N(C1)CCC2=C1SC(NC([C@@H]3CCN(C#N)C3)=O)=N2)C(C)C	347.4	C16H21N5O2S	63.0
393	O=C(N(C1)CCC2=C1SC(NC([C@@H]3CCN(C#N)C3)=O)=N2)COC4=CC(C)=C(C(C)C)C=C4	467.6	C24H29N5O3S	80.3
394	CCCC(N(C1)CCC2=C1SC(NC([C@@H]3CCN(C#N)C3)=O)=N2)=O	347.4	C16H21N5O2S	70.5
395	O=C(N(C1)CCC2=C1SC(NC([C@@H]3CCN(C#N)C3)=O)=N2)C4=CC(C)=CC=C4OC	425.5	C21H23N5O3S	84.8
396	O=C(N(C1)CCC2=C1SC(NC([C@@H]3CCN(C#N)C3)=O)=N2)C4=CC=CC=C4NC(OC(C)(C)C)=O	496.6	C24H28N6O4S	65.2
397	CC1=CN=CC(C(N(C2)CCC3=C2SC(NC([C@@H]4CCN(C#N)C4)=O)=N3)=O)=C1	396.5	C19H20N6O2S	68.5
398	O=C(N(C1)CCC2=C1SC(NC([C@@H]3CCN(C#N)C3)=O)=N2)CCN4C(C=CC4=O)=O	428.5	C19H20N6O4S	65.7
399	O=C(N(C1)CCC2=C1SC(NC([C@@H]3CCN(C#N)C3)=O)=N2)CC4=CC=C([N+]([O-])=O)C=C4	440.5	C20H20N6O4S	58.2
400	O=C(N(C1)CCC2=C1SC(NC([C@@H]3CCN(C#N)C3)=O)=N2)CC4=CC=CC=C4[N+]([O-])=O	440.5	C20H20N6O4S	80.8
401	C#CCCC(N(C1)CCC2=C1SC(NC([C@@H]3CCN(C#N)C3)=O)=N2)=O	357.4	C17H19N5O2S	82.4
402	O=C(N(C1)CCC2=C1SC(NC([C@@H]3CCN(C#N)C3)=O)=N2)C4=NC=CN=C4	383.4	C17H17N7O2S	85.1
403	O=C(N(C1)CCC2=C1SC(NC([C@@H]3CCN(C#N)C3)=O)=N2)C4=CC=C(/N=N/C5=CC=CC=C5)C=C4	485.6	C25H23N7O2S	84.3
404	O=C(N(C1)CCC2=C1SC(NC([C@@H]3CCN(C#N)C3)=O)=N2)CC4=CC=NC=C4	396.5	C19H20N6O2S	58.2
405	CN(C(N1C)=O)C2=C(N(CC(N(C3)CCC4=C3SC(NC([C@@H]5CCN(C#N)C5)=O)=N4)=O)C=N2)C1=O	497.5	C21H23N9O4S	67.9
406	O=C(C1=CC=CC=C1)NCC(N(C2)CCC3=C2SC(NC([C@@H]4CCN(C#N)C4)=O)=N3)=O	438.5	C21H22N6O3S	82.4
407	OB(C1=CC=C(C(N(C2)CCC3=C2SC(NC([C@@H]4CCN(C#N)C4)=O)=N3)=O)C=C1)O	425.3	C19H20BN5O4S	58.7
408	O=C(N(C1)CCC2=C1SC(NC([C@@H]3CCN(C#N)C3)=O)=N2)CNC(OC(C)(C)C)=O	434.5	C19H26N6O4S	75.4
409	O=C(N(C1)CCC2=C1SC(NC([C@@H]3CCN(C#N)C3)=O)=N2)[C@@H](NC(OC(C)(C)C)=O)CC4=CN(C5=CC=C([N+]([O-])=O)C=C5[N+]([O-])=O)C=N4	680.7	C29H32N10O8S	75.4
410	O=C(N(C1)CCC2=C1SC(NC([C@@H]3CCN(C#N)C3)=O)=N2)CCCCBr	440.4	C17H22BrN5O2S	47.7
411	O=C(N(C1)CCC2=C1SC(NC([C@@H]3CCN(C#N)C3)=O)=N2)C(C4=CC=CC=C4)Br	474.4	C20H20BrN5O2S	41.8
412	O=C(N(C1)CCC2=C1SC(NC([C@@H]3CCN(C#N)C3)=O)=N2)CCCCCBr	454.4	C18H24BrN5O2S	52.5
413	O=C(N(C1)CCC2=C1SC(NC([C@@H]3CCN(C#N)C3)=O)=N2)C4=CC=CC=C4CCC5=CC=CC=C5	485.6	C27H27N5O2S	79.7
414	O=C(N(C1)CCC2=C1SC(NC([C@@H]3CCN(C#N)C3)=O)=N2)C4=CC=C(CBr)C=C4	474.4	C20H20BrN5O2S	-19.6
415	O=C(N(C1)CCC2=C1SC(NC([C@@H]3CCN(C#N)C3)=O)=N2)C4=CC=C(Br)C(C)=C4	474.4	C20H20BrN5O2S	93.1	95.6	79.8	58.0	92.6	68.3
416	C#CCCCC(N(C1)CCC2=C1SC(NC([C@@H]3CCN(C#N)C3)=O)=N2)=O	371.5	C18H21N5O2S	75.5
417	O=C(N(C1)CCC2=C1SC(NC([C@@H]3CCN(C#N)C3)=O)=N2)C4=NC=CC5=C4C=CC=C5	432.5	C22H20N6O2S	82.2
418	O=C(N(C1)CCC2=C1SC(NC([C@@H]3CCN(C#N)C3)=O)=N2)C4=CC=CC(Br)=C4C	474.4	C20H20BrN5O2S	81.0
419	CC(CCCCC(N(C1)CCC2=C1SC(NC([C@@H]3CCN(C#N)C3)=O)=N2)=O)=O	403.5	C19H25N5O3S	74.0
420	O=C(N(C1)CCC2=C1SC(NC([C@@H]3CCN(C#N)C3)=O)=N2)C4=CC(C)=CC=C4Br	474.4	C20H20BrN5O2S	83.3
421	O=C(N(C1)CCC2=C1SC(NC([C@@H]3CCN(C#N)C3)=O)=N2)C4=C(Br)C=CS4	466.4	C17H16BrN5O2S2	79.7
422	O=C(N(C1)CCC2=C1SC(NC([C@@H]3CCN(C#N)C3)=O)=N2)C4=CC=C(NNC(OCC5C6=CC=CC=C6C7=CC=CC=C57)=O)C=C4	633.7	C34H31N7O4S	78.9
423	O=C(N(C1)CCC2=C1SC(NC([C@@H]3CCN(C#N)C3)=O)=N2)CN4C=C(C=O)C5=C4C=CC=C5	462.5	C23H22N6O3S	72.5
424	O=C(N(C1)CCC2=C1SC(NC([C@@H]3CCN(C#N)C3)=O)=N2)C4=CC=C(C=O)C=C4	409.5	C20H19N5O3S	76.8
425	O=C(N(C1)CCC2=C1SC(NC([C@@H]3CCN(C#N)C3)=O)=N2)C4=CC=CC(C5)=C4C6=C5C=CC=C6	469.6	C26H23N5O2S	84.0
426	C[Fe]C.O=C(N(C1)CCC2=C1SC(NC([C@@H]3CCN(C#N)C3)=O)=N2)c4cccc4.c5cccc5	519.4	C25H29FeN5O2S	44.2
427	O=C(N(C1)CCC2=C1SC(NC([C@@H]3CCN(C#N)C3)=O)=N2)C4=CC(C=O)=CC=C4O	425.5	C20H19N5O4S	63.9
428	O=C(N(C1)CCC2=C1SC(NC([C@@H]3CCN(C#N)C3)=O)=N2)C4=CC=C(S(N(CCC)CCC)(=O)=O)C=C4	544.7	C25H32N6O4S2	85.1
429	O=C1C[C@@H](C(N(C2)CCC3=C2SC(NC([C@@H]4CCN(C#N)C4)=O)=N3)=O)[C@H](C5=CN=CC=C5)N1C	479.6	C23H25N7O3S	59.5
430	O=C(N(C1)CCC2=C1SC(NC([C@@H]3CCN(C#N)C3)=O)=N2)CCC4=CC=CC=C4Br	488.4	C21H22BrN5O2S	87.5
431	O=C(N(C1)CCC2=C1SC(NC([C@@H]3CCN(C#N)C3)=O)=N2)CCCC(C)=O	389.5	C18H23N5O3S	72.4
432	O=CC1=CC=CC=C1C(N(C2)CCC3=C2SC(NC([C@@H]4CCN(C#N)C4)=O)=N3)=O	409.5	C20H19N5O3S	57.9
433	O=CC1=CC=CC(C(N(C2)CCC3=C2SC(NC([C@@H]4CCN(C#N)C4)=O)=N3)=O)=C1	409.5	C20H19N5O3S	81.4
434	O=C(N(C1)CCC2=C1SC(NC([C@@H]3CCN(C#N)C3)=O)=N2)C4=CC=C(NCCCC)C=C4	452.6	C23H28N6O2S	81.3
435	O=C(N(C1)CCC2=C1SC(NC([C@@H]3CCN(C#N)C3)=O)=N2)CCC4CCCCC4	415.6	C21H29N5O2S	78.3
436	O=C(N(C1)CCC2=C1SC(NC([C@@H]3CCN(C#N)C3)=O)=N2)CN4C(C5=CC=CC=C5C4=O)=O	464.5	C22H20N6O4S	72.4
437	OC1=C(OC)C=C(CC(N(C2)CCC3=C2SC(NC([C@@H]4CCN(C#N)C4)=O)=N3)=O)C=C1	441.5	C21H23N5O4S	73.6
438	OC1=CC=C(CCC(N(C2)CCC3=C2SC(NC([C@@H]4CCN(C#N)C4)=O)=N3)=O)C=C1	425.5	C21H23N5O3S	74.4
439	O=C(N(C1)CCC2=C1SC(NC([C@@H]3CCN(C#N)C3)=O)=N2)C4=CC=C(NC)C=C4	410.5	C20H22N6O2S	73.3
440	N#CN(C1)CC[C@H]1C(NC2=NC3=C(S2)CN(C(C4=CC(C)=CC=C4Br)=O)CC3)=O	474.4	C20H20BrN5O2S	83.3
441	O=C(N(C1)CCC2=C1SC(NC([C@@H]3CCN(C#N)C3)=O)=N2)C4=CC([N+]([O-])=O)=CC=C4Br	505.3	C19H17BrN6O4S	81.4
442	O=C(N(C1)CCC2=C1SC(NC([C@@H]3CCN(C#N)C3)=O)=N2)C4=C(F)C(F)=C(O)C(F)=C4F	469.4	C19H15F4N5O3S	51.4
443	O=C(C)CCC(N(C1)CCC2=C1SC(NC([C@@H]3CCN(C#N)C3)=O)=N2)=O	375.4	C17H21N5O3S	72.8
444	OB(C1=CC=CC(C(N(C2)CCC3=C2SC(NC([C@@H]4CCN(C#N)C4)=O)=N3)=O)=C1)O	425.3	C19H20BN5O4S	68.5
445	O=C(N(C1)CCC2=C1SC(NC([C@@H]3CCN(C#N)C3)=O)=N2)CCC4=CC=CN=C4	410.5	C20H22N6O2S	62.7
446	O=C(N(C1)CCC2=C1SC(NC([C@@H]3CCN(C#N)C3)=O)=N2)C4=CC=C(F)C(F)=C4	417.4	C19H17F2N5O2S	74.4
447	O=C(N(C1)CCC2=C1SC(NC([C@@H]3CCN(C#N)C3)=O)=N2)C4(NC(OC(C)(C)C)=O)CC4	460.6	C21H28N6O4S	68.7
448	O=C(N(C1)CCC2=C1SC(NC([C@@H]3CCN(C#N)C3)=O)=N2)C4=CC=C(CNC(OCC5C6=CC=CC=C6C7=CC=CC=C57)=O)C=C4	632.7	C35H32N6O4S	63.9
449	O=C(N(C1)CCC2=C1SC(NC([C@@H]3CCN(C#N)C3)=O)=N2)C4=CC=C(N(C)C)C=C4	424.5	C21H24N6O2S	82.9
450	CC(C)(OC(N1C[C@H](C[C@@H]1C(N(C2)CCC3=C2SC(NC([C@@H]4CCN(C#N)C4)=O)=N3)=O)O)=O)C	490.6	C22H30N6O5S	68.1
451	O=C(N(C1)CCC2=C1SC(NC([C@@H]3CCN(C#N)C3)=O)=N2)C4=CC=C(N5CCCC5)C=C4F	468.6	C23H25FN6O2S	82.6
452	O=C(N(C1)CCC2=C1SC(NC([C@@H]3CCN(C#N)C3)=O)=N2)C4=NNC(C5=CC=CC=C5OC)=C4	477.5	C23H23N7O3S	84.6
453	ClC1=CC(C2=NOC(C(N(C3)CCC4=C3SC(NC([C@@H]5CCN(C#N)C5)=O)=N4)=O)=C2)=CC=C1	482.9	C22H19ClN6O3S	52.8
454	O=C(N(C1)CCC2=C1SC(NC([C@@H]3CCN(C#N)C3)=O)=N2)[C@H]4CCN(C(OC(C)(C)C)=O)C4	474.6	C22H30N6O4S	73.8
455	O=C(N(C1)CCC2=C1SC(NC([C@@H]3CCN(C#N)C3)=O)=N2)C4=CC=C5C=C6C=CC=CC6=CC5=C4	481.6	C27H23N5O2S	79.5
456	O=C(N(C1)CCC2=C1SC(NC([C@@H]3CCN(C#N)C3)=O)=N2)C4=C5C=C6C=CC=CC6=CC5=CC=C4	481.6	C27H23N5O2S	80.6
457	O=C(N(C1)CCC2=C1SC(NC([C@@H]3CCN(C#N)C3)=O)=N2)CC#N	344.4	C15H16N6O2S	49.3
458	O=C(N(C1)CCC2=C1SC(NC([C@@H]3CCN(C#N)C3)=O)=N2)C4=CC=CC=C4OC(C)=O	439.5	C21H21N5O4S	67.9
459	O=C(N(C1)CCC2=C1SC(NC([C@@H]3CCN(C#N)C3)=O)=N2)CCC4=CC=CC=C4	409.5	C21H23N5O2S	72.7
460	O=C(N(C1)CCC2=C1SC(NC([C@@H]3CCN(C#N)C3)=O)=N2)C(Cl)(Cl)Cl	422.7	C14H14Cl3N5O2S	6.9
461	O=C(N(C1)CCC2=C1SC(NC([C@@H]3CCN(C#N)C3)=O)=N2)CN4CCOCC4	404.5	C18H24N6O3S	72.7
462	O=C(NC1=O)NC(C1)C(N(C2)CCC3=C2SC(NC([C@@H]4CCN(C#N)C4)=O)=N3)=O	417.4	C17H19N7O4S	60.1
463	O=C(N(C1)CCC2=C1SC(NC([C@@H]3CCN(C#N)C3)=O)=N2)CN4CCN(C)CC4	417.5	C19H27N7O2S	67.3
464	O=C(N(C1)CCC2=C1SC(NC([C@@H]3CCN(C#N)C3)=O)=N2)C4CC4	345.4	C16H19N5O2S	78.9
465	O=C(N(C1)CCC2=C1SC(NC([C@@H]3CCN(C#N)C3)=O)=N2)CC4C(NC5=C4C=CC=C5)=O	450.5	C22H22N6O3S	81.8
466	CC(C(N(C1)CCC2=C1SC(NC([C@@H]3CCN(C#N)C3)=O)=N2)=O)=O	347.4	C15H17N5O3S	58.5
467	O=C(N(C1)CCC2=C1SC(NC([C@@H]3CCN(C#N)C3)=O)=N2)COC	349.4	C15H19N5O3S	67.9
468	N#CN(C1)CC[C@H]1C(NC2=NC3=C(S2)CN(C(C4=NC=CN=C4)=O)CC3)=O	383.4	C17H17N7O2S	76.5
469	O=C(N(C1)CCC2=C1SC(NC([C@@H]3CCN(C#N)C3)=O)=N2)C4=CN=C(C)S4	402.5	C17H18N6O2S2	76.0
470	O=C(N(C1)CCC2=C1SC(NC([C@@H]3CCN(C#N)C3)=O)=N2)C4=CC5=C(OCO5)C=C4	425.5	C20H19N5O4S	78.4
471	O=C(N(C1)CCC2=C1SC(NC([C@@H]3CCN(C#N)C3)=O)=N2)C(C=C4N=C5)=CC=C4N5C6CCCCO6	505.6	C25H27N7O3S	80.0
472	O=C(N(C1)CCC2=C1SC(NC([C@@H]3CCN(C#N)C3)=O)=N2)C4=CC=C(N5CCN(C)CC5)C=C4	479.6	C24H29N7O2S	70.8
473	O=C(N(C1)CCC2=C1SC(NC([C@@H]3CCN(C#N)C3)=O)=N2)C4=CC=C(N5CCOCC5)C=C4	466.6	C23H26N6O3S	72.4
474	O=C(N(C1)CCC2=C1SC(NC([C@@H]3CCN(C#N)C3)=O)=N2)C4CCN(C)CC4	402.5	C19H26N6O2S	72.5
475	O=C(N(C1)CCC2=C1SC(NC([C@@H]3CCN(C#N)C3)=O)=N2)C4CCN(C(C)=O)CC4	430.5	C20H26N6O3S	68.5
476	O=C(N(C1)CCC2=C1SC(NC([C@@H]3CCN(C#N)C3)=O)=N2)C4CCN(C5=NC=CC=N5)CC4	466.6	C22H26N8O2S	70.3
amine	N#CN(C1)CC[C@H]1C(NC2=NC3=C(S2)CNCC3)=O	277.4	C12H15N5OS	39.9
